# Supplementary material for: Genoppi is an open-source software for robust and standardized integration of proteomic and genetic data
Source: Nat Commun. 2021 May 10;12:2580. doi: 10.1038/s41467-021-22648-5 (PMC8110583; doi:10.1038/s41467-021-22648-5)
Supplement: Supplementary file 3 — Supplementary Data 1 [file 41467_2021_22648_MOESM3_ESM.xlsx]

## Sheet: Sheet1
Supplementary Data 1. Antibodies used in this study.
Antibody ID (in this study)	Vendor	Catalog number
BCL2	Abcam	ab32124
MDM2	Cell Signaling Technology	86934S
TDP-43	Abcam	ab41881
PTEN	Cell Signaling Technology	9188T
IRSp53/BAIAP2	Proteintech	11087-2-AP
hnRNP A3	Abcam	ab50949
IGF2BP3/IMP3	Bethyl Laboratories	A303-426A
IGF2BP1	Proteintech	22803-1-AP
hnRNP L	Abcam	ab6106
AUF1/hnRNP D	Cell Signaling Technology	12382
FUS/TLS	Proteintech	11570-1-AP
VCP	Cell Signaling Technology	2648S
ATXN2	Proteintech	21776-1-AP
FMRP	Abcam	ab17722
MATR3	Bethyl Laboratories	A300-591A
RBMX/hnRNP G	Cell Signaling Technology	14794
PARP1	Cell Signaling Technology	9542
ELAVL2	Proteintech	14008-1-AP
MARK3	Abcam	ab52626
CAMKV	Proteintech	14788-1-AP
ARID3B	Bethyl Laboratories	A302-564A
FXR2	Bethyl Laboratories	A303-893A
ATXN2L	Proteintech	24822-1-AP
ILF3	Abcam	ab92355
PDE4DIP	Abcam	ab121275
hnRNP A2B1	Abcam	ab6102
SYNCRIP	Proteintech	14024-1-AP
Rabbit IgG isotype control	Abcam	ab171870
Rabbit IgG isotype control	Abcam	ab172730
Anti-rabbit IgG (H+L), HRP	Thermo Scientific	G-21234
Anti-mouse IgG (H+L), HRP	Thermo Scientific	31430
