# Supplementary material for: Genoppi is an open-source software for robust and standardized integration of proteomic and genetic data
Source: Nat Commun. 2021 May 10;12:2580. doi: 10.1038/s41467-021-22648-5 (PMC8110583; doi:10.1038/s41467-021-22648-5)
Supplement: Supplementary file 4 — Supplementary Data 2 [file 41467_2021_22648_MOESM4_ESM.xlsx]

## Sheet: Description
Supplementary Data 2. Processed IP-MS data generated in this study.
This file contains the processed data for 40 analyses (one in each subseuqent sheet):
Sheet Name	Analysis Description (i.e. how log2 fold change was calculated)
BCL2vsIgG.A375	The bait (BCL2) versus IgG control in the cell line A375
BCL2vsIgG.G401	The bait (BCL2) versus IgG control in the cell line G401
BCL2vsIgG.GPiN	The bait (BCL2) versus IgG control in the cell line GPiN
BCL2vsIgG.T47D	The bait (BCL2) versus IgG control in the cell line T47D
BCL2.G401vsA375	The bait (BCL2) in cell line(s) G401 over A375
BCL2.G401vsT47D	The bait (BCL2) in cell line(s) G401 over T47D
BCL2.GPiNvsA375	The bait (BCL2) in cell line(s) GPiN over A375
BCL2.GPiNvsG401	The bait (BCL2) in cell line(s) GPiN over G401
BCL2.GPiNvsT47D	The bait (BCL2) in cell line(s) GPiN over T47D
BCL2.T47DvsA375	The bait (BCL2) in cell line(s) T47D over A375
MDM2vsIgG.A375	The bait (MDM2) versus IgG control in the cell line A375
MDM2vsIgG.G401	The bait (MDM2) versus IgG control in the cell line G401
MDM2vsIgG.GPiN	The bait (MDM2) versus IgG control in the cell line GPiN
MDM2vsIgG.T47D	The bait (MDM2) versus IgG control in the cell line T47D
MDM2.G401vsA375	The bait (MDM2) in cell line(s) G401 over A375
MDM2.G401vsT47D	The bait (MDM2) in cell line(s) G401 over T47D
MDM2.GPiNvsA375	The bait (MDM2) in cell line(s) GPiN over A375
MDM2.GPiNvsG401	The bait (MDM2) in cell line(s) GPiN over G401
MDM2.GPiNvsT47D	The bait (MDM2) in cell line(s) GPiN over T47D
MDM2.T47DvsA375	The bait (MDM2) in cell line(s) T47D over A375
PTENvsIgG.A375	The bait (PTEN) versus IgG control in the cell line A375
PTENvsIgG.G401	The bait (PTEN) versus IgG control in the cell line G401
PTENvsIgG.GPiN	The bait (PTEN) versus IgG control in the cell line GPiN
PTENvsIgG.T47D	The bait (PTEN) versus IgG control in the cell line T47D
PTEN.G401vsA375	The bait (PTEN) in cell line(s) G401 over A375
PTEN.G401vsT47D	The bait (PTEN) in cell line(s) G401 over T47D
PTEN.GPiNvsA375	The bait (PTEN) in cell line(s) GPiN over A375
PTEN.GPiNvsG401	The bait (PTEN) in cell line(s) GPiN over G401
PTEN.GPiNvsT47D	The bait (PTEN) in cell line(s) GPiN over T47D
PTEN.T47DvsA375	The bait (PTEN) in cell line(s) T47D over A375
TDP-43vsIgG.A375	The bait (TDP-43) versus IgG control in the cell line A375
TDP-43vsIgG.G401	The bait (TDP-43) versus IgG control in the cell line G401
TDP-43vsIgG.GPiN	The bait (TDP-43) versus IgG control in the cell line GPiN
TDP-43vsIgG.T47D	The bait (TDP-43) versus IgG control in the cell line T47D
TDP-43.G401vsA375	The bait (TDP-43) in cell line(s) G401 over A375
TDP-43.G401vsT47D	The bait (TDP-43) in cell line(s) G401 over T47D
TDP-43.GPiNvsA375	The bait (TDP-43) in cell line(s) GPiN over A375
TDP-43.GPiNvsG401	The bait (TDP-43) in cell line(s) GPiN over G401
TDP-43.GPiNvsT47D	The bait (TDP-43) in cell line(s) GPiN over T47D
TDP-43.T47DvsA375	The bait (TDP-43) in cell line(s) T47D over A375
Variables in column names: [BAIT] = BCL2, MDM2, PTEN, TDP-43, or IgG (control); [CELL] = A375, G401, GPiN, or T47D; [REP] = 1, 2, or 3
Column Name	Column Description
accession_number	UniProt protein accession number
gene	HGNC gene symbol (***NOTE: TDP-43 is labeled as TARDBP in this column)
[BAIT]_uniq_peps	number of unique peptides mapped to protein
[BAIT]_[CELL]_[REP]	log2 -transformed and normalized intensity values in each sample
[BAIT]_[CELL]_[REP]_imp	imputation flag for intensity values in each sample (TRUE = value was imputed; FALSE = value was observed in MS)
rep[REP]	log2 fold change values for each pair of replicate samples
logFC	average log2 fold change across replicates
pvalue	nominal p-value of logFC
FDR	Benjamini-Hochberg false discovery rate of logFC

## Sheet: BCL2vsIgG.A375
accession_number	gene	BCL2_uniq_peps	IgG_uniq_peps	BCL2_A375_1	IgG_A375_1	BCL2_A375_2	IgG_A375_2	BCL2_A375_3	IgG_A375_3	BCL2_A375_1_imp	IgG_A375_1_imp	BCL2_A375_2_imp	IgG_A375_2_imp	BCL2_A375_3_imp	IgG_A375_3_imp	rep1	rep2	rep3	logFC	pvalue	FDR
Q99700	ATXN2	26	NA	6.20051	-5.29346	6.55868	-4.38375	6.38751	-4.51464	FALSE	TRUE	FALSE	TRUE	FALSE	TRUE	11.494	10.9424	10.9021	11.1128	3.23526e-06	0.00164998
Q9UKG1	APPL1	25	NA	5.68558	-4.33672	6.406	-4.6141	6.30207	-3.51953	FALSE	TRUE	FALSE	TRUE	FALSE	TRUE	10.0223	11.0201	9.8216	10.288	8.47077e-06	0.00216005
Q8WWM7	ATXN2L	19	3	4.70884	-1.73722	5.28252	-4.20233	4.89132	-6.01405	FALSE	FALSE	FALSE	TRUE	FALSE	TRUE	6.44606	9.48484	10.9054	8.94542	0.000857138	0.00809519
Q3MHD2	LSM12	6	NA	3.53351	-3.72797	4.59478	-4.95798	4.51062	-3.4284	FALSE	TRUE	FALSE	TRUE	FALSE	TRUE	7.26148	9.55276	7.93902	8.25109	0.000115484	0.00368105
Q96RE7	NACC1	14	NA	3.80462	-3.5821	3.93875	-3.5212	3.35078	-4.31005	FALSE	TRUE	FALSE	TRUE	FALSE	TRUE	7.38672	7.45994	7.66082	7.5025	1.73833e-05	0.00248725
P07477	PRSS1	2	NA	2.88956	-4.78078	3.55059	-3.37108	2.9895	-4.88719	FALSE	TRUE	FALSE	TRUE	FALSE	TRUE	7.67034	6.92166	7.87668	7.48956	2.92618e-05	0.00248725
P10415	BCL2	4	NA	2.60731	-5.63435	3.11464	-3.6819	2.45601	-4.3194	FALSE	TRUE	FALSE	TRUE	FALSE	TRUE	8.24166	6.79654	6.77542	7.27121	4.52753e-05	0.00329863
C9JLW8	MCRIP1	6	NA	2.96055	-4.79947	3.19199	-4.61671	3.28139	-2.80828	FALSE	TRUE	FALSE	TRUE	FALSE	TRUE	7.76003	7.8087	6.08967	7.21947	6.18583e-05	0.00350531
P43243	MATR3	9	NA	2.40596	-4.4378	2.83983	-4.97551	2.44502	-2.73575	FALSE	TRUE	FALSE	TRUE	FALSE	TRUE	6.84376	7.81535	5.18077	6.61329	0.00056528	0.00670448
Q96I24	FUBP3	10	NA	3.21766	-2.39755	3.36398	-2.70903	3.28076	-4.68505	FALSE	TRUE	FALSE	TRUE	FALSE	TRUE	5.61521	6.073	7.9658	6.55134	0.000277772	0.00566655
P29401	TKT	2	2	1.48173	-3.48106	3.23897	-3.14219	2.50137	-4.74618	FALSE	FALSE	FALSE	TRUE	FALSE	FALSE	4.96279	6.38116	7.24755	6.19717	0.000495411	0.00664893
Q9BUT9	MCRIP2	5	NA	2.94863	-3.32938	2.87986	-2.42095	2.71534	-4.14475	FALSE	TRUE	FALSE	TRUE	FALSE	TRUE	6.27801	5.30081	6.86009	6.1463	0.00018795	0.00483263
P51149	RAB7A	2	NA	0.78227	-4.53284	1.59014	-4.2428	1.21902	-6.05549	FALSE	TRUE	FALSE	TRUE	FALSE	TRUE	5.31511	5.83294	7.27452	6.14086	0.000266017	0.00566655
Q12905	ILF2	5	NA	1.19066	-2.95979	2.10309	-4.92549	1.89173	-4.89353	FALSE	TRUE	FALSE	TRUE	FALSE	TRUE	4.15045	7.02858	6.78527	5.9881	0.000560303	0.00670448
Q92900	UPF1	20	NA	1.95904	-3.16659	2.98835	-3.03048	2.59752	-4.13733	FALSE	TRUE	FALSE	TRUE	FALSE	TRUE	5.12563	6.01883	6.73484	5.95977	0.000260501	0.00566655
E9PRG8	C11orf98	2	NA	1.9704	-4.73285	2.48137	-2.78537	2.68177	-3.14199	FALSE	TRUE	FALSE	TRUE	FALSE	TRUE	6.70324	5.26674	5.82376	5.93125	0.000189515	0.00483263
Q86V48	LUZP1	10	13	2.60896	-3.58332	2.54447	-2.49927	2.49616	-3.649	FALSE	TRUE	FALSE	FALSE	FALSE	TRUE	6.19228	5.04373	6.14516	5.79372	9.705e-05	0.00360402
O43602	DCX	2	NA	1.85677	-4.01364	2.24511	-3.13223	1.90543	-4.21297	FALSE	TRUE	FALSE	TRUE	FALSE	TRUE	5.8704	5.37734	6.11839	5.78871	8.21002e-05	0.00360402
Q07666	KHDRBS1	4	NA	0.968197	-4.81762	2.13362	-2.43417	1.59614	-4.97359	FALSE	TRUE	FALSE	TRUE	FALSE	TRUE	5.78581	4.56779	6.56973	5.64111	0.000527467	0.00670448
P14866	HNRNPL	7	2	2.45088	-2.36875	3.30119	-2.19939	2.83929	-3.69144	FALSE	FALSE	FALSE	FALSE	FALSE	TRUE	4.81963	5.50058	6.53073	5.61698	0.000362992	0.00592256
Q07021	C1QBP	3	2	0.450065	-3.5185	1.4421	-4.04662	1.47896	-5.79438	FALSE	TRUE	FALSE	TRUE	FALSE	TRUE	3.96856	5.48871	7.27334	5.57687	0.00311381	0.0163151
Q9Y520	PRRC2C	10	NA	1.66658	-4.20882	1.56677	-3.41723	1.33025	-4.52656	FALSE	TRUE	FALSE	TRUE	FALSE	TRUE	5.8754	4.984	5.85681	5.57207	9.19213e-05	0.00360402
O14979	HNRNPDL	4	NA	1.43161	-5.51398	0.725496	-3.50965	1.2959	-4.14451	FALSE	TRUE	FALSE	TRUE	FALSE	TRUE	6.94559	4.23514	5.44041	5.54038	0.00158992	0.0117515
Q9HCE1	MOV10	12	3	4.14526	-1.38975	4.83213	-1.29546	3.14666	-1.27544	FALSE	FALSE	FALSE	FALSE	FALSE	FALSE	5.53501	6.12759	4.4221	5.36157	0.000405727	0.00592256
Q7Z406	MYH14	6	NA	1.5132	-3.8912	0.94748	-3.92039	1.12979	-4.37365	FALSE	TRUE	FALSE	TRUE	FALSE	TRUE	5.40441	4.86787	5.50344	5.25857	0.000106001	0.00360402
Q92499	DDX1	13	4	2.94242	-2.25921	3.44309	-1.15083	3.27981	-2.26767	FALSE	FALSE	FALSE	FALSE	FALSE	FALSE	5.20163	4.59393	5.54748	5.11434	0.000186791	0.00483263
O60506	SYNCRIP	11	3	1.55971	-2.51493	2.54668	-2.11944	2.13289	-4.18429	FALSE	FALSE	FALSE	FALSE	FALSE	TRUE	4.07464	4.66612	6.31718	5.01931	0.00092125	0.00810065
Q9Y224	RTRAF	7	NA	1.47879	-3.37113	1.35098	-4.11991	0.947231	-3.70895	FALSE	TRUE	FALSE	TRUE	FALSE	TRUE	4.84992	5.47089	4.65618	4.99233	0.000162709	0.00483263
P42677	RPS27	2	NA	0.0562767	-5.10603	0.805644	-2.63199	0.435347	-5.89225	FALSE	TRUE	FALSE	TRUE	FALSE	TRUE	5.16231	3.43763	6.3276	4.97585	0.00280039	0.015357
P52597	HNRNPF	6	NA	2.16861	-3.38147	0.556252	-3.41618	-0.034951	-5.42172	FALSE	TRUE	FALSE	TRUE	FALSE	TRUE	5.55009	3.97244	5.38677	4.96976	0.000323827	0.00589829
Q86UE4	MTDH	6	NA	0.227528	-2.73457	0.81536	-4.67169	0.572579	-5.4625	FALSE	TRUE	FALSE	TRUE	FALSE	TRUE	2.9621	5.48705	6.03508	4.82808	0.00222226	0.0145301
P00558	PGK1	5	2	0.991026	-4.65821	1.02489	-3.23355	1.27731	-3.26688	FALSE	TRUE	FALSE	TRUE	FALSE	TRUE	5.64924	4.25843	4.54419	4.81729	0.00034904	0.00592256
Q7L2E3	DHX30	9	NA	-0.014203	-4.43524	1.31615	-2.94918	0.971859	-4.43535	FALSE	TRUE	FALSE	TRUE	FALSE	TRUE	4.42104	4.26533	5.40721	4.69786	0.000272799	0.00566655
P05023	ATP1A1	3	NA	-0.468531	-4.43499	-0.717796	-5.05014	-0.425659	-6.21377	FALSE	TRUE	FALSE	TRUE	FALSE	TRUE	3.96646	4.33234	5.78811	4.69564	0.000651193	0.00706614
Q6P1X5	TAF2	3	3	1.43775	-2.85577	1.51817	-2.48674	1.2029	-4.5096	FALSE	TRUE	FALSE	TRUE	FALSE	TRUE	4.29352	4.00491	5.7125	4.67031	0.000550311	0.00670448
Q9NVI7	ATAD3A	4	NA	0.617805	-4.88292	0.650084	-3.61237	0.441598	-3.44181	FALSE	TRUE	FALSE	TRUE	FALSE	TRUE	5.50073	4.26246	3.88341	4.54886	0.000617991	0.00685164
Q96AG4	LRRC59	3	NA	0.0144662	-4.05032	0.909334	-3.55486	1.05373	-3.83294	FALSE	TRUE	FALSE	TRUE	FALSE	TRUE	4.06478	4.4642	4.88667	4.47188	0.000317719	0.00589829
Q15717	ELAVL1	11	2	3.43306	-0.494918	3.82029	-1.10319	3.68303	-0.793595	FALSE	FALSE	FALSE	FALSE	FALSE	FALSE	3.92798	4.92348	4.47662	4.44269	0.000399319	0.00592256
O75531	BANF1	2	NA	0.595323	-3.7831	0.646435	-4.44342	-1.0467	-4.8684	FALSE	TRUE	FALSE	TRUE	FALSE	TRUE	4.37843	5.08985	3.8217	4.42999	0.00058524	0.00678346
Q7Z6B7	SRGAP1	23	NA	0.293297	-2.97964	1.10566	-4.28747	0.198222	-4.30816	FALSE	TRUE	FALSE	TRUE	FALSE	TRUE	3.27293	5.39312	4.50638	4.39081	0.00192406	0.0132604
Q14694	USP10	8	NA	1.32162	-4.21333	0.54482	-3.77171	0.485838	-2.79174	FALSE	TRUE	FALSE	TRUE	FALSE	TRUE	5.53494	4.31653	3.27757	4.37635	0.00253208	0.0150158
Q69YQ0	SPECC1L	14	6	0.600994	-2.16872	1.93324	-3.08864	0.204415	-5.06257	FALSE	FALSE	FALSE	FALSE	FALSE	FALSE	2.76971	5.02188	5.26698	4.35286	0.00155829	0.0116872
P42166	TMPO	5	NA	0.563237	-4.25938	-0.0217089	-2.91914	0.108137	-4.74789	FALSE	TRUE	FALSE	TRUE	FALSE	TRUE	4.82262	2.89743	4.85603	4.19203	0.000879204	0.00810065
Q9NUL3	STAU2	10	NA	-0.453627	-4.4474	-0.21774	-3.98485	-0.77056	-5.5246	FALSE	TRUE	FALSE	TRUE	FALSE	TRUE	3.99377	3.76711	4.75404	4.17164	0.000429676	0.00592256
O43143	DHX15	7	NA	0.529498	-2.5222	0.867694	-3.31	0.379282	-4.79772	FALSE	TRUE	FALSE	TRUE	FALSE	TRUE	3.0517	4.1777	5.177	4.13547	0.00275306	0.0153194
P43358	MAGEA4	3	NA	0.791037	-4.84145	0.201943	-2.34724	0.440657	-3.44255	FALSE	TRUE	FALSE	TRUE	FALSE	TRUE	5.63249	2.54919	3.88321	4.02163	0.00864629	0.0314972
Q13428	TCOF1	48	10	6.51081	2.0829	6.78813	2.64579	6.6167	3.1912	FALSE	FALSE	FALSE	FALSE	FALSE	FALSE	4.42791	4.14234	3.4255	3.99858	0.000552679	0.00670448
P62995	TRA2B	3	NA	-0.0173854	-4.78383	0.322816	-2.88629	-0.653916	-4.62039	FALSE	TRUE	FALSE	TRUE	FALSE	TRUE	4.76644	3.20911	3.96647	3.98067	0.00151012	0.0116691
O43390	HNRNPR	3	NA	-0.181281	-3.92493	-1.1312	-4.5763	0.441775	-3.92371	FALSE	TRUE	FALSE	TRUE	FALSE	TRUE	3.74365	3.4451	4.36549	3.85141	0.000613808	0.00685164
O15234	CASC3	6	NA	0.469157	-3.41701	-0.217989	-4.03112	-0.501352	-4.30981	FALSE	TRUE	FALSE	TRUE	FALSE	TRUE	3.88616	3.81313	3.80846	3.83592	0.000344477	0.00592256
Q13151	HNRNPA0	5	4	1.47885	-1.39438	2.1331	-1.57552	1.50999	-3.39939	FALSE	FALSE	FALSE	FALSE	FALSE	FALSE	2.87323	3.70862	4.90938	3.83041	0.00301028	0.0159921
P31942	HNRNPH3	4	NA	-1.88655	-4.27687	1.00503	-3.77891	0.43823	-3.87339	FALSE	TRUE	FALSE	TRUE	FALSE	TRUE	2.39032	4.78394	4.31162	3.82862	0.00300073	0.0159921
Q09161	NCBP1	2	NA	0.0342748	-4.30743	0.469278	-2.36858	0.297423	-3.9477	FALSE	TRUE	FALSE	TRUE	FALSE	TRUE	4.3417	2.83786	4.24513	3.80823	0.000911495	0.00810065
Q13126	MTAP	2	NA	-0.874052	-4.47517	-0.926656	-4.61518	-0.736985	-4.75075	FALSE	TRUE	FALSE	TRUE	FALSE	TRUE	3.60112	3.68852	4.01376	3.7678	0.000416392	0.00592256
Q12906	ILF3	18	2	2.94003	0.641293	3.39029	-0.35555	3.33924	-1.79347	FALSE	FALSE	FALSE	FALSE	FALSE	FALSE	2.29874	3.74584	5.13271	3.72576	0.0100881	0.0342994
O94832	MYO1D	15	NA	-0.849203	-3.76285	-0.217968	-3.41149	-0.325649	-5.24513	FALSE	TRUE	FALSE	TRUE	FALSE	TRUE	2.91365	3.19352	4.91948	3.67555	0.00205971	0.0137974
O95425	SVIL	4	NA	-0.132783	-4.14686	-1.07329	-3.36619	-0.741615	-5.11477	FALSE	TRUE	FALSE	TRUE	FALSE	TRUE	4.01408	2.2929	4.37316	3.56004	0.00272722	0.0153194
Q9Y5A9	YTHDF2	3	NA	-0.333188	-4.42039	0.445398	-2.67897	0.614385	-2.81409	FALSE	TRUE	FALSE	TRUE	FALSE	TRUE	4.0872	3.12437	3.42847	3.54668	0.00091673	0.00810065
Q8NCA5	FAM98A	7	4	2.41912	-0.352927	3.21999	-1.40972	2.86618	-0.314292	FALSE	FALSE	FALSE	FALSE	FALSE	FALSE	2.77205	4.62971	3.18048	3.52741	0.00240285	0.0147227
O43707	ACTN4	6	NA	-0.0510896	-4.60379	-1.08016	-2.85132	0.197504	-3.88089	FALSE	TRUE	FALSE	TRUE	FALSE	TRUE	4.5527	1.77116	4.07839	3.46742	0.00631476	0.0240338
Q00577	PURA	2	NA	-0.560776	-4.07934	-1.01816	-4.05503	0.549307	-3.12103	FALSE	TRUE	FALSE	TRUE	FALSE	TRUE	3.51857	3.03687	3.67034	3.40859	0.000755353	0.00752372
Q04637	EIF4G1	13	2	1.77275	-1.39478	2.1639	-0.04786	2.02586	-2.79731	FALSE	FALSE	FALSE	FALSE	FALSE	TRUE	3.16753	2.21176	4.82317	3.40082	0.00877313	0.0317256
Q7Z417	NUFIP2	21	9	5.46868	2.53976	6.22443	2.23097	5.68162	2.46718	FALSE	FALSE	FALSE	FALSE	FALSE	FALSE	2.92892	3.99345	3.21444	3.37894	0.00121529	0.00979698
P12236	SLC25A6	2	NA	-2.23223	-4.69233	0.12984	-2.88779	0.26024	-4.3425	FALSE	TRUE	FALSE	TRUE	FALSE	TRUE	2.4601	3.01763	4.60274	3.36016	0.00440609	0.019256
Q07812	BAX	5	NA	-0.701961	-3.71897	-0.464221	-3.04306	-1.03538	-5.50091	FALSE	TRUE	FALSE	TRUE	FALSE	TRUE	3.01701	2.57884	4.46553	3.35379	0.00313507	0.0163151
Q9UPW5	AGTPBP1	5	NA	-0.187797	-2.75543	0.619267	-3.35434	-0.50958	-3.93554	FALSE	TRUE	FALSE	TRUE	FALSE	TRUE	2.56763	3.9736	3.42596	3.3224	0.00228957	0.0147227
Q9P2E9	RRBP1	6	2	-1.29831	-3.72652	0.0882636	-3.57793	-0.221575	-4.07867	FALSE	TRUE	FALSE	TRUE	FALSE	TRUE	2.42821	3.66619	3.8571	3.31716	0.00168057	0.0119041
P23381	WARS	2	NA	-0.464336	-5.14181	-2.05604	-3.81068	-0.96793	-4.46936	FALSE	TRUE	FALSE	TRUE	FALSE	TRUE	4.67747	1.75464	3.50143	3.31118	0.0143978	0.046811
Q13310	PABPC4	18	5	4.47266	1.42413	4.86692	1.29091	4.64248	1.43795	FALSE	FALSE	FALSE	FALSE	FALSE	FALSE	3.04853	3.57601	3.20453	3.27636	0.000844196	0.00809519
P38919	EIF4A3	3	NA	0.536778	-3.97279	0.667193	-2.22705	-0.310099	-2.54448	FALSE	TRUE	FALSE	TRUE	FALSE	TRUE	4.50957	2.89425	2.23438	3.21273	0.00649549	0.0243581
Q9Y3F4	STRAP	4	NA	-0.831322	-5.13625	-1.78271	-4.18114	-0.444908	-3.37639	FALSE	TRUE	FALSE	TRUE	FALSE	TRUE	4.30493	2.39843	2.93149	3.21161	0.00416886	0.0192087
P24534	EEF1B2	2	NA	-1.20554	-4.06663	-0.764426	-2.80995	-0.821587	-5.35897	FALSE	TRUE	FALSE	TRUE	FALSE	TRUE	2.86109	2.04553	4.53739	3.148	0.00959975	0.0333974
Q9BYJ9	YTHDF1	3	NA	-0.00838069	-3.88351	-0.618052	-2.82237	-0.808583	-4.00825	FALSE	TRUE	FALSE	TRUE	FALSE	TRUE	3.87513	2.20432	3.19967	3.09304	0.00445531	0.019256
P48634	PRRC2A	5	NA	-0.946286	-3.87288	-0.358772	-4.13743	-0.757753	-3.27576	FALSE	TRUE	FALSE	TRUE	FALSE	TRUE	2.92659	3.77866	2.51801	3.07442	0.00242491	0.0147227
Q8N5F7	NKAP	2	NA	-0.850659	-3.91337	-0.542686	-2.78366	-0.71519	-4.37078	FALSE	TRUE	FALSE	TRUE	FALSE	TRUE	3.06271	2.24098	3.65559	2.98643	0.00374896	0.0183843
Q9Y490	TLN1	2	NA	-0.459471	-4.28307	-1.52129	-3.02491	-0.459286	-4.07081	FALSE	TRUE	FALSE	TRUE	FALSE	TRUE	3.8236	1.50362	3.61153	2.97958	0.00613162	0.0236193
P29558	RBMS1	2	NA	-1.17327	-2.87047	-0.0684488	-3.481	-0.782895	-4.59445	FALSE	TRUE	FALSE	TRUE	FALSE	TRUE	1.6972	3.41255	3.81155	2.97376	0.00607638	0.0236193
P30041	PRDX6	2	NA	-1.56942	-4.5911	-1.53617	-4.58071	-2.29485	-5.13694	FALSE	TRUE	FALSE	TRUE	FALSE	TRUE	3.02167	3.04454	2.84208	2.96943	0.00108081	0.00903627
Q9NR30	DDX21	2	2	0.0212935	-3.43015	0.300631	-2.20587	-0.419887	-3.25148	FALSE	TRUE	FALSE	FALSE	FALSE	TRUE	3.45144	2.5065	2.8316	2.92985	0.00208314	0.0137974
P11940	PABPC1	10	10	5.98911	3.38696	6.64112	3.23282	6.13106	3.438	FALSE	FALSE	FALSE	FALSE	FALSE	FALSE	2.60215	3.40831	2.69306	2.90117	0.00163054	0.0118797
O95793	STAU1	5	NA	-0.466376	-3.53718	-1.48972	-3.68195	-0.891881	-4.28397	FALSE	TRUE	FALSE	TRUE	FALSE	TRUE	3.0708	2.19224	3.39209	2.88504	0.0027635	0.0153194
Q9UHX1	PUF60	3	3	-0.511433	-3.30867	-0.382569	-3.35254	-0.350341	-3.1966	FALSE	FALSE	FALSE	FALSE	FALSE	FALSE	2.79724	2.96997	2.84626	2.87116	0.00124863	0.00979698
P18583	SON	2	2	-1.33874	-3.7629	-0.705627	-1.86756	-0.656838	-5.48814	FALSE	TRUE	FALSE	TRUE	FALSE	TRUE	2.42416	1.16193	4.8313	2.8058	0.0422834	0.0984681
O00299	CLIC1	2	NA	-0.735825	-3.26137	-3.3073	-4.41674	-0.478165	-5.09604	FALSE	TRUE	TRUE	TRUE	FALSE	TRUE	2.52555	1.10943	4.61788	2.75095	0.0448011	0.102648
Q8IY81	FTSJ3	4	2	0.266198	-2.50185	0.025851	-2.18788	0.51993	-2.69124	FALSE	FALSE	FALSE	FALSE	FALSE	FALSE	2.76805	2.21373	3.21117	2.73098	0.00323163	0.0166478
P46821	MAP1B	10	6	-2.11004	-5.453	-0.858513	-3.83081	-1.25989	-3.123	FALSE	FALSE	FALSE	TRUE	FALSE	FALSE	3.34297	2.97229	1.86311	2.72612	0.0046997	0.0199737
P62910	RPL32	3	NA	-2.21949	-6.06654	-2.01233	-4.06807	-0.982321	-3.2475	FALSE	TRUE	FALSE	TRUE	FALSE	TRUE	3.84705	2.05573	2.26518	2.72265	0.00541797	0.0218143
P52907	CAPZA1	5	2	0.411176	-1.86203	0.0695289	-2.15634	0.553859	-2.9944	FALSE	FALSE	FALSE	FALSE	FALSE	FALSE	2.2732	2.22587	3.54826	2.68244	0.0032744	0.0166994
P26196	DDX6	16	4	5.11894	2.95247	5.73874	2.77583	5.50594	2.64078	FALSE	FALSE	FALSE	FALSE	FALSE	FALSE	2.16648	2.96291	2.86517	2.66485	0.00233058	0.0147227
P26599	PTBP1	10	3	1.70111	1.58501	3.20388	-1.41097	2.69906	-0.530704	FALSE	FALSE	FALSE	FALSE	FALSE	FALSE	0.116102	4.61485	3.22977	2.65357	0.0776267	0.149395
Q6PKG0	LARP1	17	4	3.14553	1.01234	3.73915	0.806083	3.62209	0.775357	FALSE	FALSE	FALSE	FALSE	FALSE	FALSE	2.13319	2.93307	2.84673	2.63766	0.00241999	0.0147227
Q96JE9	MAP6	3	NA	-0.468989	-3.85286	-1.55673	-4.05871	-0.881649	-2.8215	FALSE	TRUE	FALSE	TRUE	FALSE	TRUE	3.38387	2.50198	1.93986	2.60857	0.00645513	0.0243581
Q9UQ80	PA2G4	3	2	0.788588	-2.81671	-0.948188	-2.25192	0.0622971	-2.82435	FALSE	FALSE	FALSE	FALSE	FALSE	FALSE	3.60529	1.30373	2.88665	2.59856	0.0156268	0.0498105
P12956	XRCC6	6	7	0.273653	-3.27327	-0.508801	-2.52118	-0.100896	-2.30854	FALSE	FALSE	FALSE	FALSE	FALSE	FALSE	3.54692	2.01238	2.20764	2.58898	0.00518773	0.0211659
O60716	CTNND1	2	2	-1.99995	-6.61407	-0.738217	-2.8382	-2.50159	-3.43638	FALSE	TRUE	FALSE	TRUE	FALSE	TRUE	4.61411	2.09998	0.93479	2.54963	0.0541487	0.117753
Q92734	TFG	6	2	1.92387	-0.947171	2.7418	-0.193068	2.07247	0.25793	FALSE	FALSE	FALSE	FALSE	FALSE	FALSE	2.87104	2.93486	1.81454	2.54015	0.00351964	0.0175982
P18077	RPL35A	2	NA	-0.567383	-4.2484	-4.53759	-5.24467	-2.13955	-5.33144	FALSE	TRUE	TRUE	TRUE	FALSE	TRUE	3.68102	0.707078	3.19189	2.52666	0.0240864	0.0683523
P27635	RPL10	5	4	2.68827	0.164458	2.33537	-0.0391316	2.16344	-0.305464	FALSE	FALSE	FALSE	FALSE	FALSE	FALSE	2.52381	2.3745	2.4689	2.45574	0.00241664	0.0147227
Q9NX58	LYAR	2	NA	-1.94681	-4.60774	-0.979608	-3.16713	-1.40283	-3.88689	FALSE	TRUE	FALSE	TRUE	FALSE	TRUE	2.66093	2.18752	2.48407	2.44417	0.00288891	0.0156739
P04844	RPN2	3	2	0.464046	-1.87474	-0.553728	-1.18176	0.136031	-4.22117	FALSE	FALSE	FALSE	FALSE	FALSE	TRUE	2.33879	0.628032	4.3572	2.44134	0.0808623	0.15388
P14649	MYL6B	2	NA	-3.68787	-3.93007	-1.02252	-4.68917	-1.12914	-4.4989	TRUE	TRUE	FALSE	TRUE	FALSE	TRUE	0.242195	3.66665	3.36975	2.4262	0.0329457	0.0848601
Q9UPQ9	TNRC6B	5	NA	-1.21464	-3.53936	-1.49146	-3.48653	-1.08791	-3.85682	FALSE	TRUE	FALSE	TRUE	FALSE	TRUE	2.32472	1.99507	2.76891	2.3629	0.00444466	0.019256
P11387	TOP1	5	3	1.87953	-0.179345	2.50985	-0.119681	2.35629	-0.0411679	FALSE	FALSE	FALSE	FALSE	FALSE	FALSE	2.05887	2.62953	2.39746	2.36195	0.00362644	0.0179562
Q14671	PUM1	3	NA	-1.18474	-4.43521	-1.62517	-2.84652	-2.12906	-4.64073	FALSE	TRUE	FALSE	TRUE	FALSE	TRUE	3.25048	1.22135	2.51167	2.32783	0.0190167	0.0567994
P17844	DDX5	15	11	3.85639	1.70134	3.83624	1.61245	3.95125	1.39761	FALSE	FALSE	FALSE	FALSE	FALSE	FALSE	2.15505	2.22378	2.55364	2.31082	0.00335322	0.0169321
Q13523	PRPF4B	3	4	-0.950786	-2.832	-0.990902	-3.45969	-0.518584	-2.96792	FALSE	FALSE	FALSE	TRUE	FALSE	FALSE	1.88122	2.46879	2.44933	2.26645	0.00385853	0.0185328
O95996	APC2	15	NA	-1.68631	-5.10299	-2.03109	-4.14226	-2.35576	-3.54919	FALSE	TRUE	FALSE	TRUE	FALSE	TRUE	3.41668	2.11117	1.19343	2.24043	0.0287871	0.0776794
P38159	RBMX	8	2	1.7523	-0.571383	2.16295	-0.0398599	1.87069	-0.138385	FALSE	FALSE	FALSE	FALSE	FALSE	FALSE	2.32368	2.20281	2.00907	2.17852	0.00421839	0.0192087
P17480	UBTF	2	NA	-3.25268	-3.37688	-1.16902	-4.01842	-1.20346	-4.73254	FALSE	TRUE	FALSE	TRUE	FALSE	TRUE	0.124205	2.8494	3.52908	2.16756	0.0582899	0.122842
P15880	RPS2	4	3	3.28113	1.20359	3.23561	1.33301	3.00573	0.552387	FALSE	FALSE	FALSE	FALSE	FALSE	FALSE	2.07754	1.90259	2.45334	2.14449	0.00513374	0.0211146
O00571	DDX3X	2	2	2.36933	0.513352	2.75629	0.00875644	2.21934	0.404726	FALSE	FALSE	FALSE	FALSE	FALSE	FALSE	1.85598	2.74753	1.81461	2.13938	0.00604101	0.0236193
P11137	MAP2	3	5	-1.12473	-4.28088	0.174706	-1.67143	0.389201	-0.687668	FALSE	TRUE	FALSE	FALSE	FALSE	FALSE	3.15614	1.84613	1.07687	2.02638	0.0325207	0.0848601
P40429	RPL13A	2	NA	-2.44008	-3.753	-1.72589	-3.16665	-1.90452	-5.06478	FALSE	TRUE	FALSE	TRUE	FALSE	TRUE	1.31292	1.44075	3.16026	1.97131	0.0181031	0.055618
Q08211	DHX9	21	7	2.51754	2.19141	3.84316	1.29721	3.01408	-0.00986972	FALSE	FALSE	FALSE	FALSE	FALSE	FALSE	0.326133	2.54595	3.02395	1.96534	0.0450141	0.102648
P09874	PARP1	3	NA	-2.54144	-3.87558	-2.09592	-3.56036	-0.73294	-3.81951	FALSE	TRUE	FALSE	TRUE	FALSE	TRUE	1.33414	1.46444	3.08657	1.96172	0.0170851	0.0531304
Q16666	IFI16	2	NA	-2.6815	-5.28942	-2.29034	-4.37044	-2.1355	-3.2883	FALSE	TRUE	FALSE	TRUE	FALSE	TRUE	2.60792	2.0801	1.1528	1.94694	0.0190445	0.0567994
P63167	DYNLL1	3	NA	-2.39807	-2.20153	-1.38867	-4.34958	-2.74691	-5.72419	FALSE	TRUE	FALSE	TRUE	TRUE	TRUE	-0.196531	2.9609	2.97728	1.91388	0.0492951	0.110186
Q9BY77	POLDIP3	2	NA	-2.78628	-4.05958	-1.2897	-2.07305	-1.6693	-5.23675	FALSE	TRUE	FALSE	TRUE	FALSE	TRUE	1.27329	0.783356	3.56745	1.8747	0.0553322	0.119181
P42694	HELZ	5	NA	-1.13695	-4.18399	-2.74327	-2.29432	-0.386256	-3.27422	FALSE	TRUE	FALSE	TRUE	FALSE	TRUE	3.04704	-0.448943	2.88796	1.82868	0.0743828	0.145346
Q9H074	PAIP1	2	NA	-3.67534	-4.18849	-2.04286	-3.71539	-2.25976	-5.52523	FALSE	TRUE	FALSE	TRUE	TRUE	TRUE	0.513143	1.67252	3.26546	1.81704	0.0867775	0.162112
Q15691	MAPRE1	2	2	-2.47558	-3.51838	-2.82661	-4.76676	-2.5822	-5.0497	FALSE	TRUE	TRUE	TRUE	FALSE	TRUE	1.04279	1.94015	2.4675	1.81681	0.023683	0.0682391
Q9P258	RCC2	3	2	-3.49324	-5.00934	-2.66073	-3.62648	-1.5601	-4.38312	FALSE	TRUE	FALSE	TRUE	FALSE	TRUE	1.5161	0.965746	2.82302	1.76829	0.0366993	0.0894612
Q9Y3I0	RTCB	16	3	3.62349	1.84986	4.08858	2.00334	3.73909	2.31354	FALSE	FALSE	FALSE	FALSE	FALSE	FALSE	1.77363	2.08524	1.42555	1.76147	0.0127507	0.0422264
Q02543	RPL18A	3	NA	-3.63506	-3.98633	-1.36805	-3.20952	-2.47517	-5.53831	FALSE	TRUE	FALSE	TRUE	FALSE	TRUE	0.351268	1.84147	3.06314	1.75196	0.0964284	0.174392
Q9Y2J2	EPB41L3	18	25	1.36225	-0.0350709	2.2057	0.298185	1.92806	-0.020986	FALSE	FALSE	FALSE	FALSE	FALSE	FALSE	1.39732	1.90751	1.94905	1.75129	0.0106136	0.0358472
Q2NL82	TSR1	8	5	1.64812	0.250491	2.31834	1.07059	1.97963	-0.577653	FALSE	FALSE	FALSE	FALSE	FALSE	FALSE	1.39762	1.24775	2.55729	1.73422	0.0190271	0.0567994
Q9HCM4	EPB41L5	6	NA	1.13051	-3.88041	-3.6453	-2.70178	-3.59555	-4.63821	FALSE	TRUE	FALSE	TRUE	TRUE	TRUE	5.01092	-0.943522	1.04266	1.70335	0.32327	0.436158
P52272	HNRNPM	16	14	4.50651	3.46611	5.23031	3.19055	4.92669	2.90312	FALSE	FALSE	FALSE	FALSE	FALSE	FALSE	1.04039	2.03976	2.02357	1.70124	0.014914	0.0478372
Q86V81	ALYREF	4	2	1.10252	-0.531795	0.974506	-0.539421	0.774362	-1.13192	FALSE	FALSE	FALSE	FALSE	FALSE	FALSE	1.63432	1.51393	1.90628	1.68484	0.0118817	0.0398663
Q96GU1	PAGE5	2	NA	-2.51323	-3.76211	-1.37606	-3.48989	-1.43646	-3.06773	FALSE	TRUE	FALSE	TRUE	FALSE	TRUE	1.24888	2.11384	1.63127	1.66466	0.0188609	0.0567994
Q9P0K7	RAI14	8	3	-0.470882	-2.37532	-0.134097	-1.73676	-0.0584105	-1.54166	FALSE	FALSE	FALSE	FALSE	FALSE	FALSE	1.90443	1.60266	1.48324	1.66345	0.0125997	0.0419989
Q00839	HNRNPU	15	12	4.78045	3.54024	4.49977	2.94512	4.72067	2.74896	FALSE	FALSE	FALSE	FALSE	FALSE	FALSE	1.24021	1.55466	1.9717	1.58886	0.0194553	0.0576871
P09211	GSTP1	6	4	2.11236	0.264175	1.15409	0.961455	1.67296	-0.922938	FALSE	FALSE	FALSE	FALSE	FALSE	FALSE	1.84819	0.192631	2.5959	1.54557	0.0881754	0.163525
P11216	PYGB	6	3	1.36104	-0.750751	0.631537	-0.0348241	1.03291	-0.767276	FALSE	FALSE	FALSE	FALSE	FALSE	FALSE	2.11179	0.666361	1.80018	1.52611	0.0366075	0.0894612
Q14103	HNRNPD	7	2	1.95383	1.44993	2.78987	0.778995	2.55471	0.513486	FALSE	FALSE	FALSE	FALSE	FALSE	FALSE	0.503902	2.01087	2.04123	1.51867	0.0324678	0.0848601
Q14847	LASP1	2	4	-4.01995	-4.18979	-2.31515	-4.9197	-3.20089	-4.95781	FALSE	TRUE	TRUE	TRUE	TRUE	TRUE	0.169843	2.60454	1.75692	1.51044	0.100487	0.180451
Q06787	FMR1	3	2	-4.78633	-3.29694	-0.0118231	-3.37646	-1.43596	-4.07763	TRUE	FALSE	FALSE	FALSE	FALSE	FALSE	-1.48939	3.36464	2.64166	1.50564	0.241331	0.346225
Q00059	TFAM	3	NA	-2.42036	-4.16634	-1.91556	-3.02575	-3.04239	-4.64169	FALSE	TRUE	FALSE	TRUE	FALSE	TRUE	1.74598	1.11019	1.5993	1.48516	0.021224	0.0620231
Q96HS1	PGAM5	9	4	1.87683	0.0157792	2.02685	0.28618	1.44603	0.606055	FALSE	FALSE	FALSE	FALSE	FALSE	FALSE	1.86105	1.74067	0.839979	1.48057	0.0264226	0.0732366
P09012	SNRPA	2	NA	-0.689246	-4.48583	-4.3566	-3.47752	-2.03636	-3.54897	FALSE	TRUE	TRUE	TRUE	FALSE	TRUE	3.79658	-0.879077	1.51261	1.47671	0.332555	0.445152
Q0VF96	CGNL1	3	NA	-1.89758	-4.20805	-1.23331	-3.58992	-3.66846	-3.43132	TRUE	TRUE	FALSE	TRUE	TRUE	TRUE	2.31048	2.35661	-0.237142	1.47665	0.0736843	0.144535
Q02878	RPL6	11	7	3.76747	2.82471	4.24265	2.58286	3.8558	2.05554	FALSE	FALSE	FALSE	FALSE	FALSE	FALSE	0.942769	1.65979	1.80027	1.46761	0.0249217	0.069908
Q92841	DDX17	23	16	4.90448	3.46614	5.13453	3.49347	4.90256	3.61427	FALSE	FALSE	FALSE	FALSE	FALSE	FALSE	1.43833	1.64105	1.28829	1.45589	0.020159	0.0594281
P61204	ARF3	4	3	-1.33493	-4.86251	-3.3339	-3.01915	-4.43015	-5.53168	FALSE	FALSE	TRUE	FALSE	FALSE	FALSE	3.52758	-0.314757	1.10154	1.43812	0.239455	0.345955
P52292	KPNA2	2	NA	-2.93229	-3.99442	-3.01771	-5.63786	-2.75649	-3.35616	FALSE	TRUE	FALSE	TRUE	FALSE	TRUE	1.06212	2.62016	0.599671	1.42732	0.0733837	0.144501
P68133	ACTA1	3	5	3.1468	2.13266	4.20867	2.92342	4.34273	2.3611	FALSE	FALSE	FALSE	FALSE	FALSE	FALSE	1.01414	1.28525	1.98164	1.42701	0.0318261	0.0845381
P24752	ACAT1	3	5	-2.32473	-2.751	-0.70561	-2.24771	-1.9343	-4.209	FALSE	FALSE	FALSE	FALSE	FALSE	TRUE	0.426276	1.5421	2.2747	1.41436	0.0799321	0.152679
Q8TBX8	PIP4K2C	2	NA	-2.50668	-4.1056	-3.78171	-4.87174	-2.04406	-3.59599	FALSE	TRUE	FALSE	TRUE	FALSE	TRUE	1.59892	1.09003	1.55193	1.41363	0.02279	0.0660391
Q8NE71	ABCF1	2	NA	-2.90952	-4.09175	-1.63263	-2.45311	-2.09907	-4.31783	FALSE	TRUE	FALSE	TRUE	FALSE	TRUE	1.18222	0.820471	2.21876	1.40715	0.0473507	0.107328
Q9BUJ2	HNRNPUL1	11	6	3.61499	2.7913	3.48596	1.78601	3.38481	1.69514	FALSE	FALSE	FALSE	FALSE	FALSE	FALSE	0.823687	1.69995	1.68967	1.40444	0.0271811	0.0741304
Q9UMS4	PRPF19	2	2	-1.50681	-3.82716	-2.61477	-3.08545	-2.90346	-4.30635	FALSE	TRUE	FALSE	TRUE	TRUE	TRUE	2.32035	0.47068	1.40289	1.39797	0.0920331	0.169174
P83731	RPL24	3	4	2.02913	0.746153	1.51977	0.571284	1.7936	-0.156927	FALSE	FALSE	FALSE	FALSE	FALSE	FALSE	1.28298	0.948485	1.95052	1.394	0.0366196	0.0894612
P05386	RPLP1	2	NA	-4.06442	-4.16158	-1.60856	-4.01498	-2.53245	-4.19988	TRUE	TRUE	FALSE	TRUE	FALSE	TRUE	0.0971557	2.40642	1.66743	1.39033	0.108988	0.188423
Q6UVK1	CSPG4	3	2	-0.813143	-2.91554	-1.66848	-2.2882	-1.21623	-2.6544	FALSE	FALSE	FALSE	FALSE	FALSE	FALSE	2.1024	0.61972	1.43817	1.38676	0.0641427	0.131377
P05387	RPLP2	5	10	2.52438	1.95087	3.38728	1.65255	2.752	0.933611	FALSE	FALSE	FALSE	FALSE	FALSE	FALSE	0.573505	1.73473	1.81839	1.37554	0.0380218	0.091901
P49368	CCT3	3	4	-1.35931	-2.11929	-0.844979	-0.990348	-0.656275	-3.85153	FALSE	FALSE	FALSE	FALSE	FALSE	FALSE	0.759982	0.145369	3.19525	1.36687	0.152251	0.24265
P46781	RPS9	9	5	2.50126	1.10534	2.71295	1.24394	2.36407	1.14014	FALSE	FALSE	FALSE	FALSE	FALSE	FALSE	1.39592	1.46902	1.22393	1.36296	0.0240575	0.0683523
Q15019	SEPTIN2	2	NA	-1.25978	-3.78623	-2.90183	-3.18121	-2.90718	-4.18524	FALSE	TRUE	FALSE	TRUE	FALSE	TRUE	2.52645	0.279384	1.27806	1.3613	0.126727	0.210523
Q96PK6	RBM14	6	2	1.95863	1.36881	2.52465	0.440713	2.17805	0.792828	FALSE	FALSE	FALSE	FALSE	FALSE	FALSE	0.589817	2.08393	1.38522	1.35299	0.0708396	0.140577
Q9Y608	LRRFIP2	8	9	-2.36882	-1.79477	-2.04879	-4.64733	-2.2111	-4.24521	FALSE	FALSE	FALSE	FALSE	FALSE	FALSE	-0.574049	2.59854	2.03411	1.35287	0.160456	0.254139
P55209	NAP1L1	3	3	1.40347	-0.636998	0.84754	0.226766	1.06048	-0.326597	FALSE	FALSE	FALSE	FALSE	FALSE	FALSE	2.04046	0.620774	1.38708	1.34944	0.066072	0.133717
Q9NZB2	FAM120A	13	3	2.20564	1.32402	2.65111	1.02924	2.44005	0.96059	FALSE	FALSE	FALSE	FALSE	FALSE	FALSE	0.881616	1.62188	1.47946	1.32765	0.0327225	0.0848601
P52943	CRIP2	2	2	-1.00845	-3.52082	-2.53842	-2.84539	-1.09352	-2.23755	FALSE	FALSE	FALSE	FALSE	FALSE	FALSE	2.51236	0.306966	1.14403	1.32112	0.122773	0.206647
Q9UN86	G3BP2	7	3	3.12037	2.01468	3.29925	2.04235	2.84948	1.27254	FALSE	FALSE	FALSE	FALSE	FALSE	FALSE	1.10569	1.2569	1.57694	1.31318	0.0300637	0.0802748
P51116	FXR2	8	6	2.09818	1.34079	2.18323	0.596493	2.20269	0.667718	FALSE	FALSE	FALSE	FALSE	FALSE	FALSE	0.757396	1.58674	1.53498	1.29304	0.0356389	0.0891367
P08493	MGP	3	3	-2.62905	-2.97099	-1.75123	-2.90732	-1.1605	-3.52759	TRUE	FALSE	FALSE	TRUE	FALSE	TRUE	0.341932	1.15609	2.36709	1.28837	0.11728	0.199375
P62861	FAU	4	3	4.38257	3.68748	5.24742	3.79171	5.35382	3.69553	FALSE	FALSE	FALSE	FALSE	FALSE	FALSE	0.69509	1.45571	1.6583	1.2697	0.0442416	0.102096
O75533	SF3B1	2	NA	-4.28476	-3.50669	-2.09519	-3.9191	-2.55944	-5.31927	TRUE	TRUE	FALSE	TRUE	TRUE	TRUE	-0.77807	1.82391	2.75983	1.26856	0.235916	0.342784
Q07955	SRSF1	5	3	0.910818	1.08816	2.24576	0.141409	1.84704	-0.0247876	FALSE	FALSE	FALSE	FALSE	FALSE	FALSE	-0.177346	2.10435	1.87182	1.26628	0.102425	0.183051
Q13263	TRIM28	2	5	0.254118	-1.21634	-0.0896235	-1.02319	0.193889	-1.19212	FALSE	FALSE	FALSE	FALSE	FALSE	FALSE	1.47046	0.933568	1.38601	1.26335	0.0341394	0.0866366
P84098	RPL19	4	3	2.04788	1.27265	2.35066	1.03488	2.33569	0.689108	FALSE	FALSE	FALSE	FALSE	FALSE	FALSE	0.775234	1.31578	1.64658	1.24586	0.0479228	0.107668
Q6NYC8	PPP1R18	3	2	-1.04619	-3.66184	-4.94637	-4.09815	-0.65835	-2.6241	FALSE	TRUE	TRUE	TRUE	FALSE	TRUE	2.61565	-0.848217	1.96575	1.24439	0.217286	0.322139
Q71U36	TUBA1A	2	17	5.83966	4.60044	6.44807	4.95943	5.94643	4.96728	FALSE	FALSE	FALSE	FALSE	FALSE	FALSE	1.23922	1.48863	0.979143	1.23567	0.0388682	0.0928224
Q9BXH1	BBC3	3	NA	-4.28864	-4.2122	-2.85484	-3.40336	-0.842523	-4.04668	TRUE	TRUE	TRUE	TRUE	FALSE	TRUE	-0.0764438	0.548521	3.20416	1.22541	0.207829	0.313555
P61978	HNRNPK	14	11	4.92647	3.98248	5.31918	4.09917	5.2406	3.74569	FALSE	FALSE	FALSE	FALSE	FALSE	FALSE	0.94399	1.22001	1.49492	1.21964	0.0417868	0.0977581
P19474	TRIM21	9	3	0.285515	-1.17443	1.42675	0.138619	0.94902	0.174031	FALSE	FALSE	FALSE	FALSE	FALSE	FALSE	1.45994	1.28813	0.774989	1.17435	0.0476891	0.107617
Q71UI9	H2AFV	NA	2	-3.36961	-4.37891	-3.941	-4.47962	-2.07077	-4.03549	TRUE	FALSE	TRUE	TRUE	TRUE	TRUE	1.00929	0.538619	1.96471	1.17088	0.0872703	0.162437
Q16629	SRSF7	3	3	0.181896	-0.230245	1.84287	-0.148326	0.831951	-0.267926	FALSE	FALSE	FALSE	FALSE	FALSE	FALSE	0.412141	1.9912	1.09988	1.16774	0.108853	0.188423
P40939	HADHA	3	4	-0.545239	-0.781128	-0.617213	-1.76242	-0.0406684	-2.1053	FALSE	FALSE	FALSE	FALSE	FALSE	FALSE	0.235889	1.14521	2.06463	1.14858	0.144811	0.233714
Q9NZI8	IGF2BP1	15	12	3.55916	3.46376	4.2502	2.63983	4.0026	2.28957	FALSE	FALSE	FALSE	FALSE	FALSE	FALSE	0.0953997	1.61037	1.71304	1.1396	0.0844189	0.158888
Q9UGY1	NOL12	2	3	0.288288	-1.30297	-0.243324	-0.301169	0.383502	-1.35613	FALSE	FALSE	FALSE	FALSE	FALSE	FALSE	1.59126	0.0578447	1.73964	1.12958	0.092145	0.169174
Q01844	EWSR1	6	7	3.68127	2.14235	3.63062	2.38506	3.39651	2.8162	FALSE	FALSE	FALSE	FALSE	FALSE	FALSE	1.53892	1.24556	0.580318	1.1216	0.0671888	0.134382
O14950	MYL12B	5	8	3.99814	2.82307	4.36552	3.36962	4.3534	3.17094	FALSE	FALSE	FALSE	FALSE	FALSE	FALSE	1.17507	0.995904	1.18246	1.11781	0.0450847	0.102648
P48681	NES	31	15	4.26587	3.29477	4.91422	3.34931	4.58295	3.77173	FALSE	FALSE	FALSE	FALSE	FALSE	FALSE	0.971095	1.56491	0.811214	1.11574	0.0571416	0.121934
P62241	RPS8	7	7	3.66833	2.97827	3.9265	2.71835	3.78591	2.37544	FALSE	FALSE	FALSE	FALSE	FALSE	FALSE	0.690068	1.20816	1.41047	1.1029	0.0593705	0.124094
P35637	FUS	7	10	4.69787	3.7527	4.92449	3.65164	4.67664	3.58964	FALSE	FALSE	FALSE	FALSE	FALSE	FALSE	0.945171	1.27286	1.087	1.10168	0.0499106	0.110451
O00425	IGF2BP3	14	8	2.80627	2.646	3.26342	1.55207	3.12811	1.73084	FALSE	FALSE	FALSE	FALSE	FALSE	FALSE	0.160273	1.71135	1.39727	1.08963	0.103004	0.183051
P31943	HNRNPH1	7	2	3.83923	2.8527	4.18347	3.07721	3.93494	2.78428	FALSE	FALSE	FALSE	FALSE	FALSE	FALSE	0.986526	1.10625	1.15066	1.08115	0.050028	0.110451
Q9Y3U8	RPL36	3	2	0.564774	-0.535744	0.0653382	-0.981861	0.157321	-0.902665	FALSE	FALSE	FALSE	FALSE	FALSE	FALSE	1.10052	1.0472	1.05999	1.06923	0.0510986	0.112329
P36578	RPL4	13	13	4.1189	3.06425	4.34527	3.16787	3.97328	3.02557	FALSE	FALSE	FALSE	FALSE	FALSE	FALSE	1.05464	1.17739	0.947707	1.05991	0.0542586	0.117753
O43823	AKAP8	2	NA	-2.42883	-5.13966	-3.8723	-3.78513	-3.67703	-4.20672	FALSE	TRUE	FALSE	TRUE	TRUE	TRUE	2.71083	-0.0871688	0.529686	1.05111	0.228984	0.334619
P35580	MYH10	69	63	5.9697	5.11767	6.3829	5.21113	6.32918	5.20188	FALSE	FALSE	FALSE	FALSE	FALSE	FALSE	0.852029	1.17176	1.1273	1.05036	0.0560618	0.120133
Q9Y2W1	THRAP3	8	6	1.35735	0.477983	1.21627	-0.132831	1.3747	0.529413	FALSE	FALSE	FALSE	FALSE	FALSE	FALSE	0.879369	1.3491	0.845288	1.02459	0.0630941	0.12975
P49327	FASN	6	3	-0.630905	-3.75479	-3.77298	-1.80105	-1.68341	-3.59227	FALSE	FALSE	FALSE	FALSE	FALSE	FALSE	3.12389	-1.97193	1.90886	1.02028	0.454358	0.558368
P62158	P62158	3	5	1.06033	-0.0943551	1.14407	0.881473	0.885106	-0.749441	FALSE	FALSE	FALSE	FALSE	FALSE	FALSE	1.15468	0.262602	1.63455	1.01728	0.120773	0.203954
Q13813	SPTAN1	3	2	-0.958289	-3.44854	-3.04288	-3.91353	-4.70494	-4.3532	FALSE	TRUE	TRUE	TRUE	FALSE	TRUE	2.49025	0.870651	-0.351746	1.00305	0.301868	0.414967
P0DMV9	HSPA1B	9	7	1.51812	0.146425	1.68486	1.14206	1.3767	0.366431	FALSE	FALSE	FALSE	FALSE	FALSE	FALSE	1.37169	0.542799	1.01027	0.974922	0.0948871	0.172215
Q9NYL9	TMOD3	7	9	-4.31247	-3.60395	-1.26678	-4.16658	-2.02691	-2.74264	FALSE	TRUE	FALSE	FALSE	FALSE	FALSE	-0.708522	2.8998	0.715723	0.969001	0.392	0.497313
P17302	GJA1	3	5	-4.17855	-3.61864	-3.95623	-5.4924	-2.35927	-4.25921	FALSE	TRUE	TRUE	TRUE	TRUE	TRUE	-0.559909	1.53617	1.89994	0.958734	0.215296	0.320119
P51114	FXR1	20	8	2.97155	1.85976	3.57949	2.06937	2.78183	2.5287	FALSE	FALSE	FALSE	FALSE	FALSE	FALSE	1.11179	1.51012	0.253128	0.958348	0.125317	0.208862
P62899	RPL31	3	3	2.65684	2.74749	3.47121	2.45539	3.30212	1.43838	FALSE	FALSE	FALSE	FALSE	FALSE	FALSE	-0.0906463	1.01581	1.86374	0.929637	0.225449	0.330399
P48735	IDH2	2	3	-1.91579	-4.14717	-3.18287	-3.4003	-3.77565	-4.07053	FALSE	TRUE	TRUE	FALSE	TRUE	TRUE	2.23138	0.217435	0.294879	0.914565	0.171716	0.270134
P39023	RPL3	11	10	3.9627	3.12048	3.57133	3.00329	2.80174	1.48433	FALSE	FALSE	FALSE	FALSE	FALSE	FALSE	0.842213	0.568043	1.31741	0.909222	0.104688	0.185385
Q15366	PCBP2	2	2	0.949601	-0.389398	0.3953	-0.176373	0	-0.799285	FALSE	FALSE	FALSE	FALSE	FALSE	FALSE	1.339	0.571672	0.799285	0.903319	0.105086	0.185445
P62847	RPS24	3	6	5.07921	4.14188	5.39357	4.47838	5.46128	4.62707	FALSE	FALSE	FALSE	FALSE	FALSE	FALSE	0.937331	0.915191	0.834215	0.895579	0.0847404	0.158888
P62333	PSMC6	NA	2	-3.47329	-5.36384	-4.66726	-3.07529	-2.78361	-5.13741	TRUE	TRUE	TRUE	TRUE	TRUE	FALSE	1.89055	-1.59198	2.3538	0.884125	0.384533	0.49028
P07339	CTSD	3	4	-2.59638	-5.49951	-4.23644	-3.85784	-3.74365	-3.84745	FALSE	FALSE	FALSE	TRUE	FALSE	TRUE	2.90313	-0.378594	0.103799	0.876112	0.335012	0.447267
O15355	PPM1G	2	NA	-2.95485	-3.93341	-3.51488	-3.78992	-3.40127	-4.75861	FALSE	TRUE	TRUE	TRUE	TRUE	TRUE	0.978564	0.275045	1.35734	0.870316	0.141728	0.229789
O43854	EDIL3	2	NA	-3.93432	-4.34199	-3.72452	-3.70824	-2.95868	-5.14993	FALSE	TRUE	TRUE	TRUE	TRUE	TRUE	0.407668	-0.0162821	2.19125	0.860879	0.240816	0.346225
P29966	MARCKS	4	4	-2.45361	-3.73959	-2.69923	-3.52532	-2.64502	-3.10924	TRUE	TRUE	TRUE	TRUE	TRUE	FALSE	1.28597	0.826095	0.46422	0.858763	0.128714	0.21313
Q14576	ELAVL3	3	NA	-2.34642	-4.71913	-4.14711	-3.52038	-3.10271	-3.92413	FALSE	TRUE	TRUE	TRUE	TRUE	TRUE	2.37271	-0.626723	0.821419	0.855802	0.401737	0.507143
P84103	SRSF3	3	3	2.51141	1.67277	2.08342	1.67908	2.53371	1.21795	FALSE	FALSE	FALSE	FALSE	FALSE	FALSE	0.838643	0.404336	1.31576	0.852914	0.140543	0.229734
Q9UKY7	CDV3	NA	3	-4.62119	-5.73789	-4.16518	-4.33076	-3.4629	-4.68436	TRUE	TRUE	TRUE	FALSE	TRUE	FALSE	1.11669	0.165582	1.22146	0.834579	0.135981	0.223711
P07737	PFN1	3	5	2.15636	0.288652	0.665481	1.52607	2.1733	0.727461	FALSE	FALSE	FALSE	FALSE	FALSE	FALSE	1.86771	-0.860587	1.44584	0.817655	0.31002	0.423889
P46777	RPL5	4	7	1.37585	-0.667648	0.395419	1.59809	1.29901	-0.289491	FALSE	FALSE	FALSE	FALSE	FALSE	FALSE	2.0435	-1.20267	1.5885	0.809777	0.363835	0.474567
P18206	VCL	NA	5	-3.16765	-4.73698	-3.96362	-3.87441	-4.88521	-5.79168	TRUE	FALSE	TRUE	TRUE	TRUE	FALSE	1.56933	-0.0892147	0.906467	0.795528	0.244277	0.348968
P32969	RPL9	6	7	3.75317	2.59597	3.44262	2.97307	3.37327	2.63054	FALSE	FALSE	FALSE	FALSE	FALSE	FALSE	1.1572	0.469555	0.742723	0.789826	0.141929	0.229789
P04350	TUBB4A	3	NA	-3.84342	-4.58655	-1.42543	-3.87296	-4.69659	-3.86471	FALSE	TRUE	TRUE	TRUE	TRUE	TRUE	0.74313	2.44753	-0.831873	0.786262	0.468573	0.573075
Q07020	RPL18	5	3	1.8708	1.74379	2.46595	1.00391	2.02259	1.26578	FALSE	FALSE	FALSE	FALSE	FALSE	FALSE	0.127019	1.46204	0.756809	0.781956	0.2188	0.322509
Q13283	G3BP1	16	9	4.22512	4.00334	4.04577	3.19967	4.13562	2.94545	FALSE	FALSE	FALSE	FALSE	FALSE	FALSE	0.221777	0.8461	1.19016	0.75268	0.180041	0.28019
P46776	RPL27A	4	4	3.30269	2.80809	3.40914	2.20132	3.21197	2.72537	FALSE	FALSE	FALSE	FALSE	FALSE	FALSE	0.494596	1.20783	0.486596	0.729673	0.155964	0.247793
P51991	HNRNPA3	10	2	2.19766	2.28338	2.57821	1.13034	1.9425	1.18615	FALSE	FALSE	FALSE	FALSE	FALSE	FALSE	-0.0857263	1.44786	0.756351	0.706162	0.284487	0.398594
P42704	LRPPRC	5	NA	-2.9298	-2.75153	-2.82193	-2.74584	-2.50647	-4.86596	FALSE	TRUE	FALSE	TRUE	FALSE	TRUE	-0.178267	-0.0760922	2.35949	0.701712	0.327599	0.439672
Q96SB3	PPP1R9B	2	NA	-4.72593	-3.72724	-2.31997	-3.28432	-2.114	-4.22508	TRUE	TRUE	FALSE	TRUE	FALSE	TRUE	-0.998686	0.964356	2.11109	0.692252	0.477165	0.580797
Q9NX05	FAM120C	3	NA	-1.95438	-4.15718	-4.8191	-2.63361	-2.76353	-4.81037	FALSE	TRUE	FALSE	TRUE	TRUE	TRUE	2.20279	-2.18549	2.04684	0.688048	0.50122	0.604308
Q16698	DECR1	NA	4	-3.91836	-4.53619	-2.72665	-3.49673	-3.46987	-4.06906	TRUE	FALSE	TRUE	FALSE	TRUE	FALSE	0.617827	0.770076	0.599183	0.662362	0.172144	0.270134
Q9BR76	CORO1B	2	2	-2.11432	-4.21259	-4.9485	-2.15653	-3.32719	-5.9992	FALSE	TRUE	TRUE	FALSE	TRUE	TRUE	2.09827	-2.79197	2.67202	0.659439	0.608679	0.697587
P62249	RPS16	9	9	4.14433	3.80072	4.57195	3.61342	4.42361	3.74771	FALSE	FALSE	FALSE	FALSE	FALSE	FALSE	0.343614	0.95853	0.675901	0.659349	0.200594	0.306297
P62195	PSMC5	NA	3	-3.92806	-3.69404	-4.71111	-5.19535	-3.56889	-5.28557	TRUE	TRUE	TRUE	FALSE	TRUE	TRUE	-0.234015	0.484243	1.71668	0.655637	0.359981	0.472567
P98175	RBM10	2	NA	-3.95217	-4.27754	-2.94731	-3.30831	-3.08276	-4.29331	TRUE	TRUE	FALSE	TRUE	FALSE	TRUE	0.325366	0.360996	1.21055	0.632303	0.217983	0.322236
Q6WCQ1	MPRIP	17	9	1.52249	0.804686	2.05242	0.972543	1.77485	1.67889	FALSE	FALSE	FALSE	FALSE	FALSE	FALSE	0.717807	1.07987	0.0959562	0.631213	0.25014	0.353383
P11586	MTHFD1	NA	4	-2.25726	-2.50892	-3.42653	-3.28688	-4.08443	-5.8641	TRUE	FALSE	TRUE	TRUE	TRUE	TRUE	0.251653	-0.13965	1.77967	0.630558	0.341576	0.45484
P37108	SRP14	3	2	-0.473472	0.48297	0.891869	-4.49166	-1.62412	0.917696	FALSE	FALSE	FALSE	TRUE	FALSE	FALSE	-0.956443	5.38353	-2.54182	0.628423	0.745927	0.81461
Q86U42	PABPN1	2	NA	-2.83284	-4.26652	-1.97506	-4.11504	-4.96485	-3.22618	TRUE	TRUE	FALSE	TRUE	TRUE	TRUE	1.43368	2.13999	-1.73867	0.611666	0.550517	0.651424
P14625	HSP90B1	16	16	3.23761	2.01553	2.2619	2.58427	2.337	1.43886	FALSE	FALSE	FALSE	FALSE	FALSE	FALSE	1.22209	-0.322376	0.898147	0.599286	0.319881	0.433881
Q14157	UBAP2L	10	3	1.97246	1.49252	1.9746	1.23349	1.59791	1.02289	FALSE	FALSE	FALSE	FALSE	FALSE	FALSE	0.479943	0.741112	0.575026	0.598694	0.212587	0.31847
P49006	MARCKSL1	2	NA	-3.30219	-4.87885	-3.62259	-3.49526	-4.4611	-4.69987	FALSE	TRUE	TRUE	TRUE	TRUE	TRUE	1.57666	-0.127332	0.238773	0.5627	0.367224	0.476194
Q92804	TAF15	5	5	2.42494	1.56603	2.16274	1.64083	2.09195	1.80321	FALSE	FALSE	FALSE	FALSE	FALSE	FALSE	0.858905	0.521908	0.288736	0.556516	0.26183	0.368877
Q13011	ECH1	NA	2	-2.81179	-4.05475	-4.6516	-2.72099	-2.97132	-5.32105	TRUE	TRUE	TRUE	FALSE	TRUE	FALSE	1.24297	-1.93062	2.34974	0.55403	0.63402	0.721764
P31150	GDI1	NA	2	-1.7525	-3.03677	-3.86762	-2.27587	-1.60365	-3.5724	TRUE	FALSE	TRUE	FALSE	TRUE	FALSE	1.28427	-1.59175	1.96875	0.553757	0.564746	0.663641
P50914	RPL14	3	3	1.96337	1.53053	1.25055	1.11669	1.546	0.459687	FALSE	FALSE	FALSE	FALSE	FALSE	FALSE	0.432841	0.133867	1.08631	0.551007	0.299014	0.412154
P63244	RACK1	3	2	1.06371	0.893259	-1.59337	-0.607045	-2.22096	-4.67903	FALSE	FALSE	FALSE	FALSE	FALSE	TRUE	0.170447	-0.98633	2.45807	0.547396	0.592684	0.688362
P19338	NCL	18	21	3.61441	2.98547	3.54551	3.15983	3.52469	2.89727	FALSE	FALSE	FALSE	FALSE	FALSE	FALSE	0.62894	0.385684	0.627413	0.547346	0.245247	0.349375
Q05639	EEF1A2	NA	3	-5.79196	-4.77255	-3.3543	-4.16644	-2.83644	-4.63637	TRUE	FALSE	TRUE	TRUE	TRUE	TRUE	-1.01941	0.812142	1.79992	0.530886	0.548893	0.651013
Q6ZUT1	NKAPD1	3	3	-1.39243	-1.48283	-1.11467	-1.88974	-1.5472	-2.21441	FALSE	FALSE	FALSE	FALSE	FALSE	FALSE	0.0903919	0.77507	0.667214	0.510892	0.297113	0.410643
P30050	RPL12	4	5	2.25378	2.06939	2.16788	1.58387	1.92404	1.2354	FALSE	FALSE	FALSE	FALSE	FALSE	FALSE	0.184386	0.584006	0.688636	0.485676	0.308331	0.422712
P04083	ANXA1	8	8	3.6574	2.74055	3.00893	3.04665	2.91196	2.38271	FALSE	FALSE	FALSE	FALSE	FALSE	FALSE	0.916851	-0.0377251	0.529249	0.469459	0.376361	0.484708
O95994	AGR2	2	3	-3.43984	-5.8415	-4.56841	-4.86516	-4.17581	-2.88538	FALSE	FALSE	TRUE	FALSE	FALSE	FALSE	2.40167	0.296754	-1.29043	0.469329	0.68054	0.759465
P24844	MYL9	2	NA	-0.785943	-2.68246	-3.86148	-3.73575	-3.52987	-3.1519	FALSE	TRUE	TRUE	TRUE	TRUE	TRUE	1.89652	-0.125721	-0.377971	0.464275	0.493736	0.598112
P07196	NEFL	20	35	0.845089	0.884646	0.613698	0.406802	0.478452	-0.660729	FALSE	FALSE	FALSE	FALSE	FALSE	FALSE	-0.0395575	0.206896	1.13918	0.435506	0.416428	0.523099
P62244	RPS15A	5	6	2.81472	2.87424	3.08961	2.21684	2.81769	2.35385	FALSE	FALSE	FALSE	FALSE	FALSE	FALSE	-0.0595151	0.872771	0.463845	0.4257	0.418761	0.523451
P26378	ELAVL4	3	NA	-2.32907	-3.75881	-3.37039	-3.95817	-4.30752	-3.49975	TRUE	TRUE	FALSE	TRUE	FALSE	TRUE	1.42974	0.587776	-0.807765	0.403249	0.594921	0.688362
P04075	ALDOA	5	8	2.11837	0.349116	0.60289	1.77517	1.94034	1.37295	FALSE	FALSE	FALSE	FALSE	FALSE	FALSE	1.76926	-1.17228	0.567394	0.388124	0.677968	0.759191
Q562R1	ACTBL2	2	2	3.14536	2.57861	3.3833	3.39598	3.89684	3.28742	FALSE	FALSE	FALSE	FALSE	FALSE	FALSE	0.566752	-0.0126826	0.609417	0.387829	0.409064	0.515117
P38646	HSPA9	16	16	3.11602	1.91882	2.92793	2.96021	3.00269	3.0246	FALSE	FALSE	FALSE	FALSE	FALSE	FALSE	1.1972	-0.0322739	-0.0219083	0.381004	0.457454	0.560821
Q86UP2	KTN1	NA	2	-3.5876	-3.89563	-3.5606	-3.28602	-2.74793	-3.85741	TRUE	TRUE	TRUE	FALSE	TRUE	TRUE	0.308026	-0.274581	1.10948	0.380975	0.521937	0.62339
Q14194	CRMP1	NA	3	-3.61196	-4.14669	-3.5749	-4.06157	-4.18397	-4.2786	TRUE	FALSE	TRUE	TRUE	TRUE	TRUE	0.534736	0.48667	0.0946272	0.372011	0.418457	0.523451
Q9BZH6	WDR11	3	NA	-2.56373	-3.82924	-2.42274	-2.84386	-3.64823	-3.0776	FALSE	TRUE	FALSE	TRUE	TRUE	TRUE	1.26551	0.421119	-0.570623	0.372001	0.592343	0.688362
P60842	EIF4A1	9	9	2.83841	2.1416	2.11682	2.36829	2.76101	2.09161	FALSE	FALSE	FALSE	FALSE	FALSE	FALSE	0.696818	-0.251467	0.669399	0.371584	0.447455	0.554177
P62906	RPL10A	6	7	3.01109	2.05817	2.63682	2.24452	2.21253	2.49806	FALSE	FALSE	FALSE	FALSE	FALSE	FALSE	0.952913	0.392297	-0.285531	0.353226	0.536763	0.63811
P22626	HNRNPA2B1	19	10	5.74957	6.73297	6.09301	5.09069	5.61252	4.57474	FALSE	FALSE	FALSE	FALSE	FALSE	FALSE	-0.98339	1.00232	1.03778	0.352237	0.56024	0.661394
P62913	RPL11	6	6	3.83487	3.60961	3.88261	3.33503	3.69609	3.41636	FALSE	FALSE	FALSE	FALSE	FALSE	FALSE	0.225257	0.547581	0.279732	0.350857	0.439423	0.546599
Q15084	PDIA6	4	4	-0.527747	-1.4213	-0.717278	-0.634951	-0.741811	-0.970173	FALSE	FALSE	FALSE	FALSE	FALSE	FALSE	0.893555	-0.0823275	0.228362	0.34653	0.500608	0.604308
Q8NCB2	CAMKV	4	NA	-4.58991	-3.21219	-1.73631	-3.5519	-2.57689	-3.17613	TRUE	TRUE	FALSE	TRUE	TRUE	TRUE	-1.37772	1.81559	0.599238	0.345703	0.724065	0.796567
P14618	PKM	20	19	4.90649	3.76106	3.54632	4.23486	4.16139	3.60561	FALSE	FALSE	FALSE	FALSE	FALSE	FALSE	1.14543	-0.688536	0.555782	0.337559	0.606165	0.697587
Q16352	INA	18	26	2.26321	2.50359	2.63349	2.19869	2.66877	2.02993	FALSE	FALSE	FALSE	FALSE	FALSE	FALSE	-0.240379	0.434804	0.638834	0.277753	0.571544	0.668549
Q9UHF7	TRPS1	2	NA	-4.11045	-4.99447	-5.43709	-2.57281	-2.56283	-5.35222	TRUE	TRUE	TRUE	TRUE	FALSE	TRUE	0.884014	-2.86429	2.7894	0.269708	0.862474	0.910264
P18124	RPL7	8	6	3.51911	3.04835	3.60141	3.57551	3.62416	3.524	FALSE	FALSE	FALSE	FALSE	FALSE	FALSE	0.470763	0.0258967	0.100157	0.198939	0.657556	0.743578
P62829	RPL23	6	5	2.04319	2.07535	2.81302	2.50692	2.66333	2.34564	FALSE	FALSE	FALSE	FALSE	FALSE	FALSE	-0.0321665	0.306105	0.317687	0.197209	0.655917	0.743373
Q9Y6M1	IGF2BP2	9	6	2.63905	3.15972	3.02099	2.53709	2.63088	2.03393	FALSE	FALSE	FALSE	FALSE	FALSE	FALSE	-0.520673	0.483896	0.596951	0.186725	0.708503	0.785514
P61353	RPL27	5	5	2.79138	2.27084	2.00493	1.25516	1.26638	1.97695	FALSE	FALSE	FALSE	FALSE	FALSE	FALSE	0.520541	0.749777	-0.710571	0.186582	0.734101	0.803415
Q15233	NONO	18	22	6.00108	6.97966	6.08014	5.09323	5.49394	4.94963	FALSE	FALSE	FALSE	FALSE	FALSE	FALSE	-0.978576	0.986904	0.544308	0.184212	0.775309	0.832437
P08238	HSP90AB1	17	11	4.80659	3.77172	3.90529	4.17113	4.17348	4.40416	FALSE	FALSE	FALSE	FALSE	FALSE	FALSE	1.03487	-0.265838	-0.230678	0.17945	0.72472	0.796567
O76070	SNCG	NA	4	-3.62338	-3.47711	-4.40667	-3.95196	-2.55745	-3.69432	TRUE	TRUE	TRUE	TRUE	TRUE	FALSE	-0.146266	-0.454703	1.13687	0.178632	0.756139	0.817015
Q15393	SF3B3	4	2	-2.7195	-1.59797	-2.00935	-2.43171	-0.325993	-1.5	FALSE	FALSE	FALSE	TRUE	FALSE	FALSE	-1.12152	0.422356	1.17401	0.158281	0.83122	0.883171
P55084	HADHB	2	2	-1.70836	-3.88851	-2.55289	-0.621515	-0.89494	-1.07101	FALSE	TRUE	FALSE	FALSE	FALSE	FALSE	2.18015	-1.93137	0.17607	0.141616	0.912156	0.937902
Q13177	PAK2	2	4	-1.91247	-3.75941	-4.82956	-2.30228	-3.68875	-4.7921	TRUE	FALSE	TRUE	FALSE	TRUE	TRUE	1.84694	-2.52729	1.10335	0.141001	0.898026	0.928993
P28799	GRN	2	2	0.899676	-0.542849	-0.77134	-1.64767	-2.45809	-0.527661	FALSE	FALSE	FALSE	FALSE	FALSE	FALSE	1.44252	0.876329	-1.93043	0.129476	0.884445	0.921693
P62753	RPS6	9	9	4.55577	4.33351	4.75442	4.40818	4.3331	4.53911	FALSE	FALSE	FALSE	FALSE	FALSE	FALSE	0.222254	0.346232	-0.206009	0.120826	0.789991	0.842877
P14923	JUP	3	NA	-2.69917	-4.43766	-4.57755	-3.36506	-4.388	-4.1364	TRUE	TRUE	TRUE	TRUE	FALSE	TRUE	1.73849	-1.21249	-0.251599	0.091468	0.917739	0.94042
P48047	ATP5PO	6	7	0.180326	0.13753	0.257841	0.535837	1.30376	0.852812	FALSE	FALSE	FALSE	FALSE	FALSE	FALSE	0.0427962	-0.277996	0.450952	0.0719177	0.880766	0.920472
P23528	CFL1	5	3	2.83895	2.31037	2.30608	2.99492	2.22643	1.85609	FALSE	FALSE	FALSE	FALSE	FALSE	FALSE	0.52858	-0.688843	0.370345	0.070027	0.89091	0.925385
P62826	RAN	2	3	-2.09202	-2.27035	-4.41726	-3.79691	-3.64893	-4.27721	FALSE	FALSE	TRUE	TRUE	TRUE	TRUE	0.17833	-0.620344	0.628286	0.0620908	0.909638	0.937203
Q13347	EIF3I	2	NA	-3.34714	-3.41795	-4.14806	-5.48883	-4.12498	-2.89671	FALSE	TRUE	TRUE	TRUE	TRUE	TRUE	0.0708151	1.34078	-1.22827	0.0611084	0.944181	0.959227
P62857	RPS28	4	5	1.00892	1.22564	0.877329	1.14054	1.22594	0.571665	FALSE	FALSE	FALSE	FALSE	FALSE	FALSE	-0.216722	-0.263209	0.654278	0.0581154	0.902039	0.931255
P07900	HSP90AA1	10	11	1.97506	0.551007	0.134702	1.18766	0.638172	0.893531	FALSE	FALSE	FALSE	FALSE	FALSE	FALSE	1.42405	-1.05296	-0.255359	0.0385765	0.960439	0.971873
P46783	RPS10	8	10	2.76004	2.45621	3.35146	3.08031	3.2121	3.67547	FALSE	FALSE	FALSE	FALSE	FALSE	FALSE	0.303832	0.271143	-0.463372	0.0372009	0.935514	0.95232
P31939	ATIC	NA	5	-4.24088	-3.03554	-4.68219	-4.17942	-4.20999	-5.96354	TRUE	FALSE	TRUE	FALSE	TRUE	FALSE	-1.20534	-0.502771	1.75355	0.015145	0.985653	0.991486
P07910	HNRNPC	5	2	0.454249	0.115586	0.441942	0.456207	0.0610305	0.369898	FALSE	FALSE	FALSE	FALSE	FALSE	FALSE	0.338663	-0.0142649	-0.308867	0.00517686	0.991212	0.993159
P62263	RPS14	8	7	5.06211	4.97136	5.20601	4.9512	4.92828	5.27729	FALSE	FALSE	FALSE	FALSE	FALSE	FALSE	0.0907591	0.254811	-0.349006	-0.0011454	0.998002	0.998002
P04406	GAPDH	16	17	5.30289	4.73939	4.34286	5.05667	4.71606	4.58996	FALSE	FALSE	FALSE	FALSE	FALSE	FALSE	0.563498	-0.713805	0.126099	-0.00806939	0.988265	0.992156
P62937	PPIA	7	10	3.89881	1.6119	1.46071	2.64717	1.4683	2.64482	FALSE	FALSE	FALSE	FALSE	FALSE	FALSE	2.28691	-1.18646	-1.17652	-0.0253556	0.975097	0.984576
P05388	RPLP0	10	9	2.32094	2.65764	2.84389	2.69351	2.41847	2.32153	FALSE	FALSE	FALSE	FALSE	FALSE	FALSE	-0.336704	0.150386	0.0969457	-0.0297907	0.946592	0.959765
Q99497	PARK7	NA	2	-3.90924	-3.29059	-4.34038	-2.39014	-2.19103	-4.65423	TRUE	FALSE	TRUE	FALSE	TRUE	FALSE	-0.618641	-1.95023	2.4632	-0.0352262	0.976854	0.984576
O14974	PPP1R12A	14	20	0.60486	1.22613	0.0727369	0.566374	1.23317	0.279869	FALSE	FALSE	FALSE	FALSE	FALSE	FALSE	-0.621271	-0.493637	0.953299	-0.0538696	0.921609	0.94042
Q9Y4F1	FARP1	6	6	-0.313349	-1.02081	-1.02862	-1.0526	-1.57079	-0.654837	FALSE	FALSE	FALSE	FALSE	FALSE	FALSE	0.707461	0.0239819	-0.915953	-0.0615034	0.921981	0.94042
P47756	CAPZB	2	2	-0.201646	-0.937128	-1.03533	-0.519645	-0.895192	-0.457009	FALSE	FALSE	FALSE	FALSE	FALSE	FALSE	0.735482	-0.515688	-0.438183	-0.0727963	0.885548	0.921693
Q9Y265	RUVBL1	NA	2	-3.28256	-3.15026	-3.20746	-2.69237	-3.42724	-3.8378	TRUE	FALSE	TRUE	FALSE	TRUE	FALSE	-0.132295	-0.515095	0.410567	-0.0789411	0.875486	0.916833
P60660	MYL6	6	6	4.3006	4.54644	4.45289	4.52663	4.59177	4.52645	FALSE	FALSE	FALSE	FALSE	FALSE	FALSE	-0.245835	-0.0737374	0.0653192	-0.084751	0.847813	0.897063
P35080	PFN2	NA	2	-3.48621	-4.54369	-3.30305	-2.48446	-3.12711	-2.59129	TRUE	TRUE	TRUE	FALSE	TRUE	FALSE	1.05748	-0.818593	-0.53582	-0.0989777	0.870613	0.913606
P62854	RPS26	3	3	1.87681	1.50292	1.79673	2.23412	1.93897	2.18622	FALSE	FALSE	FALSE	FALSE	FALSE	FALSE	0.373889	-0.437396	-0.247255	-0.103587	0.827757	0.881328
P06576	ATP5F1B	10	19	2.74864	2.13513	1.6434	2.69452	2.11842	1.99302	FALSE	FALSE	FALSE	FALSE	FALSE	FALSE	0.613517	-1.05112	0.125403	-0.104066	0.863859	0.910264
Q9UJV9	DDX41	2	3	-2.45412	-3.68903	-1.56071	-2.48184	-4.73942	-2.21778	TRUE	TRUE	FALSE	FALSE	TRUE	TRUE	1.2349	0.921132	-2.52163	-0.121866	0.893869	0.926571
P26373	RPL13	7	10	2.77142	2.88682	2.89968	2.89624	2.74048	3.02118	FALSE	FALSE	FALSE	FALSE	FALSE	FALSE	-0.115394	0.00344118	-0.280696	-0.130883	0.766709	0.82494
Q9NR12	PDLIM7	2	NA	-4.78531	-4.15104	-3.68825	-4.44631	-4.07539	-3.52662	FALSE	TRUE	FALSE	TRUE	FALSE	TRUE	-0.634271	0.758054	-0.548772	-0.141663	0.786611	0.841031
P62424	RPL7A	7	5	3.72232	3.97267	3.864	3.68805	3.65159	4.00241	FALSE	FALSE	FALSE	FALSE	FALSE	FALSE	-0.250347	0.17595	-0.350824	-0.14174	0.753646	0.816049
P61313	RPL15	8	4	2.82536	2.92083	2.68728	3.28178	2.91734	2.66863	FALSE	FALSE	FALSE	FALSE	FALSE	FALSE	-0.0954695	-0.594497	0.248709	-0.147086	0.765796	0.82494
P62750	RPL23A	11	10	5.01961	5.3099	5.33017	5.05587	5.12818	5.55996	FALSE	FALSE	FALSE	FALSE	FALSE	FALSE	-0.290283	0.274297	-0.431785	-0.149257	0.748609	0.814669
P50402	EMD	2	NA	-4.2705	-3.63521	-3.22782	-3.41743	-3.42583	-3.41115	FALSE	TRUE	TRUE	TRUE	TRUE	TRUE	-0.635297	0.189614	-0.0146808	-0.153455	0.749176	0.814669
P09936	UCHL1	NA	3	-4.21547	-2.61383	-4.28264	-3.14164	-2.68077	-4.95019	TRUE	FALSE	TRUE	TRUE	TRUE	TRUE	-1.60165	-1.141	2.26943	-0.15774	0.869463	0.913606
P60709	ACTB	9	16	6.75848	6.61369	6.5154	7.17381	6.88746	6.87362	FALSE	FALSE	FALSE	FALSE	FALSE	FALSE	0.144785	-0.658413	0.0138431	-0.166595	0.724585	0.796567
Q9Y6N5	SQOR	NA	2	-5.06311	-3.96521	-4.77564	-4.44982	-4.50716	-5.3659	TRUE	TRUE	TRUE	FALSE	TRUE	TRUE	-1.0979	-0.325812	0.858749	-0.18832	0.785968	0.841031
P49321	NASP	NA	4	-3.71224	-2.7964	-2.44396	-2.50056	-2.85837	-3.11296	TRUE	FALSE	TRUE	FALSE	TRUE	TRUE	-0.915841	0.0565943	0.254587	-0.201553	0.6949	0.772111
P06733	ENO1	15	22	5.5973	5.14027	4.72389	5.90653	5.32886	5.21785	FALSE	FALSE	FALSE	FALSE	FALSE	FALSE	0.457027	-1.18265	0.111009	-0.20487	0.727252	0.797632
Q16643	DBN1	7	5	-0.562927	-2.04142	-3.50972	-1.16397	-0.623047	-0.827189	FALSE	FALSE	FALSE	FALSE	FALSE	FALSE	1.47849	-2.34574	0.204142	-0.221038	0.840499	0.891173
P11142	HSPA8	20	25	5.38993	5.52113	4.98908	5.65703	5.07901	5.01393	FALSE	FALSE	FALSE	FALSE	FALSE	FALSE	-0.131203	-0.667946	0.065073	-0.244692	0.60749	0.697587
P39019	RPS19	12	13	5.08317	4.93437	5.15039	5.20229	4.9708	5.82587	FALSE	FALSE	FALSE	FALSE	FALSE	FALSE	0.1488	-0.0518963	-0.855065	-0.25272	0.613471	0.701503
O14745	SLC9A3R1	4	6	-3.94794	-2.19509	-4.33591	-4.44114	-3.5065	-4.38769	TRUE	FALSE	TRUE	TRUE	TRUE	TRUE	-1.75285	0.105228	0.881191	-0.255476	0.750889	0.814795
Q15365	PCBP1	NA	2	-4.1588	-2.66786	-2.77463	-3.04507	-3.72394	-4.17687	TRUE	FALSE	TRUE	FALSE	TRUE	TRUE	-1.49094	0.270443	0.452932	-0.255853	0.674164	0.758618
P63173	RPL38	5	4	4.42925	3.92288	3.63023	3.9646	3.9284	4.88536	FALSE	FALSE	FALSE	FALSE	FALSE	FALSE	0.506378	-0.334367	-0.956964	-0.261651	0.664529	0.7498
Q8NC51	SERBP1	4	4	1.2074	0.636223	0.0820393	1.13655	0.0909676	0.396521	FALSE	FALSE	FALSE	FALSE	FALSE	FALSE	0.571173	-1.05452	-0.305553	-0.262965	0.682893	0.760426
P51858	HDGF	2	2	-1.35473	-1.08373	-5.21523	-0.390102	-2.25796	-6.52428	FALSE	FALSE	TRUE	FALSE	FALSE	TRUE	-0.271004	-4.82513	4.26632	-0.276602	0.919239	0.94042
Q07157	TJP1	4	5	-4.14246	-4.48101	-3.51119	-3.50576	-4.72208	-3.52843	TRUE	FALSE	TRUE	TRUE	TRUE	TRUE	0.338548	-0.00542698	-1.19365	-0.286845	0.61923	0.706505
P23396	RPS3	17	22	6.38077	6.51106	6.55178	6.61937	6.33957	7.01517	FALSE	FALSE	FALSE	FALSE	FALSE	FALSE	-0.130289	-0.0675893	-0.675593	-0.291157	0.528732	0.630032
P35579	MYH9	115	121	7.79801	7.58112	7.42627	7.77456	7.33915	8.12623	FALSE	FALSE	FALSE	FALSE	FALSE	FALSE	0.216886	-0.348287	-0.787081	-0.306161	0.561712	0.661601
Q9NSI2	FAM207A	2	4	-3.04037	-2.67961	-4.73954	-3.80404	-3.41816	-3.79105	TRUE	TRUE	TRUE	TRUE	TRUE	FALSE	-0.360756	-0.935502	0.372894	-0.307788	0.595231	0.688362
P42766	RPL35	7	5	5.50064	5.49599	5.04574	5.52072	4.91056	5.5015	FALSE	FALSE	FALSE	FALSE	FALSE	FALSE	0.00464942	-0.474978	-0.590942	-0.353757	0.451126	0.557081
P13804	ETFA	NA	2	-3.11454	-3.50943	-2.92701	-1.78556	-3.61357	-3.27883	TRUE	TRUE	TRUE	FALSE	TRUE	FALSE	0.394888	-1.14144	-0.334747	-0.360435	0.569552	0.667751
P08865	RPSA	5	6	2.94108	2.40469	1.57537	3.16258	2.22486	2.27351	FALSE	FALSE	FALSE	FALSE	FALSE	FALSE	0.536387	-1.58721	-0.0486463	-0.366489	0.599889	0.69218
P23246	SFPQ	20	36	6.09638	7.76214	6.44915	5.99628	5.98145	5.88086	FALSE	FALSE	FALSE	FALSE	FALSE	FALSE	-1.66576	0.452875	0.100592	-0.370765	0.576383	0.672667
Q14444	CAPRIN1	8	5	3.26	4.07762	3.98768	3.99634	3.33348	3.64962	FALSE	FALSE	FALSE	FALSE	FALSE	FALSE	-0.817623	-0.00866338	-0.316139	-0.380808	0.447688	0.554177
Q9BVP2	GNL3	2	5	-3.86095	-2.1923	-2.25897	-1.55979	-2.95641	-4.13245	FALSE	FALSE	FALSE	FALSE	FALSE	TRUE	-1.66865	-0.699179	1.17604	-0.397262	0.651227	0.739701
P09651	HNRNPA1	12	6	4.26006	5.79583	4.52623	4.39689	4.30495	4.09297	FALSE	FALSE	FALSE	FALSE	FALSE	FALSE	-1.53577	0.129341	0.211977	-0.398151	0.491682	0.597043
P18621	RPL17	10	9	3.304	3.67876	3.93586	4.22257	3.55191	4.1026	FALSE	FALSE	FALSE	FALSE	FALSE	FALSE	-0.374765	-0.286703	-0.550691	-0.404053	0.377573	0.485043
P62701	RPS4X	19	10	4.93766	4.49171	4.36261	5.04599	4.55524	5.53025	FALSE	FALSE	FALSE	FALSE	FALSE	FALSE	0.445957	-0.683381	-0.975008	-0.404144	0.474614	0.579074
Q13435	SF3B2	2	NA	-2.09695	-2.80358	-4.40664	-3.63606	-2.42574	-1.17654	FALSE	TRUE	TRUE	TRUE	TRUE	TRUE	0.706629	-0.770586	-1.2492	-0.43772	0.509141	0.61241
P62277	RPS13	6	5	4.07741	4.41013	4.45849	4.57797	4.08922	4.97512	FALSE	FALSE	FALSE	FALSE	FALSE	FALSE	-0.332718	-0.11948	-0.885901	-0.446033	0.368817	0.476194
P22314	UBA1	9	10	0.925336	1.02147	0.217254	1.52364	0.596048	0.595892	FALSE	FALSE	FALSE	FALSE	FALSE	FALSE	-0.0961316	-1.30638	0.00015623	-0.467452	0.383677	0.49028
P55072	VCP	2	5	-1.26074	-0.749993	-0.9139	-0.101531	-0.543011	-0.438824	FALSE	FALSE	FALSE	FALSE	FALSE	FALSE	-0.510747	-0.812369	-0.104187	-0.475768	0.342953	0.455484
P07355	ANXA2	7	8	2.03125	1.89583	1.42238	2.35387	0.75207	1.40673	FALSE	FALSE	FALSE	FALSE	FALSE	FALSE	0.135416	-0.931491	-0.654665	-0.48358	0.363573	0.474567
Q9NP64	ZCCHC17	5	5	4.35284	4.63397	4.16703	4.52227	4.08209	4.98484	FALSE	FALSE	FALSE	FALSE	FALSE	FALSE	-0.281129	-0.355232	-0.902748	-0.513036	0.289582	0.402417
P06748	NPM1	11	12	5.17842	6.27553	5.64283	5.75568	5.23378	5.61111	FALSE	FALSE	FALSE	FALSE	FALSE	FALSE	-1.0971	-0.112851	-0.377327	-0.529094	0.316204	0.431071
P62258	YWHAE	3	5	0.932803	0.68834	-0.257561	0.984494	0.321545	0.915914	FALSE	FALSE	FALSE	FALSE	FALSE	FALSE	0.244463	-1.24205	-0.59437	-0.530654	0.399149	0.505126
Q15847	ADIRF	2	2	-4.92121	-3.67119	-2.81734	-2.87521	-4.82824	-4.41559	FALSE	TRUE	TRUE	TRUE	TRUE	TRUE	-1.25003	0.0578757	-0.412648	-0.534933	0.360448	0.472567
P11177	PDHB	NA	3	-3.87487	-2.70853	-2.42342	-2.26098	-3.51951	-3.17849	TRUE	FALSE	TRUE	FALSE	TRUE	FALSE	-1.16633	-0.162435	-0.341014	-0.556594	0.289014	0.402417
Q8IWS0	PHF6	2	2	-2.41713	-1.00218	-0.711569	-0.852623	-1.64695	-1.2126	FALSE	FALSE	FALSE	FALSE	FALSE	FALSE	-1.41495	0.141054	-0.434348	-0.569415	0.368164	0.476194
Q05519	SRSF11	NA	2	-1.59224	-2.838	-3.28885	-1.45577	-4.35031	-3.20937	TRUE	FALSE	TRUE	FALSE	TRUE	FALSE	1.24576	-1.83308	-1.14094	-0.576084	0.514057	0.616868
Q06830	PRDX1	3	4	0.955257	0.357274	-0.692176	0.670357	-0.609466	0.370836	FALSE	FALSE	FALSE	FALSE	FALSE	FALSE	0.597983	-1.36253	-0.980302	-0.581617	0.379995	0.486928
Q09666	AHNAK	22	27	0.464992	0.554346	-0.330235	1.18563	0.214939	0.376389	FALSE	FALSE	FALSE	FALSE	FALSE	FALSE	-0.0893536	-1.51587	-0.16145	-0.58889	0.292381	0.405201
P68104	EEF1A1	6	11	4.63852	4.28828	3.41032	4.75419	3.91035	4.71276	FALSE	FALSE	FALSE	FALSE	FALSE	FALSE	0.350239	-1.34387	-0.802404	-0.598679	0.356701	0.470071
Q99623	PHB2	2	7	1.23694	-1.33695	-1.64363	1.65631	-2.17014	-1.08824	FALSE	FALSE	FALSE	FALSE	FALSE	FALSE	2.57389	-3.29994	-1.08189	-0.602647	0.717935	0.794244
P60174	TPI1	3	2	0.493091	0.341841	-0.93018	0.779392	-0.3255	0.00730534	FALSE	FALSE	FALSE	FALSE	FALSE	FALSE	0.15125	-1.70957	-0.332806	-0.630376	0.345106	0.455969
P50991	CCT4	2	5	-0.0734159	-0.365102	-4.8845	-0.617133	-0.576832	-2.51063	FALSE	FALSE	TRUE	FALSE	FALSE	FALSE	0.291686	-4.26737	1.9338	-0.680627	0.675318	0.758618
P62841	RPS15	5	6	4.753	4.85847	4.46759	5.33021	4.49984	5.58884	FALSE	FALSE	FALSE	FALSE	FALSE	FALSE	-0.105476	-0.862626	-1.089	-0.685702	0.206833	0.313555
P62851	RPS25	4	5	4.47668	5.734	5.40643	5.71639	5.56686	6.10913	FALSE	FALSE	FALSE	FALSE	FALSE	FALSE	-1.25732	-0.309958	-0.542272	-0.703183	0.19523	0.299901
Q14011	CIRBP	NA	3	-2.4503	-1.94804	-3.97588	-2.73494	-3.38785	-3.00874	TRUE	FALSE	TRUE	FALSE	TRUE	FALSE	-0.502265	-1.24094	-0.379118	-0.707441	0.180201	0.28019
Q16777	HIST2H2AC	3	2	2.36636	4.14364	1.33949	2.27293	1.47147	0.920283	FALSE	FALSE	FALSE	FALSE	FALSE	FALSE	-1.77728	-0.933443	0.55119	-0.719845	0.367394	0.476194
P55060	CSE1L	NA	2	-3.63333	-3.27419	-4.25012	-2.9421	-3.93596	-3.39054	TRUE	FALSE	TRUE	FALSE	TRUE	TRUE	-0.359148	-1.30802	-0.545418	-0.737528	0.175016	0.273798
Q02880	TOP2B	NA	2	-4.45815	-0.352345	-3.51169	-3.15331	-2.40796	-4.60879	TRUE	FALSE	TRUE	TRUE	TRUE	TRUE	-4.10581	-0.35838	2.20083	-0.754452	0.678806	0.759191
P31948	STIP1	2	6	-1.15008	-1.43165	-1.50123	-0.000246288	-1.69043	-0.572194	FALSE	FALSE	FALSE	FALSE	FALSE	FALSE	0.281568	-1.50098	-1.11823	-0.779215	0.238247	0.345187
P07237	P4HB	5	9	0.905365	1.04791	0.233148	1.80871	0.749252	1.37084	FALSE	FALSE	FALSE	FALSE	FALSE	FALSE	-0.142545	-1.57557	-0.621586	-0.779899	0.215184	0.320119
Q16181	SEPTIN7	NA	2	-4.18415	-3.31093	-5.40815	-4.29424	-4.11931	-3.76084	TRUE	TRUE	TRUE	FALSE	TRUE	TRUE	-0.873227	-1.11391	-0.358469	-0.78187	0.147038	0.23656
P35268	RPL22	3	2	1.61225	2.8208	2.16986	2.32039	1.98496	2.9755	FALSE	FALSE	FALSE	FALSE	FALSE	FALSE	-1.20855	-0.150527	-0.990536	-0.783204	0.163698	0.258471
P40227	CCT6A	2	5	0	-1.09842	-3.44534	-0.76612	-2.36972	-1.59117	FALSE	FALSE	FALSE	FALSE	FALSE	FALSE	1.09842	-2.67922	-0.778551	-0.786451	0.521513	0.62339
Q01105	SET	2	5	-0.200965	1.02039	0.151369	0.537734	-0.108656	0.712476	FALSE	FALSE	FALSE	FALSE	FALSE	FALSE	-1.22135	-0.386366	-0.821131	-0.809617	0.150047	0.239888
Q92614	MYO18A	27	29	-0.367786	-0.336788	-0.679023	0.780126	-1.13809	-0.181596	FALSE	FALSE	FALSE	FALSE	FALSE	FALSE	-0.0309979	-1.45915	-0.956494	-0.815547	0.199838	0.306059
Q07065	CKAP4	3	3	-0.473297	0.47853	0.132794	0.867631	0.315149	1.09072	FALSE	FALSE	FALSE	FALSE	FALSE	FALSE	-0.951827	-0.734837	-0.775568	-0.820744	0.107328	0.187456
P62917	RPL8	4	6	3.1973	4.16737	2.96354	3.90992	3.15702	3.71459	FALSE	FALSE	FALSE	FALSE	FALSE	FALSE	-0.970073	-0.946387	-0.557569	-0.824677	0.109411	0.188423
P50454	SERPINH1	9	10	1.81563	1.22316	-0.215675	1.7416	0.668884	1.79196	FALSE	FALSE	FALSE	FALSE	FALSE	FALSE	0.592474	-1.95727	-1.12307	-0.82929	0.325255	0.437678
P46778	RPL21	2	2	1.80411	2.18135	1.94612	2.5538	1.45439	2.99128	FALSE	FALSE	FALSE	FALSE	FALSE	FALSE	-0.377246	-0.607671	-1.53689	-0.840601	0.148023	0.237395
Q9BU76	C1orf35	4	5	-0.115762	0.764735	0.577103	0.748134	-0.21162	1.30564	FALSE	FALSE	FALSE	FALSE	FALSE	FALSE	-0.880497	-0.171031	-1.51726	-0.856262	0.186296	0.287042
O00488	ZNF593	6	5	2.51663	2.88529	2.33111	3.33762	2.50397	3.72155	FALSE	FALSE	FALSE	FALSE	FALSE	FALSE	-0.368661	-1.00651	-1.21758	-0.864252	0.120216	0.203688
Q8TA86	RP9	6	5	1.83541	2.32148	1.88379	2.49141	1.58663	3.09214	FALSE	FALSE	FALSE	FALSE	FALSE	FALSE	-0.486065	-0.607619	-1.50551	-0.866399	0.123765	0.207633
P16402	HIST1H1D	8	8	4.84256	6.003	5.12354	5.75479	5.18702	6.01523	FALSE	FALSE	FALSE	FALSE	FALSE	FALSE	-1.16044	-0.631246	-0.828205	-0.873297	0.103011	0.183051
Q8IYB3	SRRM1	21	26	5.57428	6.58407	6.62609	6.57174	5.41932	7.10901	FALSE	FALSE	FALSE	FALSE	FALSE	FALSE	-1.00979	0.0543529	-1.68969	-0.881708	0.212938	0.31847
Q9UQ35	SRRM2	25	35	2.85746	3.48293	3.11324	3.64011	2.84667	4.34038	FALSE	FALSE	FALSE	FALSE	FALSE	FALSE	-0.625467	-0.526867	-1.49371	-0.882014	0.114806	0.195824
Q16778	HIST2H2BE	3	4	1.19162	3.54993	1.24564	1.33404	0.181825	0.41249	FALSE	FALSE	FALSE	FALSE	FALSE	FALSE	-2.35831	-0.0883929	-0.230665	-0.892456	0.207294	0.313555
P21333	FLNA	4	2	-0.184106	0.213996	-1.94275	0.279058	-0.737654	-0.658257	FALSE	FALSE	FALSE	FALSE	FALSE	FALSE	-0.398102	-2.2218	-0.0793964	-0.899768	0.208422	0.313555
P67936	TPM4	2	3	-1.04371	-0.52777	-1.8127	-0.0188123	-0.849528	-0.359362	FALSE	FALSE	FALSE	FALSE	FALSE	FALSE	-0.515942	-1.79389	-0.490166	-0.933332	0.113238	0.193797
P49411	TUFM	7	9	2.29982	2.62272	2.02944	3.17425	1.94561	3.31385	FALSE	FALSE	FALSE	FALSE	FALSE	FALSE	-0.322899	-1.14481	-1.36823	-0.945313	0.106555	0.187086
P08708	RPS17	10	10	5.97476	6.45689	5.3837	6.67447	5.49381	6.58064	FALSE	FALSE	FALSE	FALSE	FALSE	FALSE	-0.482121	-1.29077	-1.08683	-0.953242	0.0924379	0.169174
Q16555	DPYSL2	2	9	-2.4591	-2.15248	-4.85344	-1.20547	-3.22501	-4.16251	FALSE	FALSE	TRUE	FALSE	FALSE	FALSE	-0.306619	-3.64796	0.937502	-1.00569	0.430581	0.536911
P46782	RPS5	6	10	3.67138	4.25997	4.37456	4.75563	3.06717	5.134	FALSE	FALSE	FALSE	FALSE	FALSE	FALSE	-0.588586	-0.381064	-2.06683	-1.01216	0.124916	0.208862
P04792	HSPB1	7	8	0.605462	0.179715	-1.52415	1.10356	0.287327	1.14002	FALSE	FALSE	FALSE	FALSE	FALSE	FALSE	0.425747	-2.62771	-0.852694	-1.01822	0.316964	0.431071
P0DMU7	CT45A6	5	4	1.88081	2.43021	2.24834	3.03449	1.72946	3.47148	FALSE	FALSE	FALSE	FALSE	FALSE	FALSE	-0.549403	-0.786157	-1.74203	-1.02586	0.0942206	0.171616
P16401	HIST1H1B	8	7	1.78987	2.79337	1.77249	2.53115	1.65342	2.98385	FALSE	FALSE	FALSE	FALSE	FALSE	FALSE	-1.0035	-0.75866	-1.33043	-1.03086	0.0686783	0.13682
P12268	IMPDH2	5	4	-0.141914	1.10092	-2.06768	-0.460299	-1.4582	-1.21442	FALSE	FALSE	FALSE	FALSE	FALSE	FALSE	-1.24284	-1.60738	-0.243779	-1.03133	0.109347	0.188423
P41219	PRPH	26	35	-0.19412	0.923604	0.0907207	0.670268	-0.79839	0.636247	FALSE	FALSE	FALSE	FALSE	FALSE	FALSE	-1.11772	-0.579547	-1.43464	-1.04397	0.078502	0.150511
P07305	H1F0	3	2	-0.633633	0.70772	-0.439393	0.268421	-0.037506	1.11536	FALSE	FALSE	FALSE	FALSE	FALSE	FALSE	-1.34135	-0.707814	-1.15286	-1.06734	0.0623516	0.128742
P62269	RPS18	18	19	7.7204	8.93731	8.35408	8.89838	8.11032	9.55584	FALSE	FALSE	FALSE	FALSE	FALSE	FALSE	-1.21691	-0.544298	-1.44553	-1.06891	0.0719904	0.142307
P07437	TUBB	4	5	3.09503	4.12865	3.20951	4.69972	3.31946	4.06683	FALSE	FALSE	FALSE	FALSE	FALSE	FALSE	-1.03362	-1.49021	-0.747377	-1.0904	0.0646469	0.13188
Q15181	PPA1	NA	2	-4.26095	-5.17949	-4.1495	-1.45293	-3.91726	-2.40504	TRUE	TRUE	TRUE	FALSE	TRUE	FALSE	0.918538	-2.69656	-1.51221	-1.09675	0.320869	0.434066
P25705	ATP5F1A	8	14	1.65614	2.25559	1.17241	2.18943	0.439712	2.12802	FALSE	FALSE	FALSE	FALSE	FALSE	FALSE	-0.599444	-1.01701	-1.6883	-1.10159	0.0815839	0.154676
Q16891	IMMT	3	3	-1.76227	-0.902304	-2.04402	-0.0807633	-1.82499	-1.3424	FALSE	FALSE	FALSE	FALSE	FALSE	FALSE	-0.859967	-1.96326	-0.482597	-1.10194	0.0997426	0.179748
Q01813	PFKP	NA	2	-4.45919	-1.95979	-2.1667	-1.62302	-2.04926	-1.73826	TRUE	FALSE	TRUE	FALSE	TRUE	FALSE	-2.4994	-0.543684	-0.311004	-1.11803	0.131094	0.216369
Q01082	SPTBN1	3	3	-3.31406	-0.936651	-3.18421	-3.7382	-5.76202	-4.22788	FALSE	FALSE	FALSE	TRUE	TRUE	TRUE	-2.3774	0.553991	-1.53414	-1.11918	0.233081	0.339632
Q14498	RBM39	7	10	2.22994	2.97274	2.42715	3.49511	2.40685	4.12435	FALSE	FALSE	FALSE	FALSE	FALSE	FALSE	-0.742801	-1.06796	-1.71751	-1.17609	0.0602746	0.12547
P49588	AARS	NA	4	-2.99563	-3.31321	-3.90771	-1.23651	-3.36016	-2.17081	TRUE	FALSE	TRUE	FALSE	TRUE	FALSE	0.317582	-2.6712	-1.18935	-1.18099	0.26481	0.372047
P41091	EIF2S3	NA	2	-2.69759	-3.38597	-3.80772	-2.33826	-5.2308	-2.43597	TRUE	TRUE	TRUE	FALSE	TRUE	FALSE	0.688374	-1.46946	-2.79483	-1.19197	0.285908	0.399488
P67809	YBX1	8	11	3.7579	5.18968	3.63438	4.60851	3.64295	4.88631	FALSE	FALSE	FALSE	FALSE	FALSE	FALSE	-1.43179	-0.974138	-1.24336	-1.21643	0.038949	0.0928224
P60866	RPS20	3	3	3.19557	4.1768	3.54561	4.68014	3.17707	4.73233	FALSE	FALSE	FALSE	FALSE	FALSE	FALSE	-0.981231	-1.13453	-1.55526	-1.22367	0.0395353	0.0937814
P37802	TAGLN2	6	5	0.745091	0.819821	-0.36256	1.87163	-0.157335	1.22896	FALSE	FALSE	FALSE	FALSE	FALSE	FALSE	-0.0747302	-2.23419	-1.38629	-1.23174	0.141498	0.229789
P61254	RPL26	6	7	2.57308	3.82184	2.7032	3.78374	2.65223	4.05103	FALSE	FALSE	FALSE	FALSE	FALSE	FALSE	-1.24877	-1.08054	-1.3988	-1.2427	0.034145	0.0866366
P36542	ATP5F1C	NA	2	-3.79556	-2.56384	-5.14585	-1.84683	-2.35316	-3.09923	TRUE	FALSE	TRUE	FALSE	TRUE	FALSE	-1.23171	-3.29902	0.746063	-1.26156	0.344606	0.455969
P62280	RPS11	10	13	5.27463	6.59393	5.78292	6.93275	5.96995	7.3477	FALSE	FALSE	FALSE	FALSE	FALSE	FALSE	-1.3193	-1.14983	-1.37775	-1.28229	0.0293986	0.078912
P05198	EIF2S1	2	3	-0.831929	0.75206	-0.887594	0.602624	-0.496575	0.282953	FALSE	FALSE	FALSE	FALSE	FALSE	FALSE	-1.58399	-1.49022	-0.779528	-1.28458	0.0367256	0.0894612
Q13509	TUBB3	5	9	0.322165	0.52883	-1.08853	1.26524	-1.7064	-0.402869	FALSE	FALSE	FALSE	FALSE	FALSE	FALSE	-0.206665	-2.35377	-1.30353	-1.28799	0.140336	0.229734
Q9NYF8	BCLAF1	7	7	0.721442	1.85731	-0.168629	1.19778	-0.0477477	1.41583	FALSE	FALSE	FALSE	FALSE	FALSE	FALSE	-1.13587	-1.36641	-1.46358	-1.32195	0.0274478	0.0744596
P10809	HSPD1	15	23	3.36266	4.08997	2.20993	4.26401	2.89198	4.08942	FALSE	FALSE	FALSE	FALSE	FALSE	FALSE	-0.727306	-2.05407	-1.19744	-1.32627	0.0579667	0.122668
P00367	GLUD1	NA	2	-1.99004	-2.47311	-4.18627	-2.66179	-5.18995	-2.15666	TRUE	FALSE	TRUE	FALSE	TRUE	FALSE	0.483075	-1.52448	-3.0333	-1.35823	0.246999	0.35089
P61247	RPS3A	13	21	3.88906	5.25571	3.63593	5.0026	3.78228	5.24596	FALSE	FALSE	FALSE	FALSE	FALSE	FALSE	-1.36665	-1.36667	-1.46368	-1.3724	0.0401692	0.0944068
P62266	RPS23	4	6	3.05754	5.04064	4.10708	5.43533	4.4989	5.44143	FALSE	FALSE	FALSE	FALSE	FALSE	FALSE	-1.9831	-1.32825	-0.942532	-1.41796	0.0367975	0.0894612
P29692	EEF1D	3	4	-0.974357	-0.528806	-2.28721	0	-1.76028	-0.197192	FALSE	FALSE	FALSE	FALSE	FALSE	FALSE	-0.445551	-2.28721	-1.56308	-1.43195	0.0765785	0.148897
P09493	TPM1	4	3	1.24576	1.78797	0.0797727	2.23386	0.318499	1.96764	FALSE	FALSE	FALSE	FALSE	FALSE	FALSE	-0.542206	-2.15408	-1.64914	-1.44848	0.0553842	0.119181
Q13045	FLII	8	6	-2.98026	-1.43897	-2.30304	-4.01492	-5.15874	-0.640967	FALSE	FALSE	FALSE	TRUE	FALSE	FALSE	-1.54129	1.71188	-4.51777	-1.44906	0.453322	0.558368
O43175	PHGDH	2	3	-1.29765	-0.0012164	-1.52546	0.0472855	-1.3278	0.233587	FALSE	FALSE	FALSE	FALSE	FALSE	FALSE	-1.29643	-1.57275	-1.56138	-1.47685	0.0180218	0.055618
P63104	YWHAZ	3	4	1.53388	2.46988	0.946636	2.80386	0.965959	2.61767	FALSE	FALSE	FALSE	FALSE	FALSE	FALSE	-0.935993	-1.85723	-1.65171	-1.48165	0.0261117	0.0727704
P02786	TFRC	4	6	-3.308	-2.79356	-3.18403	-1.44505	-3.96151	-1.74784	FALSE	TRUE	FALSE	FALSE	TRUE	FALSE	-0.514437	-1.73898	-2.21367	-1.48903	0.0530369	0.116089
Q5T9A4	ATAD3B	3	2	-1.76694	-0.404625	-4.77732	-0.42635	-2.20664	-3.43033	FALSE	FALSE	FALSE	FALSE	TRUE	FALSE	-1.36231	-4.35097	1.22369	-1.49653	0.390704	0.496906
P41250	GARS	NA	4	-3.57877	-1.33414	-2.75532	-2.83886	-3.37642	-0.997985	TRUE	FALSE	TRUE	FALSE	TRUE	FALSE	-2.24463	0.0835338	-2.37843	-1.51317	0.0669379	0.134382
Q8N3E9	PLCD3	3	7	-0.837685	0.828701	-0.241191	0.74732	-0.604249	1.28208	FALSE	FALSE	FALSE	FALSE	FALSE	FALSE	-1.66639	-0.988511	-1.88633	-1.51374	0.0241244	0.0683523
Q96C19	EFHD2	3	5	-2.41503	-3.84535	-5.02338	-1.57107	-3.89939	-1.2982	FALSE	TRUE	TRUE	FALSE	FALSE	FALSE	1.43032	-3.45231	-2.60119	-1.54106	0.241679	0.346225
Q9UK76	JPT1	2	2	-3.72317	-3.15055	-5.54132	-2.11455	-3.52088	-2.83036	TRUE	TRUE	FALSE	TRUE	TRUE	FALSE	-0.572619	-3.42677	-0.690515	-1.5633	0.0771234	0.148988
P40926	MDH2	NA	5	-2.89244	-1.42207	-4.43517	-2.48636	-2.09353	-0.676422	TRUE	FALSE	TRUE	FALSE	TRUE	FALSE	-1.47038	-1.94881	-1.41711	-1.6121	0.0144105	0.046811
P13667	PDIA4	2	2	-2.70534	-0.512146	-2.70444	-0.130227	-2.51295	-2.4276	FALSE	FALSE	FALSE	FALSE	FALSE	FALSE	-2.19319	-2.57422	-0.0853508	-1.61759	0.0658922	0.133717
P24539	ATP5PB	2	3	-0.344107	-1.88131	-4.88228	-1.17547	-4.08244	-1.37257	FALSE	FALSE	FALSE	FALSE	FALSE	FALSE	1.5372	-3.70681	-2.70987	-1.62649	0.250112	0.353383
P62805	HIST1H4A	7	8	1.31216	3.86793	1.49874	3.09933	0.443532	1.17585	FALSE	FALSE	FALSE	FALSE	FALSE	FALSE	-2.55576	-1.60059	-0.73232	-1.62956	0.0575288	0.122249
Q9Y383	LUC7L2	6	8	2.65746	3.96491	2.1975	3.4495	2.10929	4.50739	FALSE	FALSE	FALSE	FALSE	FALSE	FALSE	-1.30745	-1.252	-2.3981	-1.65251	0.0187528	0.0567994
P56537	EIF6	NA	2	-3.45891	-2.50782	-4.22436	-1.70047	-4.48636	-2.90811	TRUE	FALSE	TRUE	FALSE	TRUE	FALSE	-0.951082	-2.52389	-1.57825	-1.68441	0.036837	0.0894612
Q96AE4	FUBP1	3	3	-2.02186	-0.650243	-2.47985	-0.143268	-1.88049	-0.485577	FALSE	FALSE	FALSE	FALSE	FALSE	FALSE	-1.37162	-2.33658	-1.39491	-1.70104	0.0146638	0.0473324
Q9UNF1	MAGED2	NA	4	-2.24857	0.147683	-3.4874	0.00422325	-4.20694	-4.98503	TRUE	FALSE	TRUE	FALSE	TRUE	FALSE	-2.39625	-3.49162	0.778096	-1.70326	0.181583	0.280629
Q92945	KHSRP	6	7	0.865418	2.1267	0.679605	2.88433	0.626027	2.41816	FALSE	FALSE	FALSE	FALSE	FALSE	FALSE	-1.26128	-2.20473	-1.79214	-1.75272	0.0169568	0.0530551
P02545	LMNA	7	6	1.84808	3.66758	1.4194	3.11159	1.11133	2.89891	FALSE	FALSE	FALSE	FALSE	FALSE	FALSE	-1.8195	-1.69219	-1.78758	-1.76643	0.0090568	0.0323005
P62081	RPS7	11	17	5.75367	6.38023	4.25423	6.43444	4.3177	6.85961	FALSE	FALSE	FALSE	FALSE	FALSE	FALSE	-0.626562	-2.18021	-2.5419	-1.78289	0.0324244	0.0848601
P23526	AHCY	NA	5	-2.85255	-4.92239	-4.52829	-0.638249	-3.41319	0.200371	TRUE	FALSE	TRUE	FALSE	TRUE	FALSE	2.06985	-3.89004	-3.61356	-1.81125	0.207446	0.313555
P54886	ALDH18A1	NA	4	-3.24964	0.694624	-3.08584	-1.89094	-3.17925	-2.80928	TRUE	FALSE	TRUE	FALSE	TRUE	FALSE	-3.94427	-1.1949	-0.369973	-1.83638	0.106749	0.187086
P07197	NEFM	34	57	2.64122	4.07687	1.94678	4.04766	2.0999	4.0945	FALSE	FALSE	FALSE	FALSE	FALSE	FALSE	-1.43565	-2.10088	-1.9946	-1.84371	0.00953039	0.0333974
P30101	PDIA3	5	11	0.736896	1.65055	-0.509123	2.5665	0.150542	1.82736	FALSE	FALSE	FALSE	FALSE	FALSE	FALSE	-0.913658	-3.07562	-1.67681	-1.8887	0.0430244	0.0997384
Q02790	FKBP4	2	4	-3.31632	-2.15262	-2.96572	1.05086	-0.989113	-0.453484	FALSE	FALSE	FALSE	FALSE	FALSE	FALSE	-1.16371	-4.01657	-0.535629	-1.9053	0.0846288	0.158888
P46779	RPL28	3	4	0.243651	1.73216	0.477178	2.69066	0.52483	2.63817	FALSE	FALSE	FALSE	FALSE	FALSE	FALSE	-1.4885	-2.21348	-2.11334	-1.93844	0.00809874	0.0297148
P32119	PRDX2	NA	2	-4.15023	-2.47593	-4.62141	-3.58547	-4.49616	-1.10482	TRUE	TRUE	TRUE	FALSE	TRUE	FALSE	-1.6743	-1.03595	-3.39134	-2.03386	0.0356547	0.0891367
P11021	HSPA5	19	18	4.08615	5.57054	3.30877	5.84814	3.76964	6.00741	FALSE	FALSE	FALSE	FALSE	FALSE	FALSE	-1.48439	-2.53937	-2.23777	-2.08718	0.00883339	0.0317256
P17677	GAP43	8	15	-4.45898	-0.12016	-1.67844	-1.89399	-3.25151	-1.11244	TRUE	FALSE	FALSE	FALSE	TRUE	FALSE	-4.33882	0.215549	-2.13907	-2.08745	0.181539	0.280629
Q92522	H1FX	4	4	-1.72195	1.69864	-0.636423	1.14673	0.203389	1.27494	FALSE	FALSE	FALSE	FALSE	FALSE	FALSE	-3.42059	-1.78316	-1.07155	-2.09176	0.0341194	0.0866366
P07741	APRT	NA	2	-3.31893	-2.13795	-5.70645	-2.03428	-4.07931	-2.61302	TRUE	FALSE	TRUE	FALSE	TRUE	TRUE	-1.18098	-3.67218	-1.46629	-2.10648	0.0270882	0.0741304
Q14195	DPYSL3	2	6	-2.90829	-0.720014	-3.28473	-2.29036	-4.36	-1.2027	TRUE	FALSE	TRUE	FALSE	TRUE	FALSE	-2.18827	-0.99437	-3.1573	-2.11331	0.034694	0.0875937
P14314	PRKCSH	3	3	0.133313	0.222012	-2.84291	0.713099	-1.86125	0.897024	FALSE	FALSE	FALSE	FALSE	FALSE	FALSE	-0.0886987	-3.55601	-2.75827	-2.13433	0.0671909	0.134382
P27816	MAP4	NA	2	-4.67519	-1.18559	-3.68641	-0.696253	-4.30952	-4.36187	TRUE	FALSE	TRUE	FALSE	TRUE	TRUE	-3.4896	-2.99016	0.0523482	-2.14247	0.0588725	0.12356
P63241	EIF5A	NA	3	-2.986	-1.38317	-3.41173	-0.613209	-3.55728	-1.5032	TRUE	FALSE	TRUE	FALSE	TRUE	FALSE	-1.60283	-2.79852	-2.05408	-2.15181	0.00996491	0.0341081
P26641	EEF1G	2	3	-1.44945	0.0513309	-2.81166	-0.0986394	-1.95623	0.310033	FALSE	FALSE	FALSE	FALSE	FALSE	FALSE	-1.50078	-2.71302	-2.26627	-2.16002	0.00992114	0.0341081
Q9NQ29	LUC7L	NA	2	-3.07861	-1.24185	-3.96033	-1.98687	-4.5272	-1.84778	TRUE	FALSE	TRUE	FALSE	TRUE	FALSE	-1.83677	-1.97346	-2.67941	-2.16321	0.00580038	0.0231109
P09429	HMGB1	3	3	-0.52704	-1.02094	-5.10382	-0.08291	-2.52926	-0.529007	FALSE	FALSE	TRUE	FALSE	FALSE	FALSE	0.493899	-5.02091	-2.00026	-2.17576	0.224738	0.330307
P58546	MTPN	NA	2	-4.86389	-1.62853	-4.01116	-1.92884	-3.77636	-2.53516	TRUE	FALSE	TRUE	FALSE	TRUE	FALSE	-3.23535	-2.08231	-1.2412	-2.18629	0.0249476	0.069908
P07195	LDHB	2	2	-1.01076	2.00171	-0.405272	1.41686	-0.63268	1.23707	FALSE	FALSE	FALSE	FALSE	FALSE	FALSE	-3.01247	-1.82213	-1.86975	-2.23478	0.00615954	0.0236193
P13010	XRCC5	NA	5	-3.74929	-1.30143	-3.23969	-0.877903	-3.4452	-1.54054	TRUE	FALSE	TRUE	FALSE	TRUE	FALSE	-2.44786	-2.36178	-1.90466	-2.2381	0.00410632	0.0192087
Q9BRT6	LLPH	NA	2	-2.70978	-1.91187	-5.41364	-1.79465	-3.96215	-1.56426	TRUE	FALSE	TRUE	FALSE	TRUE	FALSE	-0.797902	-3.619	-2.39789	-2.2716	0.0494756	0.110186
Q5JXB2	UBE2NL	NA	2	-4.55772	-2.50248	-4.78355	-2.21277	-3.82411	-1.57764	TRUE	FALSE	TRUE	FALSE	TRUE	FALSE	-2.05524	-2.57078	-2.24648	-2.29083	0.00388826	0.0185328
Q96IZ0	PAWR	5	5	-5.50255	-0.926103	-1.94169	-0.602377	-1.19004	-0.119393	TRUE	FALSE	FALSE	FALSE	FALSE	FALSE	-4.57644	-1.33932	-1.07065	-2.3288	0.0389243	0.0928224
Q99714	HSD17B10	2	4	-1.331	-0.0819486	-3.41143	0.104577	-2.56117	-0.334461	FALSE	FALSE	FALSE	FALSE	FALSE	FALSE	-1.24905	-3.51601	-2.2267	-2.33059	0.0271516	0.0741304
Q6NZI2	CAVIN1	NA	3	-2.32166	-1.72214	-4.86112	-0.97869	-4.18491	-1.6177	TRUE	FALSE	TRUE	FALSE	TRUE	FALSE	-0.59952	-3.88243	-2.56721	-2.34972	0.0606658	0.125771
P11171	EPB41	10	9	-2.83806	-0.816403	-4.83948	-2.0056	-4.43812	-2.17172	TRUE	FALSE	FALSE	FALSE	FALSE	FALSE	-2.02166	-2.83387	-2.2664	-2.37398	0.00421376	0.0192087
P48643	CCT5	3	7	-2.30728	-0.593387	-3.40245	0.255733	-2.85715	-0.946888	FALSE	FALSE	FALSE	FALSE	FALSE	FALSE	-1.71389	-3.65819	-1.91026	-2.42745	0.0096263	0.0333974
O00159	MYO1C	8	4	-2.08458	2.25963	-2.42115	1.5573	-2.25998	-3.29132	FALSE	FALSE	FALSE	FALSE	FALSE	FALSE	-4.3442	-3.97845	1.03134	-2.43044	0.0925479	0.169174
P27797	CALR	5	6	1.51216	2.8658	0.597159	4.01942	1.10539	3.859	FALSE	FALSE	FALSE	FALSE	FALSE	FALSE	-1.35365	-3.42226	-2.75361	-2.50984	0.0141234	0.0464704
Q9BZF9	UACA	2	3	-3.59714	-0.528041	-3.62606	-0.713131	-2.38954	-0.698748	FALSE	FALSE	FALSE	FALSE	FALSE	FALSE	-3.0691	-2.91293	-1.69079	-2.55761	0.00458521	0.0196509
O75874	IDH1	NA	11	-4.99273	-1.97105	-3.97477	-1.04355	-3.8464	-1.75768	TRUE	FALSE	TRUE	FALSE	TRUE	FALSE	-3.02168	-2.93122	-2.08872	-2.68054	0.00249086	0.0149451
P54727	RAD23B	NA	2	-2.80508	-0.81845	-3.70874	-0.887453	-3.88935	-0.549858	TRUE	FALSE	TRUE	FALSE	TRUE	FALSE	-1.98663	-2.82129	-3.33949	-2.71581	0.00486234	0.0204941
P12107	COL11A1	20	32	0.951035	1.02687	-4.03512	0.698893	-2.42039	0.939706	FALSE	FALSE	FALSE	FALSE	FALSE	FALSE	-0.0758381	-4.73402	-3.3601	-2.72332	0.0767841	0.148897
Q00610	CLTC	4	6	-0.278667	1.22919	-2.63304	1.40532	-2.29856	0.505347	FALSE	FALSE	FALSE	FALSE	FALSE	FALSE	-1.50786	-4.03836	-2.80391	-2.78338	0.0212824	0.0620231
Q9H0U4	RAB1B	NA	3	-4.64623	-1.44297	-4.08867	-1.44213	-4.43671	-1.82198	TRUE	FALSE	TRUE	FALSE	TRUE	FALSE	-3.20326	-2.64653	-2.61473	-2.82151	0.00155398	0.0116872
P52565	ARHGDIA	NA	2	-2.782	-0.402591	-2.32097	-0.165592	-3.88355	0.373279	TRUE	FALSE	TRUE	FALSE	TRUE	FALSE	-2.37941	-2.15537	-4.25683	-2.93054	0.00543218	0.0218143
P35232	PHB	NA	2	-4.46798	-1.36908	-3.78435	-0.00555706	-2.78087	-0.470951	TRUE	FALSE	TRUE	FALSE	TRUE	FALSE	-3.0989	-3.7788	-2.30992	-3.06254	0.00385967	0.0185328
Q9NWB6	ARGLU1	3	8	2.21747	4.15498	1.19948	4.65351	1.33254	5.19319	FALSE	FALSE	FALSE	FALSE	FALSE	FALSE	-1.93751	-3.45403	-3.86066	-3.08406	0.00443979	0.019256
P07814	EPRS	3	3	-3.39253	-1.3017	-3.62799	-0.132078	-4.72233	-1.02467	FALSE	FALSE	TRUE	FALSE	FALSE	FALSE	-2.09083	-3.49591	-3.69766	-3.0948	0.00268574	0.0153194
Q9H0A0	NAT10	NA	2	-4.2659	-0.545755	-4.12254	-0.764716	-3.14187	-0.891684	TRUE	FALSE	TRUE	FALSE	TRUE	FALSE	-3.72015	-3.35783	-2.25018	-3.10939	0.00269281	0.0153194
P34932	HSPA4	2	3	-4.34241	-0.923847	-3.07106	-0.153689	-3.5894	-0.569557	TRUE	FALSE	TRUE	FALSE	TRUE	FALSE	-3.41856	-2.91737	-3.01984	-3.11859	0.00100192	0.00866065
P22695	UQCRC2	NA	3	-4.54666	-0.445179	-4.27577	-0.151765	-3.13897	-2.00492	TRUE	FALSE	TRUE	FALSE	TRUE	FALSE	-4.10148	-4.12401	-1.13405	-3.11985	0.00778797	0.0287816
P13639	EEF2	5	10	1.6253	1.7425	-3.98729	1.8715	-1.42199	1.99531	FALSE	FALSE	TRUE	FALSE	FALSE	FALSE	-0.117207	-5.85879	-3.4173	-3.1311	0.109729	0.188423
P50993	ATP1A2	NA	3	-3.59107	-0.990415	-5.2988	-0.192825	-2.88442	-1.05764	TRUE	FALSE	TRUE	FALSE	TRUE	FALSE	-2.60066	-5.10597	-1.82677	-3.1778	0.0162062	0.0513363
P17987	TCP1	NA	5	-4.2986	0.0574405	-2.89023	0.737711	-2.83664	-0.917584	TRUE	FALSE	TRUE	FALSE	TRUE	FALSE	-4.35604	-3.62794	-1.91906	-3.30101	0.00710361	0.0264441
Q04917	YWHAH	NA	2	-2.63738	-0.680054	-4.59595	-0.777227	-3.80572	0.35833	TRUE	FALSE	TRUE	FALSE	TRUE	FALSE	-1.95733	-3.81872	-4.16405	-3.31337	0.00407359	0.0192087
Q14697	GANAB	2	7	-2.49472	0.45294	-2.63056	1.19261	-2.5376	0.819421	FALSE	FALSE	FALSE	FALSE	FALSE	FALSE	-2.94766	-3.82316	-3.35702	-3.37595	0.00115255	0.00948068
Q9BVA1	TUBB2B	2	2	-3.47527	0.127458	-2.43814	0.598072	-3.23192	0.41299	FALSE	FALSE	FALSE	FALSE	TRUE	FALSE	-3.60273	-3.03621	-3.64491	-3.42795	0.000680442	0.00722969
Q7Z6E9	RBBP6	NA	3	-4.42253	-2.23533	-4.99011	-0.541372	-3.37999	0.349376	TRUE	FALSE	TRUE	FALSE	TRUE	FALSE	-2.1872	-4.44874	-3.72937	-3.4551	0.00505894	0.0209761
P62328	TMSB4X	NA	3	-1.87251	-0.328303	-4.9627	1.05577	-2.34486	0.485113	TRUE	FALSE	TRUE	FALSE	TRUE	FALSE	-1.54421	-6.01847	-2.82998	-3.46422	0.0329253	0.0848601
P80723	BASP1	5	9	-3.39396	-1.08651	-4.9228	-0.451702	-2.84695	0.80089	TRUE	FALSE	FALSE	FALSE	TRUE	FALSE	-2.30745	-4.4711	-3.64784	-3.47546	0.00496682	0.020763
P62987	UBA52	NA	2	-3.85911	-1.1049	-4.64325	-1.06399	-3.71017	0.481722	TRUE	FALSE	TRUE	FALSE	TRUE	FALSE	-2.7542	-3.57926	-4.19189	-3.50845	0.00199719	0.0135809
P52926	HMGA2	2	2	-4.11135	2.846	-1.03028	0.41792	-2.64567	-0.2777	TRUE	FALSE	FALSE	FALSE	FALSE	FALSE	-6.95734	-1.4482	-2.36797	-3.59117	0.0401261	0.0944068
Q9Y3C1	NOP16	NA	3	-3.29285	0.0119178	-3.29261	0.116487	-3.56695	0.873433	TRUE	FALSE	TRUE	FALSE	TRUE	FALSE	-3.30477	-3.4091	-4.44038	-3.71808	0.000729219	0.00743803
P42167	TMPO	2	5	-2.80599	0.979844	-3.29035	0.307546	-4.36858	-0.351421	FALSE	FALSE	FALSE	FALSE	FALSE	FALSE	-3.78584	-3.5979	-4.01716	-3.8003	0.00042211	0.00592256
O75347	TBCA	NA	2	-4.60039	-0.21364	-3.30102	-0.269708	-4.29902	-0.0651332	TRUE	FALSE	TRUE	FALSE	TRUE	FALSE	-4.38675	-3.03131	-4.23388	-3.88398	0.000767125	0.00752372
P50990	CCT8	2	7	-2.50679	0.263687	-4.40433	0.761587	-3.69026	0.0391679	FALSE	FALSE	TRUE	FALSE	TRUE	FALSE	-2.77047	-5.16592	-3.72943	-3.88861	0.00433321	0.019256
P78371	CCT2	4	8	0.046169	2.3966	-2.59458	2.79054	-2.07813	1.93142	FALSE	FALSE	FALSE	FALSE	FALSE	FALSE	-2.35043	-5.38512	-4.00956	-3.91504	0.00954017	0.0333974
P68371	TUBB4B	NA	2	-3.81309	-0.331105	-4.39804	1.12824	-2.61789	0.173582	TRUE	FALSE	TRUE	FALSE	TRUE	FALSE	-3.48198	-5.52629	-2.79147	-3.93325	0.00439282	0.019256
Q9NQC3	RTN4	2	3	-3.31365	0.791413	-4.23538	1.48016	-2.69362	0.549015	TRUE	FALSE	TRUE	FALSE	TRUE	FALSE	-4.10506	-5.71554	-3.24264	-4.35441	0.00267579	0.0153194
Q9GZT3	SLIRP	NA	2	-2.71911	0.0871722	-4.19641	0.479158	-4.82065	1.18126	TRUE	FALSE	TRUE	FALSE	TRUE	FALSE	-2.80628	-4.67557	-6.00191	-4.49459	0.00602216	0.0236193
P02511	CRYAB	3	7	-3.95967	0.636523	-4.94154	-0.0444058	-3.85156	0.460624	TRUE	FALSE	TRUE	FALSE	TRUE	FALSE	-4.59619	-4.89713	-4.31219	-4.60183	0.000211421	0.00513451
Q14244	MAP7	NA	3	-3.35069	1.12005	-4.06075	1.1396	-3.13635	1.02702	TRUE	FALSE	TRUE	FALSE	TRUE	FALSE	-4.47074	-5.20035	-4.16337	-4.61149	0.000309115	0.00589829
P22392	NME2	NA	3	-2.78206	-0.718379	-4.14288	1.11402	-4.58437	2.35688	TRUE	FALSE	TRUE	FALSE	TRUE	FALSE	-2.06368	-5.2569	-6.94125	-4.75394	0.0164448	0.0517706
Q6P5R6	RPL22L1	NA	2	-2.92105	1.07861	-4.0147	1.71565	-2.70716	1.90083	TRUE	FALSE	TRUE	FALSE	TRUE	FALSE	-3.99966	-5.73035	-4.60799	-4.77934	0.000701421	0.00730051
P63313	TMSB10	NA	2	-2.98595	0.549735	-4.17961	2.17248	-4.10291	1.71269	TRUE	FALSE	TRUE	FALSE	TRUE	FALSE	-3.53568	-6.35209	-5.8156	-5.23446	0.00124597	0.00979698
P01861	IGHG4	NA	2	-5.15331	0.360638	-3.74545	1.1824	-4.16658	1.46832	TRUE	FALSE	TRUE	FALSE	TRUE	FALSE	-5.51395	-4.92785	-5.6349	-5.3589	0.000103465	0.00360402
P00338	LDHA	NA	4	-2.51127	1.91466	-3.73941	2.52558	-3.27229	2.40137	TRUE	FALSE	TRUE	FALSE	TRUE	FALSE	-4.42593	-6.26499	-5.67366	-5.45486	0.000429635	0.00592256
P84243	H3F3A	NA	2	-3.47445	3.33168	-3.54674	2.02126	-2.9038	1.09716	TRUE	FALSE	TRUE	FALSE	TRUE	FALSE	-6.80613	-5.568	-4.00096	-5.45836	0.00188078	0.0131397
P31946	YWHAB	NA	3	-3.39346	2.42006	-3.29765	2.99439	-3.46945	2.64849	TRUE	FALSE	TRUE	FALSE	TRUE	FALSE	-5.81352	-6.29204	-6.11794	-6.0745	5.24271e-05	0.00334222
P01712	P01712	NA	2	-3.05991	0.124786	-4.85252	2.95146	-4.15198	3.64154	TRUE	FALSE	TRUE	FALSE	TRUE	FALSE	-3.18469	-7.80398	-7.79352	-6.26073	0.00166105	0.0119041
P17096	HMGA1	NA	3	-4.9586	4.79862	-3.33039	2.26081	-3.06956	2.32847	TRUE	FALSE	TRUE	FALSE	TRUE	FALSE	-9.75722	-5.5912	-5.39803	-6.91548	0.00102172	0.00868461
Q14974	KPNB1	NA	3	-5.26631	2.68549	-3.88412	3.34552	-4.06244	3.59151	TRUE	FALSE	TRUE	FALSE	TRUE	FALSE	-7.9518	-7.22964	-7.65396	-7.6118	2.41411e-05	0.00248725
P06703	S100A6	NA	3	-4.2352	2.93097	-4.20704	3.65814	-4.6783	3.46103	TRUE	FALSE	TRUE	FALSE	TRUE	FALSE	-7.16617	-7.86518	-8.13933	-7.72356	2.74283e-05	0.00248725
P16989	YBX3	3	3	-0.999879	5.96565	-2.12742	6.40194	-1.03891	6.67273	FALSE	FALSE	FALSE	FALSE	FALSE	FALSE	-6.96553	-8.52936	-7.71164	-7.73551	7.91875e-05	0.00360402

## Sheet: BCL2vsIgG.G401
accession_number	gene	BCL2_uniq_peps	IgG_uniq_peps	BCL2_G401_1	IgG_G401_1	BCL2_G401_2	IgG_G401_2	BCL2_G401_3	IgG_G401_3	BCL2_G401_1_imp	IgG_G401_1_imp	BCL2_G401_2_imp	IgG_G401_2_imp	BCL2_G401_3_imp	IgG_G401_3_imp	rep1	rep2	rep3	logFC	pvalue	FDR
Q9UKG1	APPL1	25	NA	6.25639	-5.32728	6.60439	-4.04275	6.545	-4.65111	FALSE	TRUE	FALSE	TRUE	FALSE	TRUE	11.5837	10.6471	11.1961	11.1423	4.97618e-06	0.0025279
P10415	BCL2	4	NA	5.36524	-5.01029	5.48946	-3.89842	4.88165	-3.82219	FALSE	TRUE	FALSE	TRUE	FALSE	TRUE	10.3755	9.38788	8.70384	9.48908	2.21768e-05	0.0043829
Q99700	ATXN2	26	NA	4.83809	-4.50636	4.57503	-2.42774	4.96823	-5.14168	FALSE	TRUE	FALSE	TRUE	FALSE	TRUE	9.34445	7.00277	10.1099	8.81904	9.77455e-05	0.00593382
Q9BXH1	BBC3	3	NA	3.89471	-4.91504	4.67691	-3.1564	3.63909	-3.87773	FALSE	TRUE	FALSE	TRUE	FALSE	TRUE	8.80974	7.83331	7.51682	8.05329	3.4511e-05	0.0043829
Q96RE7	NACC1	14	NA	3.47557	-5.14383	4.37989	-3.44725	3.14131	-4.35773	FALSE	TRUE	FALSE	TRUE	FALSE	TRUE	8.6194	7.82713	7.49905	7.98186	3.33231e-05	0.0043829
Q3MHD2	LSM12	6	NA	3.41022	-3.51478	3.13245	-3.54733	3.49163	-6.27296	FALSE	TRUE	FALSE	TRUE	FALSE	TRUE	6.925	6.67978	9.76459	7.78979	0.000128488	0.00593382
Q9BUT9	MCRIP2	5	NA	2.72228	-6.5768	1.36912	-4.66951	2.95866	-3.94033	FALSE	TRUE	FALSE	TRUE	FALSE	TRUE	9.29908	6.03863	6.89899	7.41223	0.000294084	0.00679066
P07477	PRSS1	2	NA	2.81559	-5.1436	2.85076	-2.70329	2.60815	-4.59327	FALSE	TRUE	FALSE	TRUE	FALSE	TRUE	7.95919	5.55405	7.20142	6.90489	0.000216683	0.00668041
Q07666	KHDRBS1	4	NA	2.50908	-3.49775	1.43435	-5.61264	2.53756	-4.82834	FALSE	TRUE	FALSE	TRUE	FALSE	TRUE	6.00683	7.04699	7.36589	6.80657	8.92482e-05	0.00593382
P38919	EIF4A3	3	NA	2.33789	-5.14461	2.30124	-2.80132	1.21837	-5.84125	FALSE	TRUE	FALSE	TRUE	FALSE	TRUE	7.4825	5.10256	7.05962	6.54823	0.000223182	0.00668041
P29401	TKT	2	2	2.12709	-4.746	1.8104	-3.13106	1.89117	-4.64922	FALSE	TRUE	FALSE	TRUE	FALSE	TRUE	6.87309	4.94146	6.5404	6.11832	0.000223557	0.00668041
Q07812	BAX	5	NA	1.55912	-5.50781	1.8952	-2.83503	1.56975	-4.80953	FALSE	TRUE	FALSE	TRUE	FALSE	TRUE	7.06693	4.73023	6.37927	6.05881	0.000390651	0.00826878
Q7Z406	MYH14	6	NA	1.2653	-5.03625	1.78627	-3.39124	1.42595	-4.50771	FALSE	TRUE	FALSE	TRUE	FALSE	TRUE	6.30155	5.17752	5.93366	5.80424	0.000189858	0.00668041
Q12905	ILF2	5	NA	2.39322	-4.88142	1.88023	-2.44657	1.92507	-3.40878	FALSE	TRUE	FALSE	TRUE	FALSE	TRUE	7.27464	4.3268	5.33384	5.64509	0.00106267	0.0117585
Q9HCE1	MOV10	12	3	3.62058	-2.24089	2.61922	-4.5573	3.73828	-0.11222	FALSE	FALSE	FALSE	TRUE	FALSE	FALSE	5.86148	7.17652	3.8505	5.6295	0.00169596	0.0150752
O43707	ACTN4	6	NA	0.742468	-5.31008	2.36373	-3.46497	0.0715724	-4.51873	FALSE	TRUE	FALSE	TRUE	FALSE	TRUE	6.05255	5.8287	4.5903	5.49051	0.00028142	0.00679066
P09012	SNRPA	2	NA	0.765374	-5.00519	1.27665	-3.53892	0.137138	-5.56419	FALSE	TRUE	FALSE	TRUE	FALSE	TRUE	5.77057	4.81557	5.70133	5.42915	0.000220771	0.00668041
Q96I24	FUBP3	10	NA	1.4009	-4.28704	1.33053	-4.01532	1.69232	-3.42033	FALSE	TRUE	FALSE	TRUE	FALSE	TRUE	5.68793	5.34585	5.11265	5.38214	0.000215161	0.00668041
O60506	SYNCRIP	11	3	2.08834	-3.14582	1.94477	-2.27197	2.08057	-4.42415	FALSE	FALSE	FALSE	FALSE	FALSE	FALSE	5.23416	4.21674	6.50472	5.31854	0.000923396	0.0111687
Q9Y520	PRRC2C	10	NA	1.03889	-6.13927	0.272113	-4.56169	0.280421	-3.52988	FALSE	TRUE	FALSE	TRUE	FALSE	TRUE	7.17816	4.8338	3.8103	5.27409	0.00198415	0.0157737
Q9UPW5	AGTPBP1	5	NA	1.73453	-4.18437	1.07889	-2.83767	1.39689	-4.42196	FALSE	TRUE	FALSE	TRUE	FALSE	TRUE	5.9189	3.91656	5.81885	5.2181	0.000465137	0.00875146
P43243	MATR3	9	NA	1.39567	-3.35736	0.561967	-3.4826	1.47276	-5.16449	FALSE	TRUE	FALSE	TRUE	FALSE	TRUE	4.75304	4.04457	6.63725	5.14495	0.00108789	0.0117585
P31942	HNRNPH3	4	NA	0.928998	-5.65612	0.472747	-3.72412	0.362004	-4.21338	FALSE	TRUE	FALSE	TRUE	FALSE	TRUE	6.58512	4.19687	4.57539	5.11912	0.000781508	0.0103184
Q6PKG0	LARP1	17	4	2.57527	-0.417799	1.75726	-4.42294	2.25652	-3.91606	FALSE	FALSE	FALSE	TRUE	FALSE	TRUE	2.99307	6.1802	6.17258	5.11528	0.00104275	0.0117585
Q86U42	PABPN1	2	NA	0.184501	-5.97504	-0.452518	-5.22175	0.217482	-4.18484	FALSE	TRUE	FALSE	TRUE	FALSE	TRUE	6.15954	4.76923	4.40232	5.11037	0.00052486	0.00926439
Q9HCM4	EPB41L5	6	NA	0.478578	-4.644	0.893171	-4.03073	0.150179	-5.0747	FALSE	TRUE	FALSE	TRUE	FALSE	TRUE	5.12258	4.9239	5.22487	5.09045	0.00026341	0.00679066
P14866	HNRNPL	7	2	2.99054	-3.55015	2.25236	-2.30052	2.87762	-1.27295	FALSE	FALSE	FALSE	FALSE	FALSE	FALSE	6.54069	4.55287	4.15056	5.08138	0.000825225	0.0103184
P51149	RAB7A	2	NA	1.07344	-5.72752	1.18586	-2.85468	0.48087	-3.74797	FALSE	TRUE	FALSE	TRUE	FALSE	TRUE	6.80096	4.04054	4.22884	5.02345	0.000969443	0.011453
Q7L2E3	DHX30	9	NA	2.2152	-4.99324	1.49121	-2.48	-0.41552	-4.22873	FALSE	TRUE	FALSE	TRUE	FALSE	TRUE	7.20844	3.97121	3.81321	4.99762	0.00148776	0.0148193
Q92900	UPF1	20	NA	0.630455	-5.58555	0.128941	-2.89811	0.785473	-4.88556	FALSE	TRUE	FALSE	TRUE	FALSE	TRUE	6.21601	3.02705	5.67103	4.97136	0.00172118	0.0150752
Q07021	C1QBP	3	2	-0.00414955	-4.99809	0.886059	-4.68095	0.21531	-4.03069	FALSE	TRUE	FALSE	TRUE	FALSE	TRUE	4.99394	5.56701	4.246	4.93565	0.000549135	0.00926439
O15234	CASC3	6	NA	-0.110787	-4.83893	-0.652922	-4.74664	-0.118464	-6.05209	FALSE	TRUE	FALSE	TRUE	FALSE	TRUE	4.72814	4.09372	5.93362	4.9185	0.000792643	0.0103184
C9JLW8	MCRIP1	6	NA	0.982439	-4.6527	0.318012	-3.84306	0.44648	-4.37583	FALSE	TRUE	FALSE	TRUE	FALSE	TRUE	5.63514	4.16107	4.82231	4.87284	0.000674551	0.0103184
O43143	DHX15	7	NA	0.204428	-4.68462	-0.43504	-5.02836	-0.246615	-4.63277	FALSE	TRUE	FALSE	TRUE	FALSE	TRUE	4.88904	4.59332	4.38616	4.62284	0.000464115	0.00875146
E9PRG8	C11orf98	2	NA	0.67729	-5.21927	0.24347	-3.0651	0.294878	-4.28094	FALSE	TRUE	FALSE	TRUE	FALSE	TRUE	5.89656	3.30857	4.57582	4.59365	0.00272884	0.0192331
P42677	RPS27	2	NA	0.722812	-4.88656	1.01413	-2.43879	0.103134	-4.58326	FALSE	TRUE	FALSE	TRUE	FALSE	TRUE	5.60937	3.45292	4.68639	4.58289	0.00166709	0.0150752
P12814	ACTN1	2	NA	0.213396	-4.73618	1.39001	-2.8662	0.122034	-4.32133	FALSE	TRUE	FALSE	TRUE	FALSE	TRUE	4.94958	4.2562	4.44337	4.54971	0.000529123	0.00926439
Q15717	ELAVL1	11	2	3.27373	-0.446611	2.99917	-2.04973	3.27062	-1.45801	FALSE	FALSE	FALSE	FALSE	FALSE	FALSE	3.72034	5.0489	4.72863	4.49929	0.000772846	0.0103184
Q6P1X5	TAF2	3	3	-1.10687	-4.2654	-0.606595	-4.35265	0.535368	-5.942	FALSE	TRUE	FALSE	TRUE	FALSE	TRUE	3.15854	3.74606	6.47737	4.46065	0.00324035	0.0203222
Q13428	TCOF1	48	10	6.00138	2.2583	5.86066	1.26843	6.0766	1.3231	FALSE	FALSE	FALSE	FALSE	FALSE	FALSE	3.74308	4.59223	4.7535	4.36294	0.00072738	0.0103184
Q86UE4	MTDH	6	NA	0.635254	-3.42569	0.39629	-4.03909	-0.595821	-4.6547	FALSE	TRUE	FALSE	TRUE	FALSE	TRUE	4.06095	4.43538	4.05888	4.18507	0.000724233	0.0103184
Q6NYC8	PPP1R18	3	2	0.384457	-2.73994	0.6516	-3.70144	0.860218	-4.13456	FALSE	TRUE	FALSE	TRUE	FALSE	TRUE	3.1244	4.35304	4.99478	4.15741	0.00187422	0.0156083
Q12906	ILF3	18	2	3.06653	-1.08837	3.00092	-2.42529	3.22949	0.447261	FALSE	FALSE	FALSE	TRUE	FALSE	FALSE	4.1549	5.42621	2.78222	4.12111	0.00470705	0.0237171
P48634	PRRC2A	5	NA	-0.466757	-5.38587	-0.0639476	-3.01585	-0.407343	-4.76696	FALSE	TRUE	FALSE	TRUE	FALSE	TRUE	4.91912	2.9519	4.35962	4.07688	0.00207949	0.0161394
P62910	RPL32	3	NA	-0.710095	-5.06938	0.0728698	-4.89869	-0.446488	-3.26156	FALSE	TRUE	FALSE	TRUE	FALSE	TRUE	4.35929	4.97156	2.81507	4.04864	0.00249546	0.0183724
Q9Y224	RTRAF	7	NA	1.01743	-4.94545	-1.16356	-2.77518	1.20985	-3.21956	FALSE	TRUE	FALSE	TRUE	FALSE	TRUE	5.96288	1.61162	4.42941	4.0013	0.0160273	0.0546435
P26599	PTBP1	10	3	2.61482	-1.0683	2.30639	-3.35429	2.83508	0.2309	FALSE	FALSE	FALSE	TRUE	FALSE	FALSE	3.68312	5.66068	2.60418	3.98266	0.00628114	0.0279897
Q9NUL3	STAU2	10	NA	-0.147778	-5.77019	-1.52836	-4.08196	-0.233322	-3.80837	FALSE	TRUE	FALSE	TRUE	FALSE	TRUE	5.62241	2.5536	3.57505	3.91702	0.0065837	0.0285856
O43602	DCX	2	NA	-1.87371	-5.52708	-0.640297	-2.10999	1.14939	-5.17787	FALSE	TRUE	FALSE	TRUE	FALSE	TRUE	3.65337	1.4697	6.32725	3.81677	0.0320346	0.0852019
P17480	UBTF	2	NA	-1.50121	-4.78284	-1.4424	-4.81094	-1.08	-5.73924	FALSE	TRUE	FALSE	TRUE	FALSE	TRUE	3.28163	3.36854	4.65925	3.76981	0.00171075	0.0150752
Q562R1	ACTBL2	2	2	7.8866	7.49084	7.10405	-3.68315	7.8528	7.80177	FALSE	FALSE	FALSE	FALSE	FALSE	FALSE	0.395759	10.7872	0.0510326	3.74466	0.110694	0.202275
Q8WWM7	ATXN2L	19	3	3.25663	-0.926969	1.12452	-2.8285	4.30408	1.28063	FALSE	FALSE	FALSE	FALSE	FALSE	FALSE	4.1836	3.95303	3.02346	3.72003	0.00176697	0.0152139
P18583	SON	2	2	-1.12525	-4.9936	-0.301272	-3.23479	-0.75831	-4.97226	FALSE	TRUE	FALSE	TRUE	FALSE	TRUE	3.86835	2.93352	4.21395	3.67194	0.00209685	0.0161394
Q04637	EIF4G1	13	2	1.78648	-3.07742	1.06743	-3.50758	1.27107	-0.255319	FALSE	FALSE	FALSE	TRUE	FALSE	FALSE	4.8639	4.57502	1.52639	3.6551	0.0067822	0.029198
P05386	RPLP1	2	NA	0.244919	-4.43144	-0.406736	-3.57671	-0.142031	-3.19761	FALSE	TRUE	FALSE	TRUE	FALSE	TRUE	4.67636	3.16997	3.05558	3.63397	0.00232589	0.0173757
Q7Z6B7	SRGAP1	23	NA	0.155269	-3.11137	0.279839	-3.47393	-0.86624	-4.69314	FALSE	TRUE	FALSE	TRUE	FALSE	TRUE	3.26664	3.75377	3.8269	3.61577	0.00157785	0.0150752
Q9Y5A9	YTHDF2	3	NA	-0.140027	-5.32725	-0.64563	-2.06874	-1.1668	-5.39305	FALSE	TRUE	FALSE	TRUE	FALSE	TRUE	5.18722	1.42311	4.22625	3.6122	0.0133734	0.0481821
Q9P2M7	CGN	3	NA	-1.00263	-6.31669	-0.857561	-3.85953	-0.86817	-3.38801	FALSE	TRUE	FALSE	TRUE	FALSE	TRUE	5.31406	3.00197	2.51984	3.61196	0.00579465	0.0275057
P26196	DDX6	16	4	4.39451	0.534031	3.5976	0.214629	4.14417	0.572513	FALSE	FALSE	FALSE	FALSE	FALSE	FALSE	3.86048	3.38297	3.57165	3.60504	0.00161297	0.0150752
P14649	MYL6B	2	NA	-0.838724	-5.37353	-0.427318	-3.35317	-1.05151	-4.38854	FALSE	TRUE	FALSE	TRUE	FALSE	TRUE	4.5348	2.92585	3.33702	3.59923	0.00282436	0.0193888
Q9UPQ9	TNRC6B	5	NA	0.313102	-5.32698	0.134743	-3.1316	-1.25554	-3.11095	FALSE	TRUE	FALSE	TRUE	FALSE	TRUE	5.64009	3.26635	1.8554	3.58728	0.0175893	0.0591745
P42704	LRPPRC	5	NA	-1.5688	-4.9294	-2.4092	-4.22576	-0.622244	-6.11003	FALSE	TRUE	FALSE	TRUE	FALSE	TRUE	3.3606	1.81656	5.48779	3.55498	0.0184108	0.0610858
P24844	MYL9	2	NA	-0.662802	-4.5719	-0.0513279	-3.54186	-0.635183	-3.83713	FALSE	TRUE	FALSE	TRUE	FALSE	TRUE	3.9091	3.49053	3.20195	3.53386	0.0019508	0.0157737
Q7Z417	NUFIP2	21	9	5.10352	1.48679	4.93751	0.874698	4.90377	2.14844	FALSE	FALSE	FALSE	FALSE	FALSE	FALSE	3.61673	4.06281	2.75534	3.47829	0.00289362	0.0195994
O95425	SVIL	4	NA	-0.849073	-4.44226	-1.08814	-1.86445	-0.841521	-6.59259	FALSE	TRUE	FALSE	TRUE	FALSE	TRUE	3.59319	0.776314	5.75107	3.37352	0.0505901	0.116289
O94832	MYO1D	15	NA	-1.5255	-4.6882	-0.737634	-3.46843	-0.529271	-4.71459	FALSE	TRUE	FALSE	TRUE	FALSE	TRUE	3.1627	2.73079	4.18532	3.35961	0.00364296	0.0221395
O75533	SF3B1	2	NA	-0.634462	-4.8165	-0.939127	-2.91048	-1.43386	-5.19561	FALSE	TRUE	FALSE	TRUE	FALSE	TRUE	4.18204	1.97135	3.76175	3.30505	0.00590182	0.0275057
Q92499	DDX1	13	4	2.42384	-0.311975	1.8162	-2.6711	2.77127	0.241345	FALSE	FALSE	FALSE	TRUE	FALSE	FALSE	2.73582	4.4873	2.52993	3.25102	0.00490187	0.0244132
P42166	TMPO	5	NA	-0.377563	-4.49761	-1.13933	-2.22184	0.467043	-4.04221	FALSE	TRUE	FALSE	TRUE	FALSE	TRUE	4.12005	1.08251	4.50925	3.23727	0.0127431	0.0469094
Q8NE71	ABCF1	2	NA	-1.25033	-5.33009	-1.0422	-4.42807	-1.87414	-4.06676	FALSE	TRUE	FALSE	TRUE	FALSE	TRUE	4.07976	3.38587	2.19262	3.21942	0.0064515	0.0282531
Q09161	NCBP1	2	NA	-1.31822	-4.89214	-1.0906	-3.79617	-0.72513	-4.06705	FALSE	TRUE	FALSE	TRUE	FALSE	TRUE	3.57393	2.70557	3.34192	3.20714	0.00321625	0.0203222
P12236	SLC25A6	2	NA	-1.00233	-4.11189	-0.312797	-3.8466	-2.33679	-5.2155	FALSE	TRUE	FALSE	TRUE	FALSE	TRUE	3.10956	3.5338	2.87871	3.17402	0.0031549	0.0203222
Q96PK6	RBM14	6	2	3.22279	0.980659	3.32939	-2.36254	2.83339	1.4497	FALSE	FALSE	FALSE	TRUE	FALSE	FALSE	2.24213	5.69193	1.38369	3.10592	0.0299947	0.0828496
O00159	MYO1C	8	4	2.30772	-0.926728	1.81369	-1.91771	2.13124	-0.0409926	FALSE	FALSE	FALSE	FALSE	FALSE	FALSE	3.23445	3.73139	2.17223	3.04603	0.00621935	0.0279897
O94875	SORBS2	2	NA	-1.14897	-4.92501	-0.260578	-3.66582	-1.39919	-3.23435	FALSE	TRUE	FALSE	TRUE	FALSE	TRUE	3.77604	3.40524	1.83515	3.00548	0.00754332	0.0322017
P52597	HNRNPF	6	NA	-0.101888	-4.67588	-0.778489	-2.34133	0.232314	-2.57784	FALSE	TRUE	FALSE	TRUE	FALSE	TRUE	4.57399	1.56284	2.81015	2.98233	0.0223935	0.0697907
Q14103	HNRNPD	7	2	2.68092	-0.245293	2.70452	-0.619866	2.30043	-0.365662	FALSE	FALSE	FALSE	FALSE	FALSE	FALSE	2.92621	3.32439	2.66609	2.97223	0.00432657	0.0229008
Q9P2E9	RRBP1	6	2	-0.759784	-4.79161	-2.16673	-3.62258	-1.32331	-4.65371	FALSE	TRUE	FALSE	TRUE	FALSE	TRUE	4.03183	1.45584	3.3304	2.93936	0.0140658	0.049968
Q92734	TFG	6	2	4.29846	1.1709	3.88631	0.679456	3.66239	1.18038	FALSE	FALSE	FALSE	FALSE	FALSE	FALSE	3.12756	3.20686	2.48201	2.93881	0.00441729	0.0229008
Q2NL82	TSR1	8	5	0.641853	-2.361	0.967624	-1.1252	0.667906	-3.01672	FALSE	FALSE	FALSE	FALSE	FALSE	FALSE	3.00286	2.09283	3.68462	2.92677	0.00830179	0.0334707
P11387	TOP1	5	3	1.62073	-0.801977	1.49883	-1.76483	1.27802	-1.69814	FALSE	FALSE	FALSE	FALSE	FALSE	FALSE	2.4227	3.26366	2.97616	2.88751	0.00527785	0.0255347
O75531	BANF1	2	NA	-2.45203	-5.17923	-2.36986	-5.46448	-2.94302	-5.769	FALSE	TRUE	FALSE	TRUE	TRUE	TRUE	2.7272	3.09462	2.82598	2.8826	0.00450237	0.0231031
P09874	PARP1	3	NA	-1.46672	-5.672	0.0873731	-2.8787	-1.8693	-3.14609	FALSE	TRUE	FALSE	TRUE	TRUE	TRUE	4.20529	2.96608	1.27678	2.81605	0.0265541	0.0779093
Q9BYJ9	YTHDF1	3	NA	-0.444909	-5.06893	-1.33346	-3.12171	-1.03321	-3.04467	FALSE	TRUE	FALSE	TRUE	FALSE	TRUE	4.62402	1.78824	2.01146	2.80791	0.0150514	0.0523707
O14979	HNRNPDL	4	NA	-1.4154	-3.4373	-0.576295	-3.78249	-0.140737	-3.3314	FALSE	TRUE	FALSE	TRUE	FALSE	TRUE	2.02191	3.2062	3.19067	2.80626	0.00615298	0.0279897
Q9P258	RCC2	3	2	-1.92125	-6.83616	-3.11211	-3.59382	-2.40172	-5.40019	FALSE	TRUE	FALSE	TRUE	FALSE	TRUE	4.9149	0.481713	2.99847	2.79836	0.0686534	0.144713
Q9BY77	POLDIP3	2	NA	-0.911381	-4.5072	-2.71797	-4.46119	-1.13677	-4.17623	FALSE	TRUE	FALSE	TRUE	FALSE	TRUE	3.59582	1.74322	3.03946	2.79283	0.01089	0.0424295
Q9NVI7	ATAD3A	4	NA	0.281808	-4.28957	-0.0424359	-3.51249	-0.769113	-1.08776	FALSE	TRUE	FALSE	TRUE	FALSE	TRUE	4.57138	3.47005	0.318648	2.78669	0.0474542	0.11372
Q07955	SRSF1	5	3	2.43455	0.096196	2.65854	-2.50087	2.05891	1.24407	FALSE	FALSE	FALSE	FALSE	FALSE	FALSE	2.33835	5.1594	0.814841	2.77087	0.0593189	0.129888
Q02790	FKBP4	2	4	0.291932	-4.25173	0.435049	-0.515737	0.316387	-2.35557	FALSE	TRUE	FALSE	FALSE	FALSE	FALSE	4.54366	0.950786	2.67196	2.72213	0.0504005	0.116289
P51116	FXR2	8	6	2.30232	0.0993548	1.99192	-3.38956	1.62914	1.10717	FALSE	FALSE	FALSE	FALSE	FALSE	FALSE	2.20296	5.38147	0.521977	2.70214	0.0811656	0.16362
Q9NR30	DDX21	2	2	0.542007	-1.82193	-0.307883	-4.0456	-0.140633	-2.12686	FALSE	FALSE	FALSE	TRUE	FALSE	FALSE	2.36394	3.73771	1.98623	2.69596	0.0109678	0.0424295
Q8NCA5	FAM98A	7	4	2.05879	0.156169	1.2133	-2.09419	2.20696	-0.524697	FALSE	FALSE	FALSE	FALSE	FALSE	FALSE	1.90262	3.30748	2.73166	2.64725	0.011025	0.0424295
P98175	RBM10	2	NA	-1.24481	-5.44033	-1.6439	-3.27291	-2.96478	-4.9801	FALSE	TRUE	FALSE	TRUE	FALSE	TRUE	4.19553	1.62901	2.01532	2.61328	0.0189543	0.0610858
P05387	RPLP2	5	10	5.31375	1.91859	4.34306	1.26661	3.88108	2.68895	FALSE	FALSE	FALSE	FALSE	FALSE	FALSE	3.39515	3.07645	1.19213	2.55458	0.0166436	0.0563662
Q9UHX1	PUF60	3	3	-1.28469	-3.96757	-1.40009	-3.69434	-2.17003	-4.77505	FALSE	TRUE	FALSE	TRUE	FALSE	TRUE	2.68288	2.29425	2.60502	2.52738	0.00811483	0.0334707
Q02543	RPL18A	3	NA	-2.03927	-4.21746	-1.94921	-3.5059	-0.00853985	-3.84738	FALSE	TRUE	FALSE	TRUE	FALSE	TRUE	2.17819	1.55669	3.83884	2.52457	0.0211419	0.0664424
Q9UHF7	TRPS1	2	NA	-0.670365	-4.2549	-0.949561	-5.73292	-4.31859	-3.51625	FALSE	TRUE	FALSE	TRUE	TRUE	TRUE	3.58453	4.78336	-0.802339	2.52185	0.105742	0.196047
Q9NR12	PDLIM7	2	NA	-1.84454	-4.96057	-0.991602	-3.64583	-3.42454	-5.19839	FALSE	TRUE	FALSE	TRUE	FALSE	TRUE	3.11604	2.65423	1.77385	2.51471	0.0126057	0.0469094
Q86V81	ALYREF	4	2	2.25292	-0.911729	1.99823	-0.769427	2.40084	0.801166	FALSE	FALSE	FALSE	FALSE	FALSE	FALSE	3.16464	2.76766	1.59967	2.51066	0.0136241	0.0487397
P27635	RPL10	5	4	2.39642	0.341403	3.24704	-0.607701	2.51443	1.00144	FALSE	FALSE	FALSE	FALSE	FALSE	FALSE	2.05502	3.85474	1.51299	2.47425	0.022613	0.0700451
Q69YQ0	SPECC1L	14	6	1.89428	-0.000245516	2.02657	-1.96449	2.31733	0.860422	FALSE	FALSE	FALSE	FALSE	FALSE	FALSE	1.89452	3.99106	1.4569	2.4475	0.0246189	0.0740023
Q08211	DHX9	21	7	3.37481	0.795653	3.18397	-0.0585454	3.12588	1.63106	FALSE	FALSE	FALSE	FALSE	FALSE	FALSE	2.57915	3.24251	1.49483	2.43883	0.0189362	0.0610858
P11216	PYGB	6	3	-0.179314	-4.14784	-0.88181	-4.05205	-4.16868	-4.29609	FALSE	TRUE	FALSE	TRUE	TRUE	TRUE	3.96853	3.17024	0.12741	2.42206	0.0554356	0.123515
P11940	PABPC1	10	10	5.22059	3.21128	4.90554	2.16737	5.5528	3.07196	FALSE	FALSE	FALSE	FALSE	FALSE	FALSE	2.00931	2.73818	2.48084	2.40944	0.011149	0.042584
P62899	RPL31	3	3	2.88355	1.87953	2.72738	-2.00732	2.65415	1.28997	FALSE	FALSE	FALSE	FALSE	FALSE	FALSE	1.00402	4.7347	1.36418	2.36763	0.0470958	0.11372
P52292	KPNA2	2	NA	-1.97084	-5.04298	-1.78288	-3.27544	-2.83023	-5.36472	FALSE	TRUE	FALSE	TRUE	FALSE	TRUE	3.07214	1.49257	2.53448	2.36639	0.0185597	0.0610858
O95996	APC2	15	NA	-1.74012	-3.61824	-1.61255	-4.85101	-2.00588	-3.91563	FALSE	TRUE	FALSE	TRUE	FALSE	TRUE	1.87812	3.23846	1.90975	2.34211	0.0143049	0.0504644
P49915	GMPS	NA	3	-2.99711	-6.88151	-3.98601	-3.67748	-2.61923	-6.02347	TRUE	FALSE	TRUE	FALSE	TRUE	FALSE	3.8844	-0.308533	3.40424	2.3267	0.0637112	0.137141
P24534	EEF1B2	2	NA	-1.48235	-3.8392	-1.85741	-3.14266	-2.57766	-5.91302	FALSE	TRUE	FALSE	TRUE	FALSE	TRUE	2.35685	1.28525	3.33536	2.32582	0.0305542	0.0830027
P12956	XRCC6	6	7	0.925333	-3.94397	0.80711	-0.219143	0.145705	-0.767818	FALSE	FALSE	FALSE	FALSE	FALSE	FALSE	4.8693	1.02625	0.913523	2.26969	0.0535165	0.120294
O43390	HNRNPR	3	NA	-1.62113	-5.06413	-2.52	-4.39868	-0.717804	-2.15959	FALSE	TRUE	FALSE	TRUE	FALSE	TRUE	3.44299	1.87867	1.44179	2.25448	0.0259119	0.0765306
Q9Y3I0	RTCB	16	3	3.01707	1.73009	2.58343	-0.802389	3.33311	1.34557	FALSE	FALSE	FALSE	FALSE	FALSE	FALSE	1.28698	3.38582	1.98754	2.22011	0.0324194	0.0853319
Q9H9Z2	LIN28A	2	NA	-0.708626	-4.21233	-2.71211	-4.11657	-1.4973	-3.24245	FALSE	TRUE	FALSE	TRUE	FALSE	TRUE	3.5037	1.40445	1.74515	2.21777	0.027563	0.0790113
Q13310	PABPC4	18	5	2.16856	0.872782	2.51295	-0.203967	2.44229	-0.0584796	FALSE	FALSE	FALSE	FALSE	FALSE	FALSE	1.29578	2.71692	2.50077	2.17116	0.0211883	0.0664424
Q9UQ80	PA2G4	3	2	-1.91678	-3.7564	-0.0345287	-2.46172	-2.69731	-4.74853	FALSE	FALSE	FALSE	FALSE	FALSE	FALSE	1.83962	2.42719	2.05122	2.10601	0.0184144	0.0610858
P42694	HELZ	5	NA	-1.97149	-4.52149	-2.36093	-4.09875	-0.901189	-2.85846	FALSE	TRUE	FALSE	TRUE	FALSE	TRUE	2.55	1.73783	1.95728	2.0817	0.0204011	0.0647736
P62995	TRA2B	3	NA	-4.17828	-6.14322	-3.52131	-3.77554	-0.881801	-4.74822	FALSE	TRUE	TRUE	TRUE	FALSE	TRUE	1.96493	0.254227	3.86642	2.02853	0.117719	0.211312
O14950	MYL12B	5	8	5.60474	4.58432	6.0598	3.21607	5.51236	3.29942	FALSE	FALSE	FALSE	FALSE	FALSE	FALSE	1.02041	2.84373	2.21294	2.02569	0.0383491	0.0978962
Q9BUJ2	HNRNPUL1	11	6	1.69887	-0.561763	1.83823	-1.81108	1.83585	1.69585	FALSE	FALSE	FALSE	FALSE	FALSE	FALSE	2.26063	3.64931	0.140003	2.01665	0.103953	0.193436
Q9BXP5	SRRT	2	NA	-2.16707	-4.02497	-2.22608	-4.70613	-2.66277	-4.30449	FALSE	TRUE	FALSE	TRUE	TRUE	TRUE	1.8579	2.48005	1.64172	1.99323	0.0242382	0.0736022
Q96AG4	LRRC59	3	NA	-2.22385	-5.01581	-2.01717	-3.61305	-4.10475	-5.57766	FALSE	TRUE	FALSE	TRUE	FALSE	TRUE	2.79196	1.59588	1.47291	1.95358	0.0293611	0.0824057
Q13242	SRSF9	2	NA	-3.26262	-4.54293	-1.57185	-2.75591	-1.26296	-4.54028	FALSE	TRUE	FALSE	TRUE	FALSE	TRUE	1.28031	1.18406	3.27732	1.9139	0.0417328	0.104952
Q8WXF1	PSPC1	2	2	-1.17518	-5.99227	-0.641078	-3.90396	-3.83758	-1.48019	FALSE	TRUE	FALSE	TRUE	TRUE	FALSE	4.8171	3.26289	-2.35739	1.90753	0.283076	0.405078
Q8N5F7	NKAP	2	NA	-2.15817	-4.90031	-1.95269	-2.6244	-2.1719	-4.47731	TRUE	TRUE	FALSE	TRUE	FALSE	TRUE	2.74214	0.671708	2.30541	1.90642	0.0481317	0.11388
P49006	MARCKSL1	2	NA	-4.33838	-7.85105	-3.57746	-3.78957	-3.1746	-5.1224	FALSE	TRUE	TRUE	TRUE	TRUE	TRUE	3.51267	0.212116	1.9478	1.89086	0.121143	0.212944
P06733	ENO1	15	22	7.9616	5.86067	6.81689	5.59417	7.18588	4.86585	FALSE	FALSE	FALSE	FALSE	FALSE	FALSE	2.10093	1.22272	2.32003	1.88123	0.0323314	0.0853319
P38159	RBMX	8	2	0.990548	0.000245516	0.664876	-2.10988	1.72242	-0.00367836	FALSE	FALSE	FALSE	FALSE	FALSE	FALSE	0.990302	2.77476	1.7261	1.83039	0.0551986	0.123515
Q0VF96	CGNL1	3	NA	-1.2139	-3.9106	-4.6204	-3.1704	-0.963849	-5.09022	FALSE	TRUE	TRUE	TRUE	FALSE	TRUE	2.6967	-1.45	4.12637	1.79102	0.233938	0.353692
Q14694	USP10	8	NA	-1.79337	-4.38139	-3.43174	-2.73758	-0.100904	-3.50874	FALSE	TRUE	FALSE	TRUE	FALSE	TRUE	2.58802	-0.694163	3.40783	1.76723	0.144757	0.245941
Q6ZUT1	NKAPD1	3	3	-4.28906	-5.34875	-2.95543	-5.2171	-2.98315	-4.87708	FALSE	FALSE	TRUE	FALSE	FALSE	FALSE	1.05968	2.26167	1.89393	1.73843	0.0459955	0.112878
Q13523	PRPF4B	3	4	-2.86044	-1.93955	-2.48771	-5.34599	-1.9744	-5.16393	FALSE	FALSE	FALSE	FALSE	FALSE	FALSE	-0.920888	2.85828	3.18953	1.70897	0.13517	0.232766
Q9NZI8	IGF2BP1	15	12	5.14109	3.93948	4.68926	2.11975	4.94163	3.61225	FALSE	FALSE	FALSE	FALSE	FALSE	FALSE	1.20161	2.56951	1.32937	1.70016	0.0483651	0.11388
Q9Y2J2	EPB41L3	18	25	2.43002	0.321837	1.70544	0.89041	2.33402	0.168126	FALSE	FALSE	FALSE	FALSE	FALSE	FALSE	2.10818	0.815025	2.16589	1.69637	0.0474579	0.11372
P17844	DDX5	15	11	3.38198	1.95127	3.25758	0.501106	3.7072	2.81008	FALSE	FALSE	FALSE	FALSE	FALSE	FALSE	1.43071	2.75647	0.897118	1.69477	0.0667294	0.142431
Q96HS1	PGAM5	9	4	0.23556	-0.337585	0.702201	-3.0004	0.391115	-0.310268	FALSE	FALSE	FALSE	FALSE	FALSE	FALSE	0.573145	3.7026	0.701383	1.65904	0.0975942	0.185685
P52907	CAPZA1	5	2	1.23019	-1.93226	0.0396855	-0.878704	0.573495	-0.229977	FALSE	FALSE	FALSE	FALSE	FALSE	FALSE	3.16245	0.918389	0.803473	1.6281	0.0774012	0.158548
P68133	ACTA1	3	5	8.75789	6.9737	7.72866	5.75577	7.96435	6.84303	FALSE	FALSE	FALSE	FALSE	FALSE	FALSE	1.78419	1.9729	1.12132	1.62613	0.0494827	0.114782
Q9BZH6	WDR11	3	NA	-2.05348	-5.04146	-3.04712	-3.15592	-3.73835	-5.35219	FALSE	TRUE	FALSE	TRUE	FALSE	TRUE	2.98798	0.108799	1.61384	1.57021	0.154884	0.257128
Q07020	RPL18	5	3	3.20477	1.71255	3.3433	0.659274	2.75795	2.22397	FALSE	FALSE	FALSE	FALSE	FALSE	FALSE	1.49222	2.68403	0.533977	1.57008	0.107075	0.197796
P04075	ALDOA	5	8	-0.969311	-3.38374	0.15724	0.838526	0.867164	-1.97787	FALSE	FALSE	FALSE	FALSE	FALSE	FALSE	2.41443	-0.681286	2.84504	1.52606	0.151046	0.254921
Q07157	TJP1	4	5	-1.64247	-4.14894	-0.493612	-5.34194	-1.71309	1.19858	FALSE	TRUE	FALSE	FALSE	FALSE	FALSE	2.50646	4.84833	-2.91167	1.48104	0.449903	0.568534
O95793	STAU1	5	NA	-1.97155	-4.74213	-1.70381	-2.8294	-2.58106	-3.08937	FALSE	TRUE	FALSE	TRUE	FALSE	TRUE	2.77058	1.12559	0.508312	1.46816	0.117624	0.211312
Q96JE9	MAP6	3	NA	-3.93373	-5.14848	-3.46521	-2.62601	-1.25959	-5.26724	FALSE	TRUE	FALSE	TRUE	FALSE	TRUE	1.21474	-0.839197	4.00765	1.46107	0.316055	0.443525
Q9NX58	LYAR	2	NA	-1.22495	-5.11086	-4.19347	-2.37316	-1.05185	-3.3668	FALSE	TRUE	TRUE	TRUE	FALSE	TRUE	3.88591	-1.82031	2.31495	1.46019	0.334755	0.464632
P46781	RPS9	9	5	2.38393	1.68865	2.70692	1.08275	2.47381	0.428529	FALSE	FALSE	FALSE	FALSE	FALSE	FALSE	0.695271	1.62418	2.04528	1.45491	0.0845638	0.168464
P40429	RPL13A	2	NA	-2.86863	-5.35982	-3.8867	-3.68585	-3.23699	-5.23504	FALSE	TRUE	FALSE	TRUE	FALSE	TRUE	2.49119	-0.200848	1.99804	1.42946	0.138324	0.237394
Q13151	HNRNPA0	5	4	2.1012	-0.239682	2.34333	0.59892	2.08206	1.88433	FALSE	FALSE	FALSE	FALSE	FALSE	FALSE	2.34088	1.74441	0.197727	1.42767	0.120519	0.212944
P83731	RPL24	3	4	1.95033	0.623229	2.4919	0.258784	1.31098	0.618925	FALSE	FALSE	FALSE	FALSE	FALSE	FALSE	1.3271	2.23312	0.692057	1.41743	0.102699	0.192514
Q9Y490	TLN1	2	NA	-4.61549	-5.45289	-1.74665	-3.95516	-3.49466	-4.6515	TRUE	TRUE	FALSE	TRUE	TRUE	TRUE	0.837404	2.20851	1.15684	1.40092	0.0917723	0.177178
P0DMU7	CT45A6	5	4	-4.43044	-5.84111	-0.660017	-3.29675	-4.21065	-4.30951	TRUE	TRUE	FALSE	TRUE	FALSE	TRUE	1.41067	2.63673	0.0988596	1.38209	0.176803	0.287871
P19474	TRIM21	9	3	0.870565	1.15047	1.20051	-0.331062	1.50421	-1.32672	FALSE	FALSE	FALSE	FALSE	FALSE	FALSE	-0.279902	1.53157	2.83093	1.36087	0.21594	0.33753
Q13435	SF3B2	2	NA	-2.17379	-4.5485	-4.17806	-2.56557	-1.15241	-4.34672	TRUE	TRUE	TRUE	TRUE	FALSE	TRUE	2.37471	-1.61249	3.19431	1.31884	0.294877	0.419372
O00299	CLIC1	2	NA	-2.40715	-4.40059	-1.75106	-2.22246	-2.94787	-4.36666	FALSE	TRUE	FALSE	TRUE	FALSE	TRUE	1.99344	0.471402	1.41878	1.29454	0.126172	0.219366
Q92841	DDX17	23	16	5.84924	4.97301	5.65547	3.61127	5.73316	4.98825	FALSE	FALSE	FALSE	FALSE	FALSE	FALSE	0.876231	2.04421	0.744907	1.22178	0.122654	0.214263
Q00059	TFAM	3	NA	-4.07258	-4.694	-2.43403	-4.14985	-3.60108	-4.90741	TRUE	TRUE	FALSE	TRUE	FALSE	TRUE	0.621413	1.71582	1.30632	1.21452	0.126524	0.219366
Q16629	SRSF7	3	3	2.12075	0.878927	2.20052	1.20234	1.60555	0.20836	FALSE	FALSE	FALSE	FALSE	FALSE	FALSE	1.24182	0.998181	1.39719	1.2124	0.107945	0.198681
Q06787	FMR1	3	2	-0.0434843	-1.99455	-0.773576	-2.60286	-0.424853	-0.210687	FALSE	FALSE	FALSE	FALSE	FALSE	FALSE	1.95107	1.82928	-0.214166	1.18873	0.161606	0.266544
P55209	NAP1L1	3	3	1.63568	0.088683	2.1307	1.17668	1.59096	0.591142	FALSE	FALSE	FALSE	FALSE	FALSE	FALSE	1.547	0.954015	0.999821	1.16694	0.119982	0.212944
Q9Y2W1	THRAP3	8	6	1.64486	-1.83906	0.704508	-0.155358	1.04778	1.95305	FALSE	FALSE	FALSE	FALSE	FALSE	FALSE	3.48391	0.859867	-0.905269	1.14617	0.385314	0.512705
O00425	IGF2BP3	14	8	3.81122	2.75972	3.5785	1.56177	3.664	3.30028	FALSE	FALSE	FALSE	FALSE	FALSE	FALSE	1.05149	2.01673	0.363723	1.14398	0.177709	0.288422
P52272	HNRNPM	16	14	5.23891	4.36485	4.92321	2.09891	5.03738	5.4244	FALSE	FALSE	FALSE	FALSE	FALSE	FALSE	0.874061	2.8243	-0.387023	1.10378	0.307838	0.435068
P61978	HNRNPK	14	11	4.37649	3.01282	3.6786	3.03332	4.25134	3.05447	FALSE	FALSE	FALSE	FALSE	FALSE	FALSE	1.36368	0.645283	1.19686	1.06861	0.152236	0.255234
P37108	SRP14	3	2	1.7228	2.13777	1.69141	1.35056	1.25603	-1.94477	FALSE	FALSE	FALSE	FALSE	FALSE	FALSE	-0.414967	0.340849	3.2008	1.04223	0.327225	0.456677
Q6NZI2	CAVIN1	NA	3	-3.81177	-5.92514	-4.21225	-4.1316	-3.51801	-4.565	TRUE	TRUE	TRUE	FALSE	TRUE	TRUE	2.11338	-0.0806528	1.04699	1.02657	0.268684	0.390503
P43358	MAGEA4	3	NA	-3.30918	-5.13185	-2.33029	-3.19854	-3.84452	-4.1305	FALSE	TRUE	FALSE	TRUE	TRUE	TRUE	1.82266	0.868252	0.285984	0.9923	0.222384	0.342337
Q9Y6N5	SQOR	NA	2	-3.33732	-4.44392	-3.97383	-2.70122	-2.37694	-5.5117	TRUE	FALSE	TRUE	FALSE	TRUE	FALSE	1.1066	-1.27261	3.13476	0.989586	0.463724	0.577382
P05023	ATP1A1	3	NA	-3.13894	-4.26526	-3.11754	-4.0027	-4.46062	-5.38611	TRUE	TRUE	TRUE	TRUE	FALSE	TRUE	1.12632	0.885154	0.925486	0.978987	0.174304	0.284715
Q9Y3F4	STRAP	4	NA	-3.99214	-4.72279	-3.45211	-4.33191	-3.00281	-4.27951	FALSE	TRUE	TRUE	TRUE	FALSE	TRUE	0.730648	0.879801	1.27671	0.962386	0.185942	0.29892
P26378	ELAVL4	3	NA	-2.96038	-4.67902	-3.40756	-4.59595	-3.28925	-3.22366	FALSE	TRUE	TRUE	TRUE	FALSE	TRUE	1.71864	1.18839	-0.0655955	0.947146	0.251119	0.373007
Q01844	EWSR1	6	7	4.47883	4.01547	3.74519	2.12335	4.36583	3.66197	FALSE	FALSE	FALSE	FALSE	FALSE	FALSE	0.463358	1.62184	0.703856	0.929686	0.218496	0.340479
P35580	MYH10	69	63	6.89131	6.69663	7.57381	5.459	6.88352	6.40657	FALSE	FALSE	FALSE	FALSE	FALSE	FALSE	0.194681	2.11481	0.47695	0.928812	0.253682	0.375716
Q14847	LASP1	2	4	-3.68198	-5.9438	-3.63437	-2.80725	-3.11556	-4.44775	TRUE	FALSE	TRUE	FALSE	TRUE	TRUE	2.26181	-0.827123	1.33219	0.922293	0.360488	0.490959
Q8IY81	FTSJ3	4	2	-1.78748	-5.7978	-3.94437	-3.0752	-3.79834	-3.41399	FALSE	TRUE	TRUE	TRUE	TRUE	TRUE	4.01031	-0.869172	-0.384348	0.918932	0.439661	0.562589
Q14498	RBM39	7	10	2.24764	2.93784	2.4559	0.880694	2.44522	0.617162	FALSE	FALSE	FALSE	FALSE	FALSE	FALSE	-0.690196	1.57521	1.82806	0.904358	0.295542	0.419372
P04083	ANXA1	8	8	-3.14442	-4.54375	-3.50851	-2.5621	-3.30379	-5.55007	TRUE	TRUE	TRUE	FALSE	TRUE	FALSE	1.39934	-0.94641	2.24628	0.899736	0.372741	0.502261
Q14576	ELAVL3	3	NA	-2.74189	-4.62293	-2.56686	-3.77077	-4.60094	-4.20695	FALSE	TRUE	FALSE	TRUE	TRUE	TRUE	1.88104	1.20391	-0.393984	0.896989	0.309473	0.435491
Q9NZB2	FAM120A	13	3	-0.319826	-1.4975	-3.46512	-2.69378	0.32431	-1.87541	FALSE	FALSE	FALSE	TRUE	FALSE	FALSE	1.17767	-0.771344	2.19972	0.868683	0.385538	0.512705
Q15393	SF3B3	4	2	0.702476	-2.55088	-0.277539	0.421143	-0.527837	-0.571786	FALSE	FALSE	FALSE	FALSE	FALSE	FALSE	3.25336	-0.698683	0.0439495	0.866208	0.42786	0.550973
P84098	RPL19	4	3	2.56676	1.71541	2.33395	1.28072	2.62407	1.9803	FALSE	FALSE	FALSE	FALSE	FALSE	FALSE	0.851347	1.05322	0.643772	0.849447	0.233507	0.353692
P22626	HNRNPA2B1	19	10	5.37383	4.48548	5.17515	4.05902	5.29175	4.77515	FALSE	FALSE	FALSE	FALSE	FALSE	FALSE	0.888351	1.11613	0.516597	0.84036	0.242439	0.364376
Q9UMS4	PRPF19	2	2	-0.521778	-4.8073	-1.94173	-1.52328	-2.65398	-1.24872	FALSE	TRUE	FALSE	FALSE	TRUE	FALSE	4.28552	-0.418452	-1.40526	0.820603	0.551159	0.649625
Q00577	PURA	2	NA	-3.31623	-6.10427	-3.51632	-3.35915	-3.22518	-3.03451	FALSE	TRUE	TRUE	TRUE	TRUE	TRUE	2.78803	-0.157167	-0.190672	0.813398	0.356267	0.486516
P00558	PGK1	5	2	-2.94099	-3.37701	-2.23743	-2.87721	-2.88115	-4.22182	FALSE	TRUE	FALSE	TRUE	TRUE	TRUE	0.436021	0.639778	1.34068	0.805492	0.268099	0.390503
P46821	MAP1B	10	6	-2.4737	-2.93115	-1.79792	-2.95794	-3.77234	-4.55147	FALSE	FALSE	FALSE	FALSE	TRUE	FALSE	0.457449	1.16002	0.779135	0.798869	0.269047	0.390503
Q15019	SEPTIN2	2	NA	-3.63109	-3.87905	-2.16601	-4.94583	-3.94979	-3.30397	FALSE	TRUE	FALSE	TRUE	TRUE	TRUE	0.247955	2.77982	-0.645822	0.793985	0.444063	0.565373
Q96IZ0	PAWR	5	5	0.414558	1.30375	-0.465141	-2.2297	1.23418	-0.234692	FALSE	FALSE	FALSE	FALSE	FALSE	FALSE	-0.88919	1.76456	1.46887	0.781415	0.370406	0.500443
Q9BR76	CORO1B	2	2	-3.20144	-4.54758	-4.42256	-2.86318	-2.76411	-5.3175	TRUE	TRUE	TRUE	FALSE	FALSE	TRUE	1.34613	-1.55938	2.55339	0.780048	0.506295	0.613837
Q9Y4F1	FARP1	6	6	-1.44473	-2.20982	0.424118	-0.222809	-0.660869	-1.573	FALSE	FALSE	FALSE	FALSE	FALSE	FALSE	0.765083	0.646927	0.912129	0.774713	0.268706	0.390503
Q9BRT6	LLPH	NA	2	-3.81055	-6.21799	-4.35692	-3.41867	-2.62469	-3.40466	TRUE	FALSE	TRUE	TRUE	TRUE	TRUE	2.40743	-0.938253	0.779975	0.749719	0.504362	0.613493
P39023	RPL3	11	10	3.21981	2.62325	3.71367	1.9777	3.33844	3.48047	FALSE	FALSE	FALSE	FALSE	FALSE	FALSE	0.596564	1.73598	-0.142022	0.730173	0.381367	0.511984
Q9Y608	LRRFIP2	8	9	3.62931	3.00866	3.61538	2.09779	3.43434	3.44414	FALSE	FALSE	FALSE	FALSE	FALSE	FALSE	0.620649	1.51759	-0.00979516	0.709481	0.36915	0.500075
Q96SB3	PPP1R9B	2	NA	-3.96794	-2.02676	-2.98384	-3.68734	-0.728656	-4.0778	TRUE	TRUE	TRUE	TRUE	FALSE	TRUE	-1.94118	0.703499	3.34914	0.703821	0.653383	0.737597
Q71U36	TUBA1A	2	17	5.75672	4.84658	6.3402	5.77966	5.48941	4.94504	FALSE	FALSE	FALSE	FALSE	FALSE	FALSE	0.910137	0.56054	0.544366	0.671681	0.330974	0.460644
P51991	HNRNPA3	10	2	3.41909	2.73872	3.00837	1.72682	3.03495	3.00205	FALSE	FALSE	FALSE	FALSE	FALSE	FALSE	0.680376	1.28155	0.0328992	0.664941	0.382491	0.511984
P35637	FUS	7	10	5.19746	5.16434	4.80569	3.25203	5.05246	4.66053	FALSE	FALSE	FALSE	FALSE	FALSE	FALSE	0.033117	1.55366	0.391928	0.659569	0.387501	0.513969
P51114	FXR1	20	8	2.98618	2.46911	3.01292	1.95787	3.50492	3.10887	FALSE	FALSE	FALSE	FALSE	FALSE	FALSE	0.517071	1.05505	0.396052	0.656057	0.348685	0.482082
P07741	APRT	NA	2	-4.1788	-4.54911	-4.15552	-5.14801	-3.94482	-4.54196	TRUE	TRUE	TRUE	FALSE	TRUE	TRUE	0.370307	0.992488	0.597146	0.653314	0.35228	0.482367
P62244	RPS15A	5	6	1.79322	1.97767	2.48008	0.963113	2.25924	1.65927	FALSE	FALSE	FALSE	FALSE	FALSE	FALSE	-0.184449	1.51697	0.599969	0.644164	0.429235	0.550973
Q15366	PCBP2	2	2	-0.171243	-1.43519	0.308518	-0.323332	-0.288067	-0.267255	FALSE	FALSE	FALSE	FALSE	FALSE	FALSE	1.26394	0.63185	-0.0208126	0.624994	0.413047	0.539403
P29966	MARCKS	4	4	-4.31273	-4.81667	-3.46387	-3.01502	-2.87904	-4.69396	TRUE	TRUE	TRUE	TRUE	TRUE	FALSE	0.503936	-0.448854	1.81492	0.623333	0.483849	0.593709
P18621	RPL17	10	9	3.4977	3.71288	3.64192	2.65932	3.57738	2.56159	FALSE	FALSE	FALSE	FALSE	FALSE	FALSE	-0.215182	0.982596	1.01579	0.594401	0.407185	0.534495
Q9UN86	G3BP2	7	3	1.052	1.57664	0.170943	-3.49305	2.22614	3.64549	FALSE	FALSE	FALSE	TRUE	FALSE	FALSE	-0.524647	3.66399	-1.41935	0.57333	0.648842	0.736365
P15880	RPS2	4	3	3.04086	2.34242	2.34304	1.79921	2.89554	2.42932	FALSE	FALSE	FALSE	FALSE	FALSE	FALSE	0.698438	0.543836	0.466213	0.569496	0.403319	0.530793
Q13283	G3BP1	16	9	3.39022	2.18023	2.90013	1.95862	3.02679	3.4792	FALSE	FALSE	FALSE	FALSE	FALSE	FALSE	1.20999	0.941506	-0.452404	0.566364	0.456423	0.5725
P62241	RPS8	7	7	3.89491	3.43698	3.76913	2.70261	3.67324	3.49898	FALSE	FALSE	FALSE	FALSE	FALSE	FALSE	0.457931	1.06652	0.174264	0.566239	0.425346	0.549811
O00571	DDX3X	2	2	1.35029	1.37029	1.34288	1.25775	2.45757	0.842261	FALSE	FALSE	FALSE	FALSE	FALSE	FALSE	-0.019999	0.0851281	1.61531	0.560147	0.452397	0.569487
P17302	GJA1	3	5	1.76325	1.17511	2.30621	0.81544	0.984615	1.4787	FALSE	FALSE	FALSE	FALSE	FALSE	FALSE	0.588148	1.49077	-0.494088	0.528276	0.533392	0.643367
P62829	RPL23	6	5	1.97832	2.25612	2.59389	1.63125	2.03288	1.19832	FALSE	FALSE	FALSE	FALSE	FALSE	FALSE	-0.277805	0.962635	0.834555	0.506462	0.479956	0.59179
P36578	RPL4	13	13	4.51101	4.30422	4.80401	3.0793	4.50949	5.00104	FALSE	FALSE	FALSE	FALSE	FALSE	FALSE	0.206791	1.72471	-0.491553	0.479984	0.571577	0.669035
P12268	IMPDH2	5	4	-0.166555	-0.696351	1.15005	0.896821	-0.460728	-1.11292	FALSE	FALSE	FALSE	FALSE	FALSE	FALSE	0.529797	0.253234	0.652196	0.478409	0.481142	0.591816
P11177	PDHB	NA	3	-4.18333	-6.36681	-4.25776	-3.63952	-3.09201	-2.95658	TRUE	TRUE	TRUE	FALSE	TRUE	FALSE	2.18347	-0.61824	-0.135428	0.476601	0.592184	0.685261
P11137	MAP2	3	5	2.38361	2.13415	2.18844	1.118	1.51781	1.43243	FALSE	FALSE	FALSE	FALSE	FALSE	FALSE	0.249467	1.07044	0.0853839	0.468431	0.504804	0.613493
Q9NYL9	TMOD3	7	9	2.83585	2.54218	2.77186	1.43296	2.63515	2.87283	FALSE	FALSE	FALSE	FALSE	FALSE	FALSE	0.293666	1.33889	-0.237688	0.464958	0.545361	0.647437
P30050	RPL12	4	5	2.52479	2.18996	2.65446	1.48117	2.6283	2.77288	FALSE	FALSE	FALSE	FALSE	FALSE	FALSE	0.334828	1.17329	-0.144581	0.454514	0.540751	0.647437
P62158	P62158	3	5	1.43362	1.01021	1.60895	1.29738	2.08894	1.57328	FALSE	FALSE	FALSE	FALSE	FALSE	FALSE	0.423409	0.311564	0.515663	0.416879	0.53445	0.643367
Q9Y6M1	IGF2BP2	9	6	1.97054	1.9015	1.65204	0.164739	2.0396	2.3739	FALSE	FALSE	FALSE	FALSE	FALSE	FALSE	0.0690394	1.4873	-0.3343	0.407346	0.599707	0.690819
P18077	RPL35A	2	NA	-3.62133	-3.6637	-4.19208	-3.64653	-3.49773	-5.18483	TRUE	TRUE	FALSE	TRUE	TRUE	TRUE	0.0423707	-0.545556	1.68711	0.39464	0.636167	0.726231
Q8NCB2	CAMKV	4	NA	-4.567	-6.4029	-4.1589	-2.6553	-3.5373	-4.33865	FALSE	TRUE	TRUE	TRUE	TRUE	TRUE	1.8359	-1.5036	0.801346	0.377883	0.71176	0.787743
P62861	FAU	4	3	3.51539	3.39133	2.96021	2.48084	3.25002	2.72888	FALSE	FALSE	FALSE	FALSE	FALSE	FALSE	0.124057	0.479371	0.521144	0.374857	0.576517	0.671721
Q14444	CAPRIN1	8	5	3.68678	3.62889	2.71466	1.62847	3.03288	3.09432	FALSE	FALSE	FALSE	FALSE	FALSE	FALSE	0.0578852	1.08619	-0.0614472	0.360877	0.607625	0.69678
O43823	AKAP8	2	NA	-3.38775	-4.57552	-5.50454	-3.52897	-1.21851	-3.08106	FALSE	TRUE	TRUE	TRUE	FALSE	TRUE	1.18776	-1.97557	1.86255	0.358248	0.730702	0.80172
Q99497	PARK7	NA	2	-3.29539	-5.82205	-4.50668	-3.10048	-4.75723	-4.64371	TRUE	TRUE	TRUE	FALSE	TRUE	TRUE	2.52667	-1.4062	-0.113524	0.335648	0.76846	0.827973
P46777	RPL5	4	7	2.11431	1.36058	2.47278	1.13395	1.56443	2.66246	FALSE	FALSE	FALSE	FALSE	FALSE	FALSE	0.753734	1.33883	-1.09803	0.33151	0.697737	0.776928
O60716	CTNND1	2	2	-2.99529	-5.15102	-4.18132	-3.47727	-4.01854	-3.50687	FALSE	TRUE	TRUE	TRUE	FALSE	TRUE	2.15573	-0.704051	-0.511663	0.31334	0.714424	0.788973
P31943	HNRNPH1	7	2	3.67706	3.59377	3.27746	3.12858	3.67772	3.03337	FALSE	FALSE	FALSE	FALSE	FALSE	FALSE	0.0832843	0.148881	0.644351	0.292172	0.663748	0.745982
P05388	RPLP0	10	9	4.52817	3.96763	4.06535	3.34988	3.86299	4.28426	FALSE	FALSE	FALSE	FALSE	FALSE	FALSE	0.560533	0.715476	-0.42127	0.284913	0.684407	0.765812
Q92804	TAF15	5	5	3.41599	3.66918	3.08787	1.47626	3.49413	4.00556	FALSE	FALSE	FALSE	FALSE	FALSE	FALSE	-0.253196	1.61161	-0.511437	0.282327	0.719271	0.792603
P48735	IDH2	2	3	-2.00603	-6.5324	-5.35296	-1.84005	-4.28904	-4.08661	TRUE	FALSE	TRUE	FALSE	TRUE	TRUE	4.52637	-3.51291	-0.202436	0.27034	0.898433	0.923895
P61106	RAB14	NA	2	-5.04056	-5.95249	-4.39538	-3.32885	-3.89751	-4.72231	TRUE	TRUE	TRUE	TRUE	TRUE	FALSE	0.911924	-1.06653	0.824802	0.223399	0.767317	0.827973
P0DMV9	HSPA1B	9	7	0.0213475	-1.15036	0.595883	0.642515	-0.554735	-0.0663408	FALSE	FALSE	FALSE	FALSE	FALSE	FALSE	1.1717	-0.0466322	-0.488394	0.212226	0.77945	0.835075
P62913	RPL11	6	6	3.00385	3.49081	3.32323	2.54647	3.04639	2.70701	FALSE	FALSE	FALSE	FALSE	FALSE	FALSE	-0.486957	0.776756	0.339377	0.209725	0.772523	0.829687
P63244	RACK1	3	2	-2.92524	-6.24239	-3.89073	0.956187	-2.38791	-4.46636	TRUE	FALSE	FALSE	FALSE	TRUE	FALSE	3.31715	-4.84691	2.07846	0.182897	0.918722	0.933108
P29558	RBMS1	2	NA	-2.76653	-5.73105	-6.61003	-2.77688	-4.11393	-5.52601	FALSE	TRUE	FALSE	TRUE	TRUE	TRUE	2.96453	-3.83315	1.41208	0.181151	0.910979	0.93071
Q15233	NONO	18	22	6.35345	6.24526	6.66635	4.6819	5.91674	7.49218	FALSE	FALSE	FALSE	FALSE	FALSE	FALSE	0.108181	1.98445	-1.57544	0.172398	0.879724	0.911361
P49588	AARS	NA	4	-2.93397	-3.65995	-3.15399	-2.25744	-4.10517	-4.69233	TRUE	FALSE	TRUE	FALSE	TRUE	FALSE	0.72598	-0.896549	0.587154	0.138862	0.848809	0.894595
P47756	CAPZB	2	2	-0.424548	-0.491056	-2.61555	-1.45668	-0.0137273	-1.49952	FALSE	FALSE	FALSE	FALSE	FALSE	FALSE	0.0665087	-1.15888	1.48579	0.131141	0.890267	0.917354
Q6WCQ1	MPRIP	17	9	2.5447	2.92852	2.15104	0.620137	2.43105	3.21026	FALSE	FALSE	FALSE	FALSE	FALSE	FALSE	-0.383825	1.5309	-0.779205	0.122623	0.880266	0.911361
P84103	SRSF3	3	3	1.93431	1.52682	1.61451	1.05436	0.868947	1.51598	FALSE	FALSE	FALSE	FALSE	FALSE	FALSE	0.407488	0.560143	-0.647032	0.106867	0.878716	0.911361
Q9P0K7	RAI14	8	3	-0.330208	-0.443049	-0.785575	-1.13458	-0.920956	-0.775211	FALSE	FALSE	FALSE	FALSE	FALSE	FALSE	0.112841	0.349003	-0.145745	0.105366	0.875065	0.911361
P12107	COL11A1	20	32	6.29613	6.36655	5.53282	5.00203	6.28555	6.4386	FALSE	FALSE	FALSE	FALSE	FALSE	FALSE	-0.0704266	0.530793	-0.153056	0.102437	0.878728	0.911361
P52943	CRIP2	2	2	-1.00456	-1.24728	-0.980683	-1.18989	-1.18197	-1.02762	FALSE	FALSE	FALSE	FALSE	FALSE	FALSE	0.242724	0.209205	-0.154353	0.0991924	0.880863	0.911361
P49368	CCT3	3	4	-2.8167	-6.49768	-4.89346	-1.34545	-2.41105	-2.53818	FALSE	FALSE	TRUE	FALSE	FALSE	FALSE	3.68098	-3.54801	0.127134	0.0867019	0.965785	0.971522
Q92614	MYO18A	27	29	3.70692	3.89471	3.72519	2.67489	3.78584	4.38985	FALSE	FALSE	FALSE	FALSE	FALSE	FALSE	-0.187783	1.0503	-0.604005	0.086172	0.908864	0.93071
Q9Y3U8	RPL36	3	2	0.317025	0.79044	0.774633	-0.593405	0.528854	1.17181	FALSE	FALSE	FALSE	FALSE	FALSE	FALSE	-0.473415	1.36804	-0.642955	0.0838895	0.912389	0.93071
P62906	RPL10A	6	7	2.40517	2.90623	2.98566	2.35042	2.80242	2.78616	FALSE	FALSE	FALSE	FALSE	FALSE	FALSE	-0.501056	0.635233	0.0162595	0.0501453	0.944423	0.953811
P48681	NES	31	15	-0.817727	-1.87829	-0.698647	0.564586	0.496342	0.241024	FALSE	FALSE	FALSE	FALSE	FALSE	FALSE	1.06056	-1.26323	0.255318	0.0175486	0.983713	0.983713
Q9NSI2	FAM207A	2	4	-3.95596	-3.73183	-4.23195	-2.11586	-2.36382	-4.62084	TRUE	FALSE	TRUE	FALSE	TRUE	TRUE	-0.224131	-2.11609	2.25702	-0.0277353	0.982849	0.983713
P21333	FLNA	4	2	0.353006	-0.15602	-1.39912	0.013653	0.0634415	-0.749195	FALSE	FALSE	FALSE	FALSE	FALSE	FALSE	0.509025	-1.41278	0.812637	-0.0303717	0.969533	0.973365
Q05519	SRSF11	NA	2	-4.77213	-4.18187	-4.63579	-2.58803	-3.34029	-5.81004	TRUE	TRUE	TRUE	TRUE	TRUE	FALSE	-0.590267	-2.04776	2.46975	-0.0560927	0.964102	0.971522
P61353	RPL27	5	5	1.29875	1.82848	2.05224	1.47271	2.36939	2.58809	FALSE	FALSE	FALSE	FALSE	FALSE	FALSE	-0.52973	0.579524	-0.218704	-0.0563033	0.936213	0.947403
Q9H074	PAIP1	2	NA	-2.76162	-3.05778	-4.49749	-4.44844	-3.74603	-3.26614	FALSE	TRUE	TRUE	TRUE	TRUE	TRUE	0.296157	-0.049045	-0.479892	-0.0775932	0.910014	0.93071
P62249	RPS16	9	9	3.77505	4.17812	3.46357	3.75972	3.61839	3.26315	FALSE	FALSE	FALSE	FALSE	FALSE	FALSE	-0.403064	-0.296148	0.355235	-0.114659	0.865176	0.908077
P60709	ACTB	9	16	10.7731	10.7293	10.0076	10.0366	10.7958	11.1686	FALSE	FALSE	FALSE	FALSE	FALSE	FALSE	0.0437849	-0.0290693	-0.372754	-0.119346	0.857237	0.901607
P00367	GLUD1	NA	2	-3.54925	-5.68687	-3.27967	-2.737	-3.81129	-1.85336	TRUE	FALSE	TRUE	FALSE	TRUE	FALSE	2.13762	-0.542673	-1.95794	-0.120996	0.918168	0.933108
P42167	TMPO	2	5	-1.99296	-0.911264	-1.21138	-1.31758	-2.03773	-2.63257	FALSE	FALSE	FALSE	FALSE	FALSE	FALSE	-1.0817	0.106192	0.594843	-0.126887	0.867687	0.908835
Q9UKY7	CDV3	NA	3	-3.79547	-6.05891	-3.52667	-0.387927	-3.99709	-4.44	TRUE	TRUE	TRUE	FALSE	TRUE	FALSE	2.26345	-3.13874	0.442904	-0.14413	0.92025	0.933108
P62750	RPL23A	11	10	4.28359	4.97397	3.82809	4.02921	4.33783	3.89726	FALSE	FALSE	FALSE	FALSE	FALSE	FALSE	-0.690384	-0.201113	0.440575	-0.150307	0.83424	0.884747
Q05639	EEF1A2	NA	3	-2.13188	-4.10462	-4.43973	-2.77231	-4.20051	-3.43549	TRUE	FALSE	TRUE	TRUE	TRUE	TRUE	1.97273	-1.66741	-0.765023	-0.153233	0.882878	0.911589
P62847	RPS24	3	6	3.8731	4.09544	3.69786	4.10618	3.95984	3.83515	FALSE	FALSE	FALSE	FALSE	FALSE	FALSE	-0.222339	-0.408317	0.124698	-0.168652	0.801539	0.85363
P40939	HADHA	3	4	-0.283126	-0.354308	0.512873	0.585935	-0.600979	-0.0407426	FALSE	FALSE	FALSE	FALSE	FALSE	FALSE	0.0711819	-0.073062	-0.560236	-0.187372	0.780828	0.835075
P04350	TUBB4A	3	NA	-4.8442	-3.38153	-5.6416	-4.47316	-2.25098	-4.31307	TRUE	TRUE	TRUE	TRUE	FALSE	TRUE	-1.46267	-1.16844	2.06209	-0.189673	0.840916	0.88997
P23246	SFPQ	20	36	6.54534	7.02238	6.93565	5.356	6.39712	8.10359	FALSE	FALSE	FALSE	FALSE	FALSE	FALSE	-0.477041	1.57965	-1.70647	-0.201288	0.846123	0.893618
P62424	RPL7A	7	5	3.66193	4.28743	3.83293	3.40652	3.87523	4.28914	FALSE	FALSE	FALSE	FALSE	FALSE	FALSE	-0.625498	0.426407	-0.413914	-0.204335	0.769297	0.827973
Q02878	RPL6	11	7	3.63028	3.73923	3.47204	2.69032	3.70514	5.02926	FALSE	FALSE	FALSE	FALSE	FALSE	FALSE	-0.108948	0.781714	-1.32412	-0.217118	0.797753	0.851383
P31930	UQCRC1	NA	3	-4.23166	-6.1471	-4.70422	-3.48491	-2.56436	-1.20871	TRUE	TRUE	TRUE	FALSE	TRUE	FALSE	1.91544	-1.21931	-1.35565	-0.219841	0.805924	0.856505
P19338	NCL	18	21	4.22033	4.31709	4.44111	4.21366	3.89142	4.68532	FALSE	FALSE	FALSE	FALSE	FALSE	FALSE	-0.0967595	0.227448	-0.793897	-0.221069	0.752821	0.818914
Q8IWS0	PHF6	2	2	-0.122209	0.954327	0.562424	0.530639	-0.0400908	-0.37987	FALSE	FALSE	FALSE	FALSE	FALSE	FALSE	-1.07654	0.0317851	0.339779	-0.234991	0.746838	0.817659
P09211	GSTP1	6	4	0.796499	0.552802	1.72874	1.37029	0.0365734	1.50516	FALSE	FALSE	FALSE	FALSE	FALSE	FALSE	0.243698	0.358449	-1.46859	-0.288814	0.698929	0.776928
P35579	MYH9	115	121	8.61538	9.20917	8.73981	8.24533	8.37906	9.18061	FALSE	FALSE	FALSE	FALSE	FALSE	FALSE	-0.59379	0.494477	-0.801544	-0.300286	0.674382	0.75626
Q00839	HNRNPU	15	12	3.11908	2.77451	3.04604	3.76387	3.68886	4.23113	FALSE	FALSE	FALSE	FALSE	FALSE	FALSE	0.344569	-0.717827	-0.542265	-0.305174	0.662283	0.745982
P07910	HNRNPC	5	2	-0.790438	-0.105768	-1.15984	-0.974363	0.123127	0.172909	FALSE	FALSE	FALSE	FALSE	FALSE	FALSE	-0.68467	-0.185477	-0.0497823	-0.306643	0.650753	0.736365
Q86UP2	KTN1	NA	2	-4.57556	-5.63654	-4.44677	-2.07379	-4.38571	-4.77459	TRUE	TRUE	TRUE	FALSE	TRUE	TRUE	1.06097	-2.37298	0.388887	-0.307706	0.754712	0.819217
Q9NP64	ZCCHC17	5	5	2.6416	3.39814	3.03337	2.99938	2.46561	2.67808	FALSE	FALSE	FALSE	FALSE	FALSE	FALSE	-0.75653	0.0339927	-0.21247	-0.311669	0.650843	0.736365
Q13177	PAK2	2	4	-4.98149	-6.14571	-4.08618	-2.35726	-4.49556	-4.00201	TRUE	TRUE	TRUE	FALSE	TRUE	FALSE	1.16421	-1.72892	-0.493556	-0.352754	0.721397	0.793225
Q13045	FLII	8	6	1.14875	1.81875	0.816088	0.452197	0.922249	1.77704	FALSE	FALSE	FALSE	FALSE	FALSE	FALSE	-0.670004	0.363891	-0.85479	-0.386968	0.586898	0.682252
O14974	PPP1R12A	14	20	3.42702	3.80498	3.24305	2.99811	3.5411	4.62318	FALSE	FALSE	FALSE	FALSE	FALSE	FALSE	-0.37796	0.244939	-1.08208	-0.405035	0.590373	0.684725
P24752	ACAT1	3	5	-1.10545	-3.47869	-1.47752	-0.411309	-3.70351	-1.13107	FALSE	FALSE	FALSE	FALSE	FALSE	FALSE	2.37324	-1.06621	-2.57244	-0.421804	0.750257	0.817876
Q14697	GANAB	2	7	-5.40392	-4.53703	-3.64904	-2.88321	-4.2829	-4.62096	TRUE	TRUE	TRUE	FALSE	TRUE	FALSE	-0.866889	-0.765831	0.338055	-0.431555	0.542594	0.647437
P62263	RPS14	8	7	5.07415	5.61355	3.79306	4.70919	4.80262	4.65198	FALSE	FALSE	FALSE	FALSE	FALSE	FALSE	-0.539405	-0.916123	0.150643	-0.434962	0.544244	0.647437
P62854	RPS26	3	3	1.10623	2.67544	1.9591	0.940549	1.52957	2.31693	FALSE	FALSE	FALSE	FALSE	FALSE	FALSE	-1.56921	1.01855	-0.787362	-0.446005	0.619504	0.708802
P60660	MYL6	6	6	5.51293	6.41816	6.25051	5.69871	5.57699	6.57126	FALSE	FALSE	FALSE	FALSE	FALSE	FALSE	-0.905232	0.551799	-0.994269	-0.449234	0.538792	0.64706
P28799	GRN	2	2	-2.72067	-1.43971	-1.464	-1.79618	-0.953109	-0.517309	FALSE	FALSE	FALSE	FALSE	FALSE	FALSE	-1.28096	0.332176	-0.4358	-0.461528	0.560742	0.65789
P18124	RPL7	8	6	3.80747	4.77097	3.94461	2.7913	3.53376	5.17264	FALSE	FALSE	FALSE	FALSE	FALSE	FALSE	-0.963502	1.15331	-1.63888	-0.483025	0.596208	0.688349
P54886	ALDH18A1	NA	4	-3.01968	-3.62076	-5.13842	-2.57282	-3.50085	-3.88881	TRUE	TRUE	TRUE	FALSE	TRUE	FALSE	0.601082	-2.56559	0.387956	-0.525517	0.56076	0.65789
P06748	NPM1	11	12	5.74979	6.47916	5.6668	5.56391	5.65183	6.64311	FALSE	FALSE	FALSE	FALSE	FALSE	FALSE	-0.729373	0.10289	-0.991273	-0.539252	0.452899	0.569487
P31939	ATIC	NA	5	-2.52624	-4.41535	-2.67527	-1.24232	-5.66592	-3.55992	TRUE	TRUE	TRUE	FALSE	TRUE	FALSE	1.88912	-1.43295	-2.106	-0.549943	0.607207	0.69678
P62987	UBA52	NA	2	-3.61053	-3.70233	-2.82587	-4.72324	-4.22981	-0.589052	TRUE	FALSE	TRUE	TRUE	TRUE	FALSE	0.0917946	1.89737	-3.64076	-0.550532	0.707608	0.784858
P16401	HIST1H1B	8	7	3.22205	3.94867	3.16925	3.41237	2.79925	3.4846	FALSE	FALSE	FALSE	FALSE	FALSE	FALSE	-0.726627	-0.243123	-0.685356	-0.551702	0.420082	0.544709
P05198	EIF2S1	2	3	0.0213606	-0.260182	-0.886902	-0.701783	-2.17998	-0.418804	FALSE	FALSE	FALSE	FALSE	FALSE	FALSE	0.281542	-0.185119	-1.76117	-0.554917	0.49389	0.604569
P62195	PSMC5	NA	3	-3.43435	-5.62607	-4.15546	-1.28468	-3.45926	-2.4733	TRUE	TRUE	TRUE	FALSE	TRUE	FALSE	2.19173	-2.87078	-0.985957	-0.555003	0.693042	0.77377
Q13263	TRIM28	2	5	-0.496038	-3.29371	-1.12714	-0.421077	-2.24982	1.51087	FALSE	TRUE	FALSE	FALSE	FALSE	FALSE	2.79767	-0.706058	-3.76069	-0.556359	0.761639	0.824974
Q16777	HIST2H2AC	3	2	0.780256	1.59978	1.24926	1.36399	0.956472	1.6979	FALSE	FALSE	FALSE	FALSE	FALSE	FALSE	-0.819527	-0.114737	-0.741432	-0.558565	0.419884	0.544709
P27816	MAP4	NA	2	-2.64554	-6.06135	-3.48185	0.155957	-3.19214	-1.71412	TRUE	TRUE	TRUE	FALSE	TRUE	FALSE	3.41581	-3.6378	-1.47802	-0.566669	0.748699	0.817876
P46783	RPS10	8	10	2.772	2.616	2.25354	3.22905	2.85272	3.83223	FALSE	FALSE	FALSE	FALSE	FALSE	FALSE	0.155998	-0.975517	-0.979514	-0.599678	0.398942	0.526397
Q9UQ35	SRRM2	25	35	4.71355	5.78158	5.2607	5.31746	4.11845	4.85096	FALSE	FALSE	FALSE	FALSE	FALSE	FALSE	-1.06803	-0.0567572	-0.732506	-0.619099	0.392315	0.519001
Q02880	TOP2B	NA	2	-3.85975	-3.51417	-3.24914	-3.58775	-4.65416	-2.77156	TRUE	FALSE	TRUE	TRUE	TRUE	FALSE	-0.345577	0.338611	-1.8826	-0.629856	0.462082	0.57675
Q16643	DBN1	7	5	2.85787	3.18325	1.25561	2.10051	2.64346	3.37158	FALSE	FALSE	FALSE	FALSE	FALSE	FALSE	-0.325378	-0.844906	-0.728117	-0.6328	0.361539	0.491074
P46776	RPL27A	4	4	2.25884	3.08794	2.2236	2.76543	2.30154	2.85211	FALSE	FALSE	FALSE	FALSE	FALSE	FALSE	-0.829103	-0.541827	-0.550574	-0.640502	0.351123	0.482082
Q15084	PDIA6	4	4	-2.44089	-4.61862	-2.44648	-1.26641	-3.81885	-0.894026	FALSE	FALSE	FALSE	FALSE	TRUE	FALSE	2.17773	-1.18007	-2.92482	-0.642386	0.644939	0.734594
Q86V48	LUZP1	10	13	1.08417	1.57918	-2.0986	-0.399448	1.93306	1.67202	FALSE	FALSE	FALSE	FALSE	FALSE	FALSE	-0.495008	-1.69916	0.261037	-0.644375	0.441768	0.563865
P62753	RPS6	9	9	4.45838	5.33861	4.37914	4.90832	4.40971	5.08621	FALSE	FALSE	FALSE	FALSE	FALSE	FALSE	-0.880229	-0.529172	-0.676502	-0.695301	0.31733	0.444087
P49327	FASN	6	3	-4.03531	-2.79017	-3.19354	-0.720876	-0.759115	-2.38295	FALSE	FALSE	FALSE	FALSE	FALSE	FALSE	-1.24514	-2.47267	1.62384	-0.697988	0.55061	0.649625
P14923	JUP	3	NA	-3.72683	-4.46874	-4.87098	-3.10721	-3.9375	-2.76701	TRUE	TRUE	FALSE	TRUE	TRUE	TRUE	0.741906	-1.76377	-1.17048	-0.730782	0.408765	0.535187
Q9UGY1	NOL12	2	3	-3.21805	-1.15484	-2.41675	-3.40523	-1.98051	-0.85087	TRUE	FALSE	FALSE	TRUE	FALSE	FALSE	-2.06322	0.98848	-1.12964	-0.734793	0.458086	0.573172
Q96AE4	FUBP1	3	3	-3.64314	-4.46293	-2.82608	-0.676673	-5.13012	-4.22586	TRUE	TRUE	FALSE	FALSE	FALSE	TRUE	0.819788	-2.14941	-0.904263	-0.744629	0.465517	0.578197
P35268	RPL22	3	2	1.13486	2.66618	1.06958	1.99468	1.69092	1.50101	FALSE	FALSE	FALSE	FALSE	FALSE	FALSE	-1.53132	-0.925096	0.189907	-0.755505	0.350242	0.482082
P13804	ETFA	NA	2	-3.55048	-4.75978	-6.06452	-2.27491	-2.6484	-2.95152	TRUE	FALSE	TRUE	TRUE	TRUE	FALSE	1.2093	-3.78961	0.303121	-0.759063	0.546051	0.647437
O60664	PLIN3	NA	3	-4.30729	-5.24469	-4.4749	-0.823736	-3.74004	-4.15595	TRUE	TRUE	TRUE	FALSE	TRUE	TRUE	0.937408	-3.65117	0.415911	-0.76595	0.502815	0.613493
P62851	RPS25	4	5	4.38924	5.5278	2.68492	4.77723	4.41254	3.55947	FALSE	FALSE	FALSE	FALSE	FALSE	FALSE	-1.13855	-2.09231	0.853077	-0.792597	0.420327	0.544709
P51858	HDGF	2	2	-4.52941	-3.15824	-2.82548	-3.25413	-4.42428	-2.98707	TRUE	FALSE	FALSE	TRUE	FALSE	FALSE	-1.37117	0.428647	-1.43721	-0.793242	0.308316	0.435068
P07339	CTSD	3	4	-4.32059	-4.16307	-4.64865	-0.822364	-3.49188	-5.05459	TRUE	TRUE	TRUE	FALSE	TRUE	FALSE	-0.157523	-3.82629	1.5627	-0.807037	0.575817	0.671721
P14314	PRKCSH	3	3	-1.92287	-2.91008	-1.42263	-0.496313	-3.90217	-1.41552	FALSE	FALSE	FALSE	FALSE	FALSE	FALSE	0.987214	-0.926322	-2.48665	-0.808585	0.476282	0.5899
P42766	RPL35	7	5	3.7059	4.86235	3.07181	4.02186	3.16226	3.55801	FALSE	FALSE	FALSE	FALSE	FALSE	FALSE	-1.15645	-0.950044	-0.395751	-0.834082	0.249161	0.371184
Q07065	CKAP4	3	3	0.0210853	0.395136	0.212527	1.56441	-0.117212	0.707431	FALSE	FALSE	FALSE	FALSE	FALSE	FALSE	-0.374051	-1.35189	-0.824643	-0.850193	0.256391	0.378624
P07737	PFN1	3	5	-1.05151	0.528496	1.23236	0.595427	-2.19427	-0.580612	FALSE	FALSE	FALSE	FALSE	FALSE	FALSE	-1.58001	0.636936	-1.61366	-0.852245	0.294789	0.419372
P61254	RPL26	6	7	1.59897	3.25558	1.64475	2.07264	2.72367	3.23616	FALSE	FALSE	FALSE	FALSE	FALSE	FALSE	-1.65661	-0.427895	-0.512495	-0.865666	0.244595	0.366531
Q8N3E9	PLCD3	3	7	-1.07544	0.338334	-0.504688	-0.915023	-1.43826	0.244082	FALSE	FALSE	FALSE	FALSE	FALSE	FALSE	-1.41377	0.410335	-1.68234	-0.89526	0.277503	0.400434
P58546	MTPN	NA	2	-1.83798	-3.05003	-4.40694	-1.73907	-3.25623	-2.02497	TRUE	FALSE	TRUE	FALSE	TRUE	FALSE	1.21205	-2.66787	-1.23127	-0.895695	0.448102	0.56767
O76070	SNCG	NA	4	-2.80172	-3.58452	-4.85487	-0.496132	-3.31717	-4.1912	TRUE	FALSE	TRUE	FALSE	TRUE	TRUE	0.782798	-4.35874	0.874029	-0.900636	0.446141	0.566599
Q16891	IMMT	3	3	-2.99877	-5.29824	-4.27758	-0.908795	-3.74982	-2.03463	TRUE	FALSE	TRUE	FALSE	TRUE	FALSE	2.29947	-3.36879	-1.71519	-0.928168	0.53114	0.642426
P24593	IGFBP5	NA	2	-5.61079	-5.45298	-3.81007	-1.48057	-5.23632	-4.93863	TRUE	TRUE	TRUE	FALSE	TRUE	TRUE	-0.157814	-2.3295	-0.297693	-0.928337	0.259423	0.381992
P67809	YBX1	8	11	3.70302	4.54275	3.27908	4.1396	3.42177	4.54604	FALSE	FALSE	FALSE	FALSE	FALSE	FALSE	-0.839733	-0.86052	-1.12426	-0.941506	0.188956	0.301854
P27695	APEX1	NA	2	-3.34771	-3.63138	-5.46675	-1.07085	-3.31302	-4.51977	TRUE	TRUE	TRUE	FALSE	TRUE	TRUE	0.283668	-4.3959	1.20676	-0.968492	0.477262	0.5899
P38646	HSPA9	16	16	2.39679	3.31824	2.04348	3.41235	2.50074	3.14428	FALSE	FALSE	FALSE	FALSE	FALSE	FALSE	-0.92145	-1.36887	-0.64354	-0.977954	0.186704	0.299198
P08865	RPSA	5	6	0.255816	1.38121	1.92466	2.92967	1.3538	2.24813	FALSE	FALSE	FALSE	FALSE	FALSE	FALSE	-1.12539	-1.00502	-0.894335	-1.00825	0.164233	0.270002
P62333	PSMC6	NA	2	-4.2296	-2.54269	-3.38285	-2.26041	-3.99907	-3.74776	TRUE	FALSE	TRUE	FALSE	TRUE	FALSE	-1.68691	-1.12244	-0.251305	-1.02022	0.20595	0.326945
P22314	UBA1	9	10	-0.734348	-0.910198	-0.0423168	1.10636	-1.25366	0.837802	FALSE	FALSE	FALSE	FALSE	FALSE	FALSE	0.17585	-1.14867	-2.09147	-1.02143	0.267956	0.390503
Q01082	SPTBN1	3	3	-2.32517	-2.51636	-1.94192	-0.660344	-3.15556	-1.08639	FALSE	FALSE	FALSE	FALSE	FALSE	FALSE	0.191194	-1.28158	-2.06917	-1.05319	0.245927	0.367444
Q9BU76	C1orf35	4	5	-0.827914	1.82742	1.38182	1.70066	0.34327	0.536663	FALSE	FALSE	FALSE	FALSE	FALSE	FALSE	-2.65534	-0.318843	-0.193392	-1.05586	0.22039	0.341965
P50454	SERPINH1	9	10	1.90907	2.49033	2.51278	3.87951	1.88369	3.13409	FALSE	FALSE	FALSE	FALSE	FALSE	FALSE	-0.581259	-1.36673	-1.25039	-1.06613	0.153375	0.255457
Q16352	INA	18	26	1.89328	2.14762	0.0361156	2.3649	1.60015	2.22577	FALSE	FALSE	FALSE	FALSE	FALSE	FALSE	-0.25434	-2.32878	-0.625619	-1.06958	0.208197	0.327878
Q9UJV9	DDX41	2	3	-3.39667	-3.91703	-3.70936	-2.27417	-4.8685	-2.56644	TRUE	FALSE	TRUE	FALSE	TRUE	TRUE	0.520364	-1.43519	-2.30206	-1.0723	0.274747	0.397639
Q16181	SEPTIN7	NA	2	-5.26835	-6.23922	-4.50661	-1.45304	-4.5849	-3.3417	TRUE	TRUE	TRUE	FALSE	TRUE	FALSE	0.970867	-3.05357	-1.2432	-1.10863	0.38298	0.511984
P62266	RPS23	4	6	3.11138	5.12699	3.65005	4.27735	3.37593	4.07488	FALSE	FALSE	FALSE	FALSE	FALSE	FALSE	-2.01561	-0.627304	-0.698956	-1.11396	0.153208	0.255457
P62805	HIST1H4A	7	8	-0.0585525	2.02641	-1.00598	-0.419909	0.251273	1.00194	FALSE	FALSE	FALSE	FALSE	FALSE	FALSE	-2.08496	-0.586066	-0.750671	-1.14057	0.151865	0.255234
P60174	TPI1	3	2	-6.24203	-4.10136	-5.19862	-3.93663	-3.75814	-3.71579	TRUE	TRUE	TRUE	TRUE	TRUE	FALSE	-2.14066	-1.262	-0.0423429	-1.14833	0.207088	0.327728
P17677	GAP43	8	15	-2.15747	-2.43813	-1.10706	-1.00665	-3.56021	0.0770938	FALSE	FALSE	FALSE	FALSE	TRUE	FALSE	0.280657	-0.10041	-3.6373	-1.15235	0.279043	0.400434
P14868	DARS	NA	2	-4.55825	-5.14469	-4.08215	-2.18118	-3.08482	-0.932652	TRUE	TRUE	TRUE	FALSE	TRUE	FALSE	0.586442	-1.90097	-2.15217	-1.15557	0.205292	0.326922
P32119	PRDX2	NA	2	-3.93042	-5.98806	-3.87528	-0.351959	-3.2431	-1.24112	TRUE	TRUE	TRUE	FALSE	TRUE	FALSE	2.05764	-3.52333	-2.00198	-1.15589	0.429499	0.550973
P04844	RPN2	3	2	-3.35657	-3.66103	-3.55376	-0.712173	-3.78496	-2.79562	TRUE	FALSE	TRUE	FALSE	TRUE	FALSE	0.304467	-2.84159	-0.989343	-1.17549	0.278557	0.400434
P60842	EIF4A1	9	9	0.21074	0.411174	0.594743	2.60828	0.723997	2.04825	FALSE	FALSE	FALSE	FALSE	FALSE	FALSE	-0.200434	-2.01353	-1.32425	-1.17941	0.173868	0.284715
Q14157	UBAP2L	10	3	0.698364	2.84286	1.10777	1.97021	1.74208	2.31236	FALSE	FALSE	FALSE	FALSE	FALSE	FALSE	-2.1445	-0.862447	-0.570272	-1.19241	0.144102	0.245651
P23396	RPS3	17	22	5.61664	6.99745	5.06318	6.71417	5.81891	6.43701	FALSE	FALSE	FALSE	FALSE	FALSE	FALSE	-1.38081	-1.65099	-0.618095	-1.21663	0.12057	0.212944
Q92945	KHSRP	6	7	1.13163	1.76377	1.11282	2.56077	0.123779	1.79617	FALSE	FALSE	FALSE	FALSE	FALSE	FALSE	-0.632141	-1.44795	-1.67239	-1.25083	0.11156	0.202683
Q99832	CCT7	NA	3	-5.2688	-5.38351	-4.5547	-3.67428	-3.33239	-0.324954	TRUE	TRUE	TRUE	TRUE	TRUE	FALSE	0.114703	-0.880425	-3.00744	-1.25772	0.231967	0.353692
Q9Y383	LUC7L2	6	8	1.26961	3.83764	1.53115	3.44117	1.91106	1.20987	FALSE	FALSE	FALSE	FALSE	FALSE	FALSE	-2.56803	-1.91002	0.701188	-1.25895	0.221202	0.341965
P07814	EPRS	3	3	-4.09998	-1.76756	-2.8178	-0.508722	-3.00958	-3.85111	TRUE	FALSE	FALSE	FALSE	TRUE	FALSE	-2.33242	-2.30908	0.841521	-1.26666	0.180841	0.292571
Q16778	HIST2H2BE	3	4	-0.0755959	1.70413	0.321925	1.09335	0.656588	1.9373	FALSE	FALSE	FALSE	FALSE	FALSE	FALSE	-1.77973	-0.771422	-1.28071	-1.27729	0.111715	0.202683
P31150	GDI1	NA	2	-3.29955	-2.13154	-2.4005	-0.682966	-2.72078	-1.70734	TRUE	FALSE	TRUE	FALSE	TRUE	FALSE	-1.16801	-1.71753	-1.01344	-1.29966	0.0934429	0.179128
P23528	CFL1	5	3	0.300679	0.434994	-0.479287	2.31367	0.381913	1.37217	FALSE	FALSE	FALSE	FALSE	FALSE	FALSE	-0.134315	-2.79296	-0.990257	-1.30584	0.185354	0.29892
P41219	PRPH	26	35	0.214019	1.02679	0.104345	1.19495	0.41266	2.46115	FALSE	FALSE	FALSE	FALSE	FALSE	FALSE	-0.81277	-1.0906	-2.04849	-1.31729	0.103307	0.19294
Q16555	DPYSL2	2	9	-4.03557	-3.42495	-1.48278	-0.852683	-3.42118	-0.685712	TRUE	FALSE	FALSE	FALSE	TRUE	FALSE	-0.610622	-0.630098	-2.73546	-1.32539	0.120727	0.212944
P39019	RPS19	12	13	4.40749	5.38606	3.2685	5.16868	4.51842	5.63642	FALSE	FALSE	FALSE	FALSE	FALSE	FALSE	-0.978573	-1.90017	-1.118	-1.33225	0.0905464	0.175563
P26373	RPL13	7	10	2.67652	4.06402	2.94908	3.51958	2.88016	4.93739	FALSE	FALSE	FALSE	FALSE	FALSE	FALSE	-1.3875	-0.5705	-2.05723	-1.33841	0.118251	0.211519
Q8NC51	SERBP1	4	4	0.281374	0.231502	-0.29244	0.472805	-0.928606	2.39522	FALSE	FALSE	FALSE	FALSE	FALSE	FALSE	0.0498721	-0.765245	-3.32383	-1.3464	0.208473	0.327878
P62857	RPS28	4	5	1.94712	3.34307	1.27194	3.14859	1.65133	2.50151	FALSE	FALSE	FALSE	FALSE	FALSE	FALSE	-1.39595	-1.87666	-0.850184	-1.37426	0.0920768	0.177178
Q09666	AHNAK	22	27	-0.18497	-0.775914	0.181563	1.99214	-1.86861	1.04512	FALSE	FALSE	FALSE	FALSE	FALSE	FALSE	0.590944	-1.81058	-2.91373	-1.37779	0.22147	0.341965
P07437	TUBB	4	5	3.4356	4.09838	3.85678	5.51172	3.14083	4.96874	FALSE	FALSE	FALSE	FALSE	FALSE	FALSE	-0.662784	-1.65494	-1.82791	-1.38188	0.0869398	0.17185
P22695	UQCRC2	NA	3	-2.25513	-5.44082	-3.43193	0.147405	-4.47449	-0.719232	TRUE	TRUE	TRUE	FALSE	TRUE	FALSE	3.18569	-3.57934	-3.75526	-1.38297	0.351048	0.482082
P11142	HSPA8	20	25	4.11582	5.18276	4.49468	5.87479	3.95964	5.67224	FALSE	FALSE	FALSE	FALSE	FALSE	FALSE	-1.06694	-1.38011	-1.7126	-1.38655	0.0793541	0.160903
P02786	TFRC	4	6	-4.47965	-4.72582	-3.6515	-0.0917349	-5.3433	-4.46331	TRUE	FALSE	FALSE	FALSE	TRUE	FALSE	0.246169	-3.55976	-0.879993	-1.39786	0.23281	0.353692
P08238	HSP90AB1	17	11	2.4688	3.19936	3.40496	4.84476	2.3396	4.36781	FALSE	FALSE	FALSE	FALSE	FALSE	FALSE	-0.730553	-1.4398	-2.02821	-1.39952	0.0973176	0.185685
O00488	ZNF593	6	5	1.24947	3.25425	0.808905	2.18926	0.966064	1.81576	FALSE	FALSE	FALSE	FALSE	FALSE	FALSE	-2.00478	-1.38035	-0.849693	-1.41161	0.0897545	0.175366
P34932	HSPA4	2	3	-4.67602	-6.18936	-2.55338	0.257862	-3.63579	-0.686589	TRUE	TRUE	TRUE	FALSE	TRUE	FALSE	1.51334	-2.81124	-2.9492	-1.4157	0.210268	0.32968
P62701	RPS4X	19	10	3.28778	5.18334	3.17443	4.87494	3.8278	4.52958	FALSE	FALSE	FALSE	FALSE	FALSE	FALSE	-1.89557	-1.70051	-0.701788	-1.43262	0.0795012	0.160903
P62277	RPS13	6	5	3.11786	4.67564	2.70792	4.09554	2.57755	3.93948	FALSE	FALSE	FALSE	FALSE	FALSE	FALSE	-1.55778	-1.38762	-1.36193	-1.43578	0.0653838	0.140147
P55072	VCP	2	5	-1.04203	-1.06815	-1.68274	0.472167	-2.79619	-0.587502	FALSE	FALSE	FALSE	FALSE	FALSE	FALSE	0.0261272	-2.15491	-2.20869	-1.44582	0.100976	0.19069
Q5JXB2	UBE2NL	NA	2	-2.94406	-2.87903	-5.14117	-0.318465	-3.67914	-4.01169	TRUE	FALSE	TRUE	FALSE	TRUE	TRUE	-0.0650319	-4.8227	0.332549	-1.5184	0.231271	0.353692
P61204	ARF3	4	3	-4.66557	-4.62534	-4.61185	-2.98087	-4.96429	-2.06512	TRUE	TRUE	TRUE	FALSE	TRUE	FALSE	-0.0402319	-1.63098	-2.89917	-1.52346	0.159486	0.263904
P14625	HSP90B1	16	16	-0.779639	-0.0319458	-0.645153	1.96727	-0.10188	1.11357	FALSE	FALSE	FALSE	FALSE	FALSE	FALSE	-0.747693	-2.61242	-1.21544	-1.52519	0.0886375	0.174018
P06576	ATP5F1B	10	19	1.04111	1.31634	1.72682	3.36643	-0.0422633	2.76479	FALSE	FALSE	FALSE	FALSE	FALSE	FALSE	-0.275233	-1.63961	-2.80705	-1.57397	0.129711	0.224126
P36542	ATP5F1C	NA	2	-4.556	-2.81144	-3.76817	-3.24326	-3.36146	-0.905427	TRUE	FALSE	TRUE	FALSE	TRUE	FALSE	-1.74455	-0.524913	-2.45603	-1.57517	0.090235	0.175563
P62917	RPL8	4	6	2.78685	4.33042	2.59378	4.10062	2.77422	4.45254	FALSE	FALSE	FALSE	FALSE	FALSE	FALSE	-1.54357	-1.50684	-1.67832	-1.57624	0.0486458	0.11388
P63173	RPL38	5	4	2.32159	4.59631	2.84515	4.25639	2.54707	3.61191	FALSE	FALSE	FALSE	FALSE	FALSE	FALSE	-2.27472	-1.41124	-1.06485	-1.5836	0.0617758	0.133541
O14745	SLC9A3R1	4	6	-4.30829	-3.20729	-4.75015	-1.79477	-4.24357	-3.54063	TRUE	FALSE	TRUE	FALSE	TRUE	FALSE	-1.101	-2.95538	-0.702944	-1.58644	0.0887219	0.174018
P50914	RPL14	3	3	0.386573	2.40526	0.555533	1.96839	0.968845	2.34398	FALSE	FALSE	FALSE	FALSE	FALSE	FALSE	-2.01869	-1.41286	-1.37514	-1.60223	0.0484385	0.11388
P09651	HNRNPA1	12	6	4.06805	5.2184	3.00293	4.71002	4.0777	6.06389	FALSE	FALSE	FALSE	FALSE	FALSE	FALSE	-1.15035	-1.70709	-1.98619	-1.61455	0.0515448	0.116896
P16402	HIST1H1D	8	8	3.95518	5.59213	3.48787	5.03792	3.68638	5.34846	FALSE	FALSE	FALSE	FALSE	FALSE	FALSE	-1.63696	-1.55005	-1.66209	-1.61636	0.0446247	0.111124
P60866	RPS20	3	3	2.47145	4.65931	2.3578	4.06124	2.65011	3.62026	FALSE	FALSE	FALSE	FALSE	FALSE	FALSE	-2.18786	-1.70344	-0.970154	-1.62048	0.0601663	0.130617
P46778	RPL21	2	2	0.397798	2.83509	1.273	2.41951	1.28832	2.66325	FALSE	FALSE	FALSE	FALSE	FALSE	FALSE	-2.43729	-1.14652	-1.37492	-1.65291	0.0533832	0.120294
P55084	HADHB	2	2	-1.34429	-0.288543	-1.30585	-0.130187	-2.88434	-0.0359473	FALSE	FALSE	FALSE	FALSE	FALSE	FALSE	-1.05575	-1.17567	-2.84839	-1.69327	0.0562297	0.124194
Q5T9A4	ATAD3B	3	2	-2.61065	-0.492921	-2.71705	-0.878654	-2.77187	-1.62389	TRUE	FALSE	FALSE	FALSE	FALSE	FALSE	-2.11773	-1.83839	-1.14797	-1.70137	0.0449086	0.111286
Q8IYB3	SRRM1	21	26	4.77035	6.76589	4.02596	6.20718	5.17359	6.15331	FALSE	FALSE	FALSE	FALSE	FALSE	FALSE	-1.99554	-2.18122	-0.979726	-1.71883	0.0451427	0.111323
P07686	HEXB	NA	2	-3.11686	-2.12064	-3.46859	-0.689348	-4.16935	-2.78433	TRUE	FALSE	TRUE	FALSE	TRUE	FALSE	-0.996224	-2.77924	-1.38501	-1.72016	0.0587278	0.12915
P08493	MGP	3	3	-3.80438	-7.21684	-7.42883	-0.242257	-2.29801	-0.906316	FALSE	TRUE	FALSE	FALSE	FALSE	FALSE	3.41246	-7.18657	-1.39169	-1.72193	0.546753	0.647437
P62258	YWHAE	3	5	-1.52869	-0.206224	-1.0212	0.780905	-1.70934	0.415822	FALSE	FALSE	FALSE	FALSE	FALSE	FALSE	-1.32246	-1.80211	-2.12516	-1.74991	0.0395041	0.100341
P52926	HMGA2	2	2	1.02194	2.06013	0.261264	2.28087	0.113819	2.31154	FALSE	FALSE	FALSE	FALSE	FALSE	FALSE	-1.03819	-2.01961	-2.19772	-1.75184	0.0417269	0.104952
P31948	STIP1	2	6	-2.25678	-2.05961	-2.05144	0.776174	-3.94774	-1.70238	FALSE	FALSE	FALSE	FALSE	TRUE	FALSE	-0.197172	-2.82761	-2.24536	-1.75671	0.0819658	0.16458
P50991	CCT4	2	5	-3.26068	-2.5028	-2.11928	-0.013653	-3.59131	-1.14122	FALSE	FALSE	FALSE	FALSE	FALSE	FALSE	-0.757879	-2.10563	-2.45008	-1.7712	0.0508946	0.116461
P41250	GARS	NA	4	-4.84442	-2.90228	-3.78191	-2.47736	-5.02332	-2.92356	TRUE	FALSE	TRUE	FALSE	TRUE	TRUE	-1.94213	-1.30454	-2.09976	-1.78215	0.0355426	0.0925931
Q9NYF8	BCLAF1	7	7	-0.794569	1.4823	-1.12945	0.658808	0.177549	1.67297	FALSE	FALSE	FALSE	FALSE	FALSE	FALSE	-2.27687	-1.78826	-1.49542	-1.85352	0.0318427	0.0852019
P41091	EIF2S3	NA	2	-2.35934	-2.4955	-3.76332	-1.44357	-4.05721	-0.679905	TRUE	FALSE	TRUE	FALSE	TRUE	FALSE	0.136162	-2.31975	-3.37731	-1.85363	0.115626	0.209032
Q13813	SPTAN1	3	2	-4.08106	-2.00558	-1.81271	-0.494635	-3.91344	-1.66343	FALSE	FALSE	FALSE	FALSE	FALSE	FALSE	-2.07548	-1.31807	-2.25001	-1.88119	0.0304424	0.0830027
P29692	EEF1D	3	4	-4.67916	-5.62507	-4.58491	-1.14503	-5.12426	-1.90351	FALSE	TRUE	FALSE	FALSE	TRUE	FALSE	0.945914	-3.43988	-3.22075	-1.9049	0.109109	0.200098
Q99733	NAP1L4	NA	2	-4.94774	-6.05337	-4.98607	-0.397579	-4.53607	-2.13215	TRUE	TRUE	TRUE	FALSE	TRUE	FALSE	1.10563	-4.58849	-2.40392	-1.96226	0.235036	0.354298
P37802	TAGLN2	6	5	-3.56802	-1.61246	-4.90346	-4.22102	-5.32968	-2.03576	FALSE	FALSE	FALSE	FALSE	FALSE	FALSE	-1.95555	-0.682443	-3.29393	-1.97731	0.0756567	0.156237
P46782	RPS5	6	10	3.31278	5.91915	2.5182	4.9358	3.80821	4.81081	FALSE	FALSE	FALSE	FALSE	FALSE	FALSE	-2.60637	-2.4176	-1.00261	-2.00886	0.03009	0.0828496
P49321	NASP	NA	4	-5.57231	-3.92114	-4.25016	-0.792324	-5.29717	-4.37455	TRUE	FALSE	TRUE	FALSE	TRUE	TRUE	-1.65116	-3.45784	-0.922618	-2.01054	0.0557568	0.123688
P50993	ATP1A2	NA	3	-4.85364	-2.35913	-4.02682	-1.04225	-4.33839	-3.76229	TRUE	FALSE	TRUE	FALSE	TRUE	FALSE	-2.49451	-2.98457	-0.576099	-2.01839	0.0470603	0.11372
P56537	EIF6	NA	2	-3.82409	-3.67296	-4.89553	-1.25755	-3.98379	-1.71075	TRUE	FALSE	TRUE	FALSE	TRUE	FALSE	-0.151133	-3.63797	-2.27305	-2.02072	0.101782	0.191501
Q04917	YWHAH	NA	2	-3.97838	-5.43817	-4.31248	-0.850908	-3.68649	0.417592	TRUE	TRUE	TRUE	FALSE	TRUE	FALSE	1.4598	-3.46157	-4.10408	-2.03529	0.150986	0.254921
Q9NQ29	LUC7L	NA	2	-3.93406	-1.19945	-4.10253	-0.694229	-2.34105	-2.36924	TRUE	FALSE	TRUE	FALSE	TRUE	FALSE	-2.73461	-3.4083	0.0281977	-2.03824	0.0756579	0.156237
Q13509	TUBB3	5	9	-2.76526	-1.68809	-1.43421	0.684655	-2.40246	0.621667	FALSE	FALSE	FALSE	FALSE	FALSE	FALSE	-1.07717	-2.11886	-3.02413	-2.07339	0.0421447	0.105466
P62269	RPS18	18	19	6.90186	8.94076	4.58589	8.7857	7.18003	7.20946	FALSE	FALSE	FALSE	FALSE	FALSE	FALSE	-2.0389	-4.19981	-0.0294274	-2.08938	0.141218	0.241545
P24539	ATP5PB	2	3	-3.49004	-1.22494	-5.13286	-1.78747	-5.34054	-4.66007	TRUE	FALSE	FALSE	FALSE	FALSE	FALSE	-2.2651	-3.3454	-0.680469	-2.09699	0.059886	0.130567
P61313	RPL15	8	4	2.57524	5.08358	2.73775	4.5159	2.75156	4.80244	FALSE	FALSE	FALSE	FALSE	FALSE	FALSE	-2.50834	-1.77815	-2.05088	-2.11246	0.0191194	0.0610858
P04792	HSPB1	7	8	0.45815	1.3546	0.217626	3.03737	-0.187776	2.50351	FALSE	FALSE	FALSE	FALSE	FALSE	FALSE	-0.896451	-2.81974	-2.69129	-2.13583	0.0266855	0.0779093
P55060	CSE1L	NA	2	-4.85596	-3.91132	-4.95844	-0.225955	-2.64113	-1.9054	TRUE	TRUE	TRUE	FALSE	TRUE	FALSE	-0.944634	-4.73248	-0.735728	-2.13762	0.0682552	0.144713
P25705	ATP5F1A	8	14	-0.189235	1.30426	0.0661278	2.48198	-0.405298	2.11142	FALSE	FALSE	FALSE	FALSE	FALSE	FALSE	-1.4935	-2.41585	-2.51672	-2.14202	0.0187314	0.0610858
P14618	PKM	20	19	0.48594	1.57839	1.79082	4.04423	0.734936	3.83957	FALSE	FALSE	FALSE	FALSE	FALSE	FALSE	-1.09245	-2.25341	-3.10464	-2.15017	0.0373824	0.0963973
Q8TA86	RP9	6	5	-1.47376	2.07401	0.0534057	2.11159	0.218956	1.21533	FALSE	FALSE	FALSE	FALSE	FALSE	FALSE	-3.54777	-2.05818	-0.996376	-2.20078	0.0484667	0.11388
P61247	RPS3A	13	21	2.79834	5.25713	2.325	4.55325	2.90647	4.85971	FALSE	FALSE	FALSE	FALSE	FALSE	FALSE	-2.45879	-2.22824	-1.95324	-2.21343	0.0148895	0.0521645
P48047	ATP5PO	6	7	-0.0672264	1.79067	0.0273503	2.20882	-1.20573	1.45	FALSE	FALSE	FALSE	FALSE	FALSE	FALSE	-1.85789	-2.18147	-2.65572	-2.2317	0.0159001	0.0545762
P67936	TPM4	2	3	0.301509	1.89201	1.13445	2.42819	-1.04408	2.83377	FALSE	FALSE	FALSE	FALSE	FALSE	FALSE	-1.5905	-1.29374	-3.87784	-2.25403	0.0318955	0.0852019
P07900	HSP90AA1	10	11	-0.964771	-0.21741	-0.823805	1.7675	-1.90753	1.73845	FALSE	FALSE	FALSE	FALSE	FALSE	FALSE	-0.747361	-2.5913	-3.64598	-2.32822	0.04683	0.11372
Q14195	DPYSL3	2	6	-4.27727	-4.70224	-4.30525	-1.17461	-4.36611	-0.0591372	TRUE	TRUE	TRUE	FALSE	TRUE	FALSE	0.424966	-3.13064	-4.30698	-2.33755	0.0984531	0.18662
P07355	ANXA2	7	8	-1.3502	0.16362	-1.09055	2.27923	-0.797645	1.35248	FALSE	FALSE	FALSE	FALSE	FALSE	FALSE	-1.51382	-3.36978	-2.15012	-2.34458	0.0229298	0.0705959
P49411	TUFM	7	9	-0.0963187	2.80676	-1.11277	0.822424	-0.696206	1.56089	FALSE	FALSE	FALSE	FALSE	FALSE	FALSE	-2.90308	-1.9352	-2.2571	-2.36512	0.0132543	0.0480941
P62841	RPS15	5	6	2.9234	5.63881	1.61179	5.16587	3.49238	4.39527	FALSE	FALSE	FALSE	FALSE	FALSE	FALSE	-2.71541	-3.55408	-0.902892	-2.39079	0.0345241	0.0904034
P09493	TPM1	4	3	1.70965	4.14168	2.60055	3.94999	1.69499	5.12016	FALSE	FALSE	FALSE	FALSE	FALSE	FALSE	-2.43203	-1.34944	-3.42517	-2.40221	0.0276851	0.0790113
P46779	RPL28	3	4	1.43108	3.22095	0.0653641	2.47485	0.500545	3.57051	FALSE	FALSE	FALSE	FALSE	FALSE	FALSE	-1.78987	-2.40949	-3.06997	-2.42311	0.0153087	0.0529034
P63241	EIF5A	NA	3	-4.21514	-2.83654	-4.46525	-0.550335	-3.93778	-1.94581	TRUE	FALSE	TRUE	FALSE	TRUE	FALSE	-1.3786	-3.91492	-1.99196	-2.42849	0.0276707	0.0790113
P02511	CRYAB	3	7	0.132619	1.62651	0.39	3.40444	0.00115255	2.89439	FALSE	FALSE	FALSE	FALSE	FALSE	FALSE	-1.49389	-3.01444	-2.89324	-2.46719	0.0127284	0.0469094
Q13011	ECH1	NA	2	-4.40882	-1.09008	-3.6827	0.82002	-3.09352	-3.44813	TRUE	FALSE	TRUE	FALSE	TRUE	TRUE	-3.31874	-4.50272	0.354604	-2.48895	0.0866705	0.17185
Q9BVP2	GNL3	2	5	-2.97416	-0.242269	-1.26558	-0.297822	-3.71039	0.147909	FALSE	FALSE	FALSE	FALSE	FALSE	FALSE	-2.73189	-0.967759	-3.8583	-2.51932	0.0368697	0.0955603
P62826	RAN	2	3	-4.16688	-4.89226	-4.38108	0.0365705	-4.62525	-0.724694	TRUE	FALSE	TRUE	FALSE	TRUE	FALSE	0.725379	-4.41765	-3.90056	-2.53094	0.0722768	0.151097
P37840	SNCA	NA	3	-4.52042	-3.58776	-3.9651	0.912573	-3.67064	-1.75991	TRUE	FALSE	TRUE	FALSE	TRUE	FALSE	-0.93266	-4.87768	-1.91073	-2.57369	0.051385	0.116896
P04406	GAPDH	16	17	1.802	3.2619	1.4549	4.7668	1.63117	4.654	FALSE	FALSE	FALSE	FALSE	FALSE	FALSE	-1.4599	-3.3119	-3.02283	-2.59821	0.0128712	0.04704
P11586	MTHFD1	NA	4	-4.63653	-3.4855	-3.52466	-0.628415	-4.56707	-0.815716	TRUE	TRUE	TRUE	FALSE	TRUE	FALSE	-1.15103	-2.89624	-3.75135	-2.59954	0.0250184	0.0747607
P32969	RPL9	6	7	0.403195	3.36062	0.0414657	2.83648	1.05171	3.17971	FALSE	FALSE	FALSE	FALSE	FALSE	FALSE	-2.95742	-2.79501	-2.128	-2.62681	0.00770571	0.0323512
P35232	PHB	NA	2	-4.84333	-3.67022	-3.87033	-1.04203	-5.19635	-1.30156	TRUE	FALSE	TRUE	FALSE	TRUE	FALSE	-1.17311	-2.8283	-3.89479	-2.63207	0.028222	0.0796487
P52565	ARHGDIA	NA	2	-4.06113	-2.52487	-3.9066	-0.576533	-3.79983	-0.732257	TRUE	FALSE	TRUE	FALSE	TRUE	FALSE	-1.53626	-3.33006	-3.06757	-2.64463	0.0114773	0.043511
Q9NQC3	RTN4	2	3	-5.12414	-3.00165	-4.74094	-1.99369	-5.02482	-1.83891	TRUE	FALSE	TRUE	FALSE	TRUE	FALSE	-2.12249	-2.74725	-3.18591	-2.68521	0.00838958	0.0335583
Q9H0U4	RAB1B	NA	3	-2.60289	-2.35442	-5.06226	-0.226882	-4.10702	-1.11047	TRUE	FALSE	TRUE	FALSE	TRUE	FALSE	-0.24847	-4.83538	-2.99656	-2.69347	0.0788453	0.160857
Q06830	PRDX1	3	4	-0.825588	0.34892	-3.79609	1.48472	-1.27379	0.441834	FALSE	FALSE	TRUE	FALSE	FALSE	FALSE	-1.17451	-5.28081	-1.71563	-2.72365	0.0376502	0.0965974
P40926	MDH2	NA	5	-2.53535	-1.50316	-5.61836	-1.55613	-4.51513	-1.34863	TRUE	FALSE	TRUE	FALSE	TRUE	FALSE	-1.0322	-4.06223	-3.1665	-2.75364	0.0255721	0.0759685
P08708	RPS17	10	10	3.9505	6.54762	3.17302	6.22943	3.49935	6.13284	FALSE	FALSE	FALSE	FALSE	FALSE	FALSE	-2.59713	-3.05641	-2.63349	-2.76234	0.00549298	0.0263248
P68104	EEF1A1	6	11	2.21918	4.61607	2.80018	6.17938	2.76674	5.29399	FALSE	FALSE	FALSE	FALSE	FALSE	FALSE	-2.39689	-3.3792	-2.52725	-2.76778	0.00635175	0.0280581
P63104	YWHAZ	3	4	0.783081	2.89584	0.412516	4.11414	0.394205	2.91513	FALSE	FALSE	FALSE	FALSE	FALSE	FALSE	-2.11276	-3.70163	-2.52092	-2.77843	0.0090422	0.035608
P62937	PPIA	7	10	-1.22841	0.959325	-0.983285	1.82017	-1.59059	2.08201	FALSE	FALSE	FALSE	FALSE	FALSE	FALSE	-2.18773	-2.80345	-3.67259	-2.88793	0.00804994	0.0334707
P11021	HSPA5	19	18	1.87779	5.48115	1.96368	4.65139	1.44273	3.82272	FALSE	FALSE	FALSE	FALSE	FALSE	FALSE	-3.60335	-2.68771	-2.38	-2.89035	0.00613765	0.0279897
P40227	CCT6A	2	5	-3.28817	-1.78463	-4.35897	0.102062	-3.72882	-0.830218	FALSE	FALSE	TRUE	FALSE	TRUE	FALSE	-1.50354	-4.46104	-2.8986	-2.95439	0.0243409	0.0736022
Q14011	CIRBP	NA	3	-4.28744	-1.60798	-3.73344	-3.24801	-4.94308	0.835745	TRUE	FALSE	TRUE	FALSE	TRUE	FALSE	-2.67947	-0.485428	-5.77882	-2.98124	0.0828618	0.165724
Q6P5R6	RPL22L1	NA	2	-3.10983	0.319894	-4.86314	-2.44955	-3.24569	0.0416828	TRUE	FALSE	TRUE	FALSE	TRUE	FALSE	-3.42972	-2.4136	-3.28738	-3.04357	0.00419109	0.0229008
P16989	YBX3	3	3	-1.48291	-2.71767	-3.7366	6.54392	-1.03248	-0.852193	FALSE	FALSE	TRUE	FALSE	FALSE	FALSE	1.23476	-10.2805	-0.18029	-3.07535	0.229171	0.351719
P01861	IGHG4	NA	2	-3.5712	-0.186291	-5.19913	1.01503	-3.66291	-3.9764	TRUE	FALSE	TRUE	FALSE	TRUE	TRUE	-3.38491	-6.21416	0.313493	-3.09519	0.122737	0.214263
P17987	TCP1	NA	5	-3.08569	-3.31213	-3.92873	1.587	-4.53248	-0.521905	TRUE	FALSE	TRUE	FALSE	TRUE	FALSE	0.226448	-5.51572	-4.01058	-3.09995	0.0685439	0.144713
P07196	NEFL	20	35	1.16376	1.31878	0.472372	6.14571	-1.70467	1.83688	FALSE	FALSE	FALSE	FALSE	FALSE	FALSE	-0.155016	-5.67334	-3.54155	-3.1233	0.0761992	0.156717
P10809	HSPD1	15	23	1.16122	3.57786	1.65268	5.16557	0.924182	4.38494	FALSE	FALSE	FALSE	FALSE	FALSE	FALSE	-2.41664	-3.51289	-3.46076	-3.1301	0.00366621	0.0221395
P48643	CCT5	3	7	-5.93854	-2.24924	-4.24022	-1.62608	-3.17439	0	TRUE	FALSE	FALSE	FALSE	TRUE	FALSE	-3.6893	-2.61414	-3.17439	-3.15927	0.00420232	0.0229008
Q9BZF9	UACA	2	3	-4.72196	-0.0842761	-3.40875	-0.0951793	-1.61662	-0.0566415	TRUE	FALSE	FALSE	FALSE	FALSE	FALSE	-4.63768	-3.31357	-1.55998	-3.17041	0.0190295	0.0610858
Q01105	SET	2	5	-1.83294	1.31372	-1.40839	2.41934	-1.5713	0.977061	FALSE	FALSE	FALSE	FALSE	FALSE	FALSE	-3.14667	-3.82773	-2.54837	-3.17425	0.00471541	0.0237171
Q14244	MAP7	NA	3	-3.70183	-3.24862	-5.07079	-0.122116	-5.70916	-1.52154	TRUE	FALSE	TRUE	FALSE	TRUE	FALSE	-0.453211	-4.94867	-4.18762	-3.1965	0.0281574	0.0796487
P07195	LDHB	2	2	-1.20429	1.39868	-0.984532	3.36744	-2.20855	0.478087	FALSE	FALSE	FALSE	FALSE	FALSE	FALSE	-2.60297	-4.35197	-2.68664	-3.21386	0.00435596	0.0229008
P07237	P4HB	5	9	-2.90181	0.190292	-2.75515	0.992173	-2.9256	-0.092743	FALSE	FALSE	FALSE	FALSE	FALSE	FALSE	-3.0921	-3.74732	-2.83286	-3.22409	0.00322052	0.0203222
P62280	RPS11	10	13	4.11704	7.56407	2.72439	7.11526	4.42209	6.53311	FALSE	FALSE	FALSE	FALSE	FALSE	FALSE	-3.44704	-4.39087	-2.11102	-3.31631	0.00819709	0.0334707
P26641	EEF1G	2	3	-4.66151	-2.26064	-5.17145	0.168547	-3.03753	-0.74883	TRUE	FALSE	TRUE	FALSE	TRUE	FALSE	-2.40086	-5.34	-2.2887	-3.34319	0.0076401	0.0323431
P07305	H1F0	3	2	-1.57595	-0.278097	-4.52486	3.61061	-0.783979	-0.148301	FALSE	FALSE	FALSE	FALSE	FALSE	FALSE	-1.29785	-8.13547	-0.635678	-3.35633	0.0720989	0.151097
P80723	BASP1	5	9	-3.72736	-0.796779	-2.54762	0.606032	-4.88032	-0.867746	TRUE	FALSE	TRUE	FALSE	FALSE	FALSE	-2.93058	-3.15365	-4.01257	-3.3656	0.00276382	0.0192331
P30101	PDIA3	5	11	-1.14782	0.916963	-0.833289	3.02059	-2.17575	2.03533	FALSE	FALSE	FALSE	FALSE	FALSE	FALSE	-2.06478	-3.85387	-4.21108	-3.37658	0.00498028	0.0245629
O43175	PHGDH	2	3	-4.20304	-1.81029	-3.86446	0.413088	-4.65853	-0.864141	FALSE	FALSE	FALSE	FALSE	FALSE	FALSE	-2.39275	-4.27755	-3.79439	-3.48823	0.0039694	0.0229008
Q15181	PPA1	NA	2	-4.99249	-1.34296	-4.794	-0.496749	-4.11619	-1.42723	TRUE	FALSE	TRUE	FALSE	TRUE	FALSE	-3.64953	-4.29725	-2.68896	-3.54525	0.00345453	0.0214012
Q9BVA1	TUBB2B	2	2	-1.83283	0.221841	-1.41963	1.1076	-4.7873	1.28325	FALSE	FALSE	FALSE	FALSE	TRUE	FALSE	-2.05467	-2.52724	-6.07055	-3.55082	0.0126191	0.0469094
Q9H0A0	NAT10	NA	2	-3.37705	-0.336809	-5.5195	-0.609643	-2.63544	0.108227	TRUE	FALSE	TRUE	FALSE	TRUE	FALSE	-3.04024	-4.90986	-2.74367	-3.56459	0.00379004	0.0223877
P13667	PDIA4	2	2	-5.36812	-0.786909	-4.12591	-0.768807	-4.92106	-2.06398	TRUE	FALSE	TRUE	FALSE	TRUE	FALSE	-4.58121	-3.3571	-2.85708	-3.59847	0.00316362	0.0203222
Q96C19	EFHD2	3	5	0.124897	2.44639	-4.21265	1.38841	-0.435978	2.47978	FALSE	FALSE	FALSE	FALSE	FALSE	FALSE	-2.3215	-5.60106	-2.91576	-3.61277	0.00826561	0.0334707
Q15365	PCBP1	NA	2	-4.80597	-0.656507	-4.36553	-2.07675	-4.60193	0.0222376	TRUE	FALSE	TRUE	FALSE	TRUE	FALSE	-4.14946	-2.28878	-4.62417	-3.68747	0.00397703	0.0229008
P54727	RAD23B	NA	2	-4.2677	-0.805207	-3.12963	0.893679	-3.94505	-0.28215	TRUE	FALSE	TRUE	FALSE	TRUE	FALSE	-3.4625	-4.02331	-3.6629	-3.71624	0.00142164	0.0146664
Q99714	HSD17B10	2	4	-3.00669	-0.480734	-3.95912	1.30376	-3.37794	0.123048	FALSE	FALSE	TRUE	FALSE	FALSE	FALSE	-2.52595	-5.26288	-3.50099	-3.76327	0.00627069	0.0279897
P17096	HMGA1	NA	3	-2.73779	-0.406175	-4.33882	0.423597	-3.4821	0.718066	TRUE	FALSE	TRUE	FALSE	TRUE	FALSE	-2.33161	-4.76242	-4.20017	-3.76473	0.00403713	0.0229008
P68371	TUBB4B	NA	2	-3.1596	-1.33355	-4.49068	0.179511	-4.16943	0.658611	TRUE	FALSE	TRUE	FALSE	TRUE	FALSE	-1.82605	-4.67019	-4.82804	-3.77476	0.00441682	0.0229008
O75347	TBCA	NA	2	-5.07702	-1.31955	-4.04583	0.634848	-4.08147	-1.18549	TRUE	FALSE	TRUE	FALSE	TRUE	FALSE	-3.75748	-4.68068	-2.89598	-3.77805	0.00321653	0.0203222
Q00610	CLTC	4	6	-2.74126	-0.424497	-3.00297	1.48914	-3.84497	0.753808	TRUE	FALSE	TRUE	FALSE	TRUE	FALSE	-2.31676	-4.49212	-4.59878	-3.80255	0.00267653	0.0192331
P11171	EPB41	10	9	-3.54452	-2.20771	-4.65491	0.269179	-5.44507	-0.0567846	FALSE	FALSE	FALSE	FALSE	FALSE	FALSE	-1.33681	-4.92409	-5.38829	-3.88306	0.00877299	0.0348178
Q9H853	TUBA4B	NA	2	-3.64868	-0.135874	-3.35118	1.07358	-4.31918	-0.55652	TRUE	FALSE	TRUE	FALSE	TRUE	FALSE	-3.51281	-4.42476	-3.76266	-3.90008	0.00127436	0.0134869
P35080	PFN2	NA	2	-3.13185	-2.96877	-5.50102	1.77985	-4.67879	-0.293299	TRUE	FALSE	TRUE	FALSE	TRUE	FALSE	-0.163083	-7.28086	-4.38549	-3.94314	0.0750752	0.156237
Q9UK76	JPT1	2	2	-6.45475	-1.78117	-5.13026	-0.641152	-4.47229	-1.79701	FALSE	FALSE	FALSE	FALSE	TRUE	FALSE	-4.67358	-4.48911	-2.67528	-3.94599	0.00198723	0.0157737
P62081	RPS7	11	17	2.51882	6.95116	2.60833	7.11401	3.29778	6.57594	FALSE	FALSE	FALSE	FALSE	FALSE	FALSE	-4.43234	-4.50568	-3.27815	-4.07206	0.00108669	0.0117585
P02545	LMNA	7	6	-5.18747	1.90485	-4.346	1.19562	-3.89896	-4.2093	TRUE	FALSE	FALSE	FALSE	TRUE	TRUE	-7.09232	-5.54162	0.310339	-4.10787	0.0489656	0.114103
Q99623	PHB2	2	7	-3.54354	-1.97951	-2.74194	1.26011	-3.19761	3.57682	FALSE	FALSE	FALSE	FALSE	TRUE	FALSE	-1.56403	-4.00205	-6.77442	-4.1135	0.0310175	0.0838133
P63313	TMSB10	NA	2	-5.47772	-0.17662	-3.87639	0.941985	-3.8803	-1.63093	TRUE	FALSE	TRUE	FALSE	TRUE	FALSE	-5.3011	-4.81837	-2.24937	-4.12295	0.00370444	0.0221395
Q9NWB6	ARGLU1	3	8	-3.61613	4.56038	0.720804	2.43977	0.441714	3.27554	FALSE	FALSE	FALSE	FALSE	FALSE	FALSE	-8.17651	-1.71896	-2.83383	-4.2431	0.0268839	0.07804
P12277	CKB	NA	4	-3.08562	-1.27957	-4.22843	1.01675	-5.27496	0.540773	TRUE	FALSE	TRUE	FALSE	TRUE	FALSE	-1.80606	-5.24518	-5.81573	-4.28899	0.00587621	0.0275057
P06703	S100A6	NA	3	-3.00989	0.545831	-4.87866	-1.57278	-4.77703	1.34761	TRUE	FALSE	TRUE	FALSE	TRUE	FALSE	-3.55572	-3.30588	-6.12464	-4.32875	0.00218544	0.0165702
Q92522	H1FX	4	4	-4.44739	1.37733	-3.93899	0.667408	-1.082	1.52846	FALSE	FALSE	FALSE	FALSE	FALSE	FALSE	-5.82472	-4.6064	-2.61046	-4.34719	0.00506084	0.0247203
P13639	EEF2	5	10	-1.60522	0.054686	-4.53761	3.19604	-1.64249	2.18415	FALSE	FALSE	FALSE	FALSE	FALSE	FALSE	-1.65991	-7.73365	-3.82664	-4.40673	0.0301716	0.0828496
P23526	AHCY	NA	5	-4.14849	-1.16403	-4.99391	1.54252	-4.49014	-0.687375	TRUE	FALSE	TRUE	FALSE	TRUE	FALSE	-2.98446	-6.53643	-3.80276	-4.44122	0.00441788	0.0229008
P09936	UCHL1	NA	3	-4.64173	-1.37956	-5.90855	0.108198	-4.30751	-0.0728018	TRUE	FALSE	TRUE	FALSE	TRUE	FALSE	-3.26217	-6.01675	-4.23471	-4.50454	0.00275891	0.0192331
P22392	NME2	NA	3	-5.69081	-0.714489	-2.65491	2.4076	-3.08069	0.418349	TRUE	FALSE	TRUE	FALSE	TRUE	FALSE	-4.97632	-5.06251	-3.49904	-4.51262	0.000761638	0.0103184
P07197	NEFM	34	57	-0.0558288	8.02006	-0.377979	3.41909	6.6291	8.57183	FALSE	FALSE	FALSE	FALSE	FALSE	FALSE	-8.07589	-3.79707	-1.94273	-4.60523	0.0232757	0.0712293
P13010	XRCC5	NA	5	-4.60953	-0.958856	-4.00366	1.69067	-4.09936	0.439941	TRUE	FALSE	TRUE	FALSE	TRUE	FALSE	-3.65067	-5.69433	-4.5393	-4.6281	0.00144354	0.0146664
Q9Y3C1	NOP16	NA	3	-3.92116	0.708823	-5.61292	0.261038	-4.73385	-1.16867	TRUE	FALSE	TRUE	FALSE	TRUE	FALSE	-4.62999	-5.87396	-3.56518	-4.68971	0.00180527	0.0152846
Q7Z6E9	RBBP6	NA	3	-3.57602	1.81968	-4.41203	-0.321598	-4.58253	0.0271153	TRUE	FALSE	TRUE	FALSE	TRUE	FALSE	-5.3957	-4.09043	-4.60964	-4.69859	0.000679992	0.0103184
P18206	VCL	NA	5	-3.30965	-1.72126	-4.83322	2.87513	-3.11846	1.77871	TRUE	FALSE	TRUE	FALSE	TRUE	FALSE	-1.58839	-7.70835	-4.89717	-4.7313	0.0298187	0.0828496
P84243	H3F3A	NA	2	-3.69578	0.938055	-4.68188	0.726706	-3.40732	1.04837	TRUE	FALSE	TRUE	FALSE	TRUE	FALSE	-4.63383	-5.40859	-4.45569	-4.8327	0.00042304	0.00859618
P50990	CCT8	2	7	-2.7418	0.100561	-4.36605	2.77909	-4.24843	1.56621	TRUE	FALSE	FALSE	FALSE	FALSE	FALSE	-2.84236	-7.14514	-5.81464	-5.26738	0.00426218	0.0229008
P01712	P01712	NA	2	-4.41847	2.76292	-2.69235	0.689008	-4.18311	1.16763	TRUE	FALSE	TRUE	FALSE	TRUE	FALSE	-7.18139	-3.38136	-5.35074	-5.3045	0.00411993	0.0229008
Q9GZT3	SLIRP	NA	2	-3.73082	0.728503	-4.61731	1.17658	-5.27396	0.428264	TRUE	FALSE	TRUE	FALSE	TRUE	FALSE	-4.45933	-5.7939	-5.70222	-5.31848	0.000291667	0.00679066
P27797	CALR	5	6	-2.15128	2.8433	-1.05454	4.04958	-2.29953	3.76896	FALSE	FALSE	FALSE	FALSE	FALSE	FALSE	-4.99458	-5.10412	-6.0685	-5.38907	0.000244282	0.00679066
P09429	HMGB1	3	3	-4.47871	0.351095	-4.53921	1.824	-4.14292	1.43945	TRUE	FALSE	FALSE	FALSE	FALSE	FALSE	-4.82981	-6.36321	-5.58237	-5.5918	0.00036352	0.00802905
P31946	YWHAB	NA	3	-3.23144	0.940444	-4.92212	2.61136	-4.21998	1.34091	TRUE	FALSE	TRUE	FALSE	TRUE	FALSE	-4.17188	-7.53348	-5.56089	-5.75541	0.00163276	0.0150752
Q16698	DECR1	NA	4	-4.58884	1.23761	-4.80799	1.23443	-4.72273	1.1454	TRUE	FALSE	TRUE	FALSE	TRUE	FALSE	-5.82645	-6.04242	-5.86813	-5.91233	0.000116738	0.00593382
P78371	CCT2	4	8	-4.51228	1.17052	-4.19237	2.14458	-4.62848	2.01627	TRUE	FALSE	TRUE	FALSE	TRUE	FALSE	-5.6828	-6.33695	-6.64475	-6.2215	0.00011809	0.00593382
O75874	IDH1	NA	11	-5.0143	0.819349	-3.3114	2.88097	-4.93144	2.05597	TRUE	FALSE	TRUE	FALSE	TRUE	FALSE	-5.83365	-6.19237	-6.98741	-6.33781	0.000120019	0.00593382
P00338	LDHA	NA	4	-3.29949	2.44168	-3.51259	3.0809	-5.77678	1.03703	TRUE	FALSE	TRUE	FALSE	TRUE	FALSE	-5.74117	-6.5935	-6.81382	-6.38283	0.000104008	0.00593382
Q14974	KPNB1	NA	3	-5.07092	3.00282	-4.64088	2.53316	-2.97215	1.33154	TRUE	FALSE	TRUE	FALSE	TRUE	FALSE	-8.07374	-7.17404	-4.30369	-6.51716	0.000832783	0.0103184
P62328	TMSB4X	NA	3	-4.93614	3.11792	-4.40198	4.41727	-2.49113	2.24027	TRUE	FALSE	TRUE	FALSE	TRUE	FALSE	-8.05405	-8.81925	-4.7314	-7.20157	0.000565347	0.00926439

## Sheet: BCL2vsIgG.GPiN
accession_number	gene	BCL2_uniq_peps	IgG_uniq_peps	BCL2_GPiN_1	IgG_GPiN_1	BCL2_GPiN_2	IgG_GPiN_2	BCL2_GPiN_3	IgG_GPiN_3	BCL2_GPiN_1_imp	IgG_GPiN_1_imp	BCL2_GPiN_2_imp	IgG_GPiN_2_imp	BCL2_GPiN_3_imp	IgG_GPiN_3_imp	rep1	rep2	rep3	logFC	pvalue	FDR
Q9UKG1	APPL1	25	NA	6.03348	-7.16447	5.95989	-5.03503	5.69254	-5.72561	FALSE	TRUE	FALSE	TRUE	FALSE	TRUE	13.198	10.9949	11.4181	11.8703	9.99894e-05	0.0163813
Q9HCE1	MOV10	12	3	4.49379	-5.45657	5.30692	-6.27327	4.4765	-5.37456	FALSE	TRUE	FALSE	TRUE	FALSE	TRUE	9.95037	11.5802	9.85106	10.4605	0.000110188	0.0163813
Q7Z6B7	SRGAP1	23	NA	5.12594	-5.34785	4.8892	-5.15216	5.12659	-4.42647	FALSE	TRUE	FALSE	TRUE	FALSE	TRUE	10.4738	10.0414	9.55306	10.0227	0.000106277	0.0163813
Q99700	ATXN2	26	NA	4.16355	-5.17599	3.85937	-6.71143	3.51805	-4.53933	FALSE	TRUE	FALSE	TRUE	FALSE	TRUE	9.33953	10.5708	8.05738	9.32257	0.000529018	0.0293036
O95996	APC2	15	NA	3.35324	-2.86046	3.24367	-5.93003	3.14264	-4.48542	FALSE	TRUE	FALSE	TRUE	FALSE	TRUE	6.2137	9.1737	7.62806	7.67182	0.00167365	0.0301016
C9JLW8	MCRIP1	6	NA	1.61742	-6.09487	1.75972	-4.30795	1.86474	-5.06563	FALSE	TRUE	FALSE	TRUE	FALSE	TRUE	7.71228	6.06767	6.93037	6.90344	0.000844035	0.0293036
P26196	DDX6	16	4	2.52169	-5.3476	2.56912	-3.03706	2.92713	-3.38665	FALSE	TRUE	FALSE	FALSE	FALSE	FALSE	7.86929	5.60618	6.31378	6.59642	0.0013761	0.0301016
Q9UPW5	AGTPBP1	5	NA	2.50337	-4.45697	2.21792	-4.94833	-0.0833198	-5.43625	FALSE	TRUE	FALSE	TRUE	FALSE	TRUE	6.96034	7.16625	5.35293	6.49317	0.000873213	0.0293036
P35637	FUS	7	10	0.53508	-5.09489	0.409593	-6.69522	1.78654	-4.13559	FALSE	TRUE	FALSE	TRUE	FALSE	FALSE	5.62997	7.10482	5.92212	6.21897	0.000919843	0.0293036
Q7Z417	NUFIP2	21	9	5.92474	-2.69722	5.52796	-0.877665	1.08542	-2.47923	FALSE	FALSE	FALSE	FALSE	FALSE	FALSE	8.62196	6.40562	3.56465	6.19741	0.0149235	0.0991716
P29401	TKT	2	2	3.37437	-4.96566	3.15414	-6.55614	-3.95654	-4.41866	FALSE	TRUE	FALSE	TRUE	TRUE	TRUE	8.34003	9.71028	0.462125	6.17081	0.043833	0.179799
P10415	BCL2	4	NA	2.37037	-4.32701	2.44526	-5.70018	-0.405155	-3.96026	FALSE	TRUE	FALSE	TRUE	FALSE	TRUE	6.69738	8.14543	3.55511	6.13264	0.00920783	0.0804557
Q3MHD2	LSM12	6	NA	-1.09237	-5.24404	-0.858356	-5.76982	3.25115	-5.37956	FALSE	TRUE	FALSE	TRUE	FALSE	TRUE	4.15167	4.91146	8.6307	5.89795	0.00728744	0.0722266
Q96JE9	MAP6	3	NA	1.38454	-4.96115	1.34336	-5.34791	1.38763	-3.23221	FALSE	TRUE	FALSE	TRUE	FALSE	TRUE	6.34569	6.69127	4.61984	5.8856	0.00159775	0.0301016
O43602	DCX	2	NA	0.818077	-4.70605	0.286497	-7.6102	-0.182258	-4.11655	FALSE	TRUE	FALSE	TRUE	FALSE	TRUE	5.52412	7.8967	3.9343	5.78504	0.00909909	0.0804557
Q14576	ELAVL3	3	NA	0.46064	-5.45704	0.515925	-6.0125	0.822144	-3.98185	FALSE	TRUE	FALSE	TRUE	FALSE	TRUE	5.91768	6.52843	4.80399	5.75003	0.00167869	0.0301016
P51149	RAB7A	2	NA	2.19868	-5.45706	2.10158	-5.24415	-2.97327	-5.08712	FALSE	TRUE	FALSE	TRUE	FALSE	TRUE	7.65574	7.34573	2.11384	5.7051	0.0109922	0.0870389
O60506	SYNCRIP	11	3	0.251683	-5.6793	0.637062	-4.73982	0.33108	-5.45679	FALSE	TRUE	FALSE	TRUE	FALSE	TRUE	5.93098	5.37688	5.78788	5.69858	0.000892659	0.0293036
P26378	ELAVL4	3	NA	0.296034	-4.85683	0.147015	-6.84997	0.33574	-4.28424	FALSE	TRUE	FALSE	TRUE	FALSE	TRUE	5.15286	6.99698	4.61998	5.58994	0.00256699	0.0424029
P11940	PABPC1	10	10	3.33955	-0.224845	3.19368	-4.9364	3.46758	-1.56727	FALSE	FALSE	FALSE	TRUE	FALSE	FALSE	3.5644	8.13009	5.03485	5.57644	0.0129469	0.0924654
Q04637	EIF4G1	13	2	1.94626	-4.32688	1.49649	-5.72564	-0.781076	-3.85353	FALSE	TRUE	FALSE	TRUE	FALSE	TRUE	6.27313	7.22213	3.07246	5.52257	0.00867041	0.0804557
Q9NUL3	STAU2	10	NA	-0.822382	-5.63418	-1.45931	-5.83474	0.128132	-6.72196	FALSE	TRUE	FALSE	TRUE	FALSE	TRUE	4.8118	4.37543	6.8501	5.34577	0.00305901	0.0448403
Q9Y520	PRRC2C	10	NA	1.74283	-5.17843	1.55408	-5.1132	-2.308	-4.3204	FALSE	TRUE	FALSE	TRUE	FALSE	TRUE	6.92126	6.66728	2.01239	5.20031	0.0111238	0.0870389
P07737	PFN1	3	5	0.697747	-3.71747	1.06141	-4.04319	1.147	-4.00745	FALSE	TRUE	FALSE	FALSE	FALSE	FALSE	4.41522	5.10459	5.15445	4.89142	0.00168731	0.0301016
P07477	PRSS1	2	NA	3.54233	-4.94438	2.5587	-5.83553	-6.24055	-3.69938	FALSE	TRUE	FALSE	TRUE	TRUE	TRUE	8.48671	8.39423	-2.54117	4.77992	0.0989179	0.277395
P42166	TMPO	5	NA	-2.54442	-4.22863	-3.76282	-4.1401	7.30941	-4.75717	FALSE	TRUE	FALSE	TRUE	FALSE	TRUE	1.68421	0.377279	12.0666	4.70935	0.142651	0.336762
Q12905	ILF2	5	NA	-0.457411	-5.46865	-0.301416	-5.57274	-0.973543	-4.71175	FALSE	TRUE	FALSE	TRUE	FALSE	TRUE	5.01124	5.27132	3.7382	4.67359	0.00290967	0.0448403
Q12906	ILF3	18	2	-1.96335	-4.69099	-1.14436	-5.52618	1.87087	-4.93514	FALSE	TRUE	FALSE	TRUE	FALSE	TRUE	2.72764	4.38182	6.80601	4.63849	0.021421	0.119422
P29558	RBMS1	2	NA	-0.437161	-4.59382	-0.373313	-5.20283	0.0820788	-4.79311	FALSE	TRUE	FALSE	TRUE	FALSE	TRUE	4.15666	4.82951	4.87519	4.62045	0.00210337	0.0360808
P04350	TUBB4A	3	NA	-1.31123	-5.73606	-0.873217	-6.99085	-0.552467	-3.84691	FALSE	TRUE	FALSE	TRUE	FALSE	TRUE	4.42483	6.11763	3.29444	4.6123	0.00938048	0.0804557
Q9BYJ9	YTHDF1	3	NA	-0.0785123	-6.17667	-0.824613	-5.03218	-1.72205	-4.48853	FALSE	TRUE	FALSE	TRUE	TRUE	TRUE	6.09816	4.20756	2.76648	4.3574	0.0172179	0.102389
P38159	RBMX	8	2	-2.00355	-5.07456	-1.6376	-5.87993	0.532049	-5.03894	FALSE	TRUE	FALSE	FALSE	FALSE	TRUE	3.071	4.24233	5.57099	4.29478	0.0104962	0.0866999
P12236	SLC25A6	2	NA	-1.84665	-6.43927	-0.693393	-6.19737	-0.970957	-3.70719	FALSE	TRUE	FALSE	TRUE	FALSE	TRUE	4.59263	5.50398	2.73624	4.27761	0.0106917	0.0866999
P09012	SNRPA	2	NA	-4.06786	-6.34727	-1.84383	-5.87248	-0.25907	-6.45351	FALSE	TRUE	FALSE	TRUE	FALSE	TRUE	2.27941	4.02865	6.19444	4.1675	0.0295813	0.144981
O94832	MYO1D	15	NA	0.187514	-5.04844	-0.337265	-6.06805	-3.36693	-4.84019	FALSE	TRUE	FALSE	TRUE	TRUE	TRUE	5.23596	5.73079	1.47326	4.14667	0.0201943	0.11547
Q6NYC8	PPP1R18	3	2	1.08904	-6.22461	1.4391	-4.68321	-6.03342	-4.88429	FALSE	TRUE	FALSE	TRUE	TRUE	TRUE	7.31365	6.12232	-1.14913	4.09561	0.105771	0.285953
P31942	HNRNPH3	4	NA	1.48231	-4.28092	1.25872	-5.45087	-4.49306	-4.17652	FALSE	TRUE	FALSE	TRUE	TRUE	TRUE	5.76323	6.7096	-0.316546	4.05209	0.0712696	0.23687
Q92499	DDX1	13	4	-0.724013	-4.67305	-0.930876	-5.60864	-1.44684	-4.97279	FALSE	TRUE	FALSE	TRUE	FALSE	TRUE	3.94904	4.67776	3.52594	4.05091	0.00459842	0.0539709
Q8NCB2	CAMKV	4	NA	-1.44954	-5.23728	-1.61677	-6.2704	-1.12083	-4.64033	FALSE	TRUE	FALSE	TRUE	FALSE	TRUE	3.78774	4.65363	3.5195	3.98696	0.00456405	0.0539709
P38919	EIF4A3	3	NA	0.950514	-3.74855	1.17991	-5.5606	-2.92989	-3.442	FALSE	TRUE	FALSE	TRUE	FALSE	TRUE	4.69906	6.7405	0.512109	3.98389	0.0809371	0.258765
P26599	PTBP1	10	3	-4.6351	-4.85699	-0.638821	-8.32835	-1.47911	-5.45483	TRUE	TRUE	FALSE	TRUE	FALSE	TRUE	0.221886	7.68953	3.97572	3.96238	0.153308	0.34567
P14866	HNRNPL	7	2	0.186304	-4.59917	0.165533	-0.470611	1.09805	-5.22558	FALSE	TRUE	FALSE	FALSE	FALSE	TRUE	4.78548	0.636144	6.32362	3.91508	0.0626767	0.216696
Q86V48	LUZP1	10	13	1.05172	-6.1347	0.728241	-4.80913	-4.85515	-3.85746	FALSE	TRUE	FALSE	TRUE	TRUE	TRUE	7.18642	5.53737	-0.997694	3.9087	0.122627	0.30702
P05023	ATP1A1	3	NA	-1.74266	-4.2467	-0.990499	-6.24556	-1.65895	-5.55182	FALSE	TRUE	FALSE	TRUE	FALSE	TRUE	2.50404	5.25506	3.89288	3.88399	0.0186391	0.107961
Q9P258	RCC2	3	2	-3.99409	-5.59097	-1.70277	-7.74167	-0.692556	-4.6093	TRUE	TRUE	FALSE	TRUE	FALSE	TRUE	1.59688	6.0389	3.91675	3.85084	0.0528739	0.195448
Q7L2E3	DHX30	9	NA	-0.981888	-5.0314	-0.720783	-6.34732	-2.04836	-3.90353	FALSE	TRUE	FALSE	TRUE	FALSE	TRUE	4.04952	5.62654	1.85516	3.84374	0.033581	0.154743
Q96PK6	RBM14	6	2	-1.82055	-4.78905	-2.09367	-4.65569	-1.60966	-7.54291	FALSE	TRUE	FALSE	TRUE	FALSE	TRUE	2.9685	2.56201	5.93325	3.82125	0.0167322	0.102227
Q0VF96	CGNL1	3	NA	0.0834446	-5.44757	-0.0591989	-4.825	-4.77043	-5.75018	FALSE	TRUE	FALSE	TRUE	TRUE	TRUE	5.53101	4.7658	0.97975	3.75886	0.0355435	0.158524
P52272	HNRNPM	16	14	0.872166	-4.56207	1.30354	-3.31216	-0.47892	-1.43929	FALSE	FALSE	FALSE	FALSE	FALSE	FALSE	5.43424	4.61571	0.960374	3.67011	0.037902	0.165729
P51116	FXR2	8	6	-1.17531	-5.35058	-0.936049	-3.93174	-0.867496	-4.67582	FALSE	TRUE	FALSE	TRUE	FALSE	TRUE	4.17527	2.99569	3.80832	3.65976	0.00667103	0.07084
Q9HCM4	EPB41L5	6	NA	-0.693929	-3.57723	-0.521696	-5.03546	-0.816668	-4.11405	FALSE	TRUE	FALSE	TRUE	FALSE	TRUE	2.8833	4.51377	3.29738	3.56482	0.0091071	0.0804557
P36578	RPL4	13	13	-0.103145	-7.77419	0.0493132	-4.98995	-3.08509	-0.711613	FALSE	TRUE	FALSE	TRUE	FALSE	FALSE	7.67105	5.03926	-2.37348	3.44561	0.246054	0.438222
P43243	MATR3	9	NA	-0.339989	-6.13231	-1.27212	-4.47639	-3.35951	-4.37358	FALSE	TRUE	FALSE	TRUE	TRUE	TRUE	5.79232	3.20427	1.01407	3.33689	0.0887787	0.26222
Q6PKG0	LARP1	17	4	-2.60662	-4.67073	-1.08005	-4.05666	0.39349	-4.37985	FALSE	TRUE	FALSE	TRUE	FALSE	TRUE	2.06412	2.97661	4.77334	3.27136	0.026163	0.133569
P18583	SON	2	2	0.40121	-1.30921	0.355319	-4.74024	0.0774797	-2.8466	FALSE	FALSE	FALSE	TRUE	FALSE	TRUE	1.71042	5.09556	2.92408	3.24335	0.041536	0.174381
P62899	RPL31	3	3	3.38402	1.82573	2.60735	-0.9319	3.12972	-1.45463	FALSE	FALSE	FALSE	FALSE	FALSE	FALSE	1.55829	3.53925	4.58435	3.2273	0.0335657	0.154743
Q9Y224	RTRAF	7	NA	-0.503002	-5.02709	-1.04284	-3.72305	-3.29769	-5.73088	FALSE	TRUE	FALSE	TRUE	FALSE	TRUE	4.52409	2.68021	2.43319	3.2125	0.0151203	0.0991716
Q13428	TCOF1	48	10	6.63727	3.48799	6.50867	3.36315	6.14223	3.19619	FALSE	FALSE	FALSE	FALSE	FALSE	FALSE	3.14928	3.14552	2.94604	3.08028	0.00910566	0.0804557
Q92900	UPF1	20	NA	0.25451	-4.96537	-0.732181	-5.49685	-3.92179	-3.14867	FALSE	TRUE	FALSE	TRUE	TRUE	TRUE	5.21988	4.76467	-0.77312	3.07048	0.0938747	0.270117
Q6P1X5	TAF2	3	3	-3.32369	-5.82355	1.04566	-5.30962	-4.6778	-5.00764	FALSE	TRUE	FALSE	FALSE	TRUE	FALSE	2.49986	6.35528	0.329836	3.06166	0.148217	0.343635
P31943	HNRNPH1	7	2	1.08907	-5.16	1.35723	0.345727	2.29757	0.50793	FALSE	TRUE	FALSE	FALSE	FALSE	FALSE	6.24907	1.0115	1.78964	3.01674	0.0858602	0.258767
Q2NL82	TSR1	8	5	1.83683	1.28005	2.23832	-0.393641	1.80843	-4.01134	FALSE	FALSE	FALSE	FALSE	FALSE	FALSE	0.556776	2.63196	5.81977	3.00284	0.126451	0.311341
O60716	CTNND1	2	2	-6.69666	-5.60121	-1.78276	-7.66147	-2.23267	-6.39772	TRUE	TRUE	FALSE	TRUE	FALSE	TRUE	-1.09545	5.87872	4.16505	2.98277	0.173168	0.361931
P48634	PRRC2A	5	NA	-3.27895	-4.82446	-2.61737	-6.96789	-2.01532	-5.0508	FALSE	TRUE	FALSE	TRUE	FALSE	TRUE	1.54552	4.35052	3.03547	2.97717	0.0439419	0.179799
Q07021	C1QBP	3	2	0.111441	-3.60742	0.117434	-5.99936	-6.40936	-5.49146	FALSE	TRUE	FALSE	TRUE	TRUE	TRUE	3.71886	6.1168	-0.917902	2.97259	0.199813	0.387678
Q9NZI8	IGF2BP1	15	12	1.46337	-1.73714	1.57145	-2.28189	1.62885	0	FALSE	FALSE	FALSE	FALSE	FALSE	FALSE	3.20051	3.85333	1.62885	2.89423	0.0275782	0.138201
Q15717	ELAVL1	11	2	-1.56309	-4.95156	-1.52882	-7.02285	-5.4192	-5.00741	FALSE	TRUE	FALSE	TRUE	FALSE	TRUE	3.38847	5.49403	-0.411793	2.82357	0.168357	0.361429
P46781	RPS9	9	5	0.930106	0.229367	0.760623	-0.91691	0.412046	-5.36098	FALSE	FALSE	FALSE	FALSE	FALSE	TRUE	0.700738	1.67753	5.77302	2.7171	0.112248	0.294487
Q15393	SF3B3	4	2	-0.403144	-5.37917	-3.0587	-4.46025	-3.97671	-5.73103	FALSE	TRUE	FALSE	TRUE	TRUE	TRUE	4.97602	1.40155	1.75431	2.71063	0.0534358	0.195448
P84103	SRSF3	3	3	-0.187861	-0.375528	-1.38925	-1.10909	2.05996	-6.13309	FALSE	FALSE	FALSE	FALSE	FALSE	TRUE	0.187667	-0.280153	8.19305	2.70019	0.218289	0.407352
Q13310	PABPC4	18	5	3.10154	-2.8385	1.21038	-1.89013	0.578274	1.60909	FALSE	FALSE	FALSE	FALSE	FALSE	FALSE	5.94003	3.10052	-1.03081	2.66991	0.254796	0.445644
Q92804	TAF15	5	5	-0.691048	-2.89611	-2.34437	-4.41538	-1.60251	-5.31661	FALSE	FALSE	FALSE	TRUE	FALSE	TRUE	2.20506	2.07101	3.7141	2.66339	0.022553	0.121494
P60660	MYL6	6	6	0.471357	-4.21504	0.945408	-3.17077	-1.18899	-0.264381	FALSE	TRUE	FALSE	FALSE	FALSE	FALSE	4.6864	4.11618	-0.924609	2.62599	0.126121	0.311341
Q96RE7	NACC1	14	NA	-1.60566	-4.87839	0.476655	-3.86506	-4.04514	-4.2637	FALSE	TRUE	FALSE	TRUE	TRUE	TRUE	3.27273	4.34171	0.218556	2.611	0.0946444	0.270586
Q9Y6M1	IGF2BP2	9	6	0.745659	-2.65814	0.537588	-4.32985	-0.365137	0.0771718	FALSE	FALSE	FALSE	TRUE	FALSE	FALSE	3.40379	4.86744	-0.442309	2.60964	0.149315	0.343635
Q00839	HNRNPU	15	12	-0.882653	-0.989625	0.289901	-4.66887	3.60166	0.895588	FALSE	FALSE	FALSE	TRUE	FALSE	FALSE	0.106972	4.95877	2.70607	2.5906	0.164045	0.358648
P12814	ACTN1	2	NA	-4.99757	-6.79849	-4.32196	-7.22763	-3.5755	-6.55797	TRUE	TRUE	TRUE	TRUE	FALSE	TRUE	1.80092	2.90567	2.98247	2.56302	0.0213871	0.119422
P52597	HNRNPF	6	NA	-1.50514	-5.53997	-3.01611	-5.71093	-3.10195	-3.56971	FALSE	TRUE	FALSE	TRUE	FALSE	TRUE	4.03483	2.69482	0.467768	2.39914	0.106036	0.285953
P43358	MAGEA4	3	NA	-3.38353	-5.4545	-2.02927	-6.19476	-5.35569	-6.31547	TRUE	TRUE	FALSE	TRUE	TRUE	TRUE	2.07097	4.16549	0.959788	2.39875	0.0866572	0.258767
P05388	RPLP0	10	9	-2.20286	-4.51691	-2.7309	-5.27174	-2.44715	-4.72956	FALSE	TRUE	FALSE	TRUE	FALSE	TRUE	2.31405	2.54084	2.28241	2.3791	0.0226099	0.121494
Q9H074	PAIP1	2	NA	-3.1007	-5.1912	-2.10058	-5.56093	-3.93594	-5.5087	FALSE	TRUE	FALSE	TRUE	TRUE	TRUE	2.09049	3.46035	1.57276	2.37454	0.0418359	0.174381
O15234	CASC3	6	NA	-2.95989	-5.40194	-3.74056	-5.08603	-1.54635	-4.72854	TRUE	TRUE	TRUE	TRUE	FALSE	TRUE	2.44205	1.34547	3.18218	2.32323	0.0478822	0.187329
O75531	BANF1	2	NA	-2.90671	-2.17482	-1.33228	-4.71591	-0.871786	-5.18183	FALSE	TRUE	FALSE	TRUE	FALSE	TRUE	-0.731894	3.38363	4.31004	2.32059	0.155745	0.34731
P62424	RPL7A	7	5	-0.948057	-6.29909	0.154249	-2.55545	-3.13583	-2.03148	FALSE	TRUE	FALSE	FALSE	FALSE	FALSE	5.35103	2.7097	-1.10435	2.3188	0.285457	0.484083
Q92734	TFG	6	2	-3.46259	-4.9374	-1.52261	-5.67477	-4.07297	-5.20235	TRUE	TRUE	FALSE	TRUE	TRUE	TRUE	1.47482	4.15216	1.12937	2.25212	0.0716982	0.23687
P17480	UBTF	2	NA	-4.84831	-5.02553	-4.30628	-5.04281	0.412232	-5.39843	TRUE	TRUE	TRUE	TRUE	FALSE	TRUE	0.17722	0.736531	5.81067	2.24147	0.176656	0.361931
P05387	RPLP2	5	10	2.32991	-1.0723	2.17892	-2.27021	-2.56126	-1.30414	FALSE	FALSE	FALSE	FALSE	FALSE	FALSE	3.40221	4.44913	-1.25712	2.19807	0.207877	0.397911
Q96AG4	LRRC59	3	NA	-4.85213	-5.92266	-1.1745	-5.57517	-3.6874	-4.62115	TRUE	TRUE	FALSE	TRUE	TRUE	TRUE	1.07053	4.40067	0.933755	2.13499	0.0900568	0.264246
P27635	RPL10	5	4	0.906341	-1.16817	0.428034	-1.80503	0.497872	-1.51785	FALSE	FALSE	FALSE	FALSE	FALSE	FALSE	2.07451	2.23307	2.01572	2.10777	0.0334409	0.154743
Q69YQ0	SPECC1L	14	6	-1.7878	-4.04068	-2.62531	-5.67565	-1.63329	-2.56484	FALSE	TRUE	FALSE	TRUE	FALSE	FALSE	2.25287	3.05034	0.931545	2.07825	0.0748221	0.241817
P51991	HNRNPA3	10	2	-2.00665	-4.84798	-1.40796	-5.38595	-1.65491	-0.98517	FALSE	TRUE	FALSE	TRUE	FALSE	FALSE	2.84134	3.97798	-0.66974	2.04986	0.190195	0.380355
Q13283	G3BP1	16	9	-1.50459	-5.17227	-1.23253	-5.17674	-2.63832	-1.08069	FALSE	TRUE	FALSE	TRUE	FALSE	FALSE	3.66767	3.94421	-1.55763	2.01809	0.195563	0.382549
P54727	RAD23B	NA	2	-4.40301	-5.66546	-3.81754	-6.06902	-3.77175	-6.24883	TRUE	TRUE	TRUE	FALSE	TRUE	FALSE	1.26245	2.25148	2.47707	1.997	0.0496147	0.18963
Q15366	PCBP2	2	2	-4.54667	-4.59829	-4.12522	-6.7782	-2.15753	-5.43404	TRUE	TRUE	TRUE	TRUE	FALSE	TRUE	0.0516187	2.65297	3.27651	1.9937	0.115848	0.302153
Q9BXH1	BBC3	3	NA	-3.15164	-5.63514	-2.11052	-4.58592	-4.25761	-5.12476	FALSE	TRUE	FALSE	TRUE	FALSE	TRUE	2.4835	2.4754	0.867151	1.94202	0.0568982	0.201838
O14950	MYL12B	5	8	0.170634	-4.40469	-0.392177	-3.50248	-5.51889	-3.48849	FALSE	FALSE	FALSE	FALSE	TRUE	FALSE	4.57532	3.1103	-2.0304	1.88507	0.329759	0.52339
Q9UN86	G3BP2	7	3	0.720344	0.681026	1.39181	-2.06711	1.011	-1.05725	FALSE	FALSE	FALSE	FALSE	FALSE	FALSE	0.0393187	3.45891	2.06826	1.8555	0.180045	0.366288
P35221	CTNNA1	3	NA	-5.56135	-5.98315	-0.942504	-5.97747	-5.78204	-5.79464	TRUE	TRUE	FALSE	TRUE	TRUE	TRUE	0.421796	5.03497	0.0125973	1.82312	0.216772	0.40622
Q9BYD2	MRPL9	2	NA	-2.94039	-5.10696	-3.29137	-7.05338	-4.98598	-4.43268	FALSE	TRUE	FALSE	TRUE	TRUE	TRUE	2.16656	3.76201	-0.5533	1.79176	0.247528	0.438222
O00425	IGF2BP3	14	8	1.28215	-2.11047	1.37486	-1.24233	-1.48852	-0.826989	FALSE	FALSE	FALSE	FALSE	FALSE	FALSE	3.39262	2.61719	-0.66153	1.78276	0.195233	0.382549
Q9UK76	JPT1	2	2	-6.25309	-5.32052	1.14519	-3.99736	1.14095	0.0170155	TRUE	TRUE	FALSE	TRUE	FALSE	FALSE	-0.932578	5.14255	1.12393	1.77797	0.357706	0.550126
Q13523	PRPF4B	3	4	1.33047	-0.376273	1.00926	-0.766815	1.10385	-0.69249	FALSE	FALSE	FALSE	FALSE	FALSE	FALSE	1.70675	1.77608	1.79634	1.75972	0.0570214	0.201838
P49006	MARCKSL1	2	NA	-5.76761	-6.13605	-4.15237	-6.06886	-1.30937	-4.21212	TRUE	TRUE	TRUE	TRUE	FALSE	TRUE	0.368444	1.91649	2.90275	1.72923	0.143464	0.336762
Q07065	CKAP4	3	3	-0.00369494	-3.12289	0.0433022	-1.82507	0.478078	0.338559	FALSE	FALSE	FALSE	FALSE	FALSE	FALSE	3.1192	1.86837	0.139519	1.70903	0.18068	0.366288
Q9NZB2	FAM120A	13	3	-6.16817	-5.03823	-3.03888	-7.15611	-3.38167	-5.33616	TRUE	TRUE	TRUE	TRUE	FALSE	TRUE	-1.12994	4.11723	1.95449	1.64726	0.357281	0.550126
Q13151	HNRNPA0	5	4	-0.633421	-4.16931	-1.29493	0.0456526	-1.68825	-4.15857	FALSE	TRUE	FALSE	FALSE	FALSE	TRUE	3.53589	-1.34058	2.47031	1.55521	0.307759	0.505664
Q07020	RPL18	5	3	-3.07313	-5.54908	-3.56357	-5.44211	-4.96093	-5.02306	FALSE	FALSE	FALSE	TRUE	TRUE	TRUE	2.47594	1.87854	0.062132	1.47221	0.172095	0.361931
Q8N5F7	NKAP	2	NA	-6.01392	-6.05361	-2.14327	-6.73924	-4.43226	-4.19009	TRUE	TRUE	FALSE	TRUE	TRUE	TRUE	0.0396867	4.59596	-0.242166	1.4645	0.288238	0.486948
Q96SB3	PPP1R9B	2	NA	-6.47292	-4.98278	-5.50909	-5.7725	1.02384	-4.58548	TRUE	TRUE	TRUE	TRUE	FALSE	TRUE	-1.49014	0.263409	5.60932	1.46086	0.47265	0.653265
P50454	SERPINH1	9	10	-3.11279	-1.50006	-2.81905	-6.22043	-3.43936	-5.99582	FALSE	FALSE	FALSE	FALSE	FALSE	TRUE	-1.61274	3.40139	2.55646	1.44837	0.333728	0.525945
Q9P2E9	RRBP1	6	2	-4.01727	-4.31387	-3.25519	-5.4199	-4.07381	-5.85595	TRUE	TRUE	FALSE	TRUE	TRUE	TRUE	0.296592	2.16471	1.78214	1.41448	0.150831	0.344648
P62244	RPS15A	5	6	3.15969	2.4196	3.21725	2.09421	3.0725	0.728719	FALSE	FALSE	FALSE	FALSE	FALSE	FALSE	0.740094	1.12304	2.34378	1.4023	0.143023	0.336762
P51858	HDGF	2	2	-4.73666	-4.96928	-3.0066	-4.84305	-2.6528	-4.73727	TRUE	TRUE	TRUE	TRUE	FALSE	TRUE	0.232621	1.83645	2.08448	1.38452	0.15146	0.344648
P68133	ACTA1	3	5	3.25242	2.66349	3.68156	1.82399	3.99995	2.29954	FALSE	FALSE	FALSE	FALSE	FALSE	FALSE	0.588938	1.85757	1.70041	1.3823	0.128422	0.312985
O95793	STAU1	5	NA	-5.47722	-4.17942	-3.49648	-5.37971	-2.30344	-5.8346	TRUE	TRUE	TRUE	TRUE	FALSE	TRUE	-1.2978	1.88323	3.53116	1.3722	0.389853	0.583471
Q14694	USP10	8	NA	-3.85657	-5.09994	-5.16745	-7.32761	-3.24409	-3.92656	FALSE	TRUE	TRUE	TRUE	FALSE	TRUE	1.24338	2.16016	0.682475	1.362	0.154234	0.34567
Q9P2M7	CGN	3	NA	-4.18585	-4.17226	-3.69802	-5.63127	-3.21234	-5.35946	TRUE	TRUE	TRUE	TRUE	FALSE	TRUE	-0.0135926	1.93325	2.14712	1.35559	0.170179	0.361429
Q9Y5A9	YTHDF2	3	NA	-4.38592	-4.27599	-5.43544	-6.66461	-1.79515	-4.67802	TRUE	TRUE	TRUE	TRUE	FALSE	TRUE	-0.109929	1.22917	2.88287	1.33404	0.282119	0.480248
P98175	RBM10	2	NA	-4.18591	-5.6452	-2.42547	-3.66748	-4.11278	-5.41028	TRUE	TRUE	FALSE	TRUE	FALSE	TRUE	1.45929	1.24201	1.2975	1.33293	0.117759	0.30381
P28799	GRN	2	2	-4.19251	-4.59976	-2.48939	-6.3485	-4.26655	-3.80633	FALSE	TRUE	FALSE	TRUE	FALSE	TRUE	0.407251	3.85911	-0.46022	1.26871	0.353294	0.549021
Q01844	EWSR1	6	7	2.00799	0.401634	1.8443	-3.1225	-3.72126	-0.884135	FALSE	FALSE	FALSE	FALSE	FALSE	FALSE	1.60635	4.9668	-2.83713	1.24534	0.612489	0.759109
Q96HS1	PGAM5	9	4	-2.44324	-5.0731	-2.53145	-6.56831	-5.18353	-2.25058	FALSE	TRUE	FALSE	TRUE	TRUE	FALSE	2.62986	4.03686	-2.93295	1.24459	0.518422	0.695493
P62861	FAU	4	3	2.05798	1.4145	1.86305	0.219904	0.781321	-0.566974	FALSE	FALSE	FALSE	FALSE	FALSE	FALSE	0.643473	1.64314	1.3483	1.21164	0.165536	0.360143
P11387	TOP1	5	3	0.550836	-1.10522	0.430688	-1.19554	-1.55226	-1.86746	FALSE	FALSE	FALSE	FALSE	FALSE	FALSE	1.65606	1.62623	0.315198	1.19916	0.171489	0.361931
Q96I24	FUBP3	10	NA	-5.37331	-4.92955	-1.92007	-5.72754	-4.93303	-5.0635	TRUE	TRUE	FALSE	TRUE	TRUE	TRUE	-0.44376	3.80747	0.130474	1.16473	0.369247	0.563987
P30050	RPL12	4	5	-3.79784	-5.73267	-4.20827	-5.45034	-4.39282	-4.66041	FALSE	TRUE	FALSE	TRUE	TRUE	TRUE	1.93483	1.24207	0.267589	1.14816	0.230246	0.419143
Q14103	HNRNPD	7	2	-2.37232	-4.58815	-1.93087	-4.79319	-5.68223	-4.01864	FALSE	TRUE	FALSE	FALSE	TRUE	TRUE	2.21582	2.86232	-1.66359	1.13818	0.399383	0.586107
P61106	RAB14	NA	2	-4.47113	-4.96202	-3.63352	-7.17293	-4.70253	-4.06902	TRUE	FALSE	TRUE	TRUE	TRUE	TRUE	0.490891	3.53941	-0.633505	1.13227	0.408745	0.589968
P18077	RPL35A	2	NA	-4.10329	-4.72244	-3.71463	-6.01321	-4.62661	-5.07122	FALSE	TRUE	FALSE	TRUE	TRUE	TRUE	0.619148	2.29858	0.444609	1.12078	0.222997	0.411699
Q9Y3U8	RPL36	3	2	0.321255	-0.241497	0.182902	-3.13243	-5.64134	-5.11997	FALSE	FALSE	FALSE	FALSE	TRUE	TRUE	0.562752	3.31533	-0.521374	1.1189	0.392194	0.585012
P42694	HELZ	5	NA	-5.02633	-4.31691	-2.11822	-6.22237	-4.76651	-4.43974	TRUE	TRUE	FALSE	TRUE	TRUE	TRUE	-0.709422	4.10415	-0.32677	1.02265	0.446472	0.62816
P40227	CCT6A	2	5	-1.84807	-2.72988	-1.87137	-3.13454	-1.68737	-2.47964	FALSE	FALSE	FALSE	FALSE	FALSE	FALSE	0.881811	1.26317	0.79227	0.979082	0.223783	0.411699
P49327	FASN	6	3	-2.98749	-4.55947	-3.86562	-5.92355	-3.98794	-3.29018	TRUE	TRUE	TRUE	TRUE	TRUE	FALSE	1.57198	2.05792	-0.697755	0.977381	0.348387	0.546269
Q86UE4	MTDH	6	NA	-3.71637	-4.92418	-2.53685	-4.03857	-4.83865	-5.03583	FALSE	TRUE	FALSE	TRUE	TRUE	TRUE	1.20781	1.50172	0.197179	0.968903	0.260763	0.452531
P84243	H3F3A	NA	2	-3.62697	-5.22558	-4.0838	-7.10077	-4.47305	-2.53449	TRUE	TRUE	TRUE	TRUE	TRUE	FALSE	1.59861	3.01697	-1.93857	0.892338	0.561065	0.733827
Q9BRT6	LLPH	NA	2	-6.08728	-5.46805	-4.00518	-5.25423	-3.39875	-5.41763	TRUE	FALSE	TRUE	TRUE	TRUE	TRUE	-0.619238	1.24905	2.01888	0.882898	0.402607	0.586107
Q00059	TFAM	3	NA	-4.75007	-4.98156	-4.36466	-6.50493	-5.61008	-5.87526	FALSE	TRUE	FALSE	TRUE	TRUE	TRUE	0.231489	2.14027	0.265179	0.878979	0.31818	0.512305
P63244	RACK1	3	2	-4.52377	-1.56647	-2.43313	-6.72693	-3.79688	-4.99034	TRUE	FALSE	FALSE	TRUE	TRUE	TRUE	-2.9573	4.2938	1.19346	0.843319	0.711273	0.81971
P62857	RPS28	4	5	-0.607822	-0.356192	-0.263068	-2.62054	-0.739072	-1.14808	FALSE	FALSE	FALSE	FALSE	FALSE	FALSE	-0.251631	2.35747	0.409012	0.838284	0.416378	0.597694
P19474	TRIM21	9	3	1.4179	3.43972	1.26981	1.12987	-0.252125	-4.53181	FALSE	FALSE	FALSE	FALSE	FALSE	TRUE	-2.02182	0.139942	4.27968	0.79927	0.676218	0.799075
P55072	VCP	2	5	-4.55248	-6.09942	-3.23141	-4.87752	-5.91119	-5.07141	TRUE	TRUE	FALSE	TRUE	TRUE	FALSE	1.54694	1.64611	-0.83978	0.784423	0.403442	0.586107
P0DMV9	HSPA1B	9	7	1.28346	0.00818153	1.2157	0.508241	1.22136	1.04294	FALSE	FALSE	FALSE	FALSE	FALSE	FALSE	1.27528	0.707461	0.178416	0.720387	0.388099	0.583471
Q562R1	ACTBL2	2	2	2.54665	1.27411	3.26687	2.022	3.35168	3.74595	FALSE	FALSE	FALSE	FALSE	FALSE	FALSE	1.27254	1.24487	-0.394267	0.707716	0.399052	0.586107
P24534	EEF1B2	2	NA	-3.76294	-4.23607	-2.58859	-4.54457	-5.18169	-4.86317	FALSE	TRUE	FALSE	TRUE	TRUE	TRUE	0.473129	1.95598	-0.318522	0.703531	0.478023	0.655995
P13010	XRCC5	NA	5	-3.19871	-6.27088	-5.87597	-6.19473	-5.12734	-3.83208	TRUE	TRUE	TRUE	FALSE	TRUE	FALSE	3.07217	0.318755	-1.29527	0.698552	0.630648	0.764318
Q7Z406	MYH14	6	NA	-6.95677	-3.39284	-2.91467	-4.54329	0.116898	-3.90342	TRUE	TRUE	FALSE	TRUE	FALSE	TRUE	-3.56393	1.62862	4.02031	0.695002	0.751959	0.842647
P19338	NCL	18	21	-0.421728	-0.207299	0.392459	-0.684686	-0.72756	-1.89749	FALSE	FALSE	FALSE	FALSE	FALSE	FALSE	-0.214429	1.07715	1.16993	0.677549	0.407692	0.589968
Q9NR30	DDX21	2	2	-3.45443	-5.48845	-5.25699	-3.84546	-2.86386	-4.26143	TRUE	TRUE	TRUE	TRUE	FALSE	TRUE	2.03402	-1.41154	1.39757	0.67335	0.553108	0.727688
P48681	NES	31	15	1.81844	1.78115	2.02973	1.63706	1.62809	0.0574738	FALSE	FALSE	FALSE	FALSE	FALSE	FALSE	0.0372846	0.392668	1.57062	0.666856	0.434244	0.614834
Q9UHX1	PUF60	3	3	0.201541	-0.718117	-0.362434	-4.63707	-4.61617	-1.41792	FALSE	FALSE	FALSE	FALSE	TRUE	FALSE	0.919658	4.27463	-3.19825	0.665349	0.778356	0.861235
P62854	RPS26	3	3	1.42021	1.03286	1.29628	0.724917	1.52614	0.545109	FALSE	FALSE	FALSE	FALSE	FALSE	FALSE	0.387345	0.57136	0.981027	0.646577	0.402732	0.586107
Q07955	SRSF1	5	3	-4.63454	-4.32917	-4.54004	-5.97019	-3.98178	-4.79223	TRUE	FALSE	TRUE	TRUE	TRUE	TRUE	-0.305373	1.43015	0.810458	0.645078	0.473139	0.653265
P04083	ANXA1	8	8	-3.79289	-5.9872	-6.17514	-7.04461	-4.14137	-2.98166	TRUE	TRUE	TRUE	TRUE	TRUE	FALSE	2.19431	0.869474	-1.15971	0.63469	0.605051	0.759109
P35580	MYH10	69	63	3.41323	3.21804	1.62769	0.119027	1.08485	0.900632	FALSE	FALSE	FALSE	FALSE	FALSE	FALSE	0.195186	1.50867	0.184222	0.629358	0.433229	0.614834
Q15847	ADIRF	2	2	-4.31861	-6.59153	-3.78618	-6.26615	-4.92846	-2.02021	FALSE	TRUE	FALSE	TRUE	TRUE	FALSE	2.27292	2.47997	-2.90825	0.61488	0.656024	0.786524
P07339	CTSD	3	4	-3.58736	-5.17234	-3.6326	-4.15857	-5.595	-5.14989	FALSE	TRUE	FALSE	FALSE	TRUE	TRUE	1.58498	0.525967	-0.445111	0.555278	0.567509	0.735781
P46821	MAP1B	10	6	1.67294	1.11114	2.67013	1.83997	3.20221	3.01352	FALSE	FALSE	FALSE	FALSE	FALSE	FALSE	0.5618	0.830162	0.188696	0.526886	0.492568	0.667736
Q13011	ECH1	NA	2	-4.81509	-5.872	-3.97641	-5.73132	-5.47244	-4.16707	TRUE	TRUE	TRUE	TRUE	TRUE	FALSE	1.05691	1.75492	-1.30537	0.502154	0.640341	0.76979
Q15233	NONO	18	22	-0.33359	-0.94358	-0.659069	-0.0254429	1.12221	-0.401122	FALSE	FALSE	FALSE	FALSE	FALSE	FALSE	0.60999	-0.633627	1.52333	0.499898	0.608773	0.759109
Q13813	SPTAN1	3	2	-2.37881	-6.04594	-2.1229	-0.304043	0.381856	0.791204	FALSE	TRUE	FALSE	FALSE	FALSE	FALSE	3.66713	-1.81886	-0.409349	0.479642	0.765295	0.851176
Q16698	DECR1	NA	4	-5.1091	-4.50989	-3.92662	-4.99349	-3.97272	-4.9287	TRUE	FALSE	TRUE	TRUE	TRUE	TRUE	-0.599205	1.06687	0.955979	0.474547	0.565742	0.735629
O00571	DDX3X	2	2	-3.09002	-5.39235	-2.49003	-1.66439	-3.72253	-3.62845	FALSE	TRUE	FALSE	FALSE	FALSE	FALSE	2.30232	-0.825633	-0.0940804	0.46087	0.671775	0.796839
P04792	HSPB1	7	8	-3.60028	-4.69452	-3.96565	-4.65593	-1.49592	-1.07596	TRUE	FALSE	FALSE	TRUE	FALSE	FALSE	1.09423	0.690287	-0.419963	0.454853	0.587407	0.751608
Q6ZUT1	NKAPD1	3	3	-3.43391	-4.15919	-4.99273	-7.14659	-5.89751	-4.33108	FALSE	TRUE	TRUE	TRUE	TRUE	TRUE	0.725282	2.15386	-1.56643	0.437571	0.735444	0.832508
P52907	CAPZA1	5	2	-5.9519	-5.13982	-5.19866	-7.0587	-4.09435	-4.33295	TRUE	TRUE	TRUE	FALSE	TRUE	TRUE	-0.812081	1.86003	0.238595	0.428849	0.687307	0.805454
Q9BUT9	MCRIP2	5	NA	-3.61367	-3.98591	-4.87014	-5.36475	-5.22436	-5.61416	FALSE	TRUE	TRUE	TRUE	TRUE	TRUE	0.372242	0.494609	0.389801	0.418884	0.569465	0.736178
P58546	MTPN	NA	2	-4.86015	-5.95741	-3.41818	-6.43964	-5.01294	-2.12508	TRUE	TRUE	TRUE	TRUE	TRUE	FALSE	1.09725	3.02146	-2.88786	0.410284	0.817585	0.889373
O43707	ACTN4	6	NA	-5.42498	-4.73906	-1.56643	-4.38132	-5.24519	-4.32175	TRUE	TRUE	FALSE	TRUE	TRUE	TRUE	-0.685923	2.81489	-0.923445	0.401841	0.715509	0.822467
O43854	EDIL3	2	NA	-4.51243	-3.16077	-4.90838	-4.00384	-0.457191	-3.79334	TRUE	TRUE	TRUE	TRUE	FALSE	TRUE	-1.35166	-0.904547	3.33615	0.359982	0.780132	0.861235
P04075	ALDOA	5	8	-5.62019	-3.62589	-1.23607	-0.644623	-1.29719	-4.91269	TRUE	FALSE	FALSE	FALSE	FALSE	TRUE	-1.9943	-0.591443	3.6155	0.34325	0.832584	0.89911
Q6P5R6	RPL22L1	NA	2	-3.33018	-2.67635	-4.6022	-4.4335	-4.60879	-6.3	TRUE	FALSE	TRUE	FALSE	TRUE	TRUE	-0.653835	-0.168699	1.69122	0.289561	0.756544	0.845661
P62826	RAN	2	3	-5.14725	-3.38736	-3.46593	-6.32549	-3.61314	-3.32147	TRUE	FALSE	TRUE	TRUE	TRUE	FALSE	-1.75989	2.85956	-0.29167	0.269334	0.852999	0.914513
P49368	CCT3	3	4	-4.7066	-3.98193	-5.25931	-6.16263	-5.0147	-5.63124	TRUE	FALSE	TRUE	FALSE	TRUE	TRUE	-0.724671	0.903325	0.616547	0.265067	0.748754	0.842647
Q02878	RPL6	11	7	3.24141	2.08903	3.14527	1.9073	0.644178	2.25697	FALSE	FALSE	FALSE	FALSE	FALSE	FALSE	1.15237	1.23797	-1.61279	0.259185	0.784275	0.863671
Q9UGY1	NOL12	2	3	-1.09947	-2.86064	-1.38379	-4.29293	-5.86456	-1.94164	FALSE	FALSE	FALSE	FALSE	TRUE	FALSE	1.76117	2.90915	-3.92292	0.249131	0.89008	0.943088
Q71U36	TUBA1A	2	17	7.55792	6.96909	7.50893	6.91223	7.48702	8.06723	FALSE	FALSE	FALSE	FALSE	FALSE	FALSE	0.588834	0.596694	-0.580208	0.201773	0.791829	0.869842
P34932	HSPA4	2	3	-5.80683	-6.06924	-4.72073	-3.19218	-3.15846	-5.00952	TRUE	TRUE	TRUE	FALSE	TRUE	TRUE	0.262407	-1.52855	1.85106	0.194971	0.876708	0.935435
Q9NSI2	FAM207A	2	4	-2.89208	-4.35103	-3.13183	-2.76899	-3.65837	-3.10938	FALSE	FALSE	FALSE	FALSE	TRUE	FALSE	1.45895	-0.36284	-0.54899	0.182374	0.830891	0.89911
P11142	HSPA8	20	25	4.01207	3.66838	4.21177	4.18901	5.38332	5.23881	FALSE	FALSE	FALSE	FALSE	FALSE	FALSE	0.34369	0.0227559	0.144506	0.170317	0.815247	0.888998
P22314	UBA1	9	10	-0.903914	-2.44681	-1.303	-5.60092	-5.66007	-0.321605	FALSE	FALSE	FALSE	TRUE	TRUE	FALSE	1.5429	4.29792	-5.33846	0.167451	0.949845	0.975525
P55209	NAP1L1	3	3	-2.47653	-2.72552	-3.2529	-4.74069	-4.42793	-3.14642	FALSE	FALSE	FALSE	FALSE	FALSE	FALSE	0.24899	1.48779	-1.28152	0.151756	0.890224	0.943088
P63167	DYNLL1	3	NA	-5.46779	-3.66024	-4.25945	-6.21593	-3.96975	-4.26165	TRUE	TRUE	TRUE	TRUE	FALSE	TRUE	-1.80755	1.95648	0.2919	0.146942	0.912345	0.957425
P62906	RPL10A	6	7	-3.59972	-5.97063	-4.30181	-5.39558	-4.06305	-1.03114	TRUE	TRUE	TRUE	TRUE	FALSE	FALSE	2.37091	1.09377	-3.03191	0.144255	0.926261	0.962642
Q9Y2W1	THRAP3	8	6	-5.45924	-2.14933	-3.51996	-5.5149	-1.64326	-3.36478	TRUE	FALSE	TRUE	TRUE	FALSE	FALSE	-3.30991	1.99494	1.72152	0.135516	0.920675	0.961641
Q16181	SEPTIN7	NA	2	-5.64734	-5.20708	-4.59509	-7.1454	-5.14412	-3.39523	TRUE	TRUE	TRUE	TRUE	TRUE	FALSE	-0.440258	2.55031	-1.74888	0.120389	0.929762	0.962642
P46777	RPL5	4	7	-4.58745	-5.94895	-3.64111	-3.47831	-3.44213	-2.58339	TRUE	TRUE	TRUE	FALSE	TRUE	FALSE	1.36149	-0.162796	-0.858743	0.113318	0.90409	0.953248
P15880	RPS2	4	3	1.98384	1.48666	1.70128	1.22776	0.1517	0.824018	FALSE	FALSE	FALSE	FALSE	FALSE	FALSE	0.497174	0.473524	-0.672319	0.0994598	0.896212	0.947182
Q8IY81	FTSJ3	4	2	-2.85527	-4.09586	-4.21045	-3.10808	-5.18605	-5.34006	FALSE	TRUE	TRUE	TRUE	TRUE	TRUE	1.24059	-1.10238	0.154011	0.0974081	0.923286	0.962116
P52943	CRIP2	2	2	-0.644718	-1.05616	-0.248602	-0.419265	-0.0370172	0.307071	FALSE	FALSE	FALSE	FALSE	FALSE	FALSE	0.411442	0.170662	-0.344088	0.0793388	0.915749	0.958742
P11216	PYGB	6	3	-5.67939	-2.26627	-5.28594	-6.37999	-2.58755	-5.12177	TRUE	FALSE	TRUE	TRUE	FALSE	TRUE	-3.41313	1.09405	2.53422	0.0717144	0.966134	0.981539
O14979	HNRNPDL	4	NA	-3.27629	-4.99534	-4.63665	-4.49339	-4.86318	-3.49667	FALSE	TRUE	TRUE	TRUE	TRUE	TRUE	1.71905	-0.143264	-1.3665	0.0697596	0.951465	0.975525
P06733	ENO1	15	22	2.26318	2.91371	2.72061	1.72776	2.76778	2.91609	FALSE	FALSE	FALSE	FALSE	FALSE	FALSE	-0.650535	0.992846	-0.148307	0.0646677	0.939105	0.968348
Q8WWM7	ATXN2L	19	3	2.10079	1.69259	3.03645	1.72082	1.14703	2.686	FALSE	FALSE	FALSE	FALSE	FALSE	FALSE	0.408196	1.31564	-1.53897	0.0616209	0.953666	0.975539
P02786	TFRC	4	6	-3.59607	-5.26849	-1.91175	-5.0391	-7.0695	-2.39232	TRUE	TRUE	FALSE	TRUE	TRUE	FALSE	1.67241	3.12736	-4.67718	0.0408613	0.984064	0.995221
P23528	CFL1	5	3	1.03724	1.2503	0.97439	-0.345768	-0.73088	0.342274	FALSE	FALSE	FALSE	FALSE	FALSE	FALSE	-0.213052	1.32016	-1.07315	0.0113177	0.99084	0.995303
P08493	MGP	3	3	-5.21249	-5.1713	-4.79322	-3.69449	-3.22154	-4.37692	TRUE	TRUE	TRUE	TRUE	FALSE	TRUE	-0.0411895	-1.09873	1.15538	0.00515401	0.995863	0.996751
Q16891	IMMT	3	3	-5.22317	-4.96285	-4.86829	-5.51318	-5.30393	-4.92861	TRUE	FALSE	TRUE	TRUE	TRUE	TRUE	-0.260316	0.644886	-0.375312	0.00308587	0.996751	0.996751
Q7Z6E9	RBBP6	NA	3	-4.60193	-5.3057	-3.8184	-4.01658	-5.0775	-4.1446	TRUE	FALSE	TRUE	TRUE	TRUE	TRUE	0.703762	0.198188	-0.9329	-0.0103166	0.990268	0.995303
Q9UQ80	PA2G4	3	2	-5.90428	-4.47523	-4.9483	-5.81108	-3.72153	-4.24933	TRUE	TRUE	TRUE	FALSE	TRUE	TRUE	-1.42905	0.862776	0.527796	-0.0128253	0.98866	0.995303
Q01105	SET	2	5	-3.0893	-4.27212	-3.93616	-5.39734	-4.82394	-2.08774	TRUE	TRUE	FALSE	TRUE	TRUE	FALSE	1.18282	1.46118	-2.7362	-0.0307316	0.979097	0.992448
P61978	HNRNPK	14	11	1.5356	0.862705	1.59568	0.305658	-1.6642	0.463451	FALSE	FALSE	FALSE	FALSE	FALSE	FALSE	0.672894	1.29002	-2.12766	-0.0549129	0.960276	0.979643
P47756	CAPZB	2	2	-3.86835	-4.23052	-3.395	-5.76162	-5.15412	-2.18562	TRUE	TRUE	FALSE	TRUE	TRUE	FALSE	0.362169	2.36663	-2.9685	-0.0799013	0.96207	0.979643
P62805	HIST1H4A	7	8	0.872635	2.47335	0.799486	-0.529082	0.948594	0.932313	FALSE	FALSE	FALSE	FALSE	FALSE	FALSE	-1.60072	1.32857	0.0162803	-0.0852898	0.940123	0.968348
Q14498	RBM39	7	10	3.6232	4.2872	3.1094	2.8415	3.15066	3.01159	FALSE	FALSE	FALSE	FALSE	FALSE	FALSE	-0.664005	0.267905	0.139067	-0.0856777	0.909509	0.956701
Q99497	PARK7	NA	2	-3.61639	-5.21441	-4.2165	-4.39227	-4.67299	-2.56235	TRUE	TRUE	TRUE	FALSE	TRUE	FALSE	1.59802	0.175775	-2.11064	-0.112282	0.930266	0.962642
Q9UNF1	MAGED2	NA	4	-3.57618	-4.77192	-6.47334	-5.26295	-2.39823	-1.82726	TRUE	TRUE	TRUE	TRUE	TRUE	FALSE	1.19574	-1.21039	-0.570966	-0.195206	0.838785	0.903619
Q13045	FLII	8	6	-1.61079	-4.27845	-1.86255	0.330008	-0.0145869	1.05518	FALSE	FALSE	FALSE	FALSE	FALSE	FALSE	2.66766	-2.19256	-1.06977	-0.198221	0.890011	0.943088
P55060	CSE1L	NA	2	-4.79748	-1.86172	-4.75979	-5.70256	-4.14926	-5.44281	TRUE	FALSE	TRUE	TRUE	TRUE	TRUE	-2.93576	0.942762	1.29356	-0.233147	0.845042	0.908165
P62241	RPS8	7	7	-0.213435	0.793376	0.124357	-0.107345	0.637317	0.580663	FALSE	FALSE	FALSE	FALSE	FALSE	FALSE	-1.00681	0.231702	0.0566531	-0.239485	0.7595	0.846843
P42766	RPL35	7	5	1.22037	0.717642	2.04487	2.36323	1.12553	2.05052	FALSE	FALSE	FALSE	FALSE	FALSE	FALSE	0.502733	-0.318367	-0.924986	-0.246873	0.76857	0.852692
Q9BY77	POLDIP3	2	NA	-5.50514	-3.78751	-3.74844	-6.03598	-5.87673	-4.51947	TRUE	TRUE	FALSE	TRUE	TRUE	TRUE	-1.71763	2.28754	-1.35726	-0.262448	0.820822	0.890722
P60174	TPI1	3	2	-5.80797	-4.54132	-4.2811	-6.30716	-4.73059	-3.17794	TRUE	TRUE	TRUE	TRUE	TRUE	FALSE	-1.26665	2.02606	-1.55265	-0.264416	0.806611	0.881737
P23246	SFPQ	20	36	2.92837	2.73284	2.7919	2.56701	1.79989	3.02606	FALSE	FALSE	FALSE	FALSE	FALSE	FALSE	0.195534	0.224887	-1.22617	-0.268584	0.733463	0.832508
P39019	RPS19	12	13	4.63864	4.88661	4.34354	4.33393	4.37703	5.02711	FALSE	FALSE	FALSE	FALSE	FALSE	FALSE	-0.247963	0.00960339	-0.650078	-0.296146	0.693941	0.805983
P62263	RPS14	8	7	4.27288	5.29717	4.26087	4.30768	4.27378	4.17156	FALSE	FALSE	FALSE	FALSE	FALSE	FALSE	-1.02429	-0.0468056	0.102216	-0.32296	0.677243	0.799075
P62829	RPL23	6	5	0.344975	1.74993	0.805508	0.75094	-0.275218	-0.648273	FALSE	FALSE	FALSE	FALSE	FALSE	FALSE	-1.40496	0.0545677	0.373054	-0.325778	0.701157	0.812249
P39023	RPL3	11	10	0.376533	-0.366393	-0.885303	-0.106248	-1.78792	-0.788395	FALSE	FALSE	FALSE	FALSE	FALSE	FALSE	0.742926	-0.779055	-0.999528	-0.345219	0.679698	0.799856
P56537	EIF6	NA	2	-4.66009	-3.01126	-5.23219	-5.32645	-5.0517	-5.5323	TRUE	FALSE	TRUE	TRUE	TRUE	TRUE	-1.64883	0.0942626	0.480604	-0.357987	0.6901	0.805454
P62917	RPL8	4	6	-7.27543	-6.38196	-4.95321	-1.24948	-2.87334	-6.39365	TRUE	TRUE	TRUE	FALSE	FALSE	TRUE	-0.893461	-3.70372	3.52031	-0.358958	0.870392	0.930923
Q8NCA5	FAM98A	7	4	-3.60716	-4.45895	-2.82627	-2.83686	-4.40219	-2.44555	FALSE	FALSE	FALSE	FALSE	TRUE	FALSE	0.851792	0.0105895	-1.95664	-0.364754	0.728672	0.831171
Q4KMP7	TBC1D10B	2	2	0.133592	0.502703	0.00546017	0.555487	0.443963	0.628628	FALSE	FALSE	FALSE	FALSE	FALSE	FALSE	-0.36911	-0.550027	-0.184665	-0.367934	0.619542	0.759109
P62195	PSMC5	NA	3	-5.33225	-5.69349	-4.35317	-5.41094	-4.80126	-2.20426	TRUE	TRUE	TRUE	TRUE	TRUE	FALSE	0.361246	1.05776	-2.597	-0.392663	0.735243	0.832508
Q14847	LASP1	2	4	-4.72372	-4.44498	-5.39885	-5.90181	-5.73178	-4.28683	TRUE	TRUE	TRUE	FALSE	TRUE	FALSE	-0.278741	0.502963	-1.44495	-0.406908	0.660602	0.786581
Q9UHF7	TRPS1	2	NA	-6.57224	-5.16664	-5.39437	-5.6155	-3.9675	-3.91846	TRUE	TRUE	TRUE	TRUE	FALSE	TRUE	-1.4056	0.22113	-0.0490335	-0.411167	0.621747	0.759724
P41219	PRPH	26	35	7.67719	7.95205	7.89124	8.10605	7.51567	8.26511	FALSE	FALSE	FALSE	FALSE	FALSE	FALSE	-0.274851	-0.214812	-0.749437	-0.413034	0.579612	0.744977
Q9UQ35	SRRM2	25	35	2.35042	3.36223	2.74759	3.2471	2.52692	2.26221	FALSE	FALSE	FALSE	FALSE	FALSE	FALSE	-1.01182	-0.499507	0.264704	-0.41554	0.613782	0.759109
P14618	PKM	20	19	-1.77496	0.395325	-0.286884	0.416826	3.04878	1.42217	FALSE	FALSE	FALSE	FALSE	FALSE	FALSE	-2.17029	-0.703709	1.62661	-0.415796	0.751609	0.842647
Q92841	DDX17	23	16	1.37499	1.00163	1.10335	2.52605	-0.0662138	0.153516	FALSE	FALSE	FALSE	FALSE	FALSE	FALSE	0.373365	-1.4227	-0.21973	-0.423023	0.633254	0.765396
P07814	EPRS	3	3	-5.96344	-4.86359	-3.48911	-4.06916	-5.83086	-5.07776	TRUE	TRUE	TRUE	FALSE	TRUE	TRUE	-1.09986	0.580049	-0.7531	-0.424302	0.616471	0.759109
P22695	UQCRC2	NA	3	-4.75477	-5.14425	-4.60944	-5.71214	-5.81172	-3.01324	TRUE	TRUE	TRUE	FALSE	TRUE	FALSE	0.389483	1.10269	-2.79847	-0.435433	0.717988	0.823195
P62847	RPS24	3	6	4.84491	5.04637	4.9048	5.47868	4.88177	5.45395	FALSE	FALSE	FALSE	FALSE	FALSE	FALSE	-0.201462	-0.573886	-0.57218	-0.449176	0.544986	0.720825
P07196	NEFL	20	35	6.34785	7.02832	6.73479	7.02058	6.58618	6.96844	FALSE	FALSE	FALSE	FALSE	FALSE	FALSE	-0.68047	-0.285793	-0.382261	-0.449508	0.546276	0.720825
Q9BVA1	TUBB2B	2	2	2.70143	2.77825	2.95706	3.24619	3.69361	4.70073	FALSE	FALSE	FALSE	FALSE	FALSE	FALSE	-0.0768221	-0.289125	-1.00712	-0.457689	0.555103	0.728164
P46776	RPL27A	4	4	0.878902	0.451632	0.678986	1.24168	1.36583	2.63686	FALSE	FALSE	FALSE	FALSE	FALSE	FALSE	0.42727	-0.562694	-1.27104	-0.46882	0.598957	0.758906
Q02790	FKBP4	2	4	-5.91646	-5.76041	-5.69465	-6.75304	-4.72222	-2.38353	TRUE	TRUE	TRUE	TRUE	TRUE	FALSE	-0.156059	1.05839	-2.3387	-0.478789	0.691679	0.805454
P04844	RPN2	3	2	-4.4762	-4.1097	-4.7661	-5.02058	-4.88784	-3.53817	TRUE	TRUE	TRUE	TRUE	TRUE	FALSE	-0.366496	0.254475	-1.34966	-0.487228	0.576474	0.743085
Q9NYL9	TMOD3	7	9	-3.33894	-4.02557	-3.64156	-3.6276	-4.89854	-2.67555	FALSE	FALSE	FALSE	FALSE	TRUE	FALSE	0.686635	-0.0139604	-2.22298	-0.51677	0.623836	0.760194
P18621	RPL17	10	9	2.07959	3.78408	1.62299	2.68655	1.7377	0.544858	FALSE	FALSE	FALSE	FALSE	FALSE	FALSE	-1.70449	-1.06356	1.19284	-0.525067	0.614926	0.759109
Q5T9A4	ATAD3B	3	2	-5.61592	-4.5225	-3.81168	-4.30545	-5.05493	-4.06945	TRUE	TRUE	FALSE	TRUE	TRUE	FALSE	-1.09343	0.493767	-0.985483	-0.52838	0.52084	0.695493
P14314	PRKCSH	3	3	-3.89205	-5.07622	-4.16441	-5.75943	-5.4955	-1.11405	TRUE	TRUE	TRUE	TRUE	TRUE	FALSE	1.18417	1.59502	-4.38145	-0.534086	0.724701	0.82876
P18124	RPL7	8	6	-3.00389	-3.91727	-4.78392	-5.29992	-4.3783	-1.29066	TRUE	TRUE	TRUE	FALSE	TRUE	FALSE	0.913373	0.516001	-3.08764	-0.552757	0.638592	0.769762
Q9Y6N5	SQOR	NA	2	-3.682	-4.23978	-3.93619	-4.558	-4.28256	-1.44233	TRUE	TRUE	TRUE	TRUE	TRUE	FALSE	0.557779	0.621812	-2.84023	-0.553546	0.595906	0.757191
Q14444	CAPRIN1	8	5	-1.94141	2.58474	-1.879	-4.57896	-4.68987	-4.85301	FALSE	FALSE	FALSE	FALSE	TRUE	TRUE	-4.52616	2.69996	0.163146	-0.55435	0.796765	0.873113
P13639	EEF2	5	10	-3.87009	-4.50207	-3.78788	-1.49316	-1.2918	-1.24632	TRUE	FALSE	TRUE	FALSE	FALSE	FALSE	0.63198	-2.29472	-0.0454783	-0.569406	0.589827	0.751608
Q9BUJ2	HNRNPUL1	11	6	-4.02302	-0.879536	-4.3613	-1.82171	-2.80561	-6.75411	TRUE	FALSE	TRUE	FALSE	FALSE	TRUE	-3.14349	-2.53959	3.9485	-0.57819	0.742372	0.838223
P23396	RPS3	17	22	5.42176	5.74642	4.97363	5.48204	4.94859	5.96559	FALSE	FALSE	FALSE	FALSE	FALSE	FALSE	-0.324655	-0.508404	-1.017	-0.616687	0.425759	0.606672
P62995	TRA2B	3	NA	-4.92295	-3.9866	-6.32549	-5.75253	-6.08358	-5.73006	FALSE	TRUE	TRUE	TRUE	TRUE	TRUE	-0.936342	-0.572953	-0.353524	-0.62094	0.420758	0.601468
Q8TA86	RP9	6	5	-6.35785	-3.95558	-4.82378	-5.31314	-3.66644	-3.71639	TRUE	TRUE	TRUE	TRUE	TRUE	FALSE	-2.40227	0.48936	0.0499496	-0.620988	0.543015	0.720787
P62249	RPS16	9	9	3.43379	4.11349	3.26902	3.9604	2.8746	3.4573	FALSE	FALSE	FALSE	FALSE	FALSE	FALSE	-0.679703	-0.691387	-0.582698	-0.651263	0.389395	0.583471
Q9Y608	LRRFIP2	8	9	-1.33385	-1.15284	-2.01793	-2.7213	-3.08992	-0.602821	FALSE	FALSE	FALSE	FALSE	TRUE	FALSE	-0.181009	0.703363	-2.4871	-0.654914	0.563185	0.734446
P31939	ATIC	NA	5	-4.23648	-5.31295	-4.10559	-3.57302	-4.73677	-2.2272	TRUE	TRUE	TRUE	FALSE	TRUE	FALSE	1.07647	-0.532564	-2.50957	-0.655221	0.618124	0.759109
P68104	EEF1A1	6	11	0.652581	2.05011	0.787469	3.00467	5.78107	4.1549	FALSE	FALSE	FALSE	FALSE	FALSE	FALSE	-1.39753	-2.2172	1.62616	-0.662855	0.588912	0.751608
P46782	RPS5	6	10	3.15307	4.53072	2.58897	3.45005	2.12768	1.9119	FALSE	FALSE	FALSE	FALSE	FALSE	FALSE	-1.37764	-0.861082	0.215781	-0.674315	0.441151	0.622637
P62750	RPL23A	11	10	5.89799	6.85853	5.61717	6.52677	5.5348	5.70209	FALSE	FALSE	FALSE	FALSE	FALSE	FALSE	-0.960546	-0.909593	-0.167292	-0.679144	0.383345	0.581537
Q16778	HIST2H2BE	3	4	2.38703	2.35957	2.61079	3.57553	2.01933	3.20233	FALSE	FALSE	FALSE	FALSE	FALSE	FALSE	0.0274568	-0.964744	-1.183	-0.706763	0.387364	0.583471
P08708	RPS17	10	10	5.78533	6.3257	6.00414	6.61608	6.27476	7.25737	FALSE	FALSE	FALSE	FALSE	FALSE	FALSE	-0.540371	-0.611937	-0.982612	-0.71164	0.355455	0.550126
Q9NYF8	BCLAF1	7	7	-4.95871	-1.30767	-2.47988	-2.08607	-3.06088	-4.95099	TRUE	FALSE	FALSE	FALSE	FALSE	TRUE	-3.65104	-0.393807	1.89011	-0.718245	0.688168	0.805454
P08238	HSP90AB1	17	11	2.07901	3.22024	3.6555	1.57521	0.447933	3.63675	FALSE	FALSE	FALSE	FALSE	FALSE	FALSE	-1.14124	2.08029	-3.18882	-0.749922	0.658533	0.786581
Q9Y2J2	EPB41L3	18	25	5.18528	5.32624	5.05297	5.68031	4.47933	5.96982	FALSE	FALSE	FALSE	FALSE	FALSE	FALSE	-0.140964	-0.627344	-1.4905	-0.752934	0.37937	0.577471
P63241	EIF5A	NA	3	-4.48662	-5.79224	-5.58795	-5.90723	-6.17618	-2.29119	TRUE	TRUE	TRUE	TRUE	TRUE	FALSE	1.30562	0.319282	-3.88499	-0.753362	0.613315	0.759109
Q05519	SRSF11	NA	2	-4.75762	-4.24202	-4.68097	-2.57537	-4.12998	-4.47377	TRUE	TRUE	TRUE	FALSE	TRUE	TRUE	-0.515605	-2.1056	0.343792	-0.759137	0.460808	0.640251
Q01082	SPTBN1	3	3	-0.900667	-1.59882	-0.950733	0.610346	0.198364	1.66545	FALSE	FALSE	FALSE	FALSE	FALSE	FALSE	0.698154	-1.56108	-1.46708	-0.776669	0.394203	0.586048
P62753	RPS6	9	9	3.31107	3.77909	2.91529	4.01827	3.14293	3.96088	FALSE	FALSE	FALSE	FALSE	FALSE	FALSE	-0.468022	-1.10297	-0.817948	-0.796315	0.316975	0.512213
P06703	S100A6	NA	3	-4.22557	-6.56572	-6.32186	-4.75274	-5.17634	-1.9958	TRUE	TRUE	TRUE	TRUE	TRUE	FALSE	2.34015	-1.56913	-3.18054	-0.803172	0.629753	0.764318
P06748	NPM1	11	12	0.98411	2.07646	1.16463	2.00603	0.671331	1.15273	FALSE	FALSE	FALSE	FALSE	FALSE	FALSE	-1.09235	-0.841395	-0.481404	-0.80505	0.310622	0.505664
Q7Z7K6	CENPV	2	2	-6.0458	-0.276294	-4.32114	-6.84819	-4.40278	-5.1676	TRUE	FALSE	TRUE	TRUE	TRUE	FALSE	-5.7695	2.52705	0.764822	-0.825878	0.709974	0.81971
P48047	ATP5PO	6	7	1.58016	2.15848	1.43785	1.98828	1.16738	2.53066	FALSE	FALSE	FALSE	FALSE	FALSE	FALSE	-0.578319	-0.550431	-1.36328	-0.830678	0.296756	0.495704
Q9Y3I0	RTCB	16	3	2.12114	2.33165	1.33107	1.82893	0.405568	2.31896	FALSE	FALSE	FALSE	FALSE	FALSE	FALSE	-0.210517	-0.497855	-1.9134	-0.873923	0.323155	0.518442
O60664	PLIN3	NA	3	-3.57207	-5.71754	-4.08121	-2.61403	-3.9043	-0.59451	TRUE	TRUE	TRUE	FALSE	TRUE	FALSE	2.14547	-1.46718	-3.30979	-0.877167	0.606101	0.759109
P35232	PHB	NA	2	-6.48568	-5.21512	-4.42897	-4.54947	-4.44449	-2.91073	TRUE	FALSE	TRUE	TRUE	TRUE	FALSE	-1.27057	0.120502	-1.53376	-0.894608	0.309373	0.505664
P04406	GAPDH	16	17	1.70766	1.3466	2.51656	2.71379	0.711934	3.58291	FALSE	FALSE	FALSE	FALSE	FALSE	FALSE	0.361055	-0.197223	-2.87098	-0.902382	0.416778	0.597694
P05198	EIF2S1	2	3	-4.62094	-4.47117	-4.41464	-5.33355	-5.18702	-1.71071	FALSE	TRUE	TRUE	TRUE	TRUE	FALSE	-0.149766	0.918912	-3.4763	-0.902386	0.512477	0.69262
Q16352	INA	18	26	6.89538	7.67096	6.99687	7.74765	6.69063	7.93013	FALSE	FALSE	FALSE	FALSE	FALSE	FALSE	-0.775589	-0.750778	-1.2395	-0.921955	0.246611	0.438222
Q13177	PAK2	2	4	-4.98554	-4.29844	-4.28673	-4.11779	-5.69522	-3.69693	TRUE	TRUE	TRUE	TRUE	TRUE	FALSE	-0.687104	-0.168944	-1.9983	-0.951448	0.306504	0.505664
O00488	ZNF593	6	5	1.85197	2.21006	1.61192	2.78122	1.28386	2.62486	FALSE	FALSE	FALSE	FALSE	FALSE	FALSE	-0.358092	-1.1693	-1.341	-0.956131	0.248588	0.438222
P62851	RPS25	4	5	6.199	7.5464	5.79006	6.98697	5.60017	5.95454	FALSE	FALSE	FALSE	FALSE	FALSE	FALSE	-1.3474	-1.19691	-0.354365	-0.966224	0.244012	0.438222
Q14011	CIRBP	NA	3	-5.18087	-4.88176	-3.41983	-2.43014	-4.76719	-3.15529	TRUE	TRUE	TRUE	FALSE	TRUE	FALSE	-0.299114	-0.989689	-1.6119	-0.966901	0.277606	0.474376
Q8WXF1	PSPC1	2	2	-3.88177	-1.80914	-4.31022	-6.49175	-3.8337	-0.79712	TRUE	FALSE	TRUE	TRUE	TRUE	FALSE	-2.07263	2.18152	-3.03658	-0.975895	0.517451	0.695493
Q9H0U4	RAB1B	NA	3	-4.4007	-4.68867	-2.64121	-3.50961	-5.03763	-0.899485	TRUE	TRUE	TRUE	FALSE	TRUE	FALSE	0.28797	0.868404	-4.13814	-0.993923	0.479719	0.656302
Q9Y4L1	HYOU1	NA	4	-3.79172	-0.113704	-3.57407	-4.73716	-4.67997	-4.16906	TRUE	FALSE	TRUE	TRUE	TRUE	TRUE	-3.67802	1.16309	-0.510919	-1.00862	0.520359	0.695493
P84098	RPL19	4	3	-4.87512	-4.74698	-5.80013	-1.89867	-4.85169	-5.79664	TRUE	TRUE	TRUE	FALSE	TRUE	TRUE	-0.128143	-3.90146	0.944945	-1.02822	0.48316	0.658988
P31948	STIP1	2	6	-5.07728	-3.15437	-3.07498	-5.89557	-6.0705	-2.08668	TRUE	TRUE	TRUE	TRUE	TRUE	FALSE	-1.9229	2.8206	-3.98382	-1.02871	0.607609	0.759109
P62913	RPL11	6	6	3.77029	3.66103	3.3356	3.58027	-0.0269457	2.97335	FALSE	FALSE	FALSE	FALSE	FALSE	FALSE	0.109261	-0.244664	-3.0003	-1.04523	0.333173	0.525945
P60709	ACTB	9	16	5.52288	6.52385	6.09046	6.84705	6.48174	7.87039	FALSE	FALSE	FALSE	FALSE	FALSE	FALSE	-1.00096	-0.756594	-1.38866	-1.04874	0.204544	0.393218
P11137	MAP2	3	5	1.8368	2.65411	1.37692	2.54253	1.76451	2.9658	FALSE	FALSE	FALSE	FALSE	FALSE	FALSE	-0.817308	-1.16561	-1.20129	-1.0614	0.191575	0.380355
P06576	ATP5F1B	10	19	-1.01393	-1.05085	0.776689	0.985692	0.223291	3.2512	FALSE	FALSE	FALSE	FALSE	FALSE	FALSE	0.0369165	-0.209003	-3.02791	-1.06667	0.3151	0.511035
P60866	RPS20	3	3	3.0257	3.5783	2.96421	4.05543	1.84473	3.44363	FALSE	FALSE	FALSE	FALSE	FALSE	FALSE	-0.552595	-1.09122	-1.5989	-1.08091	0.215734	0.405981
P07197	NEFM	34	57	7.88414	9.18888	7.91711	8.75016	7.81557	8.92582	FALSE	FALSE	FALSE	FALSE	FALSE	FALSE	-1.30474	-0.833054	-1.11025	-1.08268	0.188311	0.380031
P36542	ATP5F1C	NA	2	-3.55417	-2.12273	-4.59022	-6.3283	-4.58989	-0.973847	TRUE	FALSE	TRUE	TRUE	TRUE	FALSE	-1.43145	1.73808	-3.61605	-1.10314	0.531121	0.707105
P40926	MDH2	NA	5	-5.16243	-3.14449	-3.27055	-1.34437	-3.8749	-4.47007	TRUE	FALSE	TRUE	FALSE	TRUE	FALSE	-2.01794	-1.92617	0.595172	-1.11631	0.260221	0.452531
Q99623	PHB2	2	7	-3.81265	-1.83559	-4.32616	-4.41586	-2.97447	-1.34074	TRUE	FALSE	TRUE	TRUE	FALSE	FALSE	-1.97706	0.089704	-1.63374	-1.1737	0.224311	0.411699
P38646	HSPA9	16	16	0.642254	2.5368	0.64562	1.52883	0.669653	1.41628	FALSE	FALSE	FALSE	FALSE	FALSE	FALSE	-1.89454	-0.883214	-0.746631	-1.1748	0.175706	0.361931
Q9NY93	DDX56	2	2	-1.30349	0.219522	-1.31233	-3.9323	-4.08111	0.561778	FALSE	FALSE	FALSE	TRUE	TRUE	FALSE	-1.52301	2.61997	-4.64289	-1.18198	0.607832	0.759109
O00159	MYO1C	8	4	-5.24972	0.54523	-3.2196	-6.1886	-4.59204	-3.85664	TRUE	FALSE	FALSE	FALSE	TRUE	TRUE	-5.79495	2.969	-0.735394	-1.18711	0.661363	0.786581
Q08211	DHX9	21	7	-1.32775	-4.49704	-2.21332	1.21858	-0.222559	3.12047	FALSE	TRUE	FALSE	FALSE	FALSE	FALSE	3.1693	-3.4319	-3.34303	-1.20188	0.457222	0.639251
P46783	RPS10	8	10	2.03685	3.0204	1.96171	2.66437	1.64036	3.66869	FALSE	FALSE	FALSE	FALSE	FALSE	FALSE	-0.983546	-0.702661	-2.02833	-1.23818	0.168915	0.361429
P50991	CCT4	2	5	-5.81766	-2.54606	-2.29619	-4.58936	-5.27786	-2.45224	TRUE	FALSE	FALSE	TRUE	TRUE	FALSE	-3.2716	2.29317	-2.82562	-1.26802	0.399361	0.586107
P24539	ATP5PB	2	3	-4.89866	-2.84059	-4.35618	-2.90883	-4.88	-4.57082	TRUE	FALSE	TRUE	FALSE	TRUE	TRUE	-2.05807	-1.44735	-0.309174	-1.27153	0.191883	0.380355
P40939	HADHA	3	4	-5.53963	-0.372328	-5.74928	-5.83562	-4.75207	-5.91227	TRUE	FALSE	TRUE	TRUE	TRUE	TRUE	-5.1673	0.0863446	1.1602	-1.30692	0.456104	0.639251
P13667	PDIA4	2	2	-4.32744	-4.37796	-4.2956	-2.36616	-4.84682	-2.77434	TRUE	TRUE	TRUE	FALSE	TRUE	FALSE	0.0505216	-1.92943	-2.07248	-1.31713	0.175107	0.361931
P16401	HIST1H1B	8	7	2.16234	2.54672	2.04798	2.84436	0.206451	2.98068	FALSE	FALSE	FALSE	FALSE	FALSE	FALSE	-0.384381	-0.796375	-2.77423	-1.31833	0.200793	0.387678
Q9NQC3	RTN4	2	3	-3.80206	-1.87989	-3.21461	-2.11074	-4.072	-3.1371	TRUE	FALSE	TRUE	FALSE	TRUE	FALSE	-1.92217	-1.10387	-0.934904	-1.32032	0.134486	0.325981
Q9Y4F1	FARP1	6	6	3.25772	4.42841	2.91381	4.4918	3.0873	4.33123	FALSE	FALSE	FALSE	FALSE	FALSE	FALSE	-1.17069	-1.57799	-1.24393	-1.33087	0.119933	0.305659
P07355	ANXA2	7	8	-1.32156	-1.03837	-0.903975	0.180156	-2.22832	0.480585	FALSE	FALSE	FALSE	FALSE	FALSE	FALSE	-0.283188	-1.08413	-2.70891	-1.35874	0.211994	0.402614
P16402	HIST1H1D	8	8	3.97925	4.97976	3.61022	4.79341	3.38921	5.30314	FALSE	FALSE	FALSE	FALSE	FALSE	FALSE	-1.0005	-1.18319	-1.91392	-1.36587	0.123221	0.30702
P61204	ARF3	4	3	-5.98635	-3.70726	-4.10731	-4.43181	-3.90155	-1.64617	TRUE	TRUE	TRUE	FALSE	TRUE	FALSE	-2.27909	0.324497	-2.25538	-1.40332	0.170087	0.361429
P08865	RPSA	5	6	-3.1564	-1.03926	-3.71282	-1.71923	-1.44219	-1.32031	FALSE	FALSE	FALSE	FALSE	FALSE	FALSE	-2.11714	-1.99359	-0.121877	-1.41087	0.146276	0.341566
P07437	TUBB	4	5	4.50258	5.42589	4.62467	5.74538	4.77727	7.02773	FALSE	FALSE	FALSE	FALSE	FALSE	FALSE	-0.923306	-1.12072	-2.25046	-1.4315	0.121391	0.30702
Q14157	UBAP2L	10	3	0.313334	2.51136	1.0713	2.135	1.44003	2.55343	FALSE	FALSE	FALSE	FALSE	FALSE	FALSE	-2.19803	-1.0637	-1.11339	-1.45838	0.107574	0.285953
P60842	EIF4A1	9	9	-4.76997	-1.85147	-4.24541	-2.21383	-0.298298	-0.866419	FALSE	FALSE	TRUE	FALSE	FALSE	FALSE	-2.9185	-2.03158	0.568121	-1.46065	0.247425	0.438222
P62987	UBA52	NA	2	-4.30722	-0.998002	-5.7434	-3.30136	-4.64536	-5.99932	TRUE	FALSE	TRUE	FALSE	TRUE	TRUE	-3.30922	-2.44204	1.35396	-1.46576	0.310654	0.505664
P51114	FXR1	20	8	0.213134	-1.3025	0.631031	1.59522	-3.82116	1.13451	FALSE	FALSE	FALSE	FALSE	TRUE	FALSE	1.51563	-0.964185	-4.95567	-1.46807	0.474569	0.653265
P13804	ETFA	NA	2	-4.61419	-4.12459	-6.0737	-5.63361	-6.35356	-2.83657	TRUE	FALSE	TRUE	TRUE	TRUE	FALSE	-0.4896	-0.440088	-3.51698	-1.48222	0.175391	0.361931
Q71UI9	H2AFV	NA	2	-4.59244	-0.192	-3.59906	-5.06315	-5.65391	-4.1226	TRUE	FALSE	TRUE	TRUE	TRUE	TRUE	-4.40044	1.46409	-1.5313	-1.48922	0.459749	0.640251
Q8IYB3	SRRM1	21	26	4.53535	6.06541	4.37926	6.09447	3.95392	5.19191	FALSE	FALSE	FALSE	FALSE	FALSE	FALSE	-1.53005	-1.7152	-1.23799	-1.49441	0.0925589	0.269091
P63173	RPL38	5	4	1.27395	2.52861	1.33906	2.63819	0.943978	2.883	FALSE	FALSE	FALSE	FALSE	FALSE	FALSE	-1.25466	-1.29912	-1.93902	-1.4976	0.0929149	0.269091
P09651	HNRNPA1	12	6	-0.174752	1.94577	-0.00546017	1.90745	1.2631	1.73721	FALSE	FALSE	FALSE	FALSE	FALSE	FALSE	-2.12052	-1.91291	-0.474119	-1.50252	0.118251	0.30381
P54886	ALDH18A1	NA	4	-4.63446	-2.28589	-3.96209	-2.60444	-6.25991	-5.42453	TRUE	FALSE	TRUE	FALSE	TRUE	TRUE	-2.34857	-1.35765	-0.835385	-1.51387	0.1223	0.30702
P09211	GSTP1	6	4	-3.43562	-0.646261	-0.802452	-0.869289	-3.09252	-1.20214	FALSE	FALSE	FALSE	FALSE	FALSE	FALSE	-2.78936	0.0668366	-1.89038	-1.53763	0.194268	0.382549
P22626	HNRNPA2B1	19	10	-1.53097	1.77104	1.74659	1.74439	-0.15396	1.19991	FALSE	FALSE	FALSE	FALSE	FALSE	FALSE	-3.30201	0.00219187	-1.35387	-1.55123	0.239314	0.433878
P24752	ACAT1	3	5	-4.26403	-0.932533	-0.00731184	-1.35853	-2.79142	-0.0657779	FALSE	FALSE	FALSE	FALSE	FALSE	FALSE	-3.33149	1.35122	-2.72565	-1.56864	0.269004	0.463227
P35268	RPL22	3	2	1.4284	2.67093	0.960513	2.85617	0.759333	2.38833	FALSE	FALSE	FALSE	FALSE	FALSE	FALSE	-1.24253	-1.89566	-1.62899	-1.58906	0.0824045	0.258767
Q9BVP2	GNL3	2	5	-5.1646	-3.53133	-3.26125	-4.02214	-4.9072	-0.981345	TRUE	FALSE	FALSE	FALSE	TRUE	FALSE	-1.63327	0.760887	-3.92586	-1.59942	0.349073	0.546269
P12956	XRCC6	6	7	-4.47517	0.606015	-2.13614	-2.76321	-4.75435	-4.25127	FALSE	FALSE	FALSE	FALSE	TRUE	TRUE	-5.08118	0.627072	-0.503083	-1.6524	0.328045	0.52339
Q16555	DPYSL2	2	9	0.186443	1.34992	1.36702	2.62049	1.98294	4.52989	FALSE	FALSE	FALSE	FALSE	FALSE	FALSE	-1.16347	-1.25347	-2.54696	-1.65463	0.0841578	0.258767
P83731	RPL24	3	4	-3.6632	-1.31665	-4.82384	-1.68939	-3.83716	-4.33516	TRUE	FALSE	TRUE	FALSE	FALSE	TRUE	-2.34655	-3.13445	0.498006	-1.661	0.200466	0.387678
P48643	CCT5	3	7	-4.28788	-1.30312	-4.72771	0.53721	1.79291	-1.4659	TRUE	FALSE	TRUE	FALSE	FALSE	FALSE	-2.98476	-5.26492	3.25881	-1.66362	0.491834	0.667736
P11021	HSPA5	19	18	0.521042	-0.450858	0.7414	4.21218	0.671441	3.19143	FALSE	FALSE	FALSE	FALSE	FALSE	FALSE	0.9719	-3.47078	-2.51999	-1.67296	0.248447	0.438222
P42167	TMPO	2	5	-5.24506	0.242755	-4.07851	-4.56415	-5.13977	-5.02703	TRUE	FALSE	TRUE	TRUE	TRUE	TRUE	-5.48781	0.485646	-0.112746	-1.70497	0.301354	0.501507
Q13263	TRIM28	2	5	-4.83858	-4.22185	-5.49132	-3.16178	-4.68175	-2.5077	TRUE	TRUE	TRUE	FALSE	TRUE	FALSE	-0.616733	-2.32954	-2.17405	-1.70678	0.0870291	0.258767
P07900	HSP90AA1	10	11	-4.04334	0.206665	-1.15914	-3.5703	-1.81336	1.47957	FALSE	FALSE	FALSE	FALSE	FALSE	FALSE	-4.25001	2.41115	-3.29292	-1.71059	0.350841	0.547115
Q07157	TJP1	4	5	-3.96136	-3.20951	-4.58391	0.242883	-5.90426	-6.32543	TRUE	FALSE	TRUE	FALSE	TRUE	TRUE	-0.751851	-4.82679	0.421167	-1.71916	0.290266	0.488524
P14625	HSP90B1	16	16	-2.90418	-1.84922	-2.81902	-0.863794	-2.2205	0.0319719	FALSE	FALSE	FALSE	FALSE	FALSE	FALSE	-1.05496	-1.95522	-2.25248	-1.75422	0.0725633	0.237965
Q15365	PCBP1	NA	2	-6.05221	-3.63899	-4.43871	-5.56955	-5.75076	-1.70088	TRUE	TRUE	TRUE	TRUE	TRUE	FALSE	-2.41322	1.13084	-4.04988	-1.77742	0.295969	0.495704
P62269	RPS18	18	19	6.34845	8.22497	5.99595	8.13559	5.98788	7.32623	FALSE	FALSE	FALSE	FALSE	FALSE	FALSE	-1.87652	-2.13964	-1.33835	-1.78483	0.0620434	0.216182
P12277	CKB	NA	4	-3.49921	-5.25635	-3.66539	-1.40995	-3.50536	1.41687	TRUE	TRUE	TRUE	FALSE	TRUE	FALSE	1.75714	-2.25543	-4.92224	-1.80685	0.402584	0.586107
P11171	EPB41	10	9	2.64885	3.85794	2.4127	4.31996	1.25199	3.68212	FALSE	FALSE	FALSE	FALSE	FALSE	FALSE	-1.20909	-1.90726	-2.43012	-1.84882	0.0677655	0.230713
P17677	GAP43	8	15	3.14181	5.08288	3.72783	5.34937	4.1843	6.20585	FALSE	FALSE	FALSE	FALSE	FALSE	FALSE	-1.94107	-1.62154	-2.02155	-1.86139	0.049746	0.18963
Q9BU76	C1orf35	4	5	-2.69838	0.496404	-3.04128	0.315391	-1.71016	-2.66644	FALSE	FALSE	FALSE	FALSE	FALSE	FALSE	-3.19478	-3.35667	0.956279	-1.86506	0.162575	0.357185
P62266	RPS23	4	6	2.17469	5.61691	2.06103	3.211	2.30489	3.32116	FALSE	FALSE	FALSE	FALSE	FALSE	FALSE	-3.44222	-1.14997	-1.01628	-1.86949	0.0866608	0.258767
Q8NC51	SERBP1	4	4	-3.44953	-0.981956	-3.20368	-2.98345	-7.74214	-4.80699	FALSE	FALSE	TRUE	FALSE	FALSE	TRUE	-2.46757	-0.220226	-2.93515	-1.87432	0.106982	0.285953
P62277	RPS13	6	5	2.14181	4.21555	2.05958	4.32369	2.18248	3.53203	FALSE	FALSE	FALSE	FALSE	FALSE	FALSE	-2.07374	-2.26411	-1.34955	-1.8958	0.0527547	0.195448
P48735	IDH2	2	3	-5.244	-4.90773	-4.66413	-2.6702	-5.11762	-1.63903	TRUE	TRUE	TRUE	FALSE	TRUE	FALSE	-0.336272	-1.99393	-3.47859	-1.93626	0.157197	0.348804
Q05639	EEF1A2	NA	3	-4.00983	-4.36167	-4.36177	-3.04947	-5.71516	-0.835203	TRUE	TRUE	TRUE	FALSE	TRUE	FALSE	0.351834	-1.3123	-4.87996	-1.94681	0.261965	0.452855
P32969	RPL9	6	7	1.67732	4.57369	3.05765	4.05023	2.16948	4.14154	FALSE	FALSE	FALSE	FALSE	FALSE	FALSE	-2.89637	-0.992583	-1.97207	-1.95367	0.0851632	0.258767
Q13509	TUBB3	5	9	2.24496	4.13422	2.90379	4.36147	2.84381	5.45307	FALSE	FALSE	FALSE	FALSE	FALSE	FALSE	-1.88926	-1.45768	-2.60925	-1.9854	0.0527144	0.195448
P37802	TAGLN2	6	5	-3.40524	-1.3723	-5.01426	-5.07185	-6.75901	-2.75056	FALSE	FALSE	TRUE	FALSE	TRUE	FALSE	-2.03293	0.0575894	-4.00845	-1.9946	0.212139	0.402614
P35579	MYH9	115	121	3.60732	6.61456	3.35652	5.04802	3.87681	5.18751	FALSE	FALSE	FALSE	FALSE	FALSE	FALSE	-3.00723	-1.6915	-1.3107	-2.00315	0.0606739	0.213075
P25705	ATP5F1A	8	14	-1.10476	0.0945204	0.629085	1.03319	-0.360672	4.06418	FALSE	FALSE	FALSE	FALSE	FALSE	FALSE	-1.19928	-0.404107	-4.42485	-2.00941	0.153587	0.34567
P67936	TPM4	2	3	-5.09658	-3.16602	-3.8232	-2.66628	-3.7929	-0.776027	TRUE	TRUE	TRUE	FALSE	TRUE	FALSE	-1.93056	-1.15693	-3.01688	-2.03479	0.0712222	0.23687
Q8IWS0	PHF6	2	2	-1.13476	0.254477	-2.21531	-0.629373	-3.77159	-0.585243	FALSE	FALSE	FALSE	FALSE	TRUE	FALSE	-1.38923	-1.58594	-3.18634	-2.05384	0.054867	0.198949
O14974	PPP1R12A	14	20	-8.14062	-1.744	-1.44289	-1.5819	-1.04078	-1.10293	FALSE	FALSE	FALSE	FALSE	FALSE	FALSE	-6.39663	0.139012	0.0621492	-2.06515	0.225307	0.411831
P12107	COL11A1	20	32	-4.15615	-1.38739	-2.40973	-0.301054	0.0337571	1.41519	FALSE	FALSE	FALSE	FALSE	FALSE	FALSE	-2.76875	-2.10867	-1.38143	-2.08629	0.0534633	0.195448
P07195	LDHB	2	2	-4.18471	-1.42993	-2.20498	-2.49948	-3.83815	0.109383	FALSE	FALSE	FALSE	FALSE	TRUE	FALSE	-2.75478	0.294502	-3.94753	-2.13594	0.160568	0.354522
P35080	PFN2	NA	2	-4.80968	-2.99094	-2.89225	-2.0138	-5.1217	-1.39129	TRUE	TRUE	TRUE	FALSE	TRUE	FALSE	-1.81874	-0.878455	-3.73041	-2.14254	0.0955219	0.271355
P17844	DDX5	15	11	0.837897	1.59419	0.372574	1.69603	-3.19075	1.22412	FALSE	FALSE	FALSE	FALSE	FALSE	FALSE	-0.756291	-1.32346	-4.41487	-2.16487	0.108223	0.285953
P37108	SRP14	3	2	-1.04062	1.52183	-0.577222	1.28457	-1.48281	0.600044	FALSE	FALSE	FALSE	FALSE	FALSE	FALSE	-2.56245	-1.86179	-2.08285	-2.16903	0.0336548	0.154743
O75347	TBCA	NA	2	-5.77635	-6.55967	-5.26224	-3.3478	-6.0414	-0.645265	TRUE	TRUE	TRUE	FALSE	TRUE	FALSE	0.783321	-1.91444	-5.39613	-2.17575	0.303315	0.502894
P18206	VCL	NA	5	-4.18154	-4.00287	-3.87907	-0.48332	-4.91488	-1.93104	TRUE	TRUE	TRUE	FALSE	TRUE	FALSE	-0.178664	-3.39575	-2.98384	-2.18608	0.0855712	0.258767
P27816	MAP4	NA	2	-4.53219	-2.19159	-4.16938	-2.50852	-3.16105	-0.569331	TRUE	FALSE	TRUE	FALSE	TRUE	FALSE	-2.3406	-1.66086	-2.59172	-2.19773	0.0344557	0.156809
Q9NQ29	LUC7L	NA	2	-5.11386	-0.685702	-3.63622	-2.41638	-5.07586	-4.10512	TRUE	FALSE	TRUE	FALSE	TRUE	FALSE	-4.42815	-1.21985	-0.970743	-2.20625	0.0859958	0.258767
P62841	RPS15	5	6	3.74937	6.46254	3.61385	5.86456	3.55146	5.23596	FALSE	FALSE	FALSE	FALSE	FALSE	FALSE	-2.71317	-2.25071	-1.6845	-2.21613	0.0368178	0.162582
Q04917	YWHAH	NA	2	-5.04375	-1.61082	-3.35803	-0.423169	-5.63997	-5.34981	TRUE	FALSE	TRUE	FALSE	TRUE	TRUE	-3.43293	-2.93486	-0.290156	-2.21932	0.0826629	0.258767
P02511	CRYAB	3	7	-4.60829	-1.77278	-4.48536	-1.06635	-2.76324	-2.35727	TRUE	FALSE	TRUE	FALSE	TRUE	FALSE	-2.83551	-3.419	-0.405974	-2.22016	0.0812265	0.258765
Q86V81	ALYREF	4	2	-6.39543	-2.00398	-3.71004	-2.85827	-4.77323	-3.12853	TRUE	FALSE	TRUE	FALSE	TRUE	FALSE	-4.39145	-0.851767	-1.6447	-2.29597	0.0972951	0.274643
P62701	RPS4X	19	10	4.50958	7.15862	4.42431	7.07493	4.69448	6.06544	FALSE	FALSE	FALSE	FALSE	FALSE	FALSE	-2.64903	-2.65063	-1.37096	-2.35491	0.0323057	0.154743
Q9H853	TUBA4B	NA	2	-4.73366	-5.02162	-4.51934	-1.26063	-4.85945	-0.623077	TRUE	TRUE	TRUE	FALSE	TRUE	FALSE	0.287955	-3.2587	-4.23637	-2.40237	0.12705	0.311341
Q6WCQ1	MPRIP	17	9	-1.60421	0.885585	-4.1786	0.464774	0.0367576	0.184577	FALSE	FALSE	FALSE	FALSE	FALSE	FALSE	-2.4898	-4.64337	-0.14782	-2.427	0.168248	0.361429
P63104	YWHAZ	3	4	-0.389826	1.31794	0.308446	2.47873	0.614603	4.0264	FALSE	FALSE	FALSE	FALSE	FALSE	FALSE	-1.70777	-2.17028	-3.4118	-2.42995	0.0353834	0.158524
Q99714	HSD17B10	2	4	-2.6513	-1.89698	-3.12876	-1.80061	-5.1839	0.153242	TRUE	FALSE	TRUE	FALSE	TRUE	FALSE	-0.754324	-1.32815	-5.33715	-2.47321	0.106833	0.285953
P30101	PDIA3	5	11	-3.17647	0.723976	-2.52775	0.142161	-0.387121	0.718963	FALSE	FALSE	FALSE	FALSE	FALSE	FALSE	-3.90044	-2.66991	-1.10608	-2.55881	0.0653946	0.224354
Q06830	PRDX1	3	4	-4.19651	-5.46873	-3.83599	-1.23907	-6.60074	-0.190558	TRUE	TRUE	TRUE	FALSE	TRUE	FALSE	1.27221	-2.59692	-6.41018	-2.5783	0.329347	0.52339
Q8N3E9	PLCD3	3	7	-2.64669	-0.35866	-3.03967	-1.24504	-4.58084	-0.885569	FALSE	FALSE	FALSE	FALSE	TRUE	FALSE	-2.28803	-1.79464	-3.69528	-2.59265	0.0317012	0.153682
Q16777	HIST2H2AC	3	2	-1.26413	3.39165	0.305142	2.66309	0.524035	1.35324	FALSE	FALSE	FALSE	FALSE	FALSE	FALSE	-4.65578	-2.35795	-0.829207	-2.61431	0.099514	0.277395
Q16643	DBN1	7	5	-2.90331	-1.31159	-1.79043	0.583832	-2.13368	1.83785	FALSE	FALSE	FALSE	FALSE	FALSE	FALSE	-1.59172	-2.37427	-3.97153	-2.64584	0.0415045	0.174381
P62258	YWHAE	3	5	-1.31569	-0.085952	-1.0796	-0.302528	-5.4325	0.610468	FALSE	FALSE	FALSE	FALSE	TRUE	FALSE	-1.22974	-0.777067	-6.04297	-2.68326	0.104726	0.285953
Q92522	H1FX	4	4	-0.704237	2.15382	-0.701906	2.18517	-0.0986284	2.20873	FALSE	FALSE	FALSE	FALSE	FALSE	FALSE	-2.85806	-2.88707	-2.30735	-2.68416	0.0155967	0.0993543
P46779	RPL28	3	4	-5.20244	-0.471409	-3.53389	-2.04267	-3.3533	-1.41016	TRUE	FALSE	TRUE	FALSE	TRUE	FALSE	-4.73103	-1.49122	-1.94313	-2.7218	0.047856	0.187329
P62937	PPIA	7	10	-4.86461	-1.56506	-3.66253	-3.04275	-2.95029	1.51167	FALSE	FALSE	FALSE	FALSE	FALSE	FALSE	-3.29955	-0.619779	-4.46196	-2.79376	0.0744882	0.241817
P29692	EEF1D	3	4	-6.25357	-0.954458	-3.16349	-1.57703	-3.26756	-1.738	TRUE	FALSE	FALSE	FALSE	FALSE	FALSE	-5.29911	-1.58646	-1.52955	-2.80504	0.046342	0.18454
Q9UJV9	DDX41	2	3	-4.72245	-2.23025	-4.84025	-1.50375	-4.30621	-1.67793	TRUE	FALSE	TRUE	FALSE	TRUE	FALSE	-2.49219	-3.3365	-2.62828	-2.81899	0.0142451	0.0964709
P62158	P62158	3	5	-0.456734	1.25858	0.853643	1.26036	-3.69743	2.771	FALSE	FALSE	FALSE	FALSE	FALSE	FALSE	-1.71531	-0.406722	-6.46844	-2.86349	0.141571	0.336762
P21333	FLNA	4	2	-4.8877	-1.72323	-5.78231	-4.04899	-5.29607	-1.56065	TRUE	FALSE	TRUE	TRUE	TRUE	FALSE	-3.16446	-1.73332	-3.73542	-2.87773	0.0244667	0.128378
P67809	YBX1	8	11	-4.03945	0	-0.694711	-2.6987	-3.5888	3.02585	FALSE	FALSE	FALSE	FALSE	FALSE	FALSE	-4.03945	2.00399	-6.61465	-2.88337	0.27189	0.466396
Q9NP64	ZCCHC17	5	5	0.577764	2.60338	0.361357	1.86243	-2.77265	2.37212	FALSE	FALSE	FALSE	FALSE	FALSE	FALSE	-2.02562	-1.50107	-5.14478	-2.89049	0.0489556	0.18963
P07305	H1F0	3	2	0.00369494	2.02395	-0.638384	4.76238	-0.14091	1.24244	FALSE	FALSE	FALSE	FALSE	FALSE	FALSE	-2.02026	-5.40076	-1.38335	-2.93479	0.0570067	0.201838
P10809	HSPD1	15	23	-1.31812	1.81785	-0.936142	2.23794	0.671024	3.19715	FALSE	FALSE	FALSE	FALSE	FALSE	FALSE	-3.13598	-3.17408	-2.52613	-2.94539	0.0113957	0.0876293
Q9BZF9	UACA	2	3	-3.98671	-0.724632	-3.21712	-0.777052	-5.50311	-2.33134	TRUE	FALSE	TRUE	FALSE	TRUE	FALSE	-3.26208	-2.44006	-3.17177	-2.95797	0.0118053	0.0892401
P62280	RPS11	10	13	4.38514	7.07923	4.01306	7.13881	4.19495	7.31395	FALSE	FALSE	FALSE	FALSE	FALSE	FALSE	-2.69409	-3.12574	-3.11901	-2.97961	0.0105022	0.0866999
Q09666	AHNAK	22	27	-5.80774	-3.30097	-5.18241	0.96402	-1.99242	-1.56806	TRUE	FALSE	TRUE	FALSE	FALSE	FALSE	-2.50677	-6.14643	-0.424354	-3.02585	0.139168	0.333703
P31150	GDI1	NA	2	-5.73208	-5.17393	-4.39181	-1.27751	-5.46282	-0.0419697	TRUE	TRUE	TRUE	FALSE	TRUE	FALSE	-0.558148	-3.1143	-5.42085	-3.0311	0.118527	0.30381
Q9Y383	LUC7L2	6	8	0.696759	3.09257	-0.505902	3.64877	-1.17579	1.52147	FALSE	FALSE	FALSE	FALSE	FALSE	FALSE	-2.39581	-4.15467	-2.69726	-3.08258	0.015405	0.0993543
P41091	EIF2S3	NA	2	-4.94192	-1.46669	-3.9616	-1.81602	-6.22902	-2.51075	TRUE	FALSE	TRUE	FALSE	TRUE	FALSE	-3.47523	-2.14558	-3.71827	-3.11303	0.0134076	0.0934345
P27797	CALR	5	6	-2.82775	-6.05126	-4.93049	-0.492577	-6.26946	2.2146	TRUE	TRUE	TRUE	FALSE	TRUE	FALSE	3.22351	-4.43791	-8.48405	-3.23282	0.359006	0.550229
P0DMU7	CT45A6	5	4	-6.10167	-1.67004	-4.67949	-1.46603	-4.91612	-2.84939	TRUE	FALSE	TRUE	FALSE	TRUE	FALSE	-4.43163	-3.21346	-2.06673	-3.23727	0.0257121	0.133344
P62081	RPS7	11	17	4.25189	7.39161	3.9996	7.60766	4.18878	7.37074	FALSE	FALSE	FALSE	FALSE	FALSE	FALSE	-3.13972	-3.60806	-3.18195	-3.30991	0.00721931	0.0722266
P26373	RPL13	7	10	-1.67617	0.477517	-1.67155	0.543781	-4.46949	1.11946	FALSE	FALSE	FALSE	FALSE	TRUE	FALSE	-2.15369	-2.21533	-5.58895	-3.31932	0.0235134	0.124845
P61313	RPL15	8	4	-5.25797	-6.0882	-5.35939	1.6873	-4.0948	-0.335522	TRUE	FALSE	TRUE	FALSE	FALSE	FALSE	0.830233	-7.04668	-3.75928	-3.32524	0.214345	0.405075
P80723	BASP1	5	9	0.961918	4.33461	1.39923	5.4062	2.75527	5.64194	FALSE	FALSE	FALSE	FALSE	FALSE	FALSE	-3.37269	-4.00697	-2.88668	-3.42211	0.00875708	0.0804557
O75874	IDH1	NA	11	-4.63873	1.45795	-3.57234	-4.61896	-3.80727	1.45733	TRUE	FALSE	TRUE	FALSE	TRUE	FALSE	-6.09668	1.04662	-5.2646	-3.43822	0.108354	0.285953
P09493	TPM1	4	3	-1.39324	0.953875	-1.05647	1.02009	-5.04423	0.926676	FALSE	FALSE	FALSE	FALSE	TRUE	FALSE	-2.34712	-2.07656	-5.9709	-3.46486	0.0279145	0.138332
P78371	CCT2	4	8	-4.11439	0.217332	-0.947149	0.0254429	-3.26705	1.83171	TRUE	FALSE	FALSE	FALSE	FALSE	FALSE	-4.33172	-0.972592	-5.09877	-3.46769	0.0382955	0.165823
Q9H0A0	NAT10	NA	2	-5.00023	-0.0130181	-3.67818	-0.780366	-3.44652	-0.901686	TRUE	FALSE	TRUE	FALSE	TRUE	FALSE	-4.98722	-2.89781	-2.54483	-3.47662	0.014276	0.0964709
P61247	RPS3A	13	21	2.33236	5.49388	2.20577	6.06484	2.31979	5.7413	FALSE	FALSE	FALSE	FALSE	FALSE	FALSE	-3.16152	-3.85907	-3.42151	-3.4807	0.00658866	0.07084
P12268	IMPDH2	5	4	-4.10034	0.0669054	-5.1008	1.52911	-4.36488	-4.53956	TRUE	FALSE	TRUE	FALSE	TRUE	TRUE	-4.16725	-6.62991	0.174675	-3.54083	0.136111	0.328139
P07910	HNRNPC	5	2	-4.0829	3.19617	-4.57658	-5.33804	-4.75832	-0.629363	TRUE	FALSE	TRUE	TRUE	TRUE	FALSE	-7.27906	0.761455	-4.12895	-3.54885	0.191096	0.380355
Q96IZ0	PAWR	5	5	-5.63116	2.44469	-4.21523	-6.37615	-3.62301	1.19534	TRUE	FALSE	TRUE	TRUE	TRUE	FALSE	-8.07585	2.16092	-4.81835	-3.57776	0.254392	0.445644
Q00610	CLTC	4	6	-3.37395	1.06044	-4.0296	-4.87346	-6.33964	0.923874	TRUE	FALSE	TRUE	FALSE	TRUE	FALSE	-4.4344	0.843859	-7.26352	-3.61802	0.176908	0.361931
P16989	YBX3	3	3	-4.24577	-4.62515	-4.11198	7.8301	-3.16953	-3.71096	TRUE	TRUE	TRUE	FALSE	TRUE	TRUE	0.379377	-11.9421	0.54143	-3.67376	0.220066	0.408957
Q99733	NAP1L4	NA	2	-5.08291	-3.29619	-5.0554	-1.25135	-4.46637	1.06834	TRUE	TRUE	TRUE	FALSE	TRUE	FALSE	-1.78672	-3.80405	-5.53471	-3.70849	0.0395641	0.169669
P09429	HMGB1	3	3	-5.59515	1.85491	-5.30834	-0.30752	-4.61589	-5.4622	TRUE	FALSE	TRUE	FALSE	TRUE	TRUE	-7.45006	-5.00082	0.846311	-3.86819	0.149473	0.343635
P00338	LDHA	NA	4	-5.05927	1.33111	-4.856	-5.49277	-4.59481	1.26312	TRUE	FALSE	TRUE	TRUE	TRUE	FALSE	-6.39038	0.636768	-5.85793	-3.87052	0.0715755	0.23687
P02545	LMNA	7	6	0.0630177	2.35213	0.47672	2.29331	-4.46908	3.11141	FALSE	FALSE	FALSE	FALSE	TRUE	FALSE	-2.28911	-1.81659	-7.58048	-3.89539	0.0455152	0.182881
P22392	NME2	NA	3	-5.34791	-1.37185	-5.16393	-1.65371	-5.30348	-0.898797	TRUE	FALSE	TRUE	FALSE	TRUE	FALSE	-3.97606	-3.51022	-4.40468	-3.96365	0.00453187	0.0539709
P68371	TUBB4B	NA	2	-5.5075	-0.675487	-4.27757	-1.81394	-4.63516	0.144494	TRUE	FALSE	TRUE	FALSE	TRUE	FALSE	-4.83202	-2.46363	-4.77966	-4.0251	0.00697184	0.0722266
P50993	ATP1A2	NA	3	-4.60041	-2.27162	-5.43388	0.0363628	-4.52811	-0.153738	TRUE	FALSE	TRUE	FALSE	TRUE	FALSE	-2.32879	-5.47025	-4.37437	-4.0578	0.0170355	0.102389
P07237	P4HB	5	9	-5.56761	-1.92059	-4.21629	0.0453951	-5.33741	-0.998319	TRUE	FALSE	TRUE	FALSE	TRUE	FALSE	-3.64702	-4.26169	-4.33909	-4.0826	0.00342032	0.046912
P29966	MARCKS	4	4	-3.96129	1.50323	-3.61168	0.506853	-6.54445	-3.86865	TRUE	FALSE	TRUE	FALSE	TRUE	TRUE	-5.46452	-4.11853	-2.6758	-4.08628	0.0158165	0.0993543
P17987	TCP1	NA	5	-5.35061	-2.19636	-4.54253	-0.138341	-5.70199	-0.742848	TRUE	FALSE	TRUE	FALSE	TRUE	FALSE	-3.15425	-4.40419	-4.95914	-4.17253	0.00591058	0.0675928
P46778	RPL21	2	2	-2.76828	2.84486	-2.6912	2.85931	0.421111	2.04797	FALSE	FALSE	FALSE	FALSE	FALSE	FALSE	-5.61315	-5.55052	-1.62686	-4.26351	0.0130613	0.0924654
P32119	PRDX2	NA	2	-4.76272	-2.26919	-5.18514	-0.427458	-5.41474	0.178795	TRUE	FALSE	TRUE	FALSE	TRUE	FALSE	-2.49353	-4.75768	-5.59353	-4.28158	0.012153	0.0899976
Q92614	MYO18A	27	29	-2.6867	-0.486506	-3.6046	1.75799	-5.41372	0.524432	FALSE	FALSE	FALSE	FALSE	TRUE	FALSE	-2.20019	-5.36259	-5.93815	-4.50031	0.0123091	0.0899976
Q13885	TUBB2A	NA	2	-4.44808	-0.26539	-3.15045	-1.08137	-5.71246	1.99802	TRUE	FALSE	TRUE	FALSE	TRUE	FALSE	-4.18269	-2.06907	-7.71048	-4.65408	0.0449851	0.182394
P49411	TUFM	7	9	-1.95467	2.65416	-1.92057	-0.903255	-5.41127	3.04679	FALSE	FALSE	FALSE	FALSE	TRUE	FALSE	-4.60883	-1.01731	-8.45807	-4.69474	0.101557	0.281331
P09936	UCHL1	NA	3	-4.76599	-0.62743	-2.85007	-0.214743	-6.12301	1.56062	TRUE	FALSE	TRUE	FALSE	TRUE	FALSE	-4.13856	-2.63533	-7.68363	-4.81917	0.0263545	0.133569
P24593	IGFBP5	NA	2	-5.5123	0.7491	-4.29015	2.62169	-4.94475	-3.19339	TRUE	FALSE	TRUE	FALSE	TRUE	FALSE	-6.2614	-6.91184	-1.75136	-4.97487	0.0174711	0.102528
Q9NWB6	ARGLU1	3	8	-3.64548	3.61361	-0.291262	2.58461	-0.817452	4.06444	FALSE	FALSE	FALSE	FALSE	FALSE	FALSE	-7.25909	-2.87588	-4.8819	-5.00562	0.0218013	0.120042
P52565	ARHGDIA	NA	2	-5.58309	-1.42137	-3.93674	0.47553	-5.08672	1.82576	TRUE	FALSE	TRUE	FALSE	TRUE	FALSE	-4.16172	-4.41227	-6.91248	-5.16216	0.00368143	0.046912
O76070	SNCG	NA	4	-5.36074	-0.720424	-3.62777	0.628055	-4.56239	2.41543	TRUE	FALSE	TRUE	FALSE	TRUE	FALSE	-4.64031	-4.25582	-6.97782	-5.29132	0.00354515	0.046912
Q14194	CRMP1	NA	3	-6.61264	-0.493675	-4.8778	0.0961598	-3.81514	1.19568	TRUE	FALSE	TRUE	FALSE	TRUE	FALSE	-6.11897	-4.97396	-5.01082	-5.36792	0.00130833	0.0301016
P50990	CCT8	2	7	-5.5897	-0.817891	-3.57299	0.7802	-6.43751	0.909711	TRUE	FALSE	FALSE	FALSE	TRUE	FALSE	-4.77181	-4.35319	-7.34722	-5.49074	0.00363987	0.046912
P31946	YWHAB	NA	3	-4.7741	0.281062	-3.67665	1.4905	-4.00266	2.57789	TRUE	FALSE	TRUE	FALSE	TRUE	FALSE	-5.05516	-5.16715	-6.58055	-5.60095	0.00132315	0.0301016
P63313	TMSB10	NA	2	-4.27396	0.759238	-4.82734	1.83935	-3.52209	1.5929	TRUE	FALSE	TRUE	FALSE	TRUE	FALSE	-5.0332	-6.66669	-5.11499	-5.60496	0.00136646	0.0301016
P49321	NASP	NA	4	-3.69751	-1.28943	-4.61619	1.99864	-4.44428	3.40844	TRUE	FALSE	TRUE	FALSE	TRUE	FALSE	-2.40808	-6.61483	-7.85272	-5.62521	0.016509	0.102227
Q14195	DPYSL3	2	6	-4.26728	0.299889	-4.20219	2.24424	-2.4653	3.93224	TRUE	FALSE	TRUE	FALSE	FALSE	FALSE	-4.56717	-6.44643	-6.39754	-5.80371	0.0013138	0.0301016
Q16629	SRSF7	3	3	-4.03897	1.00812	-4.37963	1.26539	-4.82256	2.01625	TRUE	FALSE	TRUE	FALSE	TRUE	FALSE	-5.04709	-5.64502	-6.83881	-5.84364	0.00162017	0.0301016
P61254	RPL26	6	7	-3.66421	2.1188	-4.4853	1.49613	-5.16571	0.780253	FALSE	FALSE	TRUE	FALSE	TRUE	FALSE	-5.783	-5.98143	-5.94596	-5.90347	0.000720254	0.0293036
P01861	IGHG4	NA	2	-5.40126	2.37664	-4.97779	2.52175	-3.53044	-0.651619	TRUE	FALSE	TRUE	FALSE	TRUE	FALSE	-7.77791	-7.49953	-2.87882	-6.05209	0.00642167	0.07084
Q9GZT3	SLIRP	NA	2	-5.11267	0.89153	-4.7264	1.42061	-5.53858	1.44174	TRUE	FALSE	TRUE	FALSE	TRUE	FALSE	-6.0042	-6.147	-6.98032	-6.37717	0.000636149	0.0293036
Q14244	MAP7	NA	3	-4.44938	1.60854	-3.23636	2.42921	-5.09988	2.92932	TRUE	FALSE	TRUE	FALSE	TRUE	FALSE	-6.05791	-5.66558	-8.0292	-6.58423	0.00122775	0.0301016
Q9Y3C1	NOP16	NA	3	-5.82009	2.51874	-4.86455	2.31712	-4.01494	0.914772	TRUE	FALSE	TRUE	FALSE	TRUE	FALSE	-8.33883	-7.18167	-4.92971	-6.81673	0.00296513	0.0448403
P62328	TMSB4X	NA	3	-5.52568	1.4482	-4.92555	2.55745	-5.05594	2.10115	TRUE	FALSE	TRUE	FALSE	TRUE	FALSE	-6.97389	-7.48299	-7.15709	-7.20466	0.000340628	0.0288228
Q5JXB2	UBE2NL	NA	2	-5.81579	3.36304	-4.51208	2.74331	-3.88388	1.7261	TRUE	FALSE	TRUE	FALSE	TRUE	FALSE	-9.17883	-7.25539	-5.60998	-7.34807	0.0031167	0.0448403
P01712	P01712	NA	2	-5.2131	2.82635	-4.8712	2.0568	-4.58632	2.66494	TRUE	FALSE	TRUE	FALSE	TRUE	FALSE	-8.03945	-6.928	-7.25127	-7.40624	0.000387751	0.0288228
Q92945	KHSRP	6	7	-5.42399	2.72836	-5.43279	3.36187	-2.93733	3.40713	TRUE	FALSE	TRUE	FALSE	FALSE	FALSE	-8.15235	-8.79466	-6.34447	-7.76383	0.000763253	0.0293036
Q14974	KPNB1	NA	3	-5.75121	2.22181	-4.16327	3.55287	-4.87301	2.9883	TRUE	FALSE	TRUE	FALSE	TRUE	FALSE	-7.97303	-7.71614	-7.86132	-7.85016	0.000225265	0.025117

## Sheet: BCL2vsIgG.T47D
accession_number	gene	BCL2_uniq_peps	IgG_uniq_peps	BCL2_T47D_1	IgG_T47D_1	BCL2_T47D_2	IgG_T47D_2	BCL2_T47D_3	IgG_T47D_3	BCL2_T47D_1_imp	IgG_T47D_1_imp	BCL2_T47D_2_imp	IgG_T47D_2_imp	BCL2_T47D_3_imp	IgG_T47D_3_imp	rep1	rep2	rep3	logFC	pvalue	FDR
Q9UKG1	APPL1	25	NA	6.25048	-4.30926	6.7604	-4.84796	7.00438	-3.67081	FALSE	TRUE	FALSE	TRUE	FALSE	TRUE	10.5597	11.6084	10.6752	10.9478	4.52124e-05	0.014642
Q99700	ATXN2	26	NA	6.41866	-4.09461	6.63111	-3.64814	6.47586	-2.77152	FALSE	TRUE	FALSE	TRUE	FALSE	TRUE	10.5133	10.2792	9.24737	10.0133	7.7024e-05	0.014642
Q9HCE1	MOV10	12	3	4.44236	-3.77921	4.79184	-4.86877	4.97128	-3.92092	FALSE	TRUE	FALSE	TRUE	FALSE	TRUE	8.22157	9.66061	8.89219	8.92479	0.000169169	0.014642
Q3MHD2	LSM12	6	NA	3.73557	-2.81047	4.45831	-7.2163	4.62268	-2.92913	FALSE	TRUE	FALSE	TRUE	FALSE	TRUE	6.54604	11.6746	7.55181	8.59082	0.00159204	0.0229961
Q9BUT9	MCRIP2	5	NA	4.72092	-4.06655	4.56736	-5.17303	4.4535	-2.47482	FALSE	TRUE	FALSE	TRUE	FALSE	TRUE	8.78747	9.74039	6.92832	8.48539	0.000491221	0.014642
Q8WWM7	ATXN2L	19	3	4.8027	-1.15008	5.29194	-4.73883	5.55905	-3.91225	FALSE	FALSE	FALSE	TRUE	FALSE	TRUE	5.95278	10.0308	9.4713	8.48495	0.000783399	0.015668
P07477	PRSS1	2	NA	3.42676	-4.82296	3.37767	-5.22965	3.9902	-4.49894	FALSE	TRUE	FALSE	TRUE	FALSE	TRUE	8.24972	8.60732	8.48914	8.44873	0.000134948	0.014642
E9PRG8	C11orf98	2	NA	4.00916	-3.41887	4.14063	-4.87388	3.40315	-4.15997	FALSE	TRUE	FALSE	TRUE	FALSE	TRUE	7.42803	9.01451	7.56313	8.00189	0.00024109	0.014642
Q92900	UPF1	20	NA	2.98917	-3.49215	3.25447	-5.51491	3.76089	-4.91341	FALSE	TRUE	FALSE	TRUE	FALSE	TRUE	6.48132	8.76938	8.6743	7.975	0.000324273	0.014642
P42166	TMPO	5	NA	3.26083	-4.46799	2.12667	-4.78221	3.9375	-3.48211	FALSE	TRUE	FALSE	TRUE	FALSE	TRUE	7.72882	6.90888	7.41961	7.35244	0.000295176	0.014642
Q92499	DDX1	13	4	3.92305	-3.51188	3.98614	-5.37766	4.26413	-0.983331	FALSE	TRUE	FALSE	TRUE	FALSE	FALSE	7.43493	9.3638	5.24746	7.34873	0.00301976	0.0314055
Q96RE7	NACC1	14	NA	3.29598	-4.09029	3.07571	-3.40927	3.65815	-4.45981	FALSE	TRUE	FALSE	TRUE	FALSE	TRUE	7.38627	6.48498	8.11796	7.32974	0.00047553	0.014642
Q9Y224	RTRAF	7	NA	2.40961	-3.99159	2.55901	-6.1966	2.73945	-3.85726	FALSE	TRUE	FALSE	TRUE	FALSE	TRUE	6.4012	8.75561	6.59671	7.25117	0.000544723	0.014642
Q96I24	FUBP3	10	NA	3.00396	-3.62908	2.81012	-4.95904	2.71728	-4.44259	FALSE	TRUE	FALSE	TRUE	FALSE	TRUE	6.63305	7.76917	7.15987	7.18736	0.000389137	0.014642
P14866	HNRNPL	7	2	2.24828	-4.30681	2.62494	-4.90174	2.25797	-4.44499	FALSE	TRUE	FALSE	TRUE	FALSE	TRUE	6.55509	7.52668	6.70296	6.92824	0.000388203	0.014642
P43243	MATR3	9	NA	2.59281	-4.52003	2.73505	-4.92456	3.19464	-2.80428	FALSE	TRUE	FALSE	TRUE	FALSE	TRUE	7.11285	7.65961	5.99892	6.92379	0.000576243	0.014642
Q6PKG0	LARP1	17	4	3.3172	-3.24931	3.3844	-3.96335	3.78144	-2.98813	FALSE	TRUE	FALSE	TRUE	FALSE	TRUE	6.56651	7.34776	6.76958	6.89461	0.000383805	0.014642
O43602	DCX	2	NA	2.85345	-3.87753	2.61714	-5.63378	2.75291	-2.79286	FALSE	TRUE	FALSE	TRUE	FALSE	TRUE	6.73098	8.25091	5.54577	6.84255	0.001395	0.0219048
Q7Z417	NUFIP2	21	9	5.53297	-0.794857	5.8957	-1.57487	6.20718	0.00584695	FALSE	FALSE	FALSE	FALSE	FALSE	FALSE	6.32782	7.47058	6.20133	6.66658	0.000502883	0.014642
Q14694	USP10	8	NA	2.50097	-4.15536	1.4061	-5.31267	1.86661	-4.47673	FALSE	TRUE	FALSE	TRUE	FALSE	TRUE	6.65633	6.71877	6.34334	6.57281	0.000435408	0.014642
Q07666	KHDRBS1	4	NA	1.67125	-4.1592	1.75593	-5.91096	2.57163	-3.31211	FALSE	TRUE	FALSE	TRUE	FALSE	TRUE	5.83045	7.66689	5.88374	6.46036	0.000693376	0.0150231
P26599	PTBP1	10	3	2.74967	-3.63047	3.31622	-3.54956	3.79979	-2.17697	FALSE	TRUE	FALSE	TRUE	FALSE	FALSE	6.38014	6.86577	5.97676	6.40756	0.00058461	0.014642
P38919	EIF4A3	3	NA	1.6723	-3.74272	1.91734	-4.88321	2.49394	-4.37795	FALSE	TRUE	FALSE	TRUE	FALSE	TRUE	5.41502	6.80055	6.8719	6.36249	0.000650943	0.0147855
Q8NCA5	FAM98A	7	4	3.7214	-2.93237	3.70174	-2.67994	3.90628	-1.98531	FALSE	FALSE	FALSE	FALSE	FALSE	FALSE	6.65377	6.38167	5.89159	6.30901	0.000585247	0.014642
O75531	BANF1	2	NA	1.14055	-3.77163	1.09922	-5.25762	3.1022	-4.53108	FALSE	TRUE	FALSE	TRUE	FALSE	TRUE	4.91218	6.35684	7.63328	6.30077	0.00212339	0.0262896
Q12906	ILF3	18	2	2.8348	-2.63068	2.41825	-6.49605	2.70306	-1.77545	FALSE	TRUE	FALSE	TRUE	FALSE	FALSE	5.46548	8.9143	4.47851	6.2861	0.00436357	0.0380794
P26196	DDX6	16	4	5.71823	0.826848	5.78098	-1.32862	5.90059	-0.870963	FALSE	FALSE	FALSE	FALSE	FALSE	FALSE	4.89138	7.1096	6.77155	6.25751	0.00106931	0.0205941
O94832	MYO1D	15	NA	2.17047	-4.31844	1.23179	-4.9188	2.17096	-3.79488	FALSE	TRUE	FALSE	TRUE	FALSE	TRUE	6.48891	6.15059	5.96585	6.20178	0.000591313	0.014642
O60506	SYNCRIP	11	3	2.65306	-3.08424	3.00358	-3.56368	3.38822	-2.87945	FALSE	FALSE	FALSE	FALSE	FALSE	FALSE	5.73731	6.56726	6.26767	6.19074	0.000653976	0.0147855
P52597	HNRNPF	6	NA	2.75713	-3.44802	1.22813	-5.05381	1.64395	-4.43325	FALSE	TRUE	FALSE	TRUE	FALSE	TRUE	6.20515	6.28194	6.0772	6.1881	0.000567024	0.014642
Q08211	DHX9	21	7	2.78042	-1.95436	2.98557	-4.87283	3.09447	-2.70584	FALSE	FALSE	FALSE	TRUE	FALSE	FALSE	4.73478	7.8584	5.8003	6.13116	0.00263649	0.028562
Q9NVI7	ATAD3A	4	NA	2.13501	-4.97717	1.47581	-3.67311	2.17356	-3.89643	FALSE	TRUE	FALSE	TRUE	FALSE	TRUE	7.11217	5.14892	6.06999	6.11036	0.00139013	0.0219048
C9JLW8	MCRIP1	6	NA	1.97634	-3.65996	2.06032	-4.46576	1.85864	-3.73149	FALSE	TRUE	FALSE	TRUE	FALSE	TRUE	5.6363	6.52608	5.59013	5.91751	0.000774821	0.015668
Q15717	ELAVL1	11	2	3.9406	-1.14961	3.73878	-1.44013	3.8806	-3.35275	FALSE	FALSE	FALSE	FALSE	FALSE	FALSE	5.09022	5.17891	7.23335	5.83416	0.00126707	0.0219048
Q04637	EIF4G1	13	2	3.04792	-2.70046	3.28753	-6.28296	3.54499	1.45577	FALSE	TRUE	FALSE	TRUE	FALSE	FALSE	5.74838	9.57049	2.08922	5.8027	0.045375	0.16161
P38159	RBMX	8	2	0.765904	-3.45011	1.68169	-4.99995	1.9811	-4.22002	FALSE	TRUE	FALSE	TRUE	FALSE	TRUE	4.21602	6.68164	6.20112	5.69959	0.00194964	0.0248671
Q12905	ILF2	5	NA	1.17974	-3.93872	1.48896	-5.24987	1.7168	-3.52206	FALSE	TRUE	FALSE	TRUE	FALSE	TRUE	5.11846	6.73883	5.23886	5.69872	0.00115699	0.0214869
P52272	HNRNPM	16	14	4.02686	-1.451	4.45981	-2.78805	4.64302	0.67144	FALSE	FALSE	FALSE	FALSE	FALSE	FALSE	5.47785	7.24786	3.97158	5.56576	0.00533468	0.0425986
P51149	RAB7A	2	NA	0.750912	-4.12814	1.86303	-4.9869	1.65374	-3.24011	FALSE	TRUE	FALSE	TRUE	FALSE	TRUE	4.87905	6.84993	4.89385	5.54094	0.00144085	0.0219048
P29401	TKT	2	2	2.21107	-0.698307	3.51003	-3.52196	2.51913	-4.05753	FALSE	FALSE	FALSE	FALSE	FALSE	TRUE	2.90938	7.03199	6.57666	5.50601	0.0050535	0.0410596
P10415	BCL2	4	NA	1.81248	-2.47743	1.48729	-6.15637	1.79637	-2.74398	FALSE	TRUE	FALSE	TRUE	FALSE	TRUE	4.28991	7.64366	4.54036	5.49131	0.00316326	0.0316326
Q13310	PABPC4	18	5	4.46679	-0.699821	4.40238	-2.32434	4.39755	-0.101707	FALSE	FALSE	FALSE	FALSE	FALSE	FALSE	5.16661	6.72672	4.49926	5.4642	0.0022888	0.0276785
Q13151	HNRNPA0	5	4	1.65436	-3.7499	0.746613	-5.44563	1.32557	-2.84565	FALSE	TRUE	FALSE	FALSE	FALSE	FALSE	5.40426	6.19224	4.17122	5.25591	0.00260357	0.028562
Q9Y520	PRRC2C	10	NA	2.0782	-2.68051	1.54632	-4.13229	1.69714	-3.57269	FALSE	TRUE	FALSE	TRUE	FALSE	TRUE	4.75872	5.6786	5.26984	5.23572	0.00147436	0.0219048
O15234	CASC3	6	NA	0.132103	-3.72532	0.58584	-6.93132	0.62674	-3.4912	FALSE	TRUE	FALSE	TRUE	FALSE	TRUE	3.85743	7.51716	4.11794	5.16418	0.00479286	0.0399355
P62995	TRA2B	3	NA	0.0567341	-3.18428	0.451408	-6.44901	0.8197	-4.38825	FALSE	TRUE	FALSE	TRUE	FALSE	TRUE	3.24101	6.90042	5.20795	5.11646	0.00978501	0.0622709
Q9BYJ9	YTHDF1	3	NA	0.776873	-4.09353	0.412855	-5.533	0.60509	-3.8847	FALSE	TRUE	FALSE	TRUE	FALSE	TRUE	4.8704	5.94586	4.48979	5.10201	0.00196067	0.0248671
Q6P1X5	TAF2	3	3	1.71014	-3.25055	1.61683	-2.25928	1.40438	-4.8625	FALSE	FALSE	FALSE	FALSE	FALSE	FALSE	4.96069	3.87611	6.26689	5.03456	0.00429752	0.0380794
Q9NUL3	STAU2	10	NA	1.76533	-3.68319	1.16939	-4.16578	1.2739	-2.89149	FALSE	TRUE	FALSE	TRUE	FALSE	TRUE	5.44852	5.33517	4.1654	4.98303	0.00187329	0.0248671
Q7Z406	MYH14	6	NA	2.34049	-2.89589	1.38554	-3.57446	1.78172	-2.751	FALSE	TRUE	FALSE	TRUE	FALSE	TRUE	5.23638	4.96	4.53272	4.9097	0.00179069	0.0245042
Q9NZB2	FAM120A	13	3	2.68625	-3.28923	2.77986	-1.41325	3.12424	-1.34485	FALSE	TRUE	FALSE	FALSE	FALSE	FALSE	5.97549	4.19311	4.46909	4.87923	0.00259525	0.028562
P42677	RPS27	2	NA	0.278788	-3.88513	-0.00309306	-4.76603	-0.00204326	-5.23436	FALSE	TRUE	FALSE	TRUE	FALSE	TRUE	4.16392	4.76294	5.23231	4.71972	0.00248373	0.028562
Q7L2E3	DHX30	9	NA	-0.107813	-4.03104	0.60703	-5.24156	0.417098	-3.9646	FALSE	TRUE	FALSE	TRUE	FALSE	TRUE	3.92323	5.84859	4.38169	4.71784	0.00342927	0.0324222
Q13428	TCOF1	48	10	6.8135	2.97814	7.32504	3.39878	7.59796	1.58957	FALSE	FALSE	FALSE	FALSE	FALSE	FALSE	3.83536	3.92627	6.00839	4.59	0.00366697	0.0340504
P15880	RPS2	4	3	3.12169	-0.082826	3.04603	-4.64328	2.95828	0.0872705	FALSE	FALSE	FALSE	TRUE	FALSE	FALSE	3.20451	7.68931	2.87101	4.58828	0.0136635	0.0763982
Q96PK6	RBM14	6	2	2.13649	0.722812	1.9472	-5.61286	2.86869	-1.88375	FALSE	FALSE	FALSE	TRUE	FALSE	FALSE	1.41368	7.56006	4.75244	4.57539	0.0535226	0.179461
P11940	PABPC1	10	10	6.80403	2.60137	7.12055	2.84651	7.31384	2.1503	FALSE	FALSE	FALSE	FALSE	FALSE	FALSE	4.20266	4.27403	5.16354	4.54675	0.00253697	0.028562
Q9NR30	DDX21	2	2	0.717037	-3.82693	-0.287105	-4.14008	0.1689	-4.70479	FALSE	TRUE	FALSE	TRUE	FALSE	FALSE	4.54397	3.85298	4.87369	4.42354	0.00310368	0.0316326
O00571	DDX3X	2	2	2.69636	-2.00288	3.08838	-0.915383	3.3049	-1.18997	FALSE	FALSE	FALSE	FALSE	FALSE	FALSE	4.69924	4.00377	4.49487	4.39929	0.00284329	0.0301737
O43390	HNRNPR	3	NA	-0.514335	-4.14547	-0.404636	-6.03838	-0.378203	-3.91589	FALSE	TRUE	FALSE	TRUE	FALSE	TRUE	3.63113	5.63374	3.53768	4.26752	0.00483834	0.0399355
Q92734	TFG	6	2	3.82477	0.485951	3.52819	-2.27951	4.42749	1.04327	FALSE	FALSE	FALSE	FALSE	FALSE	FALSE	3.33882	5.80771	3.38422	4.17691	0.00603947	0.0455148
P18583	SON	2	2	0.435917	-3.6544	0.00261535	-4.41031	0.0169531	-3.96362	FALSE	TRUE	FALSE	TRUE	FALSE	TRUE	4.09032	4.41293	3.98058	4.16128	0.00340468	0.0324222
P31942	HNRNPH3	4	NA	0.0145449	-2.69673	1.1593	-4.06092	1.0768	-3.45859	FALSE	TRUE	FALSE	TRUE	FALSE	TRUE	2.71128	5.22022	4.53539	4.15563	0.0082976	0.0553173
Q86UE4	MTDH	6	NA	-1.02849	-3.64158	-0.0162857	-5.1464	-0.142425	-4.85602	FALSE	TRUE	FALSE	TRUE	FALSE	TRUE	2.61309	5.13011	4.7136	4.15227	0.00741385	0.0524801
Q7Z6B7	SRGAP1	23	NA	1.45624	-3.78656	-1.00203	-4.20325	-0.0632995	-3.97134	FALSE	TRUE	FALSE	TRUE	FALSE	TRUE	5.24281	3.20122	3.90804	4.11736	0.00707647	0.0511078
Q9BUJ2	HNRNPUL1	11	6	1.55577	-4.65512	0.725074	-4.01478	1.32584	0.0537925	FALSE	TRUE	FALSE	TRUE	FALSE	FALSE	6.21089	4.73985	1.27205	4.07427	0.034577	0.13938
Q69YQ0	SPECC1L	14	6	-1.17161	-3.62186	0.676559	-4.96546	1.02982	-2.62153	FALSE	TRUE	FALSE	TRUE	FALSE	FALSE	2.45025	5.64202	3.65135	3.91454	0.0178154	0.0842182
O14950	MYL12B	5	8	4.77242	2.06098	4.20956	1.37731	5.59488	-0.483182	FALSE	FALSE	FALSE	FALSE	FALSE	FALSE	2.71144	2.83225	6.07807	3.87392	0.012461	0.0719968
Q92841	DDX17	23	16	4.77972	0.911085	4.82094	1.06981	4.97257	1.00945	FALSE	FALSE	FALSE	FALSE	FALSE	FALSE	3.86863	3.75112	3.96312	3.86096	0.00457002	0.0389575
Q9Y5A9	YTHDF2	3	NA	-0.83103	-4.64015	-0.516339	-5.38417	-0.422229	-3.31192	FALSE	TRUE	FALSE	TRUE	FALSE	TRUE	3.80912	4.86783	2.88969	3.85555	0.0098156	0.0622709
Q13283	G3BP1	16	9	4.6188	0.486059	3.87837	0.0127345	4.46938	1.23917	FALSE	FALSE	FALSE	FALSE	FALSE	FALSE	4.13274	3.86563	3.23021	3.74286	0.00597611	0.0455148
Q9Y2J2	EPB41L3	18	25	1.97845	-1.07965	2.16985	-5.20194	1.66505	0.916366	FALSE	FALSE	FALSE	FALSE	FALSE	FALSE	3.05809	7.37179	0.748679	3.72619	0.0950741	0.261151
P24844	MYL9	2	NA	-0.291673	-4.04512	0.226418	-3.71237	0.542868	-2.91819	FALSE	TRUE	FALSE	TRUE	FALSE	TRUE	3.75344	3.93879	3.46106	3.71776	0.00556108	0.0431607
P48634	PRRC2A	5	NA	-0.572453	-4.18459	-0.637567	-4.95559	-0.119601	-3.33162	FALSE	TRUE	FALSE	TRUE	FALSE	TRUE	3.61214	4.31802	3.21201	3.71406	0.00676027	0.0495119
P11387	TOP1	5	3	0.0591998	-1.41257	0.933413	-3.56564	0.981646	-3.69417	FALSE	FALSE	FALSE	FALSE	FALSE	TRUE	1.47177	4.49905	4.67581	3.54888	0.0165849	0.0813352
Q07021	C1QBP	3	2	-1.06218	-3.66311	0.817609	-4.87437	-0.790372	-2.88912	FALSE	TRUE	FALSE	TRUE	FALSE	TRUE	2.60093	5.69198	2.09875	3.46388	0.0244433	0.106811
Q09161	NCBP1	2	NA	-0.438217	-3.95432	-0.391873	-4.91683	-0.148977	-2.49717	FALSE	TRUE	FALSE	TRUE	FALSE	TRUE	3.51611	4.52495	2.34819	3.46308	0.0167363	0.0813352
Q8TBX8	PIP4K2C	2	NA	-0.503238	-3.57617	-0.491164	-4.50593	-0.564068	-3.81892	FALSE	TRUE	FALSE	TRUE	FALSE	TRUE	3.07293	4.01477	3.25485	3.44752	0.00825506	0.0553173
O95996	APC2	15	NA	-1.51456	-4.73492	-1.70673	-6.15122	-0.844353	-3.47448	FALSE	TRUE	FALSE	TRUE	FALSE	TRUE	3.22036	4.44449	2.63012	3.43166	0.0126415	0.0722374
Q9HCM4	EPB41L5	6	NA	-1.22786	-3.90365	-0.162196	-4.79864	0.447542	-2.48973	FALSE	TRUE	FALSE	TRUE	FALSE	TRUE	2.67579	4.63644	2.93727	3.4165	0.0120047	0.070817
P51116	FXR2	8	6	1.7569	-2.29983	1.21407	-0.527268	1.447	-2.9292	FALSE	FALSE	FALSE	FALSE	FALSE	FALSE	4.05673	1.74134	4.37619	3.39142	0.0164467	0.0813352
P27635	RPL10	5	4	2.64586	-1.77162	1.60125	-2.56522	1.51526	0.127875	FALSE	FALSE	FALSE	FALSE	FALSE	FALSE	4.41747	4.16647	1.38739	3.32378	0.0202452	0.0931636
Q00839	HNRNPU	15	12	4.75802	1.23545	4.14795	-1.44782	4.04999	3.20009	FALSE	FALSE	FALSE	FALSE	FALSE	FALSE	3.52258	5.59578	0.849896	3.32275	0.0740036	0.226364
P50914	RPL14	3	3	0.544592	-4.04967	1.67736	-1.87882	-1.18701	-2.98376	FALSE	TRUE	FALSE	FALSE	FALSE	FALSE	4.59427	3.55617	1.79676	3.31573	0.0256274	0.109232
Q8N5F7	NKAP	2	NA	-1.03697	-3.43016	-0.969184	-6.02342	-0.671921	-3.0317	FALSE	TRUE	FALSE	TRUE	FALSE	TRUE	2.39319	5.05423	2.35978	3.26907	0.0172199	0.0829108
Q92804	TAF15	5	5	3.58432	-0.0164677	2.5931	0.643513	2.18672	-2.06889	FALSE	FALSE	FALSE	FALSE	FALSE	FALSE	3.60079	1.94958	4.25561	3.26866	0.0188974	0.0885283
P05388	RPLP0	10	9	1.61269	-1.07899	2.17946	-4.63031	2.29243	2.02587	FALSE	FALSE	FALSE	FALSE	FALSE	FALSE	2.69169	6.80977	0.266559	3.25601	0.133313	0.316541
O14979	HNRNPDL	4	NA	0.602203	-2.79641	-0.388311	-3.81283	0.467772	-2.37976	FALSE	TRUE	FALSE	TRUE	FALSE	TRUE	3.39861	3.42452	2.84753	3.22355	0.00981964	0.0622709
Q15233	NONO	18	22	4.4199	0.795323	3.42522	0.996545	4.13218	0.533851	FALSE	FALSE	FALSE	FALSE	FALSE	FALSE	3.62458	2.42868	3.59833	3.2172	0.0111045	0.0679333
O95793	STAU1	5	NA	0.871041	-3.56723	-2.44177	-5.04263	-1.27982	-3.84093	FALSE	TRUE	FALSE	TRUE	FALSE	TRUE	4.43828	2.60086	2.56111	3.20008	0.0138615	0.0766807
P51991	HNRNPA3	10	2	2.6678	0.207673	2.07482	-1.73343	2.82803	-0.490358	FALSE	FALSE	FALSE	FALSE	FALSE	FALSE	2.46013	3.80825	3.31839	3.19559	0.0135801	0.0763982
P51114	FXR1	20	8	5.24652	1.91484	4.37735	1.6777	5.01711	1.48975	FALSE	FALSE	FALSE	FALSE	FALSE	FALSE	3.33168	2.69965	3.52737	3.18623	0.0110299	0.0679333
P63167	DYNLL1	3	NA	-1.11513	-4.0721	-1.08261	-3.88673	-0.2603	-4.04093	FALSE	TRUE	FALSE	TRUE	FALSE	TRUE	2.95697	2.80412	3.78063	3.18057	0.0113628	0.0687054
Q86V81	ALYREF	4	2	0.572486	-1.8539	-0.0563811	-5.43462	0.0358557	-1.65858	FALSE	FALSE	FALSE	FALSE	FALSE	FALSE	2.42639	5.37824	1.69444	3.16636	0.0377128	0.145264
P62917	RPL8	4	6	2.62288	-0.561149	1.37287	-5.96499	1.50888	2.62737	FALSE	FALSE	FALSE	TRUE	FALSE	FALSE	3.18403	7.33786	-1.11849	3.13447	0.254098	0.473021
P46781	RPS9	9	5	2.90961	0.504796	2.84252	-0.947983	2.8146	-0.350338	FALSE	FALSE	FALSE	FALSE	FALSE	FALSE	2.40481	3.7905	3.16494	3.12008	0.0157415	0.0794718
Q9UN81	Q9UN81	2	NA	-1.76416	-3.65928	-1.95628	-4.98915	-1.59055	-5.93151	FALSE	TRUE	FALSE	TRUE	FALSE	TRUE	1.89512	3.03287	4.34096	3.08965	0.0295899	0.122117
Q9NX05	FAM120C	3	NA	-0.566662	-3.0783	-1.24313	-6.10003	-2.31535	-4.1583	FALSE	TRUE	FALSE	TRUE	FALSE	TRUE	2.51164	4.85691	1.84296	3.0705	0.0314234	0.128663
Q96JE9	MAP6	3	NA	-2.55118	-5.86677	-4.31626	-6.55203	-0.155713	-3.68207	FALSE	TRUE	FALSE	TRUE	FALSE	TRUE	3.31559	2.23577	3.52636	3.0259	0.0150976	0.0792924
P24534	EEF1B2	2	NA	-1.60303	-4.03504	-1.02477	-5.73232	-2.04028	-3.9439	FALSE	TRUE	FALSE	TRUE	FALSE	TRUE	2.43201	4.70756	1.90362	3.0144	0.0291821	0.122117
P17480	UBTF	2	NA	-4.45098	-3.97471	-0.272271	-6.0527	0.00204326	-3.73045	TRUE	TRUE	FALSE	TRUE	FALSE	TRUE	-0.476273	5.78043	3.73249	3.01221	0.138296	0.323594
O00299	CLIC1	2	NA	-0.860686	-5.55249	-1.24416	-3.57023	-2.14265	-4.09014	FALSE	TRUE	FALSE	TRUE	FALSE	TRUE	4.69181	2.32607	1.94749	2.98846	0.0277217	0.117198
P52292	KPNA2	2	NA	-1.70013	-4.21764	-1.534	-5.70216	-1.36627	-3.56585	FALSE	TRUE	FALSE	TRUE	FALSE	TRUE	2.51751	4.16816	2.19959	2.96175	0.0209661	0.0948035
Q86V48	LUZP1	10	13	3.2687	0.673236	2.58454	-0.763042	3.18973	0.424752	FALSE	FALSE	FALSE	FALSE	FALSE	FALSE	2.59547	3.34758	2.76498	2.90268	0.0154535	0.0792924
Q9UPW5	AGTPBP1	5	NA	-0.368561	-3.36326	-3.26607	-3.88379	0.995857	-4.07795	FALSE	TRUE	FALSE	TRUE	FALSE	TRUE	2.9947	0.617725	5.07381	2.89541	0.0987907	0.267558
P61978	HNRNPK	14	11	4.97589	2.86049	5.16496	1.46416	4.98634	2.13871	FALSE	FALSE	FALSE	FALSE	FALSE	FALSE	2.1154	3.7008	2.84762	2.88794	0.0232031	0.102611
Q96AG4	LRRC59	3	NA	-0.0532968	-2.17079	-0.405895	-4.59853	-2.63285	-4.90313	FALSE	TRUE	FALSE	TRUE	FALSE	TRUE	2.11749	4.19264	2.27028	2.86014	0.0232849	0.102611
Q00577	PURA	2	NA	-0.390016	-4.94827	-1.58961	-4.56255	-2.89318	-3.74896	FALSE	TRUE	FALSE	TRUE	FALSE	TRUE	4.55825	2.97294	0.855776	2.79566	0.0748875	0.227728
P31943	HNRNPH1	7	2	3.71227	0.523627	3.50188	0.144248	3.4823	1.76293	FALSE	FALSE	FALSE	FALSE	FALSE	FALSE	3.18864	3.35763	1.71937	2.75521	0.0232436	0.102611
Q5T9A4	ATAD3B	3	2	-0.430848	-4.69526	-1.01099	-2.37183	-0.480188	-2.9987	FALSE	TRUE	FALSE	FALSE	FALSE	FALSE	4.26441	1.36083	2.51851	2.71459	0.0538383	0.179461
Q06787	FMR1	3	2	-2.73465	-3.82373	-0.86383	-4.55598	-1.1997	-4.5404	TRUE	TRUE	FALSE	TRUE	FALSE	FALSE	1.08908	3.69215	3.34071	2.70731	0.0363683	0.144238
Q14103	HNRNPD	7	2	1.4157	-1.45163	1.30407	-2.63949	1.34072	0.0508725	FALSE	FALSE	FALSE	FALSE	FALSE	FALSE	2.86733	3.94356	1.28985	2.70025	0.0485995	0.166262
Q00059	TFAM	3	NA	-1.27111	-3.78399	-1.45575	-4.93349	-1.56942	-3.64724	FALSE	TRUE	FALSE	TRUE	FALSE	TRUE	2.51288	3.47774	2.07783	2.68948	0.0255235	0.109232
P22626	HNRNPA2B1	19	10	5.13737	3.0996	4.96504	1.70798	5.45335	2.71984	FALSE	FALSE	FALSE	FALSE	FALSE	FALSE	2.03778	3.25706	2.73351	2.67612	0.0252842	0.109232
P30041	PRDX6	2	NA	-0.896307	-3.34567	-1.30187	-6.2964	-3.21952	-3.75812	FALSE	TRUE	FALSE	TRUE	FALSE	TRUE	2.44937	4.99453	0.538598	2.66083	0.116564	0.292329
P62805	HIST1H4A	7	8	1.22831	-0.400822	0.736423	-1.11769	3.86831	-0.538373	FALSE	FALSE	FALSE	FALSE	FALSE	FALSE	1.62913	1.85412	4.40668	2.62998	0.0406752	0.152166
Q9UQ80	PA2G4	3	2	0.960222	-1.28579	0.412092	-5.12809	-2.13111	-2.13617	FALSE	FALSE	FALSE	TRUE	FALSE	FALSE	2.24602	5.54019	0.00505584	2.59709	0.170481	0.375636
P35580	MYH10	69	63	4.83824	1.6307	4.30514	1.39989	4.67982	3.03398	FALSE	FALSE	FALSE	FALSE	FALSE	FALSE	3.20754	2.90525	1.64584	2.58621	0.0294878	0.122117
O60716	CTNND1	2	2	-0.530421	-4.98248	-2.68264	-5.01293	-2.33075	-3.24544	FALSE	TRUE	FALSE	TRUE	FALSE	TRUE	4.45206	2.33029	0.914682	2.56568	0.0852781	0.244676
P12236	SLC25A6	2	NA	-0.948685	-1.58201	-0.370557	-4.97569	-1.38884	-3.69792	FALSE	TRUE	FALSE	TRUE	FALSE	TRUE	0.633322	4.60513	2.30907	2.51584	0.110088	0.283677
Q01844	EWSR1	6	7	4.64641	1.05177	3.79696	1.99029	3.91074	1.7653	FALSE	FALSE	FALSE	FALSE	FALSE	FALSE	3.59464	1.80667	2.14544	2.51558	0.0350543	0.140217
Q9Y3I0	RTCB	16	3	4.43924	2.3371	4.43593	2.699	4.79167	1.09219	FALSE	FALSE	FALSE	FALSE	FALSE	FALSE	2.10214	1.73693	3.69948	2.51285	0.0374901	0.145264
P00558	PGK1	5	2	-0.227798	-4.73102	0.055556	-4.08961	-2.62277	-1.48774	FALSE	TRUE	FALSE	TRUE	FALSE	TRUE	4.50322	4.14517	-1.13504	2.50445	0.122308	0.300001
P62854	RPS26	3	3	1.64638	-1.30935	1.46399	-2.14361	1.29454	0.369191	FALSE	FALSE	FALSE	FALSE	FALSE	FALSE	2.95573	3.60761	0.925347	2.49623	0.0538274	0.179461
Q8NE71	ABCF1	2	NA	-2.34578	-4.07085	-1.5002	-5.11451	-1.61803	-3.71698	FALSE	TRUE	FALSE	TRUE	FALSE	TRUE	1.72507	3.61431	2.09895	2.47944	0.0383717	0.14615
O43143	DHX15	7	NA	-2.65628	-3.77625	-1.80057	-7.39024	-2.69643	-3.38666	FALSE	TRUE	FALSE	TRUE	FALSE	TRUE	1.11996	5.58967	0.690224	2.46662	0.105705	0.277141
Q96HS1	PGAM5	9	4	3.72043	1.45149	3.38082	1.7486	3.72925	0.287537	FALSE	FALSE	FALSE	FALSE	FALSE	FALSE	2.26895	1.63223	3.44171	2.44763	0.0424213	0.156091
Q9UMS4	PRPF19	2	2	0.0774287	-4.85581	-1.43462	-4.05556	-1.18211	-0.827941	FALSE	TRUE	FALSE	TRUE	FALSE	FALSE	4.93324	2.62094	-0.354171	2.4	0.19263	0.408696
Q9P2E9	RRBP1	6	2	-2.35506	-3.86458	-1.4181	-5.8866	-2.66657	-3.87648	FALSE	TRUE	FALSE	TRUE	FALSE	TRUE	1.50952	4.4685	1.20991	2.39598	0.0656026	0.206748
P35579	MYH9	115	121	8.94126	6.18584	7.98022	6.06932	8.81614	6.39225	FALSE	FALSE	FALSE	FALSE	FALSE	FALSE	2.75542	1.9109	2.4239	2.36341	0.0337248	0.137007
P52907	CAPZA1	5	2	-0.908226	-4.57829	-1.118	-4.47738	-1.79596	-1.84418	FALSE	TRUE	FALSE	TRUE	FALSE	FALSE	3.67006	3.35938	0.0482131	2.35922	0.0775004	0.232036
P12956	XRCC6	6	7	0.304531	-1.80819	0.151126	-6.37352	-0.0661608	1.57403	FALSE	FALSE	FALSE	TRUE	FALSE	FALSE	2.11272	6.52465	-1.64019	2.33239	0.359471	0.58232
Q14671	PUM1	3	NA	-1.46435	-4.40015	-1.76483	-3.66399	-1.29452	-3.38086	FALSE	TRUE	FALSE	TRUE	FALSE	TRUE	2.93579	1.89916	2.08634	2.3071	0.0368918	0.144238
P68133	ACTA1	3	5	4.58155	3.1719	4.78492	1.57968	5.02779	2.7668	FALSE	FALSE	FALSE	FALSE	FALSE	FALSE	1.40965	3.20524	2.261	2.29196	0.0555079	0.183559
O00159	MYO1C	8	4	-1.10872	-4.29261	-2.19338	-5.54282	-0.180715	-0.495929	FALSE	TRUE	FALSE	TRUE	FALSE	FALSE	3.18389	3.34944	0.315214	2.28285	0.067068	0.208834
Q13242	SRSF9	2	NA	-2.60787	-4.90625	-1.84199	-5.60819	-1.91617	-2.67741	FALSE	TRUE	FALSE	TRUE	FALSE	TRUE	2.29838	3.76621	0.761242	2.27528	0.100922	0.271915
Q86U42	PABPN1	2	NA	-2.55332	-4.84158	-1.83737	-4.79484	-2.20736	-3.77835	TRUE	TRUE	FALSE	TRUE	FALSE	TRUE	2.28826	2.95747	1.57099	2.27224	0.0476635	0.164139
P55209	NAP1L1	3	3	1.87287	-0.582503	1.20671	-3.22546	0.205279	0.297593	FALSE	FALSE	FALSE	FALSE	FALSE	FALSE	2.45538	4.43217	-0.0923143	2.26508	0.172381	0.376631
Q13435	SF3B2	2	NA	-1.63342	-3.43004	-2.13376	-6.32595	-2.27452	-3.04889	FALSE	TRUE	FALSE	TRUE	FALSE	TRUE	1.79662	4.1922	0.774364	2.25439	0.102318	0.272604
P62899	RPL31	3	3	2.74838	1.7232	3.53503	0.121428	3.46144	1.19613	FALSE	FALSE	FALSE	FALSE	FALSE	FALSE	1.02519	3.4136	2.26531	2.2347	0.0793218	0.23436
Q14444	CAPRIN1	8	5	4.36354	2.63676	4.22179	1.908	4.81972	2.1593	FALSE	FALSE	FALSE	FALSE	FALSE	FALSE	1.72678	2.31379	2.66042	2.23366	0.0414696	0.15403
Q9UN86	G3BP2	7	3	3.75493	6.33631	3.37199	1.29338	3.41225	-3.79129	FALSE	FALSE	FALSE	FALSE	FALSE	FALSE	-2.58138	2.07861	7.20354	2.23359	0.453657	0.672008
P23381	WARS	2	NA	-1.05538	-3.85734	0.488772	-4.64532	-4.05811	-2.80182	FALSE	TRUE	FALSE	TRUE	TRUE	TRUE	2.80196	5.13409	-1.25629	2.22659	0.265195	0.480255
Q13263	TRIM28	2	5	-0.019329	-4.47176	-0.553061	-5.08112	-1.56301	0.74177	FALSE	TRUE	FALSE	TRUE	FALSE	FALSE	4.45243	4.52805	-2.30478	2.22524	0.194456	0.408696
Q9BYD2	MRPL9	2	NA	-2.24164	-4.91082	-1.98247	-5.26369	-2.13683	-2.84094	FALSE	TRUE	FALSE	TRUE	FALSE	TRUE	2.66919	3.28122	0.704111	2.21817	0.0725503	0.223232
Q9H074	PAIP1	2	NA	-4.27029	-3.30342	-1.00017	-5.72878	-0.55402	-3.37448	TRUE	TRUE	FALSE	TRUE	FALSE	TRUE	-0.966866	4.72862	2.82046	2.19407	0.227295	0.454591
P84098	RPL19	4	3	2.42001	-0.00916771	1.9645	-0.603982	1.82795	0.361238	FALSE	FALSE	FALSE	FALSE	FALSE	FALSE	2.42918	2.56849	1.46671	2.15479	0.0461348	0.162095
Q8NCB2	CAMKV	4	NA	-3.17611	-3.7908	-0.884852	-5.99515	-3.64237	-4.29361	FALSE	TRUE	FALSE	TRUE	FALSE	TRUE	0.614688	5.1103	0.651235	2.12541	0.12144	0.299283
P60660	MYL6	6	6	5.32963	3.1546	4.48727	2.73741	5.26255	2.83039	FALSE	FALSE	FALSE	FALSE	FALSE	FALSE	2.17503	1.74986	2.43216	2.11901	0.046119	0.162095
Q15019	SEPTIN2	2	NA	-1.52211	-3.55396	-1.66754	-4.49414	-2.90225	-4.39273	FALSE	TRUE	FALSE	TRUE	FALSE	TRUE	2.03185	2.8266	1.49048	2.11631	0.0564798	0.183559
Q16643	DBN1	7	5	-1.40856	-3.76904	-0.818733	-4.17871	-1.36804	-1.76696	FALSE	TRUE	FALSE	TRUE	FALSE	FALSE	2.36048	3.35998	0.398915	2.03979	0.114164	0.291007
P50991	CCT4	2	5	-0.170122	-3.13725	-0.581405	-6.34605	-1.28772	1.4039	FALSE	TRUE	FALSE	TRUE	FALSE	FALSE	2.96712	5.76464	-2.69162	2.01338	0.401775	0.629287
Q9NYL9	TMOD3	7	9	-0.644855	-3.66272	-1.73039	-4.67128	-2.71128	-2.77573	FALSE	FALSE	FALSE	TRUE	FALSE	FALSE	3.01786	2.94088	0.0644516	2.00773	0.0907667	0.253756
Q9Y3F4	STRAP	4	NA	-0.33154	-2.74651	-1.78665	-3.8819	-3.50143	-4.93067	FALSE	TRUE	FALSE	TRUE	FALSE	TRUE	2.41497	2.09525	1.42924	1.97982	0.0605155	0.193056
Q2NL82	TSR1	8	5	0.578465	-1.82902	1.61639	1.0003	1.71423	-1.03405	FALSE	FALSE	FALSE	FALSE	FALSE	FALSE	2.40749	0.61609	2.74828	1.92395	0.086863	0.246824
Q07065	CKAP4	3	3	-0.336408	-2.30006	-0.159329	-4.4499	-0.13841	0.359421	FALSE	FALSE	FALSE	FALSE	FALSE	FALSE	1.96366	4.29057	-0.497832	1.9188	0.261705	0.479178
P23246	SFPQ	20	36	5.02204	2.70331	4.34027	2.58915	4.91205	3.24126	FALSE	FALSE	FALSE	FALSE	FALSE	FALSE	2.31873	1.75112	1.67078	1.91354	0.0612034	0.19406
P39023	RPL3	11	10	3.30293	-0.104668	2.2778	0.861651	2.54081	1.71035	FALSE	FALSE	FALSE	FALSE	FALSE	FALSE	3.40759	1.41615	0.830456	1.88473	0.110743	0.283677
Q0VF96	CGNL1	3	NA	-3.16103	-4.55266	-0.586833	-3.47158	-0.891132	-2.19991	TRUE	TRUE	FALSE	TRUE	FALSE	TRUE	1.39163	2.88475	1.30878	1.86172	0.0776429	0.232036
Q14576	ELAVL3	3	NA	-3.71782	-6.39036	-3.77956	-5.332	-2.59552	-3.93587	FALSE	TRUE	FALSE	TRUE	FALSE	TRUE	2.67254	1.55244	1.34035	1.85511	0.0765248	0.231354
P29558	RBMS1	2	NA	-2.88994	-4.156	-2.10946	-5.9995	-2.01323	-2.42235	FALSE	TRUE	FALSE	TRUE	FALSE	TRUE	1.26606	3.89005	0.409123	1.85508	0.156876	0.354675
P36578	RPL4	13	13	3.75636	1.27304	3.34685	0.558423	3.39873	3.10831	FALSE	FALSE	FALSE	FALSE	FALSE	FALSE	2.48332	2.78843	0.290421	1.85406	0.104573	0.27603
P62906	RPL10A	6	7	2.57371	0.326778	1.99338	-0.770816	2.06057	1.51227	FALSE	FALSE	FALSE	FALSE	FALSE	FALSE	2.24693	2.7642	0.548296	1.85314	0.102751	0.272604
P35637	FUS	7	10	5.33079	4.65291	4.54131	2.17932	4.95506	2.4864	FALSE	FALSE	FALSE	FALSE	FALSE	FALSE	0.677885	2.36199	2.46866	1.83618	0.0850963	0.244676
P62861	FAU	4	3	5.18434	3.53433	5.95214	3.74551	5.27396	3.65825	FALSE	FALSE	FALSE	FALSE	FALSE	FALSE	1.65001	2.20663	1.6157	1.82411	0.0695713	0.21534
P04083	ANXA1	8	8	-3.87445	-3.52592	-3.48263	-6.70427	-3.83548	-6.35163	FALSE	TRUE	TRUE	TRUE	TRUE	FALSE	-0.348533	3.22164	2.51615	1.79642	0.165326	0.367392
P83731	RPL24	3	4	1.72559	-1.03817	1.32439	-0.152072	0.982957	-0.115432	FALSE	FALSE	FALSE	FALSE	FALSE	FALSE	2.76376	1.47646	1.09839	1.77954	0.0956704	0.261151
P17844	DDX5	15	11	2.88183	1.63626	3.29835	2.04129	3.69755	0.965177	FALSE	FALSE	FALSE	FALSE	FALSE	FALSE	1.24557	1.25706	2.73238	1.745	0.0895277	0.253013
Q07812	BAX	5	NA	-1.92435	-4.45585	-4.0277	-4.50649	-2.26965	-4.39038	FALSE	TRUE	FALSE	TRUE	FALSE	TRUE	2.5315	0.47879	2.12073	1.71034	0.116931	0.292329
O14974	PPP1R12A	14	20	-0.684578	-2.52883	-0.615639	-4.32268	-2.39648	-1.96365	FALSE	FALSE	FALSE	FALSE	FALSE	FALSE	1.84425	3.70704	-0.432833	1.70615	0.261079	0.479178
Q14011	CIRBP	NA	3	-3.11465	-4.62941	-3.16469	-5.48838	-3.36128	-4.6098	TRUE	FALSE	TRUE	FALSE	TRUE	FALSE	1.51476	2.3237	1.24851	1.69566	0.0938031	0.260843
P14923	JUP	3	NA	-2.85708	-5.19481	-2.66823	-3.99021	-2.0762	-3.49677	FALSE	TRUE	FALSE	TRUE	FALSE	TRUE	2.33772	1.32198	1.42057	1.69342	0.0907151	0.253756
Q96IZ0	PAWR	5	5	-4.30347	-4.30657	-3.23953	-5.50009	-2.31614	-5.04359	TRUE	TRUE	FALSE	TRUE	FALSE	FALSE	0.00309866	2.26056	2.72745	1.66371	0.149117	0.34159
P05387	RPLP2	5	10	2.53124	2.7384	2.9869	-1.75514	2.61541	2.16881	FALSE	FALSE	FALSE	FALSE	FALSE	FALSE	-0.207159	4.74204	0.446602	1.66049	0.253831	0.473021
Q15366	PCBP2	2	2	1.01562	0.454688	1.40184	-1.94661	1.05869	-0.00584695	FALSE	FALSE	FALSE	FALSE	FALSE	FALSE	0.560928	3.34845	1.06454	1.65797	0.153949	0.349579
Q07955	SRSF1	5	3	0.332128	-0.739573	0.888782	-1.17816	1.05579	-0.709394	FALSE	FALSE	FALSE	FALSE	FALSE	FALSE	1.0717	2.06694	1.76519	1.63461	0.102315	0.272604
P30050	RPL12	4	5	1.91261	-0.129179	1.05909	-1.97111	1.02083	1.28806	FALSE	FALSE	FALSE	FALSE	FALSE	FALSE	2.04179	3.0302	-0.267233	1.60159	0.207627	0.430143
Q9UHX1	PUF60	3	3	0.0843775	-0.79838	0.727027	-0.726943	0.511857	-1.93632	FALSE	FALSE	FALSE	FALSE	FALSE	FALSE	0.882757	1.45397	2.44818	1.59497	0.127978	0.305269
O75533	SF3B1	2	NA	-4.21897	-4.15517	-2.54128	-5.56129	-2.02217	-3.80514	FALSE	TRUE	FALSE	TRUE	FALSE	TRUE	-0.063792	3.02001	1.78296	1.57973	0.21451	0.442567
Q9BZH6	WDR11	3	NA	-2.93243	-4.1613	-2.39778	-4.81442	-2.05578	-3.14679	FALSE	TRUE	FALSE	TRUE	FALSE	TRUE	1.22886	2.41664	1.09102	1.57884	0.11473	0.291022
P18124	RPL7	8	6	2.76627	1.49885	2.20317	-1.04669	2.46091	2.5008	FALSE	FALSE	FALSE	FALSE	FALSE	FALSE	1.26741	3.24986	-0.0398981	1.49246	0.250156	0.470608
Q16777	HIST2H2AC	3	2	2.51398	1.6854	1.69988	0.644879	2.92726	0.334325	FALSE	FALSE	FALSE	FALSE	FALSE	FALSE	0.82857	1.055	2.59294	1.49217	0.144476	0.3339
O43707	ACTN4	6	NA	-1.49745	-4.67247	-4.44782	-4.12258	-1.85156	-3.41722	FALSE	TRUE	FALSE	TRUE	FALSE	TRUE	3.17502	-0.325246	1.56566	1.47181	0.280798	0.49665
P07737	PFN1	3	5	1.27873	2.21472	0.848748	-5.02005	0.699793	1.2174	FALSE	FALSE	FALSE	TRUE	FALSE	FALSE	-0.935984	5.8688	-0.517603	1.47174	0.381158	0.604275
P11137	MAP2	3	5	0.298963	-1.01349	-0.210601	0.0782746	2.34552	-1.04111	FALSE	FALSE	FALSE	FALSE	FALSE	FALSE	1.31246	-0.288875	3.38663	1.47007	0.289466	0.508521
P24752	ACAT1	3	5	-1.11092	-0.202602	0.722154	-5.44428	-0.417121	0.43599	FALSE	FALSE	FALSE	TRUE	FALSE	FALSE	-0.908323	6.16644	-0.853111	1.46833	0.377975	0.602905
P42704	LRPPRC	5	NA	-3.04322	-4.08956	-2.16008	-5.42252	-2.76648	-2.8305	FALSE	TRUE	FALSE	TRUE	FALSE	TRUE	1.04635	3.26245	0.0640197	1.4576	0.239961	0.463865
P67809	YBX1	8	11	4.85457	3.97221	4.71308	1.48842	4.23831	4.04227	FALSE	FALSE	FALSE	FALSE	FALSE	FALSE	0.882356	3.22466	0.19604	1.43435	0.224683	0.454011
Q13347	EIF3I	2	NA	-3.03252	-5.12364	-2.32778	-3.81898	-2.9526	-3.63635	FALSE	TRUE	FALSE	TRUE	FALSE	TRUE	2.09112	1.4912	0.683754	1.42202	0.160859	0.359383
P62241	RPS8	7	7	3.5514	2.50422	3.75442	2.25264	3.7094	2.06446	FALSE	FALSE	FALSE	FALSE	FALSE	FALSE	1.04719	1.50178	1.64494	1.39797	0.138772	0.323594
Q6NYC8	PPP1R18	3	2	-0.520608	-4.04091	-3.10036	-4.15226	-2.56589	-2.16784	FALSE	TRUE	FALSE	TRUE	FALSE	TRUE	3.5203	1.0519	-0.398049	1.39138	0.317674	0.536333
Q8IY81	FTSJ3	4	2	-4.10183	-2.95615	-1.82854	-5.76198	-3.4494	-4.80862	TRUE	FALSE	FALSE	TRUE	FALSE	TRUE	-1.14568	3.93344	1.35922	1.38233	0.424369	0.647132
P06733	ENO1	15	22	5.17015	4.13253	4.82122	1.30255	4.64965	5.14687	FALSE	FALSE	FALSE	FALSE	FALSE	FALSE	1.03762	3.51867	-0.497216	1.35303	0.338885	0.56121
P62158	P62158	3	5	1.94981	1.75472	2.09198	-1.24386	2.34994	1.86897	FALSE	FALSE	FALSE	FALSE	FALSE	FALSE	0.195094	3.33584	0.480968	1.3373	0.239464	0.463865
Q07020	RPL18	5	3	1.58402	1.30738	1.44869	-1.5648	1.63025	0.95199	FALSE	FALSE	FALSE	FALSE	FALSE	FALSE	0.276635	3.01349	0.678263	1.3228	0.230773	0.457687
P08865	RPSA	5	6	2.65722	1.32168	1.87458	-0.956519	1.82732	2.06463	FALSE	FALSE	FALSE	FALSE	FALSE	FALSE	1.33554	2.8311	-0.237304	1.30978	0.303635	0.51598
P50402	EMD	2	NA	-2.7192	-2.7863	-3.64931	-6.06406	-1.62958	-2.9387	FALSE	TRUE	FALSE	TRUE	FALSE	TRUE	0.0670977	2.41474	1.30911	1.26365	0.264021	0.480123
P61353	RPL27	5	5	2.52675	0.189703	1.42157	-0.419311	1.533	1.94704	FALSE	FALSE	FALSE	FALSE	FALSE	FALSE	2.33705	1.84088	-0.414035	1.25463	0.257282	0.476108
P09012	SNRPA	2	NA	-1.69878	-3.94758	-2.5797	-3.58693	-3.02825	-3.51583	FALSE	TRUE	FALSE	TRUE	FALSE	TRUE	2.24879	1.00724	0.487575	1.24787	0.21816	0.444876
Q9BXP5	SRRT	2	NA	-3.02411	-3.94297	-3.65756	-5.35391	-3.495	-4.61771	TRUE	TRUE	TRUE	TRUE	FALSE	TRUE	0.918856	1.69635	1.12271	1.24597	0.181297	0.392809
P46821	MAP1B	10	6	-4.97091	-5.26019	-0.95644	-4.05893	-3.54468	-3.87502	TRUE	FALSE	FALSE	TRUE	TRUE	TRUE	0.289278	3.10249	0.330343	1.2407	0.24404	0.466811
P19474	TRIM21	9	3	1.07234	0.822628	1.49667	0.824661	1.78843	-1.0077	FALSE	FALSE	FALSE	FALSE	FALSE	FALSE	0.249708	0.672006	2.79613	1.23928	0.249597	0.470608
P49327	FASN	6	3	0.982996	-0.154755	0.0660021	-4.34149	-1.05097	0.843026	FALSE	FALSE	FALSE	TRUE	FALSE	FALSE	1.13775	4.40749	-1.89399	1.21708	0.544701	0.730011
Q9UHF7	TRPS1	2	NA	-1.92805	-4.00407	-5.42087	-3.57985	-0.415188	-3.82779	FALSE	TRUE	TRUE	TRUE	FALSE	TRUE	2.07602	-1.84102	3.41261	1.21587	0.435374	0.658124
Q9UPQ9	TNRC6B	5	NA	-1.95429	-4.30678	-3.57486	-5.23339	-3.1066	-2.71232	FALSE	TRUE	TRUE	TRUE	FALSE	TRUE	2.3525	1.65853	-0.394277	1.20559	0.28324	0.499271
P52943	CRIP2	2	2	0.973883	-1.99651	0.12242	-1.58987	-0.0102585	1.07983	FALSE	FALSE	FALSE	FALSE	FALSE	FALSE	2.97039	1.71229	-1.09009	1.19753	0.380829	0.604275
Q13813	SPTAN1	3	2	-2.43211	-3.97834	-3.67942	-5.67285	-2.31927	-2.33682	FALSE	TRUE	FALSE	TRUE	FALSE	FALSE	1.54623	1.99343	0.0175447	1.18574	0.244178	0.466811
Q13523	PRPF4B	3	4	0.506937	0.231374	0.967853	0.142031	0.713788	-1.72458	FALSE	FALSE	FALSE	FALSE	FALSE	FALSE	0.275564	0.825822	2.43837	1.17992	0.258495	0.476657
Q9Y490	TLN1	2	NA	-1.47501	-3.42149	-3.11681	-3.95962	-2.48863	-3.19494	FALSE	TRUE	FALSE	TRUE	FALSE	TRUE	1.94648	0.842807	0.706314	1.1652	0.215326	0.442567
P98175	RBM10	2	NA	-1.97639	-3.59323	-3.67261	-5.12985	-2.93828	-3.28502	TRUE	TRUE	TRUE	TRUE	FALSE	TRUE	1.61684	1.45724	0.346737	1.14027	0.225259	0.454011
P42766	RPL35	7	5	6.13054	4.73193	6.2191	4.9516	5.22845	4.52866	FALSE	FALSE	FALSE	FALSE	FALSE	FALSE	1.39861	1.26749	0.699791	1.12197	0.218065	0.444876
P62424	RPL7A	7	5	3.0083	2.13281	2.61693	0.07647	2.80865	2.87301	FALSE	FALSE	FALSE	FALSE	FALSE	FALSE	0.87549	2.54046	-0.0643624	1.11719	0.321143	0.538692
Q02878	RPL6	11	7	3.74302	1.97256	3.41844	1.96428	3.46131	3.33493	FALSE	FALSE	FALSE	FALSE	FALSE	FALSE	1.77046	1.45416	0.126381	1.117	0.250689	0.470608
Q9P258	RCC2	3	2	-3.6793	-4.41052	-1.6988	-4.1957	-2.54518	-2.55746	FALSE	TRUE	FALSE	TRUE	FALSE	TRUE	0.731213	2.49689	0.0122806	1.08013	0.318966	0.536772
P09211	GSTP1	6	4	-0.139075	-1.72033	-0.401716	-1.16352	-0.778681	-1.57794	FALSE	FALSE	FALSE	FALSE	FALSE	FALSE	1.58125	0.761801	0.799263	1.04744	0.24605	0.4672
P19338	NCL	18	21	3.52657	2.13505	2.35853	-0.927175	1.71012	3.28066	FALSE	FALSE	FALSE	FALSE	FALSE	FALSE	1.39152	3.28571	-1.57054	1.03556	0.509536	0.709618
P84103	SRSF3	3	3	2.1665	1.38235	1.46061	-1.35242	0.452123	1.0128	FALSE	FALSE	FALSE	FALSE	FALSE	FALSE	0.784155	2.81304	-0.560676	1.01217	0.423932	0.647132
P0DMV9	HSPA1B	9	7	2.5921	1.23242	2.56568	0.897941	2.22128	2.24714	FALSE	FALSE	FALSE	FALSE	FALSE	FALSE	1.35969	1.66774	-0.0258631	1.00052	0.298639	0.512515
Q15393	SF3B3	4	2	-2.81943	-1.45786	-1.80233	-5.13806	-2.6576	-3.63019	FALSE	FALSE	FALSE	TRUE	FALSE	TRUE	-1.36157	3.33574	0.972588	0.982252	0.542109	0.728415
P18077	RPL35A	2	NA	-0.602095	-2.89796	-3.34961	-3.22756	-2.71095	-3.48368	FALSE	TRUE	FALSE	TRUE	TRUE	TRUE	2.29587	-0.122045	0.772735	0.982186	0.365906	0.589074
P62333	PSMC6	NA	2	-1.65988	-5.37477	-3.26231	-5.22957	-5.51733	-2.75394	TRUE	TRUE	TRUE	TRUE	TRUE	FALSE	3.71489	1.96725	-2.76339	0.972917	0.590242	0.761603
P22314	UBA1	9	10	1.51416	0.886842	0.936374	-4.32122	0.193371	3.20718	FALSE	FALSE	FALSE	FALSE	FALSE	FALSE	0.627315	5.25759	-3.01381	0.957031	0.695798	0.857382
P09651	HNRNPA1	12	6	3.58161	2.15429	3.06609	1.92039	3.20889	2.93148	FALSE	FALSE	FALSE	FALSE	FALSE	FALSE	1.42732	1.14569	0.277412	0.95014	0.301117	0.515068
P05386	RPLP1	2	NA	-2.23436	-2.73692	-3.54156	-4.73751	-2.39883	-3.44613	FALSE	TRUE	TRUE	TRUE	FALSE	TRUE	0.502557	1.19595	1.0473	0.91527	0.302553	0.515828
Q02790	FKBP4	2	4	1.07511	-0.135913	-1.3149	-4.22946	0.489606	1.94715	FALSE	FALSE	FALSE	FALSE	FALSE	FALSE	1.21103	2.91457	-1.45754	0.889351	0.540991	0.728415
P35221	CTNNA1	3	NA	-1.64923	-4.34499	-4.31751	-4.49037	-5.0634	-4.73585	FALSE	TRUE	TRUE	TRUE	TRUE	TRUE	2.69577	0.172858	-0.327552	0.847025	0.440755	0.662407
P49368	CCT3	3	4	-0.729379	-1.79873	-0.627108	-4.03629	-2.71001	-0.730142	FALSE	FALSE	FALSE	TRUE	FALSE	FALSE	1.06935	3.40919	-1.97987	0.832888	0.627455	0.792768
P60709	ACTB	9	16	7.81697	7.11936	7.52734	5.519	7.86524	8.08857	FALSE	FALSE	FALSE	FALSE	FALSE	FALSE	0.697604	2.00834	-0.223331	0.827538	0.4327	0.655988
Q562R1	ACTBL2	2	2	3.51014	3.93926	4.31359	2.08248	4.7953	4.12473	FALSE	FALSE	FALSE	FALSE	FALSE	FALSE	-0.429114	2.23111	0.670566	0.824187	0.463944	0.672008
P42694	HELZ	5	NA	-0.663163	-4.35519	-4.94941	-4.3405	-4.07036	-3.44174	FALSE	TRUE	TRUE	TRUE	TRUE	TRUE	3.69202	-0.608904	-0.628619	0.818167	0.49513	0.695858
Q9P2M7	CGN	3	NA	-1.91083	-3.62978	-3.94726	-5.31084	-3.96445	-3.33508	FALSE	TRUE	FALSE	TRUE	FALSE	TRUE	1.71894	1.36358	-0.62937	0.817716	0.416756	0.647132
Q9Y3U8	RPL36	3	2	0.470239	-1.47647	0.25795	0.306807	0.948658	0.474115	FALSE	FALSE	FALSE	FALSE	FALSE	FALSE	1.94671	-0.0488569	0.474543	0.790798	0.422938	0.647132
P62937	PPIA	7	10	4.97192	3.57729	3.83684	0.636937	2.43936	4.66274	FALSE	FALSE	FALSE	FALSE	FALSE	FALSE	1.39464	3.1999	-2.22338	0.790386	0.628116	0.792768
P49006	MARCKSL1	2	NA	-2.82357	-3.96648	-2.93186	-4.47675	-3.16492	-2.81229	FALSE	TRUE	FALSE	TRUE	FALSE	TRUE	1.14291	1.54489	-0.352633	0.778388	0.420297	0.647132
Q16778	HIST2H2BE	3	4	0.441146	0.0990288	-0.00261535	0.286961	2.10573	-0.163579	FALSE	FALSE	FALSE	FALSE	FALSE	FALSE	0.342117	-0.289577	2.26931	0.77395	0.463039	0.672008
Q02543	RPL18A	3	NA	-3.59732	-2.43318	-3.51158	-5.58678	-2.39515	-3.79501	FALSE	TRUE	FALSE	TRUE	FALSE	TRUE	-1.16414	2.07519	1.39987	0.770309	0.499457	0.698165
P32969	RPL9	6	7	4.15516	2.69898	3.6316	3.07592	3.69484	3.39928	FALSE	FALSE	FALSE	FALSE	FALSE	FALSE	1.45618	0.555676	0.295559	0.769138	0.393048	0.617478
P62910	RPL32	3	NA	-2.36092	-4.98042	-5.26252	-5.31683	-3.61864	-3.16773	FALSE	TRUE	TRUE	TRUE	TRUE	TRUE	2.6195	0.0543096	-0.450902	0.740969	0.499283	0.698165
P18621	RPL17	10	9	3.89439	3.05141	4.07068	4.43294	4.456	2.72723	FALSE	FALSE	FALSE	FALSE	FALSE	FALSE	0.84298	-0.362255	1.72877	0.736499	0.473915	0.680763
P14618	PKM	20	19	4.40478	2.92468	3.21476	-0.451183	1.76172	4.78904	FALSE	FALSE	FALSE	FALSE	FALSE	FALSE	1.4801	3.66594	-3.02731	0.706243	0.710738	0.87166
Q9Y4L1	HYOU1	NA	4	-3.71914	-5.05968	-3.80894	-5.89499	-3.24778	-1.89938	TRUE	TRUE	TRUE	TRUE	TRUE	FALSE	1.34054	2.08605	-1.3484	0.69273	0.553641	0.734339
P06748	NPM1	11	12	4.92548	4.31614	4.048	2.16615	3.75713	4.19284	FALSE	FALSE	FALSE	FALSE	FALSE	FALSE	0.609341	1.88185	-0.435708	0.685159	0.521043	0.720127
P62829	RPL23	6	5	2.95769	2.0068	2.94044	2.70868	2.90746	2.07749	FALSE	FALSE	FALSE	FALSE	FALSE	FALSE	0.950884	0.231758	0.829973	0.670872	0.437831	0.659919
Q15691	MAPRE1	2	2	-1.98231	-3.68618	-3.38545	-4.48774	-3.67024	-2.8605	FALSE	TRUE	FALSE	TRUE	FALSE	TRUE	1.70387	1.10229	-0.809739	0.665471	0.521574	0.720127
P60842	EIF4A1	9	9	2.69041	1.88009	2.46198	-0.864366	1.41971	3.57979	FALSE	FALSE	FALSE	FALSE	FALSE	FALSE	0.810319	3.32635	-2.16008	0.658863	0.707129	0.869284
P40429	RPL13A	2	NA	-1.11325	-2.93342	-4.48387	-4.1655	-3.64836	-4.09438	FALSE	TRUE	TRUE	TRUE	TRUE	TRUE	1.82017	-0.31837	0.446023	0.649275	0.522092	0.720127
P62266	RPS23	4	6	3.75233	3.21791	4.05089	2.2359	3.56951	3.99259	FALSE	FALSE	FALSE	FALSE	FALSE	FALSE	0.534422	1.81499	-0.423076	0.642114	0.539175	0.728415
Q9BY77	POLDIP3	2	NA	-3.01465	-4.03134	-4.54314	-4.14031	-2.54551	-3.82599	FALSE	TRUE	TRUE	TRUE	FALSE	TRUE	1.01669	-0.402824	1.28048	0.631451	0.494867	0.695858
Q71U36	TUBA1A	2	17	6.23411	5.93248	6.74277	6.00428	6.73569	5.94345	FALSE	FALSE	FALSE	FALSE	FALSE	FALSE	0.301624	0.738486	0.792237	0.610782	0.472996	0.680763
Q9Y6N5	SQOR	NA	2	-2.17525	-4.39242	-3.98085	-4.20209	-5.55305	-4.92416	TRUE	TRUE	TRUE	FALSE	TRUE	FALSE	2.21716	0.22124	-0.628895	0.60317	0.584255	0.758993
P61204	ARF3	4	3	0.619257	-2.87043	-3.34081	-4.64626	-3.37724	-0.341033	FALSE	FALSE	FALSE	TRUE	TRUE	FALSE	3.48969	1.30545	-3.03621	0.58631	0.753984	0.892766
Q16629	SRSF7	3	3	0.0869369	1.13288	1.19485	-1.28327	1.69863	1.38349	FALSE	FALSE	FALSE	FALSE	FALSE	FALSE	-1.04595	2.47812	0.315147	0.58244	0.643905	0.807005
Q9NYF8	BCLAF1	7	7	0.654057	1.04448	1.30653	1.198	1.29305	-0.723302	FALSE	FALSE	FALSE	FALSE	FALSE	FALSE	-0.390425	0.108532	2.01635	0.578153	0.56701	0.746326
P14649	MYL6B	2	NA	-3.47105	-3.88527	-3.53644	-4.94391	-4.34437	-4.22859	FALSE	TRUE	TRUE	TRUE	TRUE	TRUE	0.414217	1.40747	-0.115779	0.568636	0.540538	0.728415
Q9NZI8	IGF2BP1	15	12	-0.742976	-2.1248	-0.611132	-0.686623	-0.0252202	-0.241668	FALSE	FALSE	FALSE	FALSE	FALSE	FALSE	1.38182	0.0754905	0.216448	0.55792	0.528619	0.723374
Q9NX58	LYAR	2	NA	-4.2972	-5.01852	-2.46018	-4.86628	-4.31958	-2.84084	FALSE	TRUE	FALSE	TRUE	FALSE	TRUE	0.721319	2.4061	-1.47874	0.549561	0.685915	0.84721
P46776	RPL27A	4	4	3.84537	2.75154	3.61171	2.69285	3.47881	3.8474	FALSE	FALSE	FALSE	FALSE	FALSE	FALSE	1.09383	0.918861	-0.368598	0.548032	0.541166	0.728415
P21333	FLNA	4	2	-2.01947	-0.431285	-1.5019	-4.52293	-0.464291	-0.668774	FALSE	FALSE	FALSE	TRUE	FALSE	FALSE	-1.58819	3.02104	0.204483	0.545778	0.713682	0.873211
Q9Y2W1	THRAP3	8	6	0.999426	-0.423564	0.40232	0.0541649	1.11418	1.30201	FALSE	FALSE	FALSE	FALSE	FALSE	FALSE	1.42299	0.348155	-0.187832	0.527771	0.572156	0.746326
P62847	RPS24	3	6	5.48683	5.12287	5.92173	5.31916	5.79513	5.20606	FALSE	FALSE	FALSE	FALSE	FALSE	FALSE	0.363959	0.602566	0.589075	0.518533	0.536775	0.728415
P62913	RPL11	6	6	2.87249	2.4001	3.24049	2.79295	3.18844	2.60965	FALSE	FALSE	FALSE	FALSE	FALSE	FALSE	0.472384	0.447544	0.578794	0.499574	0.550772	0.734339
P62249	RPS16	9	9	4.0063	3.45572	3.98743	3.6289	3.94601	3.37724	FALSE	FALSE	FALSE	FALSE	FALSE	FALSE	0.550583	0.35853	0.568772	0.492628	0.556403	0.734339
P09874	PARP1	3	NA	-3.69282	-3.66387	-3.34264	-4.44874	-3.07137	-3.43856	FALSE	TRUE	FALSE	TRUE	FALSE	TRUE	-0.0289469	1.1061	0.367193	0.48145	0.58676	0.758993
P55072	VCP	2	5	-1.56822	-1.58181	-1.00133	-4.77929	-2.14994	0.226351	FALSE	FALSE	FALSE	TRUE	FALSE	FALSE	0.0135848	3.77796	-2.37629	0.471752	0.797531	0.913471
Q13126	MTAP	2	NA	-3.66895	-3.29474	-3.54733	-4.82331	-4.75337	-5.26165	FALSE	TRUE	FALSE	TRUE	TRUE	TRUE	-0.374217	1.27598	0.50828	0.470014	0.622636	0.789684
P07339	CTSD	3	4	-0.00210447	-1.38951	-1.28	-4.69656	-2.56436	0.835199	FALSE	FALSE	FALSE	FALSE	FALSE	FALSE	1.3874	3.41657	-3.39955	0.468138	0.804413	0.917313
P05198	EIF2S1	2	3	-0.0679085	-0.0287826	0.314801	-1.59055	-0.291652	0.173308	FALSE	FALSE	FALSE	FALSE	FALSE	FALSE	-0.0391259	1.90535	-0.46496	0.467087	0.637804	0.803046
P46777	RPL5	4	7	-0.6734	-0.15062	0.282682	-1.94904	0.0971113	0.415103	FALSE	FALSE	FALSE	FALSE	FALSE	FALSE	-0.522781	2.23172	-0.317992	0.46365	0.645947	0.807434
Q9Y608	LRRFIP2	8	9	-2.25986	-1.39853	-1.51252	-1.85351	0.0846265	-1.59714	FALSE	FALSE	FALSE	FALSE	FALSE	FALSE	-0.861334	0.340987	1.68177	0.38714	0.724361	0.878014
P07355	ANXA2	7	8	2.25544	2.81743	1.8371	-1.51995	1.32003	3.07864	FALSE	FALSE	FALSE	FALSE	FALSE	FALSE	-0.561993	3.35705	-1.75861	0.345482	0.813775	0.923937
P23528	CFL1	5	3	2.8281	2.72805	2.52283	0.701237	2.25579	3.15584	FALSE	FALSE	FALSE	FALSE	FALSE	FALSE	0.100049	1.82159	-0.90005	0.340529	0.755417	0.892766
Q14157	UBAP2L	10	3	1.90813	1.20498	1.17068	2.7282	2.24699	0.384831	FALSE	FALSE	FALSE	FALSE	FALSE	FALSE	0.703145	-1.55752	1.86216	0.335928	0.780723	0.905608
P05023	ATP1A1	3	NA	-0.919989	-4.0939	-4.4237	-3.91818	-5.03735	-3.33758	FALSE	TRUE	TRUE	TRUE	TRUE	TRUE	3.17391	-0.505515	-1.69978	0.322873	0.82108	0.928464
P26373	RPL13	7	10	2.55545	1.73076	1.85822	1.1729	2.21207	2.77368	FALSE	FALSE	FALSE	FALSE	FALSE	FALSE	0.824697	0.68532	-0.561609	0.316136	0.718574	0.877133
P62244	RPS15A	5	6	3.42622	1.05613	2.00515	3.10339	1.46749	1.80762	FALSE	FALSE	FALSE	FALSE	FALSE	FALSE	2.37009	-1.09824	-0.34013	0.310571	0.788502	0.909138
P55084	HADHB	2	2	-1.23233	-1.47502	-1.43121	-4.49078	-2.14085	0.240762	FALSE	FALSE	FALSE	TRUE	FALSE	FALSE	0.242685	3.05956	-2.38161	0.30688	0.861077	0.944641
P06576	ATP5F1B	10	19	3.48972	2.56592	2.44047	0	1.51024	3.99034	FALSE	FALSE	FALSE	FALSE	FALSE	FALSE	0.923799	2.44047	-2.48011	0.29472	0.84271	0.940102
P08133	ANXA6	2	NA	-3.78342	-3.23166	-4.3459	-6.2752	-4.05854	-3.54241	FALSE	TRUE	TRUE	TRUE	TRUE	TRUE	-0.551757	1.9293	-0.516132	0.287138	0.764035	0.897815
O15355	PPM1G	2	NA	-3.56159	-4.33368	-4.53615	-5.39298	-3.96401	-3.19609	FALSE	TRUE	TRUE	TRUE	TRUE	TRUE	0.772086	0.856833	-0.767914	0.287002	0.746696	0.888517
P11216	PYGB	6	3	-0.791193	-3.33311	-2.95295	-1.39161	-2.18041	-2.05812	FALSE	TRUE	FALSE	FALSE	FALSE	FALSE	2.54191	-1.56134	-0.122285	0.286095	0.831659	0.936067
Q9H9Z2	LIN28A	2	NA	-6.01336	-4.35323	-2.01596	-5.70325	-5.31571	-4.14065	TRUE	TRUE	FALSE	TRUE	TRUE	TRUE	-1.66013	3.68729	-1.17506	0.284035	0.838106	0.940102
P28799	GRN	2	2	-0.688066	0.017225	0.647027	1.21146	1.35264	-0.747648	FALSE	FALSE	FALSE	FALSE	FALSE	FALSE	-0.705291	-0.564429	2.10029	0.276856	0.781958	0.905608
P12277	CKB	NA	4	-3.29297	-4.98363	-5.13135	-4.74928	-4.3734	-3.87547	TRUE	TRUE	TRUE	FALSE	TRUE	TRUE	1.69066	-0.382075	-0.497926	0.270221	0.772838	0.900711
P62753	RPS6	9	9	4.57935	3.92793	4.34603	4.17163	4.44644	4.52317	FALSE	FALSE	FALSE	FALSE	FALSE	FALSE	0.651423	0.174406	-0.0767317	0.249699	0.767787	0.89921
P31930	UQCRC1	NA	3	-2.74328	-4.91284	-3.13969	-5.1593	-4.53432	-1.03183	TRUE	TRUE	TRUE	TRUE	TRUE	FALSE	2.16955	2.01961	-3.50249	0.22889	0.868964	0.949288
O95994	AGR2	2	3	-0.23305	-0.901819	0.23177	-3.20701	-2.41083	1.01991	FALSE	FALSE	FALSE	FALSE	FALSE	FALSE	0.668769	3.43878	-3.43075	0.2256	0.91123	0.95919
P04406	GAPDH	16	17	3.60499	3.19263	3.38322	0.501754	2.37625	5.05201	FALSE	FALSE	FALSE	FALSE	FALSE	FALSE	0.412359	2.88146	-2.67576	0.20602	0.906035	0.957759
P51858	HDGF	2	2	-1.41626	1.58941	-2.05385	-6.51505	-3.65424	-2.79849	FALSE	FALSE	FALSE	TRUE	FALSE	TRUE	-3.00567	4.4612	-0.855756	0.199925	0.921132	0.961824
P54886	ALDH18A1	NA	4	-4.08122	-3.82407	-3.48747	-2.36812	-2.28977	-4.25673	TRUE	FALSE	TRUE	FALSE	TRUE	FALSE	-0.257148	-1.11935	1.96696	0.196822	0.860286	0.944641
P62857	RPS28	4	5	0.803162	-0.499268	0.0520451	0.115709	-1.10809	-0.452366	FALSE	FALSE	FALSE	FALSE	FALSE	FALSE	1.30243	-0.0636635	-0.655728	0.194346	0.839111	0.940102
Q6ZUT1	NKAPD1	3	3	-0.366278	0.505357	0.402679	1.01873	0.70087	-1.33218	FALSE	FALSE	FALSE	FALSE	FALSE	FALSE	-0.871634	-0.616049	2.03305	0.181788	0.858778	0.944641
Q9UGY1	NOL12	2	3	-0.467062	-1.64061	-0.25581	-0.224575	-1.04024	-0.437461	FALSE	FALSE	FALSE	FALSE	FALSE	FALSE	1.17355	-0.031235	-0.602775	0.179845	0.8479	0.940102
P47756	CAPZB	2	2	-0.407715	-3.10384	-2.98742	-4.77018	-4.45833	-0.477152	FALSE	FALSE	FALSE	TRUE	TRUE	FALSE	2.69612	1.78275	-3.98118	0.1659	0.920944	0.961824
P0DMU7	CT45A6	5	4	-0.981817	-0.821271	0.0586922	0.00133049	-0.0418523	-0.640524	FALSE	FALSE	FALSE	FALSE	FALSE	FALSE	-0.160546	0.0573617	0.598672	0.165162	0.844722	0.940102
Q86UP2	KTN1	NA	2	-4.86173	-3.28605	-2.84233	-6.46454	-3.50543	-1.95095	TRUE	TRUE	TRUE	TRUE	TRUE	FALSE	-1.57569	3.62221	-1.55448	0.164013	0.899228	0.957237
Q6WCQ1	MPRIP	17	9	-0.858234	-2.24889	-2.21367	-1.79437	0.41559	0.936716	FALSE	FALSE	FALSE	FALSE	FALSE	FALSE	1.39066	-0.419296	-0.521126	0.150079	0.868727	0.949288
P12814	ACTN1	2	NA	-2.42368	-3.81882	-4.2154	-2.98968	-3.32374	-3.59982	TRUE	TRUE	TRUE	TRUE	FALSE	TRUE	1.39514	-1.22572	0.27608	0.1485	0.891703	0.953618
P07910	HNRNPC	5	2	0.992345	1.35413	0.338323	2.36032	0.997873	-1.7777	FALSE	FALSE	FALSE	FALSE	FALSE	FALSE	-0.361781	-2.02199	2.77557	0.1306	0.929964	0.964274
Q9NR12	PDLIM7	2	NA	-4.27458	-3.38634	-3.63107	-5.36063	-3.32254	-2.80112	FALSE	TRUE	FALSE	TRUE	FALSE	TRUE	-0.888236	1.72956	-0.521414	0.106637	0.915151	0.959432
P60174	TPI1	3	2	-2.95904	-3.4251	-2.54844	-4.84576	-2.62841	-0.151184	FALSE	FALSE	TRUE	TRUE	TRUE	FALSE	0.466054	2.29732	-2.47723	0.0953817	0.949614	0.973963
Q96SB3	PPP1R9B	2	NA	-3.96204	-3.1112	-3.67933	-5.44502	-3.72073	-3.05752	TRUE	TRUE	FALSE	TRUE	FALSE	TRUE	-0.850839	1.7657	-0.663213	0.0838822	0.931876	0.964274
P58546	MTPN	NA	2	-2.07224	-4.79885	-3.90588	-5.63113	-5.53887	-1.32619	TRUE	FALSE	TRUE	TRUE	TRUE	FALSE	2.72661	1.72526	-4.21268	0.0797289	0.963235	0.981683
Q99497	PARK7	NA	2	-4.10083	-2.72934	-2.69104	-4.45201	-5.46978	-5.25152	TRUE	FALSE	TRUE	TRUE	TRUE	FALSE	-1.37149	1.76098	-0.218266	0.0570757	0.960801	0.981565
P62750	RPL23A	11	10	5.01859	5.41308	5.80031	6.0788	5.829	5.0165	FALSE	FALSE	FALSE	FALSE	FALSE	FALSE	-0.394492	-0.278489	0.812496	0.0465047	0.956817	0.979418
P37108	SRP14	3	2	0.70653	1.51563	1.82077	1.82379	1.64662	0.742189	FALSE	FALSE	FALSE	FALSE	FALSE	FALSE	-0.809105	-0.00301976	0.904436	0.0307705	0.974218	0.987512
P40939	HADHA	3	4	-0.372655	-0.460415	-1.48841	-2.36555	-1.27104	-0.365077	FALSE	FALSE	FALSE	FALSE	FALSE	FALSE	0.0877596	0.877144	-0.905959	0.0196482	0.983624	0.99122
P46783	RPS10	8	10	3.43926	3.35403	3.84578	2.97599	3.66434	4.57205	FALSE	FALSE	FALSE	FALSE	FALSE	FALSE	0.085232	0.869788	-0.907712	0.0157692	0.986843	0.99122
P31150	GDI1	NA	2	-1.95041	-3.04909	-4.44514	-6.91567	-4.45474	-0.882734	TRUE	FALSE	TRUE	TRUE	TRUE	FALSE	1.09868	2.47052	-3.57201	-0.000932625	0.999547	0.999547
P14314	PRKCSH	3	3	0.0750172	-3.54176	-2.05248	-2.711	-2.88166	1.42018	FALSE	TRUE	FALSE	TRUE	FALSE	FALSE	3.61678	0.65852	-4.30184	-0.0088481	0.99685	0.998771
P62701	RPS4X	19	10	5.28869	5.24679	4.98909	5.62481	4.87997	4.83833	FALSE	FALSE	FALSE	FALSE	FALSE	FALSE	0.0418989	-0.635723	0.0416389	-0.0151893	0.987407	0.99122
Q15084	PDIA6	4	4	-4.71711	-3.72731	-2.3066	-5.55046	-2.72091	-0.382455	FALSE	TRUE	FALSE	TRUE	FALSE	FALSE	-0.989797	3.24386	-2.33846	-0.0281329	0.985628	0.99122
Q92945	KHSRP	6	7	0.400809	1.13708	-0.017442	-3.22953	-0.700259	1.92063	FALSE	FALSE	FALSE	TRUE	FALSE	FALSE	-0.73627	3.21209	-2.62089	-0.0483564	0.9772	0.988607
P14625	HSP90B1	16	16	2.87181	2.15266	1.99066	0.227706	0.904751	3.56361	FALSE	FALSE	FALSE	FALSE	FALSE	FALSE	0.719145	1.76296	-2.65886	-0.0589202	0.964692	0.981683
P62277	RPS13	6	5	4.79887	4.33904	4.86771	5.00807	4.45442	4.98793	FALSE	FALSE	FALSE	FALSE	FALSE	FALSE	0.45983	-0.140364	-0.533505	-0.0713463	0.934088	0.964274
P43358	MAGEA4	3	NA	-3.88493	-3.33401	-4.21875	-4.3993	-4.14573	-4.28756	FALSE	TRUE	TRUE	TRUE	TRUE	TRUE	-0.550923	0.180553	0.14183	-0.07618	0.927215	0.964274
Q01082	SPTBN1	3	3	-3.1944	-2.62796	-3.40497	-7.53146	-3.93823	-0.132439	FALSE	TRUE	FALSE	TRUE	FALSE	FALSE	-0.566437	4.12649	-3.80579	-0.0819131	0.971515	0.986695
P41219	PRPH	26	35	0.0945203	-0.646583	-0.327704	0.016792	0.203944	0.934668	FALSE	FALSE	FALSE	FALSE	FALSE	FALSE	0.741103	-0.344496	-0.730725	-0.111373	0.900985	0.957237
P17677	GAP43	8	15	-2.95132	-2.60364	-3.00974	-5.59315	-3.51163	-0.911136	TRUE	FALSE	TRUE	TRUE	FALSE	FALSE	-0.347678	2.58341	-2.60049	-0.121585	0.941101	0.967139
P26378	ELAVL4	3	NA	-4.45501	-3.80776	-3.75689	-4.18047	-4.00594	-3.85347	TRUE	TRUE	FALSE	TRUE	TRUE	TRUE	-0.647243	0.423575	-0.152462	-0.125377	0.886006	0.953618
P07196	NEFL	20	35	-1.04684	-0.130034	-0.293018	-1.46018	-0.668484	-0.0395934	FALSE	FALSE	FALSE	FALSE	FALSE	FALSE	-0.916805	1.16717	-0.62889	-0.126177	0.893099	0.953618
P04350	TUBB4A	3	NA	-3.07782	-3.29913	-4.23008	-3.93673	-4.01371	-3.70039	FALSE	TRUE	TRUE	TRUE	TRUE	TRUE	0.22131	-0.293348	-0.313321	-0.128453	0.876763	0.951617
P63244	RACK1	3	2	-0.451563	-2.72488	-2.96096	-1.98161	-0.324484	1.42487	FALSE	FALSE	TRUE	FALSE	FALSE	FALSE	2.27332	-0.979347	-1.74936	-0.151794	0.902011	0.957237
Q9Y6M1	IGF2BP2	9	6	-1.52026	-0.10575	-1.18631	-5.55803	-1.75992	1.65626	FALSE	FALSE	FALSE	TRUE	FALSE	FALSE	-1.41451	4.37172	-3.41618	-0.152991	0.940484	0.967139
P07900	HSP90AA1	10	11	3.30659	3.39608	2.46542	-0.763862	1.28291	4.94543	FALSE	FALSE	FALSE	FALSE	FALSE	FALSE	-0.0894911	3.22928	-3.66252	-0.174242	0.934604	0.964274
P08238	HSP90AB1	17	11	5.32017	5.13752	4.5672	2.48209	3.57465	6.36827	FALSE	FALSE	FALSE	FALSE	FALSE	FALSE	0.182648	2.08511	-2.79362	-0.175287	0.90929	0.959089
P63173	RPL38	5	4	3.99777	3.48851	3.50894	3.51593	2.78682	3.81595	FALSE	FALSE	FALSE	FALSE	FALSE	FALSE	0.509257	-0.00698725	-1.02913	-0.175622	0.847286	0.940102
Q09666	AHNAK	22	27	2.76717	3.39506	1.5587	-1.00572	0.718765	3.20682	FALSE	FALSE	FALSE	FALSE	FALSE	FALSE	-0.62789	2.56442	-2.48805	-0.18384	0.906188	0.957759
P68104	EEF1A1	6	11	5.02001	4.63422	3.92871	2.3282	3.25014	5.83078	FALSE	FALSE	FALSE	FALSE	FALSE	FALSE	0.385789	1.60051	-2.58064	-0.198114	0.880878	0.9523
P63104	YWHAZ	3	4	1.97544	2.74155	1.69225	-0.820064	0.715183	3.05937	FALSE	FALSE	FALSE	FALSE	FALSE	FALSE	-0.766115	2.51231	-2.34419	-0.199332	0.893084	0.953618
P52926	HMGA2	2	2	-4.11398	-4.59141	-5.23464	-2.51379	-3.38485	-5.01416	TRUE	TRUE	TRUE	FALSE	TRUE	TRUE	0.477425	-2.72085	1.62932	-0.204703	0.878416	0.951617
P04792	HSPB1	7	8	3.52609	3.85433	2.92977	0.643603	2.18033	4.82292	FALSE	FALSE	FALSE	FALSE	FALSE	FALSE	-0.328243	2.28616	-2.64258	-0.228222	0.887606	0.953618
Q9NP64	ZCCHC17	5	5	3.4924	2.55981	2.66875	2.88292	1.67281	3.09974	FALSE	FALSE	FALSE	FALSE	FALSE	FALSE	0.932589	-0.214171	-1.42694	-0.236172	0.824268	0.929759
P49321	NASP	NA	4	-4.34669	-3.36119	-3.90475	-6.16467	-4.49221	-2.49561	TRUE	TRUE	TRUE	TRUE	TRUE	FALSE	-0.985493	2.25992	-1.9966	-0.240723	0.853502	0.943977
P27797	CALR	5	6	2.17016	2.80476	0.14832	-4.74454	-0.982029	4.03309	FALSE	FALSE	FALSE	TRUE	FALSE	FALSE	-0.634596	4.89286	-5.01512	-0.252287	0.929735	0.964274
Q99832	CCT7	NA	3	-2.61255	-4.80039	-3.53262	-5.682	-4.9772	0.155986	TRUE	TRUE	TRUE	TRUE	TRUE	FALSE	2.18784	2.14938	-5.13318	-0.265322	0.871059	0.949582
Q99623	PHB2	2	7	-3.83028	-4.40055	-3.32619	-5.15293	-4.65433	-1.45718	FALSE	TRUE	TRUE	TRUE	TRUE	FALSE	0.570268	1.82674	-3.19715	-0.266716	0.855026	0.943977
P60866	RPS20	3	3	2.83341	3.44998	2.64647	2.4882	2.75262	3.11755	FALSE	FALSE	FALSE	FALSE	FALSE	FALSE	-0.616561	0.158273	-0.364927	-0.274405	0.746408	0.888517
Q9P0K7	RAI14	8	3	-4.64754	-5.33838	-4.61353	-4.12919	-4.58846	-3.54217	FALSE	TRUE	FALSE	TRUE	TRUE	TRUE	0.690841	-0.484344	-1.0463	-0.279933	0.764869	0.897815
P07305	H1F0	3	2	0.329253	2.01755	0.890445	1.42948	0.822316	-0.515712	FALSE	FALSE	FALSE	FALSE	FALSE	FALSE	-1.6883	-0.539033	1.33803	-0.296434	0.796677	0.913471
Q8WXF1	PSPC1	2	2	-2.9459	-4.30913	-5.57639	-4.70896	-3.98877	-2.60024	TRUE	TRUE	TRUE	TRUE	TRUE	FALSE	1.36322	-0.867435	-1.38853	-0.29758	0.774265	0.900711
P31948	STIP1	2	6	-0.269125	0.317211	-0.448124	-5.10458	-3.49076	1.48617	FALSE	FALSE	FALSE	TRUE	TRUE	FALSE	-0.586337	4.65645	-4.97693	-0.302272	0.914431	0.959432
P11142	HSPA8	20	25	5.47487	5.63983	5.1425	4.72442	4.88093	6.0456	FALSE	FALSE	FALSE	FALSE	FALSE	FALSE	-0.164955	0.418083	-1.16467	-0.303848	0.742547	0.887642
Q96AE4	FUBP1	3	3	-1.99184	-0.531301	-2.62961	-6.60737	-4.44641	-0.992775	TRUE	FALSE	FALSE	TRUE	FALSE	FALSE	-1.46054	3.97776	-3.45364	-0.312136	0.875191	0.951617
P04844	RPN2	3	2	0.00210447	-3.26909	-4.46626	-5.08193	-5.14639	-0.296169	FALSE	FALSE	TRUE	TRUE	TRUE	FALSE	3.27119	0.615669	-4.85022	-0.321119	0.885287	0.953618
Q16555	DPYSL2	2	9	-2.55279	-3.52114	-4.12113	-4.62123	-4.43154	-1.98629	TRUE	FALSE	TRUE	TRUE	TRUE	FALSE	0.968348	0.500109	-2.44525	-0.325596	0.769868	0.899621
P62263	RPS14	8	7	4.7371	5.75191	5.26087	6.35092	5.56702	4.44306	FALSE	FALSE	FALSE	FALSE	FALSE	FALSE	-1.01481	-1.09005	1.12397	-0.326963	0.727053	0.879227
O14745	SLC9A3R1	4	6	0.491613	2.40696	0.629841	-3.27796	-0.3278	2.6731	FALSE	FALSE	FALSE	TRUE	FALSE	FALSE	-1.91535	3.9078	-3.0009	-0.33615	0.846996	0.940102
Q8NC51	SERBP1	4	4	0.732004	-0.0949637	-0.0750842	-0.348163	-0.499624	1.66278	FALSE	FALSE	FALSE	FALSE	FALSE	FALSE	0.826968	0.273079	-2.16241	-0.35412	0.741061	0.887642
Q16181	SEPTIN7	NA	2	-2.92407	-3.97746	-5.57278	-5.59066	-4.21029	-2.03556	TRUE	FALSE	TRUE	FALSE	TRUE	FALSE	1.05339	0.0178798	-2.17474	-0.367824	0.752123	0.892766
O00425	IGF2BP3	14	8	-4.63158	-3.75052	-4.14958	-4.88947	-3.2673	-2.28092	TRUE	FALSE	FALSE	TRUE	FALSE	FALSE	-0.881059	0.739895	-0.986375	-0.375846	0.676589	0.837682
P16401	HIST1H1B	8	7	3.34533	4.02763	3.78944	4.16454	3.91442	3.98838	FALSE	FALSE	FALSE	FALSE	FALSE	FALSE	-0.682306	-0.375095	-0.0739625	-0.377121	0.656511	0.818671
P38646	HSPA9	16	16	3.08659	3.62538	3.04961	2.78713	2.84587	3.70324	FALSE	FALSE	FALSE	FALSE	FALSE	FALSE	-0.538787	0.262479	-0.857379	-0.377896	0.665655	0.828088
P08708	RPS17	10	10	5.90215	6.0825	5.96589	6.58456	5.59348	6.03855	FALSE	FALSE	FALSE	FALSE	FALSE	FALSE	-0.180347	-0.618667	-0.445076	-0.414697	0.621539	0.789684
P07437	TUBB	4	5	4.10818	4.71824	3.52809	1.86784	3.31463	5.63821	FALSE	FALSE	FALSE	FALSE	FALSE	FALSE	-0.610057	1.66024	-2.32358	-0.424466	0.757276	0.892933
O43175	PHGDH	2	3	-1.46689	-0.240991	-1.68591	-5.22883	-3.07382	0.626354	FALSE	FALSE	FALSE	TRUE	FALSE	FALSE	-1.2259	3.54293	-3.70018	-0.461049	0.821334	0.928464
Q9BVP2	GNL3	2	5	-2.80734	-3.59803	-3.87636	-3.66348	-4.5033	-2.53047	TRUE	TRUE	FALSE	FALSE	TRUE	FALSE	0.79069	-0.212884	-1.97283	-0.465007	0.67357	0.835934
P23396	RPS3	17	22	5.25734	5.99822	5.40656	6.3437	5.4267	5.14619	FALSE	FALSE	FALSE	FALSE	FALSE	FALSE	-0.740878	-0.937137	0.28051	-0.465835	0.595578	0.764693
P16402	HIST1H1D	8	8	4.97422	5.38209	5.01941	5.5194	5.09289	5.60819	FALSE	FALSE	FALSE	FALSE	FALSE	FALSE	-0.407867	-0.499985	-0.515297	-0.474383	0.570217	0.746326
Q99733	NAP1L4	NA	2	-4.64091	-4.41058	-4.39892	-6.0768	-4.35147	-1.36524	TRUE	TRUE	TRUE	TRUE	TRUE	FALSE	-0.230327	1.67789	-2.98623	-0.512889	0.734669	0.882281
P04075	ALDOA	5	8	2.5807	3.18226	2.08263	0.407874	-0.459188	2.19496	FALSE	FALSE	FALSE	FALSE	FALSE	FALSE	-0.60156	1.67476	-2.65415	-0.526984	0.722418	0.877704
P35232	PHB	NA	2	-4.31152	-3.78654	-4.19221	-4.68348	-4.27857	-2.69266	TRUE	FALSE	TRUE	TRUE	TRUE	FALSE	-0.524982	0.49127	-1.58591	-0.539874	0.599462	0.766513
P25705	ATP5F1A	8	14	2.49254	2.62538	1.50575	-0.317919	0.598821	3.93596	FALSE	FALSE	FALSE	FALSE	FALSE	FALSE	-0.13284	1.82367	-3.33714	-0.54877	0.732043	0.881163
P26641	EEF1G	2	3	-0.857265	0.888109	-1.02667	-5.16889	-2.05537	1.99069	FALSE	FALSE	FALSE	TRUE	FALSE	FALSE	-1.74537	4.14222	-4.04606	-0.549739	0.800881	0.915292
P13804	ETFA	NA	2	-2.75326	-3.24355	-4.68504	-4.83314	-3.21769	-0.884274	TRUE	TRUE	TRUE	FALSE	TRUE	FALSE	0.490288	0.148098	-2.33342	-0.56501	0.586046	0.758993
P61313	RPL15	8	4	1.56524	2.26215	1.31698	0.927183	1.52004	2.95043	FALSE	FALSE	FALSE	FALSE	FALSE	FALSE	-0.69691	0.389802	-1.43039	-0.579167	0.552248	0.734339
P49411	TUFM	7	9	1.84817	1.87015	1.61403	1.15435	0.896488	3.08522	FALSE	FALSE	FALSE	FALSE	FALSE	FALSE	-0.0219793	0.459677	-2.18873	-0.583679	0.572662	0.746326
Q8TA86	RP9	6	5	0.379505	2.11648	1.45311	2.43255	1.54028	0.70159	FALSE	FALSE	FALSE	FALSE	FALSE	FALSE	-1.73697	-0.979437	0.838686	-0.625908	0.554991	0.734339
P62841	RPS15	5	6	4.88716	5.30419	4.95437	5.8625	5.07679	5.66966	FALSE	FALSE	FALSE	FALSE	FALSE	FALSE	-0.417028	-0.908136	-0.592865	-0.639343	0.455419	0.672008
Q9BR76	CORO1B	2	2	-0.832689	-4.63724	-4.16189	-3.81667	-5.29273	0.128541	FALSE	TRUE	TRUE	TRUE	TRUE	FALSE	3.80455	-0.345224	-5.42127	-0.653983	0.808711	0.920196
P62195	PSMC5	NA	3	-4.6318	-4.71528	-4.35331	-4.97599	-4.62371	-1.91389	TRUE	TRUE	TRUE	TRUE	TRUE	FALSE	0.0834844	0.62268	-2.70982	-0.667885	0.553861	0.734339
P07814	EPRS	3	3	0.00285946	-3.39058	-4.73415	-4.80866	-4.82544	0.648724	FALSE	TRUE	FALSE	TRUE	FALSE	FALSE	3.39344	0.0745093	-5.47416	-0.668738	0.787964	0.909138
P37802	TAGLN2	6	5	0.710685	0.666986	0.500205	-1.82174	-1.31263	3.10948	FALSE	FALSE	FALSE	FALSE	FALSE	FALSE	0.0436984	2.32194	-4.42211	-0.685488	0.722193	0.877704
P14868	DARS	NA	2	-3.44979	-4.56212	-3.3995	-3.53816	-5.24091	-1.87475	TRUE	TRUE	TRUE	TRUE	TRUE	FALSE	1.11234	0.138655	-3.36616	-0.705058	0.601273	0.766513
P62851	RPS25	4	5	4.18918	5.6879	5.38709	6.10122	5.44839	5.38425	FALSE	FALSE	FALSE	FALSE	FALSE	FALSE	-1.49872	-0.714122	0.064144	-0.716231	0.457701	0.672008
Q9UQ35	SRRM2	25	35	3.41031	5.15712	4.24458	5.35389	4.58715	3.9128	FALSE	FALSE	FALSE	FALSE	FALSE	FALSE	-1.74681	-1.10932	0.674353	-0.727257	0.482923	0.685278
P46779	RPL28	3	4	-1.2474	0.379425	0.29859	0.0537042	-0.0387936	0.778645	FALSE	FALSE	FALSE	FALSE	FALSE	FALSE	-1.62683	0.244885	-0.817439	-0.733128	0.462496	0.672008
P35268	RPL22	3	2	1.55599	3.12041	2.32924	3.01359	2.56374	2.52506	FALSE	FALSE	FALSE	FALSE	FALSE	FALSE	-1.56442	-0.684355	0.038682	-0.736697	0.445094	0.665944
P11177	PDHB	NA	3	-3.611	-3.33985	-4.19227	-3.91863	-4.42597	-1.98567	TRUE	TRUE	TRUE	TRUE	TRUE	FALSE	-0.271147	-0.273648	-2.4403	-0.738114	0.44567	0.665944
P61254	RPL26	6	7	2.7353	3.18705	3.08784	3.61246	1.92005	3.21552	FALSE	FALSE	FALSE	FALSE	FALSE	FALSE	-0.451749	-0.524611	-1.29547	-0.757277	0.386785	0.609479
Q01105	SET	2	5	-0.0553231	1.58701	-0.246529	-3.89097	-2.08405	2.19077	FALSE	FALSE	FALSE	FALSE	FALSE	FALSE	-1.64233	3.64445	-4.27482	-0.757568	0.730305	0.881111
Q14498	RBM39	7	10	2.4123	4.38957	3.72209	5.24945	3.29427	2.1086	FALSE	FALSE	FALSE	FALSE	FALSE	FALSE	-1.97727	-1.52736	1.18567	-0.772985	0.483648	0.685278
O00488	ZNF593	6	5	3.06328	3.44873	2.87453	3.87018	2.73418	3.67376	FALSE	FALSE	FALSE	FALSE	FALSE	FALSE	-0.385458	-0.995653	-0.939584	-0.773565	0.372883	0.598455
Q06830	PRDX1	3	4	0.407854	0.683247	-1.67224	-2.05708	-0.0405354	2.40123	FALSE	FALSE	FALSE	FALSE	FALSE	FALSE	-0.275393	0.38484	-2.44177	-0.777441	0.475238	0.680781
P29692	EEF1D	3	4	-0.583856	0.407266	-1.22352	-5.90622	-4.06564	2.08511	FALSE	FALSE	FALSE	TRUE	FALSE	FALSE	-0.991122	4.6827	-6.15075	-0.819722	0.796957	0.913471
P46778	RPL21	2	2	1.56992	2.98456	1.89948	3.0973	1.94256	1.88318	FALSE	FALSE	FALSE	FALSE	FALSE	FALSE	-1.41464	-1.19782	0.0593779	-0.851028	0.357599	0.58232
Q14847	LASP1	2	4	-0.696656	-2.24809	-3.80252	-4.53747	-3.55934	1.28545	FALSE	FALSE	FALSE	TRUE	TRUE	FALSE	1.55143	0.734956	-4.84479	-0.852802	0.601418	0.766513
P09936	UCHL1	NA	3	-4.82569	-3.34807	-5.12261	-5.04095	-3.46979	-2.45965	TRUE	FALSE	TRUE	TRUE	TRUE	FALSE	-1.47762	-0.08166	-1.01014	-0.856474	0.361066	0.583088
Q92614	MYO18A	27	29	-1.6369	-0.2246	-1.85585	-0.85126	-0.730691	-0.574995	FALSE	FALSE	FALSE	FALSE	FALSE	FALSE	-1.4123	-1.00459	-0.155696	-0.857527	0.35334	0.577788
P35080	PFN2	NA	2	-3.23792	-2.90165	-3.83784	-3.53218	-4.3292	-2.39152	TRUE	FALSE	TRUE	TRUE	TRUE	FALSE	-0.336264	-0.305661	-1.93768	-0.859867	0.352087	0.577788
P07237	P4HB	5	9	1.55263	2.98935	1.20417	-0.386388	-0.233902	2.52	FALSE	FALSE	FALSE	FALSE	FALSE	FALSE	-1.43672	1.59055	-2.7539	-0.86669	0.533087	0.727572
P50454	SERPINH1	9	10	2.19469	0.869194	0.715112	1.09438	-0.889693	2.68126	FALSE	FALSE	FALSE	FALSE	FALSE	FALSE	1.3255	-0.379265	-3.57096	-0.874908	0.568908	0.746326
P48681	NES	31	15	0.257396	0.949839	0.467996	1.97873	-0.367334	0.0922805	FALSE	FALSE	FALSE	FALSE	FALSE	FALSE	-0.692443	-1.51073	-0.459614	-0.887595	0.326316	0.545609
P40227	CCT6A	2	5	0.0319264	-1.65909	-4.19574	-5.27604	-4.79874	0.760487	FALSE	FALSE	TRUE	FALSE	TRUE	FALSE	1.69102	1.0803	-5.55922	-0.929301	0.594009	0.764566
Q14244	MAP7	NA	3	-1.826	-2.18994	-2.39159	-2.6563	-4.56798	-1.14559	TRUE	FALSE	TRUE	FALSE	TRUE	FALSE	0.36394	0.264709	-3.42239	-0.931246	0.417934	0.647132
P12268	IMPDH2	5	4	-0.477498	-3.00972	-2.14667	-0.966108	-3.6323	0.598628	FALSE	FALSE	FALSE	FALSE	FALSE	FALSE	2.53222	-1.18057	-4.23093	-0.959757	0.644052	0.807005
Q16352	INA	18	26	1.53653	2.22219	1.55454	2.66252	1.72164	2.86518	FALSE	FALSE	FALSE	FALSE	FALSE	FALSE	-0.685659	-1.10798	-1.14354	-0.979061	0.268604	0.480255
P61247	RPS3A	13	21	3.72516	4.63677	3.63879	4.73875	3.75231	4.76395	FALSE	FALSE	FALSE	FALSE	FALSE	FALSE	-0.911611	-1.09996	-1.01164	-1.00774	0.254704	0.473021
P61106	RAB14	NA	2	-3.42276	-4.39836	-5.68759	-5.83553	-4.35794	0.164837	TRUE	TRUE	TRUE	TRUE	TRUE	FALSE	0.975607	0.147935	-4.52278	-1.13308	0.453359	0.672008
P39019	RPS19	12	13	4.50909	5.45368	4.23997	6.18796	4.68782	5.25757	FALSE	FALSE	FALSE	FALSE	FALSE	FALSE	-0.944593	-1.948	-0.56975	-1.15411	0.230272	0.457687
Q92522	H1FX	4	4	-1.73275	0.746714	0.0909862	0.0493941	0.217816	1.2841	FALSE	FALSE	FALSE	FALSE	FALSE	FALSE	-2.47946	0.0415921	-1.06628	-1.16805	0.306052	0.518394
P48047	ATP5PO	6	7	1.14475	2.28195	0.926791	2.17832	1.05027	2.17934	FALSE	FALSE	FALSE	FALSE	FALSE	FALSE	-1.1372	-1.25153	-1.12907	-1.1726	0.194322	0.408696
P49588	AARS	NA	4	-3.10467	-2.71088	-4.51007	-5.66508	-5.41917	-1.05624	TRUE	FALSE	TRUE	TRUE	TRUE	FALSE	-0.393791	1.15501	-4.36294	-1.20057	0.462112	0.672008
Q8IWS0	PHF6	2	2	-3.03186	-0.360024	-3.40024	-1.08366	-2.79107	-4.17715	FALSE	FALSE	FALSE	FALSE	FALSE	TRUE	-2.67184	-2.31658	1.38608	-1.20078	0.333724	0.554429
Q16698	DECR1	NA	4	-3.48271	-2.60169	-4.43837	-4.47703	-4.78026	-1.97515	TRUE	FALSE	TRUE	TRUE	TRUE	FALSE	-0.881017	0.0386564	-2.80511	-1.21582	0.295493	0.512244
Q8IYB3	SRRM1	21	26	5.20105	7.93477	6.69789	8.31528	6.87246	6.20101	FALSE	FALSE	FALSE	FALSE	FALSE	FALSE	-2.73372	-1.61739	0.671448	-1.22655	0.329975	0.549959
Q9Y265	RUVBL1	NA	2	-5.38937	-3.40562	-5.06827	-4.2297	-2.90144	-1.97296	TRUE	TRUE	TRUE	TRUE	TRUE	FALSE	-1.98374	-0.838574	-0.928486	-1.25027	0.185264	0.399741
P17096	HMGA1	NA	3	-4.07116	-2.62965	-4.88761	-6.86832	-4.80135	-0.481037	TRUE	FALSE	TRUE	TRUE	TRUE	FALSE	-1.44151	1.98071	-4.32031	-1.26037	0.525682	0.721725
P62269	RPS18	18	19	7.52276	9.77118	8.58453	10.134	8.50673	8.49233	FALSE	FALSE	FALSE	FALSE	FALSE	FALSE	-2.24842	-1.54951	0.0143954	-1.26118	0.24213	0.466325
P07741	APRT	NA	2	-5.05086	-3.75565	-5.26304	-4.98396	-4.17397	-1.9227	TRUE	TRUE	TRUE	TRUE	TRUE	FALSE	-1.29521	-0.279082	-2.25127	-1.27519	0.23618	0.461705
Q13177	PAK2	2	4	-0.586821	-1.31318	-4.27069	-5.35629	-3.64749	2.11197	FALSE	FALSE	TRUE	FALSE	TRUE	FALSE	0.726355	1.0856	-5.75946	-1.31584	0.42904	0.652342
P09429	HMGB1	3	3	0.574989	0.650828	-1.92392	-3.8392	-3.37163	2.42256	FALSE	FALSE	FALSE	TRUE	FALSE	FALSE	-0.075839	1.91528	-5.79419	-1.31825	0.526026	0.721725
P18206	VCL	NA	5	-3.76538	-4.55349	-4.90982	-6.44021	-4.44122	1.85215	TRUE	TRUE	TRUE	TRUE	TRUE	FALSE	0.788107	1.5304	-6.29337	-1.32496	0.482633	0.685278
Q9H853	TUBA4B	NA	2	-3.10461	-3.66438	-5.59174	-5.16132	-4.21059	-0.0992117	TRUE	TRUE	TRUE	TRUE	TRUE	FALSE	0.559768	-0.430421	-4.11138	-1.32734	0.352735	0.577788
P08758	ANXA5	NA	2	-2.81833	-4.15607	-4.84736	-4.21816	-6.20952	-1.49302	TRUE	TRUE	TRUE	TRUE	TRUE	FALSE	1.33774	-0.629202	-4.7165	-1.33599	0.457401	0.672008
Q9Y3C1	NOP16	NA	3	-4.79973	-4.85233	-3.54706	-2.15676	-4.46664	-1.72176	TRUE	TRUE	TRUE	FALSE	TRUE	FALSE	0.0526023	-1.3903	-2.74489	-1.36086	0.26689	0.480255
P07195	LDHB	2	2	-4.9083	-1.88575	-2.99011	-4.74719	-4.86266	-1.96963	TRUE	FALSE	TRUE	TRUE	TRUE	FALSE	-3.02256	1.75708	-2.89303	-1.38617	0.296511	0.512244
Q9UK76	JPT1	2	2	-1.46654	-0.820227	-2.384	-4.07566	-4.63365	0.57413	FALSE	FALSE	FALSE	TRUE	FALSE	FALSE	-0.646315	1.69166	-5.20778	-1.38748	0.488904	0.690842
P27816	MAP4	NA	2	-3.41208	-3.55744	-6.15094	-5.39364	-5.12213	-1.49143	TRUE	TRUE	TRUE	TRUE	TRUE	FALSE	0.14536	-0.757306	-3.6307	-1.41422	0.276576	0.490851
P30101	PDIA3	5	11	0.675469	1.83425	0.0481574	-1.13715	-1.44475	2.83613	FALSE	FALSE	FALSE	FALSE	FALSE	FALSE	-1.15878	1.1853	-4.28088	-1.41812	0.423027	0.647132
P62826	RAN	2	3	-0.34751	-2.3004	-4.23121	-3.27888	-3.71839	1.54459	FALSE	FALSE	TRUE	TRUE	TRUE	FALSE	1.95289	-0.952332	-5.26298	-1.42081	0.510379	0.709618
Q9NQC3	RTN4	2	3	-4.51074	-1.36792	-3.73451	-4.28178	-2.90789	-1.19443	TRUE	FALSE	TRUE	TRUE	TRUE	FALSE	-3.14282	0.547268	-1.71346	-1.43634	0.291673	0.510674
Q9Y383	LUC7L2	6	8	4.27823	6.61927	5.05419	7.10334	5.21391	5.17223	FALSE	FALSE	FALSE	FALSE	FALSE	FALSE	-2.34104	-2.04915	0.0416778	-1.4495	0.17699	0.385083
P08493	MGP	3	3	3.44244	5.41287	3.41066	5.70192	3.99647	4.08452	FALSE	FALSE	FALSE	FALSE	FALSE	FALSE	-1.97042	-2.29126	-0.0880564	-1.44991	0.171367	0.375994
P06703	S100A6	NA	3	-3.03734	-2.23072	-4.91831	-5.8477	-3.33506	1.15731	TRUE	FALSE	TRUE	TRUE	TRUE	FALSE	-0.806616	0.92939	-4.49237	-1.45653	0.382765	0.604978
P62280	RPS11	10	13	5.13814	6.92393	5.79622	6.96823	5.45336	6.88849	FALSE	FALSE	FALSE	FALSE	FALSE	FALSE	-1.78579	-1.172	-1.43513	-1.46431	0.126407	0.305269
P48735	IDH2	2	3	-0.695109	1.01511	-0.891405	-2.71897	-3.39683	1.12883	FALSE	FALSE	FALSE	FALSE	FALSE	FALSE	-1.71022	1.82756	-4.52566	-1.46944	0.462393	0.672008
P00367	GLUD1	NA	2	-4.06171	-3.12459	-3.78987	-2.78735	-3.17081	-0.691854	TRUE	FALSE	TRUE	FALSE	TRUE	FALSE	-0.937112	-1.00252	-2.47896	-1.47286	0.138472	0.323594
P54727	RAD23B	NA	2	-4.00974	-0.383553	-4.45024	-6.98972	-3.28317	0.0626293	TRUE	FALSE	TRUE	TRUE	TRUE	FALSE	-3.62619	2.53948	-3.3458	-1.4775	0.343644	0.567285
Q6NZI2	CAVIN1	NA	3	-4.77816	-3.13784	-4.51997	-5.02638	-5.13003	-1.8306	TRUE	TRUE	TRUE	TRUE	TRUE	FALSE	-1.64032	0.506418	-3.29942	-1.47778	0.296402	0.512244
P13639	EEF2	5	10	1.89183	0.731627	-0.100684	-1.8692	-4.14267	3.29097	FALSE	FALSE	FALSE	FALSE	FALSE	FALSE	1.16021	1.76852	-7.43364	-1.50164	0.476879	0.681255
Q16891	IMMT	3	3	-3.63842	-1.55368	-3.74738	-3.7429	-4.53906	-2.06376	FALSE	FALSE	FALSE	FALSE	TRUE	FALSE	-2.08474	-0.00448582	-2.4753	-1.52151	0.166946	0.369413
P11586	MTHFD1	NA	4	-2.89326	-2.38439	-2.65262	-3.64338	-3.22606	1.89579	TRUE	FALSE	TRUE	TRUE	TRUE	FALSE	-0.50887	0.990762	-5.12184	-1.54665	0.37665	0.60264
P13010	XRCC5	NA	5	-3.20067	-1.30439	-4.97881	-5.28501	-1.21043	1.94119	TRUE	FALSE	TRUE	TRUE	TRUE	FALSE	-1.89628	0.306195	-3.15163	-1.58057	0.232364	0.457687
P50993	ATP1A2	NA	3	-2.34023	-0.927555	-3.75921	-5.58083	-4.80235	0.454776	TRUE	FALSE	TRUE	TRUE	TRUE	FALSE	-1.41268	1.82162	-5.25713	-1.61606	0.463828	0.672008
P09493	TPM1	4	3	1.90147	1.91633	-0.502919	2.01683	0.423471	2.75499	FALSE	FALSE	FALSE	FALSE	FALSE	FALSE	-0.0148575	-2.51975	-2.33152	-1.62204	0.139851	0.324655
P62258	YWHAE	3	5	0.303156	1.70912	0.141146	1.02405	-1.14163	1.56621	FALSE	FALSE	FALSE	FALSE	FALSE	FALSE	-1.40596	-0.882902	-2.70784	-1.66557	0.121218	0.299283
P42167	TMPO	2	5	0.957225	2.44038	-1.36089	1.68446	0.583825	1.08631	FALSE	FALSE	FALSE	FALSE	FALSE	FALSE	-1.48315	-3.04535	-0.502481	-1.67699	0.158989	0.357897
P32119	PRDX2	NA	2	-2.82801	-1.73704	-4.5525	-5.5637	-4.89652	0.0822926	TRUE	FALSE	TRUE	TRUE	TRUE	FALSE	-1.09097	1.01119	-4.97881	-1.6862	0.359438	0.58232
Q96C19	EFHD2	3	5	-2.1272	-1.89635	-4.29941	-3.97452	-4.28698	0.27297	FALSE	FALSE	FALSE	TRUE	TRUE	FALSE	-0.230846	-0.324895	-4.55995	-1.70523	0.19007	0.406735
Q9H0A0	NAT10	NA	2	-4.73394	-1.54128	-4.25048	-4.34493	-6.09866	-4.07861	TRUE	FALSE	TRUE	TRUE	TRUE	TRUE	-3.19266	0.0944454	-2.02005	-1.70609	0.191461	0.408032
Q9BU76	C1orf35	4	5	0.184327	3.3381	1.74625	3.08651	1.07917	1.86026	FALSE	FALSE	FALSE	FALSE	FALSE	FALSE	-3.15377	-1.34025	-0.781082	-1.75837	0.123144	0.300633
P02545	LMNA	7	6	0.511801	2.38826	0.103448	2.78644	1.76763	2.58336	FALSE	FALSE	FALSE	FALSE	FALSE	FALSE	-1.87646	-2.68299	-0.815725	-1.79172	0.110053	0.283677
Q9NSI2	FAM207A	2	4	-3.34805	0.357742	-2.42521	0.256063	-2.61353	-3.54851	FALSE	FALSE	FALSE	FALSE	FALSE	FALSE	-3.70579	-2.68127	0.934983	-1.81736	0.220271	0.447425
Q9UJV9	DDX41	2	3	-2.30077	-1.0003	-1.24693	0.120904	-4.84106	-2.0503	FALSE	FALSE	FALSE	FALSE	TRUE	FALSE	-1.30047	-1.36784	-2.79076	-1.81969	0.0809252	0.236411
P07197	NEFM	34	57	1.21912	4.3381	2.96879	4.34499	3.74004	4.77582	FALSE	FALSE	FALSE	FALSE	FALSE	FALSE	-3.11898	-1.3762	-1.03578	-1.84365	0.0959228	0.261151
P78371	CCT2	4	8	1.89358	1.69483	-1.21094	-0.0164295	-1.35318	3.28285	FALSE	FALSE	FALSE	FALSE	FALSE	FALSE	0.198747	-1.19451	-4.63603	-1.87727	0.232135	0.457687
P49915	GMPS	NA	3	-5.05131	-2.90673	-3.36701	-4.3131	-5.73177	-1.23454	TRUE	TRUE	TRUE	TRUE	TRUE	FALSE	-2.14458	0.946088	-4.49723	-1.89857	0.295244	0.512244
P31939	ATIC	NA	5	-5.14949	-2.08125	-4.86172	-4.8415	-3.35716	-0.707576	TRUE	FALSE	TRUE	FALSE	TRUE	FALSE	-3.06823	-0.0202116	-2.64958	-1.91267	0.116193	0.292329
P62081	RPS7	11	17	5.73537	6.81384	4.77857	6.78378	4.34567	7.0383	FALSE	FALSE	FALSE	FALSE	FALSE	FALSE	-1.07847	-2.00521	-2.69263	-1.92544	0.0827896	0.240506
P56537	EIF6	NA	2	-2.91713	-5.16501	-4.75525	-2.33451	-5.27332	0.35256	TRUE	TRUE	TRUE	FALSE	TRUE	FALSE	2.24789	-2.42074	-5.62588	-1.93291	0.41358	0.64583
P84243	H3F3A	NA	2	-4.02403	-4.52435	-4.59988	-3.54993	-3.98938	1.34487	TRUE	TRUE	TRUE	TRUE	TRUE	FALSE	0.500318	-1.04995	-5.33424	-1.96129	0.264068	0.480123
P62987	UBA52	NA	2	-2.8057	-3.19296	-4.117	-2.59809	-4.3705	0.513093	TRUE	FALSE	TRUE	FALSE	TRUE	FALSE	0.387259	-1.51891	-4.88359	-2.00508	0.246178	0.4672
Q01813	PFKP	NA	2	-4.02608	-1.38653	-3.29364	-4.49756	-5.32918	-0.748723	TRUE	FALSE	TRUE	TRUE	TRUE	FALSE	-2.63955	1.20392	-4.58045	-2.00536	0.269048	0.480255
Q15847	ADIRF	2	2	-0.333547	-0.611946	-3.64398	-4.21777	-4.19417	2.73658	FALSE	FALSE	FALSE	TRUE	FALSE	FALSE	0.278399	0.573791	-6.93075	-2.02619	0.267809	0.480255
P12107	COL11A1	20	32	-0.198002	0.888318	-3.49589	-5.99347	-4.40488	3.14483	FALSE	FALSE	FALSE	TRUE	FALSE	FALSE	-1.08632	2.49759	-7.54971	-2.04615	0.468272	0.676392
P46782	RPS5	6	10	1.92727	4.91119	3.11853	5.86622	3.15213	3.57374	FALSE	FALSE	FALSE	FALSE	FALSE	FALSE	-2.98391	-2.74769	-0.42161	-2.05107	0.0800757	0.235251
P34932	HSPA4	2	3	-4.7673	-0.0167311	-3.99076	-6.16631	-5.03482	-1.40848	TRUE	FALSE	TRUE	TRUE	TRUE	FALSE	-4.75057	2.17555	-3.62634	-2.06712	0.269681	0.480255
Q14697	GANAB	2	7	-2.60699	0.341126	-2.55872	-3.04378	-3.60516	0.205128	FALSE	FALSE	FALSE	FALSE	FALSE	FALSE	-2.94811	0.485066	-3.81029	-2.09111	0.148746	0.34159
Q5JXB2	UBE2NL	NA	2	-4.8557	-0.544103	-4.07973	-5.17136	-3.64648	-0.556099	TRUE	FALSE	TRUE	TRUE	TRUE	FALSE	-4.3116	1.09163	-3.09039	-2.10345	0.204365	0.426786
Q15365	PCBP1	NA	2	-3.8959	-1.17744	-4.13791	-5.6272	-3.95009	1.13112	TRUE	FALSE	TRUE	TRUE	TRUE	FALSE	-2.71846	1.4893	-5.08122	-2.10346	0.297523	0.512291
P13667	PDIA4	2	2	-3.86883	-0.834818	-3.00134	-3.2525	-4.51906	-0.851839	TRUE	FALSE	FALSE	TRUE	FALSE	FALSE	-3.03401	0.251166	-3.66722	-2.15002	0.118783	0.295536
P10809	HSPD1	15	23	3.00171	4.27376	2.56652	3.98924	1.35124	5.16297	FALSE	FALSE	FALSE	FALSE	FALSE	FALSE	-1.27205	-1.42271	-3.81173	-2.16883	0.0662408	0.207501
P41250	GARS	NA	4	-3.37796	-4.23863	-4.95153	-2.2381	-6.75381	-2.07817	TRUE	TRUE	TRUE	FALSE	TRUE	FALSE	0.860666	-2.71343	-4.67564	-2.17614	0.226369	0.454487
Q05519	SRSF11	NA	2	-2.9389	-2.1793	-4.73233	-2.31796	-4.51229	-1.13424	TRUE	FALSE	TRUE	FALSE	TRUE	FALSE	-0.759593	-2.41437	-3.37804	-2.184	0.0856365	0.244676
P50990	CCT8	2	7	-1.4002	0.852431	-1.6216	-1.15443	-2.91558	0.919059	FALSE	FALSE	FALSE	FALSE	TRUE	FALSE	-2.25263	-0.467175	-3.83463	-2.18481	0.127588	0.305269
Q7Z6E9	RBBP6	NA	3	-3.73189	-2.1273	-4.06022	-2.43183	-4.95826	-1.61721	TRUE	FALSE	TRUE	FALSE	TRUE	FALSE	-1.6046	-1.6284	-3.34104	-2.19135	0.0492626	0.167429
P02786	TFRC	4	6	-1.1065	1.24599	-1.1073	-3.41001	-4.40588	2.22067	FALSE	FALSE	FALSE	TRUE	TRUE	FALSE	-2.35249	2.30271	-6.62655	-2.22544	0.420046	0.647132
Q13011	ECH1	NA	2	-5.25783	-2.42318	-4.55256	-3.41182	-6.06948	-3.2056	TRUE	TRUE	TRUE	FALSE	TRUE	TRUE	-2.83464	-1.14074	-2.86388	-2.27975	0.0434059	0.156962
Q99714	HSD17B10	2	4	-1.23272	0.672701	-2.48575	-2.20842	-3.4034	1.29894	FALSE	FALSE	FALSE	FALSE	FALSE	FALSE	-1.90542	-0.277334	-4.70233	-2.29503	0.151311	0.345094
P21266	GSTM3	NA	2	-3.7757	-0.699443	-5.53762	-6.35414	-4.79683	-0.0734556	TRUE	FALSE	TRUE	TRUE	TRUE	FALSE	-3.07626	0.816524	-4.72337	-2.3277	0.188484	0.405008
Q9Y4F1	FARP1	6	6	-0.0590376	0.429779	-3.20969	1.30316	-0.841368	1.15089	FALSE	FALSE	FALSE	FALSE	FALSE	FALSE	-0.488816	-4.51285	-1.99226	-2.33131	0.127965	0.305269
Q15181	PPA1	NA	2	-3.8575	-0.153669	-3.89966	-5.38085	-4.01994	0.839617	TRUE	FALSE	TRUE	TRUE	TRUE	FALSE	-3.70383	1.48119	-4.85955	-2.36073	0.194917	0.408696
P41091	EIF2S3	NA	2	-3.7283	-1.95098	-3.50107	-3.35842	-4.32053	1.07492	TRUE	FALSE	TRUE	FALSE	TRUE	FALSE	-1.77732	-0.142655	-5.39545	-2.43848	0.161031	0.359383
P67936	TPM4	2	3	-5.71335	-1.35096	-3.12729	-5.2278	-4.96409	0.628727	TRUE	FALSE	TRUE	TRUE	TRUE	FALSE	-4.36239	2.10051	-5.59281	-2.61823	0.207484	0.430143
Q13045	FLII	8	6	-3.02893	-1.04164	-3.82349	0.363204	-0.686596	0.99619	FALSE	FALSE	TRUE	FALSE	FALSE	FALSE	-1.98728	-4.18669	-1.68279	-2.61892	0.0385048	0.14615
O75347	TBCA	NA	2	-3.18128	0.527001	-3.70716	-3.4721	-3.52679	0.390409	TRUE	FALSE	TRUE	TRUE	TRUE	FALSE	-3.70828	-0.235056	-3.9172	-2.62018	0.0564354	0.183559
Q04917	YWHAH	NA	2	-3.62319	0.124935	-2.82803	2.17844	-3.39945	-4.14252	TRUE	FALSE	TRUE	FALSE	TRUE	TRUE	-3.74812	-5.00647	0.743074	-2.67051	0.135603	0.320515
P36542	ATP5F1C	NA	2	-4.4263	-2.88271	-5.20074	-2.89952	-5.22528	-0.960885	TRUE	FALSE	TRUE	FALSE	TRUE	FALSE	-1.54359	-2.30123	-4.2644	-2.70307	0.0442206	0.158584
Q13509	TUBB3	5	9	-2.01314	-0.437517	-2.88977	1.66231	-2.87729	-0.8328	FALSE	FALSE	FALSE	FALSE	FALSE	FALSE	-1.57562	-4.55208	-2.04449	-2.72406	0.0426248	0.156091
O76070	SNCG	NA	4	-2.96633	-0.948967	-5.05248	-4.07884	-4.36644	0.97903	TRUE	FALSE	TRUE	TRUE	TRUE	FALSE	-2.01736	-0.973641	-5.34547	-2.77882	0.0792922	0.23436
Q6P5R6	RPL22L1	NA	2	-2.8932	-2.65935	-5.99091	-2.17804	-4.91539	-0.618479	TRUE	FALSE	TRUE	FALSE	TRUE	FALSE	-0.233846	-3.81287	-4.29692	-2.78121	0.0593693	0.191752
Q00610	CLTC	4	6	-1.87355	0.915063	-2.52196	-1.26615	-3.00853	1.35254	FALSE	FALSE	FALSE	FALSE	FALSE	FALSE	-2.78861	-1.25581	-4.36106	-2.80183	0.0599387	0.192396
P22695	UQCRC2	NA	3	-5.46847	-2.69389	-4.01835	-4.82494	-6.26787	0.508802	TRUE	FALSE	TRUE	TRUE	TRUE	FALSE	-2.77458	0.806586	-6.77667	-2.91489	0.239739	0.463865
P55060	CSE1L	NA	2	-3.53099	-0.168159	-4.00586	-1.38602	-2.69947	0.16849	TRUE	FALSE	TRUE	FALSE	TRUE	FALSE	-3.36283	-2.61984	-2.86796	-2.95021	0.0147268	0.0789475
P63241	EIF5A	NA	3	-3.59489	-0.662187	-3.44986	-3.03643	-5.99721	-0.463133	TRUE	FALSE	TRUE	FALSE	TRUE	FALSE	-2.9327	-0.413428	-5.53407	-2.96007	0.123981	0.301262
Q07157	TJP1	4	5	-3.83224	-0.386381	-4.66925	-0.221012	-5.693	-4.45484	TRUE	FALSE	TRUE	FALSE	TRUE	FALSE	-3.44585	-4.44824	-1.23815	-3.04408	0.0396869	0.149545
O75874	IDH1	NA	11	-3.00769	-0.533889	-4.03646	-1.00351	-4.08297	-0.376101	TRUE	FALSE	TRUE	FALSE	TRUE	FALSE	-2.4738	-3.03295	-3.70687	-3.07121	0.0155535	0.0792924
P11171	EPB41	10	9	-3.52757	0.165121	-4.69824	-2.38843	-3.87225	-0.54316	TRUE	FALSE	TRUE	FALSE	FALSE	FALSE	-3.69269	-2.30981	-3.32909	-3.11053	0.0146161	0.0789475
P11021	HSPA5	19	18	4.04727	6.39748	3.28313	7.43247	2.67067	5.5761	FALSE	FALSE	FALSE	FALSE	FALSE	FALSE	-2.35021	-4.14934	-2.90543	-3.13499	0.0174502	0.0832485
Q9NWB6	ARGLU1	3	8	1.88404	4.34944	1.01881	5.27667	1.71333	4.44494	FALSE	FALSE	FALSE	FALSE	FALSE	FALSE	-2.4654	-4.25786	-2.73161	-3.15163	0.0154048	0.0792924
Q9H0U4	RAB1B	NA	3	-3.94386	-0.0248563	-3.79484	-5.41466	-5.54587	1.61031	TRUE	FALSE	TRUE	TRUE	TRUE	FALSE	-3.91901	1.61982	-7.15618	-3.15179	0.234224	0.459609
P48643	CCT5	3	7	-1.21136	-0.658743	-2.84884	-0.129308	-5.19409	1.07043	FALSE	FALSE	FALSE	FALSE	FALSE	FALSE	-0.552615	-2.71954	-6.26452	-3.17889	0.110484	0.283677
Q05639	EEF1A2	NA	3	-4.3204	-0.787755	-5.69317	-3.5447	-3.66965	0.25744	TRUE	FALSE	TRUE	FALSE	TRUE	FALSE	-3.53265	-2.14848	-3.92709	-3.20274	0.0150912	0.0792924
P40926	MDH2	NA	5	-3.75354	-0.174225	-3.95958	-3.71656	-4.52153	1.30481	TRUE	FALSE	TRUE	FALSE	TRUE	FALSE	-3.57932	-0.243016	-5.82634	-3.21622	0.10606	0.277141
Q8N3E9	PLCD3	3	7	-2.0391	2.20742	-0.612537	2.63575	-0.34484	1.88526	FALSE	FALSE	FALSE	FALSE	FALSE	FALSE	-4.24653	-3.24829	-2.2301	-3.24164	0.019903	0.0924067
O60664	PLIN3	NA	3	-4.63072	-2.37447	-4.66608	-0.918722	-5.50472	-1.51591	TRUE	FALSE	TRUE	FALSE	TRUE	FALSE	-2.25625	-3.74736	-3.98881	-3.3308	0.0121206	0.070817
Q9UKY7	CDV3	NA	3	-4.39961	-0.0658038	-4.93423	-4.29643	-3.5477	1.61568	TRUE	FALSE	TRUE	TRUE	TRUE	FALSE	-4.3338	-0.637802	-5.16338	-3.37833	0.0434664	0.156962
P80723	BASP1	5	9	-4.22257	-0.507064	-7.02513	-4.41116	-4.21873	-0.092098	TRUE	FALSE	FALSE	TRUE	TRUE	FALSE	-3.71551	-2.61397	-4.12663	-3.48537	0.00998136	0.0625338
Q9BZF9	UACA	2	3	-3.44431	-0.792783	-4.40102	-1.8742	-6.31325	-0.772829	TRUE	FALSE	TRUE	FALSE	FALSE	FALSE	-2.65153	-2.52683	-5.54042	-3.57293	0.0145939	0.0789475
P52565	ARHGDIA	NA	2	-3.50233	0.225503	-3.9969	-3.39191	-4.42453	2.00153	TRUE	FALSE	TRUE	TRUE	TRUE	FALSE	-3.72783	-0.604996	-6.42606	-3.5863	0.0950956	0.261151
P23526	AHCY	NA	5	-4.59379	1.60027	-4.45545	-4.9319	-3.18104	2.48559	TRUE	FALSE	TRUE	TRUE	TRUE	FALSE	-6.19406	0.476448	-5.66663	-3.79475	0.0563896	0.183559
Q9BVA1	TUBB2B	2	2	-4.26196	0.829209	-1.82216	0.89783	-2.47938	1.14728	FALSE	FALSE	FALSE	FALSE	FALSE	FALSE	-5.09117	-2.71999	-3.62666	-3.81261	0.0120883	0.070817
Q9NQ29	LUC7L	NA	2	-4.46533	-1.37166	-2.67351	1.40289	-4.66542	-0.102567	TRUE	FALSE	TRUE	FALSE	TRUE	FALSE	-3.09366	-4.0764	-4.56286	-3.91097	0.00635298	0.0471935
P02511	CRYAB	3	7	-4.10621	-0.596363	-4.24974	1.79512	-3.38645	-0.189893	TRUE	FALSE	FALSE	FALSE	TRUE	FALSE	-3.50985	-6.04486	-3.19655	-4.25042	0.0074686	0.0524801
P29966	MARCKS	4	4	-4.27122	-0.919419	-4.79292	-0.0757283	-5.65319	-0.460309	TRUE	FALSE	TRUE	FALSE	TRUE	FALSE	-3.3518	-4.71719	-5.19288	-4.42062	0.00439378	0.0380794
Q9BRT6	LLPH	NA	2	-4.43143	0.355168	-4.69026	1.05672	-4.27448	-1.47991	TRUE	FALSE	TRUE	FALSE	TRUE	FALSE	-4.7866	-5.74698	-2.79457	-4.44272	0.00883255	0.0581383
P63313	TMSB10	NA	2	-3.6098	0.135198	-5.20356	0.0888718	-4.92354	-0.417753	TRUE	FALSE	TRUE	FALSE	TRUE	FALSE	-3.745	-5.29244	-4.50579	-4.51441	0.00400718	0.0365568
P00338	LDHA	NA	4	-4.72246	0.568777	-5.04443	-4.03748	-5.67976	1.73444	TRUE	FALSE	TRUE	TRUE	TRUE	FALSE	-5.29124	-1.00695	-7.4142	-4.5708	0.0475792	0.164139
P01861	IGHG4	NA	2	-4.34891	1.22004	-5.01608	1.92617	-3.88927	-2.07342	TRUE	FALSE	TRUE	FALSE	TRUE	FALSE	-5.56895	-6.94225	-1.81585	-4.77568	0.0205735	0.0938442
P24539	ATP5PB	2	3	-6.91549	1.16699	-2.55937	-0.769226	-4.18557	0.491545	FALSE	FALSE	FALSE	FALSE	TRUE	FALSE	-8.08247	-1.79015	-4.67711	-4.84991	0.0476031	0.164139
P22392	NME2	NA	3	-2.54936	3.32614	-3.93687	-0.487197	-2.99354	2.48866	TRUE	FALSE	TRUE	FALSE	TRUE	FALSE	-5.8755	-3.44968	-5.4822	-4.93579	0.00342848	0.0324222
Q14974	KPNB1	NA	3	-2.41601	2.58034	-4.28938	-2.14234	-5.71821	2.35789	TRUE	FALSE	TRUE	FALSE	TRUE	FALSE	-4.99635	-2.14704	-8.07609	-5.07316	0.0366435	0.144238
Q9UNF1	MAGED2	NA	4	-4.37915	1.21189	-4.60184	-1.61711	-5.92445	0.821196	TRUE	FALSE	TRUE	FALSE	TRUE	FALSE	-5.59104	-2.98473	-6.74564	-5.10714	0.00807251	0.055233
P17987	TCP1	NA	5	-3.52705	0.242716	-4.38034	2.44553	-4.35383	1.07231	TRUE	FALSE	TRUE	FALSE	TRUE	FALSE	-3.76976	-6.82587	-5.42614	-5.34059	0.00540675	0.0425986
P68371	TUBB4B	NA	2	-5.18487	1.95072	-4.40775	-2.18943	-3.97905	2.83179	TRUE	FALSE	TRUE	FALSE	TRUE	FALSE	-7.13559	-2.21832	-6.81084	-5.38825	0.00756924	0.0524801
Q9GZT3	SLIRP	NA	2	-5.35133	0.422185	-4.29717	0.84602	-5.05682	2.33997	TRUE	FALSE	TRUE	FALSE	TRUE	FALSE	-5.77351	-5.14319	-7.39679	-6.1045	0.00139582	0.0219048
P31946	YWHAB	NA	3	-4.4055	2.28904	-4.26708	-0.840208	-6.43194	3.14868	TRUE	FALSE	TRUE	FALSE	TRUE	FALSE	-6.69454	-3.42687	-9.58062	-6.56734	0.0160402	0.0802011
P62328	TMSB4X	NA	3	-2.34925	4.76593	-3.54499	1.25389	-3.55295	4.3987	TRUE	FALSE	TRUE	FALSE	TRUE	FALSE	-7.11518	-4.79889	-7.95165	-6.62191	0.00169855	0.0238714
P01712	P01712	NA	2	-3.3515	2.47147	-4.4911	5.10954	-4.76825	1.29042	TRUE	FALSE	TRUE	FALSE	TRUE	FALSE	-5.82297	-9.60064	-6.05867	-7.16076	0.00121361	0.0217613
P16989	YBX3	3	3	-1.59529	6.05656	-0.757377	7.44758	-0.264708	6.19956	FALSE	FALSE	FALSE	FALSE	FALSE	FALSE	-7.65185	-8.20496	-6.46427	-7.44036	0.000429674	0.014642

## Sheet: BCL2.G401vsA375
accession_number	gene	BCL2_uniq_peps	BCL2_G401_1	BCL2_A375_1	BCL2_G401_2	BCL2_A375_2	BCL2_G401_3	BCL2_A375_3	BCL2_G401_1_imp	BCL2_A375_1_imp	BCL2_G401_2_imp	BCL2_A375_2_imp	BCL2_G401_3_imp	BCL2_A375_3_imp	rep1	rep2	rep3	logFC	pvalue	FDR
P12107	COL11A1	20	6.29613	0.951035	5.53282	-4.03512	6.28555	-2.42039	FALSE	FALSE	FALSE	FALSE	FALSE	FALSE	5.34509	9.56795	8.70594	7.87299	0.00101252	0.0242443
Q9BXH1	BBC3	3	3.89471	-3.79556	4.67691	-5.3986	3.63909	-0.842523	FALSE	TRUE	FALSE	TRUE	FALSE	FALSE	7.69026	10.0755	4.48161	7.41579	0.00681052	0.0564488
Q9Y608	LRRFIP2	8	3.62931	-2.36882	3.61538	-2.04879	3.43434	-2.2111	FALSE	FALSE	FALSE	FALSE	FALSE	FALSE	5.99813	5.66416	5.64545	5.76925	4.99918e-05	0.0107732
P17302	GJA1	3	1.76325	-4.17855	2.30621	-4.05337	0.984615	-3.71791	FALSE	FALSE	FALSE	TRUE	FALSE	TRUE	5.9418	6.35958	4.70253	5.66797	0.000259461	0.0192286
Q9NYL9	TMOD3	7	2.83585	-4.31247	2.77186	-1.26678	2.63515	-2.02691	FALSE	FALSE	FALSE	FALSE	FALSE	FALSE	7.14832	4.03864	4.66206	5.28301	0.00183329	0.0288655
Q92614	MYO18A	27	3.70692	-0.367786	3.72519	-0.679023	3.78584	-1.13809	FALSE	FALSE	FALSE	FALSE	FALSE	FALSE	4.07471	4.40421	4.92393	4.46762	0.000278549	0.0192286
Q13045	FLII	8	1.14875	-2.98026	0.816088	-2.30304	0.922249	-5.15874	FALSE	FALSE	FALSE	FALSE	FALSE	FALSE	4.12901	3.11913	6.08099	4.44304	0.00450786	0.0441565
O00159	MYO1C	8	2.30772	-2.08458	1.81369	-2.42115	2.13124	-2.25998	FALSE	FALSE	FALSE	FALSE	FALSE	FALSE	4.3923	4.23484	4.39122	4.33945	0.000163843	0.0192286
P68133	ACTA1	3	8.75789	3.1468	7.72866	4.20867	7.96435	4.34273	FALSE	FALSE	FALSE	FALSE	FALSE	FALSE	5.61109	3.51999	3.62162	4.2509	0.00101005	0.0242443
Q562R1	ACTBL2	2	7.8866	3.14536	7.10405	3.3833	7.8528	3.89684	FALSE	FALSE	FALSE	FALSE	FALSE	FALSE	4.74124	3.72075	3.95596	4.13932	0.000417766	0.0200063
Q16643	DBN1	7	2.85787	-0.562927	1.25561	-3.50972	2.64346	-0.623047	FALSE	FALSE	FALSE	FALSE	FALSE	FALSE	3.42079	4.76532	3.26651	3.81754	0.000891125	0.0242443
P60709	ACTB	9	10.7731	6.75848	10.0076	6.5154	10.7958	6.88746	FALSE	FALSE	FALSE	FALSE	FALSE	FALSE	4.01462	3.49216	3.90838	3.80505	0.000353394	0.0192286
P02511	CRYAB	3	0.132619	-4.26095	0.39	-2.72479	0.00115255	-3.37279	FALSE	TRUE	FALSE	TRUE	FALSE	TRUE	4.39357	3.11479	3.37395	3.62744	0.000979089	0.0242443
O94875	SORBS2	2	-1.14897	-4.45919	-0.260578	-2.70992	-1.39919	-5.08989	FALSE	TRUE	FALSE	TRUE	FALSE	TRUE	3.31022	2.44934	3.6907	3.15009	0.00192389	0.0288655
Q07157	TJP1	4	-1.64247	-4.54666	-0.493612	-4.69426	-1.71309	-3.86915	FALSE	TRUE	FALSE	TRUE	FALSE	TRUE	2.90418	4.20064	2.15607	3.08696	0.006744	0.0564488
P09012	SNRPA	2	0.765374	-0.689246	1.27665	-4.29248	0.137138	-2.03636	FALSE	FALSE	FALSE	TRUE	FALSE	FALSE	1.45462	5.56913	2.1735	3.06575	0.0315358	0.11617
Q9P2M7	CGN	3	-1.00263	-3.92806	-0.857561	-3.79134	-0.86817	-4.11257	FALSE	TRUE	FALSE	TRUE	FALSE	TRUE	2.92543	2.93378	3.2444	3.03454	0.000800039	0.0242443
P12814	ACTN1	2	0.213396	-2.99563	1.39001	-2.58734	0.122034	-1.29358	FALSE	TRUE	FALSE	TRUE	FALSE	TRUE	3.20903	3.97734	1.41561	2.86733	0.0141483	0.0762242
P05386	RPLP1	2	0.244919	-4.64623	-0.406736	-1.60856	-0.142031	-2.53245	FALSE	TRUE	FALSE	FALSE	FALSE	FALSE	4.89115	1.20182	2.39042	2.8278	0.0417929	0.134424
P52926	HMGA2	2	1.02194	-3.24964	0.261264	-1.03028	0.113819	-2.64567	FALSE	TRUE	FALSE	FALSE	FALSE	FALSE	4.27158	1.29154	2.75949	2.77421	0.0346782	0.118239
Q02790	FKBP4	2	0.291932	-3.31632	0.435049	-2.96572	0.316387	-0.989113	FALSE	FALSE	FALSE	FALSE	FALSE	FALSE	3.60825	3.40077	1.3055	2.77151	0.00782807	0.0591912
O14974	PPP1R12A	14	3.42702	0.60486	3.24305	0.0727369	3.5411	1.23317	FALSE	FALSE	FALSE	FALSE	FALSE	FALSE	2.82216	3.17031	2.30793	2.7668	0.00218048	0.0288655
Q9HCM4	EPB41L5	6	0.478578	1.13051	0.893171	-3.6453	0.150179	-3.68852	FALSE	FALSE	FALSE	FALSE	FALSE	TRUE	-0.651928	4.53847	3.8387	2.57508	0.0876462	0.208747
Q13242	SRSF9	2	-3.26262	-4.55772	-1.57185	-5.95749	-1.26296	-3.27086	FALSE	TRUE	FALSE	TRUE	FALSE	TRUE	1.2951	4.38564	2.00791	2.56288	0.0296473	0.111888
P10415	BCL2	4	5.36524	2.60731	5.48946	3.11464	4.88165	2.45601	FALSE	FALSE	FALSE	FALSE	FALSE	FALSE	2.75793	2.37481	2.42564	2.51946	0.00181883	0.0288655
Q86U42	PABPN1	2	0.184501	-2.80508	-0.452518	-1.97506	0.217482	-2.61077	FALSE	TRUE	FALSE	FALSE	FALSE	TRUE	2.98958	1.52254	2.82825	2.44679	0.0053516	0.0491255
Q96IZ0	PAWR	5	0.414558	-2.986	-0.465141	-1.94169	1.23418	-1.19004	FALSE	TRUE	FALSE	FALSE	FALSE	FALSE	3.40056	1.47655	2.42422	2.43378	0.0174234	0.0809032
Q07812	BAX	5	1.55912	-0.701961	1.8952	-0.464221	1.56975	-1.03538	FALSE	FALSE	FALSE	FALSE	FALSE	FALSE	2.26108	2.35943	2.60512	2.40854	0.0021972	0.0288655
O75533	SF3B1	2	-0.634462	-3.85911	-0.939127	-2.09519	-1.43386	-4.27649	FALSE	TRUE	FALSE	FALSE	FALSE	TRUE	3.22465	1.15607	2.84262	2.40778	0.0125266	0.0724215
Q6NYC8	PPP1R18	3	0.384457	-1.04619	0.6516	-3.40135	0.860218	-0.65835	FALSE	FALSE	FALSE	TRUE	FALSE	FALSE	1.43065	4.05295	1.51857	2.33406	0.0176143	0.0809032
P24844	MYL9	2	-0.662802	-0.785943	-0.0513279	-4.0307	-0.635183	-3.50444	FALSE	FALSE	FALSE	TRUE	FALSE	TRUE	0.123141	3.97937	2.86925	2.32392	0.0771799	0.193398
P11137	MAP2	3	2.38361	-1.12473	2.18844	0.174706	1.51781	0.389201	FALSE	FALSE	FALSE	FALSE	FALSE	FALSE	3.50835	2.01373	1.12861	2.2169	0.0325309	0.117081
P06733	ENO1	15	7.9616	5.5973	6.81689	4.72389	7.18588	5.32886	FALSE	FALSE	FALSE	FALSE	FALSE	FALSE	2.36431	2.093	1.85702	2.10478	0.00448696	0.0441565
Q9NR12	PDLIM7	2	-1.84454	-4.78531	-0.991602	-3.68825	-3.42454	-4.07539	FALSE	FALSE	FALSE	FALSE	FALSE	FALSE	2.94078	2.69665	0.650849	2.09609	0.0220364	0.0931145
Q8WXF1	PSPC1	2	-1.17518	-4.46798	-0.641078	-3.30949	-3.97347	-4.0674	FALSE	TRUE	FALSE	TRUE	TRUE	TRUE	3.29281	2.66841	0.0939331	2.01838	0.0624839	0.16713
P37108	SRP14	3	1.7228	-0.473472	1.69141	0.891869	1.25603	-1.62412	FALSE	FALSE	FALSE	FALSE	FALSE	FALSE	2.19627	0.799541	2.88015	1.95866	0.0332961	0.117081
Q96C19	EFHD2	3	0.124897	-2.41503	-4.21265	-4.01581	-0.435978	-3.89939	FALSE	FALSE	FALSE	TRUE	FALSE	FALSE	2.53993	-0.196835	3.46341	1.9355	0.103604	0.230546
Q9H9Z2	LIN28A	2	-0.708626	-4.18415	-2.71211	-4.30724	-1.4973	-2.13554	FALSE	TRUE	FALSE	TRUE	FALSE	TRUE	3.47553	1.59513	0.638239	1.90296	0.0724089	0.185763
Q9UHF7	TRPS1	2	-0.670365	-4.15023	-0.949561	-4.35866	-3.7707	-2.56283	FALSE	TRUE	FALSE	TRUE	TRUE	FALSE	3.47987	3.4091	-1.20787	1.8937	0.117882	0.243097
Q9UQ35	SRRM2	25	4.71355	2.85746	5.2607	3.11324	4.11845	2.84667	FALSE	FALSE	FALSE	FALSE	FALSE	FALSE	1.85609	2.14746	1.27178	1.75844	0.0123102	0.0724215
P42167	TMPO	2	-1.99296	-2.80599	-1.21138	-3.29035	-2.03773	-4.36858	FALSE	FALSE	FALSE	FALSE	FALSE	FALSE	0.813033	2.07897	2.33085	1.74095	0.0214657	0.0925172
Q8IWS0	PHF6	2	-0.122209	-2.41713	0.562424	-0.711569	-0.0400908	-1.64695	FALSE	FALSE	FALSE	FALSE	FALSE	FALSE	2.29492	1.27399	1.60686	1.72526	0.0154296	0.0794376
Q92734	TFG	6	4.29846	1.92387	3.88631	2.7418	3.66239	2.07247	FALSE	FALSE	FALSE	FALSE	FALSE	FALSE	2.37459	1.14452	1.58992	1.70301	0.0213324	0.0925172
P38919	EIF4A3	3	2.33789	0.536778	2.30124	0.667193	1.21837	-0.310099	FALSE	FALSE	FALSE	FALSE	FALSE	FALSE	1.80112	1.63404	1.52847	1.65454	0.00940351	0.0633267
Q15393	SF3B3	4	0.702476	-2.7195	-0.277539	-2.00935	-0.527837	-0.325993	FALSE	FALSE	FALSE	FALSE	FALSE	FALSE	3.42197	1.73181	-0.201844	1.65065	0.193206	0.32528
P05387	RPLP2	5	5.31375	2.52438	4.34306	3.38728	3.88108	2.752	FALSE	FALSE	FALSE	FALSE	FALSE	FALSE	2.78937	0.955782	1.12908	1.62474	0.0330661	0.117081
P05388	RPLP0	10	4.52817	2.32094	4.06535	2.84389	3.86299	2.41847	FALSE	FALSE	FALSE	FALSE	FALSE	FALSE	2.20723	1.22146	1.44452	1.6244	0.0169476	0.0809032
Q9BXP5	SRRT	2	-2.16707	-4.86389	-2.22608	-3.60387	-4.13644	-4.87994	FALSE	TRUE	FALSE	TRUE	TRUE	TRUE	2.69682	1.37779	0.743499	1.60604	0.053786	0.152512
Q0VF96	CGNL1	3	-1.2139	-5.26631	-3.84812	-1.23331	-0.963849	-4.11476	FALSE	TRUE	TRUE	FALSE	FALSE	TRUE	4.05241	-2.61481	3.15091	1.5295	0.356661	0.488003
O14950	MYL12B	5	5.60474	3.99814	6.0598	4.36552	5.51236	4.3534	FALSE	FALSE	FALSE	FALSE	FALSE	FALSE	1.6066	1.69428	1.15896	1.48661	0.0155338	0.0794376
P09493	TPM1	4	1.70965	1.24576	2.60055	0.0797727	1.69499	0.318499	FALSE	FALSE	FALSE	FALSE	FALSE	FALSE	0.46389	2.52078	1.37649	1.45372	0.0911249	0.21345
Q9UPW5	AGTPBP1	5	1.73453	-0.187797	1.07889	0.619267	1.39689	-0.50958	FALSE	FALSE	FALSE	FALSE	FALSE	FALSE	1.92232	0.459626	1.90647	1.42947	0.0325038	0.117081
P12268	IMPDH2	5	-0.166555	-0.141914	1.15005	-2.06768	-0.460728	-1.4582	FALSE	FALSE	FALSE	FALSE	FALSE	FALSE	-0.024641	3.21773	0.997469	1.39685	0.185593	0.318316
P62910	RPL32	3	-0.710095	-2.21949	0.0728698	-2.01233	-0.446488	-0.982321	FALSE	FALSE	FALSE	FALSE	FALSE	FALSE	1.50939	2.0852	0.535833	1.37681	0.0600822	0.164576
O43707	ACTN4	6	0.742468	-0.0510896	2.36373	-1.08016	0.0715724	0.197504	FALSE	FALSE	FALSE	FALSE	FALSE	FALSE	0.793557	3.44388	-0.125932	1.3705	0.208361	0.335088
P67936	TPM4	2	0.301509	-1.04371	1.13445	-1.8127	-1.04408	-0.849528	FALSE	FALSE	FALSE	FALSE	FALSE	FALSE	1.34522	2.94715	-0.19455	1.36594	0.223222	0.353709
P50454	SERPINH1	9	1.90907	1.81563	2.51278	-0.215675	1.88369	0.668884	FALSE	FALSE	FALSE	FALSE	FALSE	FALSE	0.0934404	2.72845	1.21481	1.34557	0.163072	0.290084
P60660	MYL6	6	5.51293	4.3006	6.25051	4.45289	5.57699	4.59177	FALSE	FALSE	FALSE	FALSE	FALSE	FALSE	1.21233	1.79761	0.985223	1.33172	0.0294221	0.111888
P16401	HIST1H1B	8	3.22205	1.78987	3.16925	1.77249	2.79925	1.65342	FALSE	FALSE	FALSE	FALSE	FALSE	FALSE	1.43218	1.39675	1.14582	1.32492	0.0206034	0.0906131
Q86V81	ALYREF	4	2.25292	1.10252	1.99823	0.974506	2.40084	0.774362	FALSE	FALSE	FALSE	FALSE	FALSE	FALSE	1.15039	1.02373	1.62648	1.26686	0.0285448	0.110058
P42704	LRPPRC	5	-1.5688	-2.9298	-2.4092	-2.82193	-0.622244	-2.50647	FALSE	FALSE	FALSE	FALSE	FALSE	FALSE	1.361	0.412728	1.88422	1.21932	0.0767958	0.193398
Q06787	FMR1	3	-0.0434843	-3.36961	-0.773576	-0.0118231	-0.424853	-1.43596	FALSE	TRUE	FALSE	FALSE	FALSE	FALSE	3.32613	-0.761753	1.01111	1.19183	0.362853	0.494904
Q69YQ0	SPECC1L	14	1.89428	0.600994	2.02657	1.93324	2.31733	0.204415	FALSE	FALSE	FALSE	FALSE	FALSE	FALSE	1.29328	0.0933303	2.11291	1.16651	0.142781	0.265253
Q02543	RPL18A	3	-2.03927	-3.63506	-1.94921	-1.36805	-0.00853985	-2.47517	FALSE	FALSE	FALSE	FALSE	FALSE	FALSE	1.59579	-0.581158	2.46663	1.16042	0.229497	0.359685
Q13435	SF3B2	2	-2.17379	-2.09695	-1.95927	-3.97408	-1.15241	-2.64625	TRUE	FALSE	TRUE	TRUE	FALSE	TRUE	-0.0768362	2.01481	1.49384	1.14394	0.132044	0.256356
Q92804	TAF15	5	3.41599	2.42494	3.08787	2.16274	3.49413	2.09195	FALSE	FALSE	FALSE	FALSE	FALSE	FALSE	0.991047	0.925133	1.40218	1.10612	0.0403522	0.131497
P14649	MYL6B	2	-0.838724	-3.45891	-0.427318	-1.02252	-1.05151	-1.12914	FALSE	TRUE	FALSE	FALSE	FALSE	FALSE	2.62018	0.595203	0.0776307	1.09767	0.18032	0.31212
P35579	MYH9	115	8.61538	7.79801	8.73981	7.42627	8.37906	7.33915	FALSE	FALSE	FALSE	FALSE	FALSE	FALSE	0.817377	1.31354	1.03991	1.05694	0.0502062	0.148473
P46777	RPL5	4	2.11431	1.37585	2.47278	0.395419	1.56443	1.29901	FALSE	FALSE	FALSE	FALSE	FALSE	FALSE	0.738457	2.07736	0.26542	1.02708	0.139982	0.262314
Q16629	SRSF7	3	2.12075	0.181896	2.20052	1.84287	1.60555	0.831951	FALSE	FALSE	FALSE	FALSE	FALSE	FALSE	1.93885	0.357655	0.773604	1.02337	0.119556	0.24321
Q9UPQ9	TNRC6B	5	0.313102	-1.21464	0.134743	-1.49146	-1.25554	-1.08791	FALSE	FALSE	FALSE	FALSE	FALSE	FALSE	1.52775	1.6262	-0.16763	0.995441	0.119812	0.24321
Q9NZI8	IGF2BP1	15	5.14109	3.55916	4.68926	4.2502	4.94163	4.0026	FALSE	FALSE	FALSE	FALSE	FALSE	FALSE	1.58193	0.439053	0.939021	0.986668	0.105184	0.231378
Q07020	RPL18	5	3.20477	1.8708	3.3433	2.46595	2.75795	2.02259	FALSE	FALSE	FALSE	FALSE	FALSE	FALSE	1.33397	0.877358	0.735359	0.982229	0.062819	0.16713
P98175	RBM10	2	-1.24481	-2.70978	-1.6439	-2.94731	-2.96478	-3.08276	FALSE	TRUE	FALSE	FALSE	FALSE	FALSE	1.46497	1.30341	0.117981	0.96212	0.103068	0.230546
P51991	HNRNPA3	10	3.41909	2.19766	3.00837	2.57821	3.03495	1.9425	FALSE	FALSE	FALSE	FALSE	FALSE	FALSE	1.22144	0.430167	1.09246	0.914686	0.0835209	0.203376
Q96PK6	RBM14	6	3.22279	1.95863	3.32939	2.52465	2.83339	2.17805	FALSE	FALSE	FALSE	FALSE	FALSE	FALSE	1.26416	0.804747	0.655342	0.908082	0.0786475	0.195014
P35580	MYH10	69	6.89131	5.9697	7.57381	6.3829	6.88352	6.32918	FALSE	FALSE	FALSE	FALSE	FALSE	FALSE	0.921607	1.19091	0.554339	0.888952	0.0893121	0.211503
Q8NE71	ABCF1	2	-1.25033	-2.90952	-1.0422	-1.63263	-1.87414	-2.09907	FALSE	FALSE	FALSE	FALSE	FALSE	FALSE	1.65919	0.590432	0.224932	0.824852	0.171255	0.297625
Q01082	SPTBN1	3	-2.32517	-3.31406	-1.94192	-3.18421	-3.15556	-3.26737	FALSE	FALSE	FALSE	FALSE	FALSE	TRUE	0.988887	1.24229	0.11181	0.780996	0.154858	0.279262
Q15847	ADIRF	2	-2.7418	-4.92121	-3.72808	-3.83975	-4.52724	-4.53757	TRUE	FALSE	TRUE	TRUE	TRUE	TRUE	2.17942	0.111662	0.0103258	0.767135	0.243327	0.377244
Q92841	DDX17	23	5.84924	4.90448	5.65547	5.13453	5.73316	4.90256	FALSE	FALSE	FALSE	FALSE	FALSE	FALSE	0.944765	0.520949	0.830598	0.765437	0.111488	0.234347
P12956	XRCC6	6	0.925333	0.273653	0.80711	-0.508801	0.145705	-0.100896	FALSE	FALSE	FALSE	FALSE	FALSE	FALSE	0.651681	1.31591	0.2466	0.738064	0.1816	0.313078
P31942	HNRNPH3	4	0.928998	-1.88655	0.472747	1.00503	0.362004	0.43823	FALSE	FALSE	FALSE	FALSE	FALSE	FALSE	2.81555	-0.532281	-0.0762256	0.735681	0.412666	0.542038
Q07955	SRSF1	5	2.43455	0.910818	2.65854	2.24576	2.05891	1.84704	FALSE	FALSE	FALSE	FALSE	FALSE	FALSE	1.52373	0.412773	0.211876	0.716127	0.195903	0.327156
P52292	KPNA2	2	-1.97084	-2.93229	-1.78288	-3.01771	-2.83023	-2.75649	FALSE	FALSE	FALSE	FALSE	FALSE	FALSE	0.961453	1.23483	-0.0737473	0.707512	0.206796	0.333817
P55209	NAP1L1	3	1.63568	1.40347	2.1307	0.84754	1.59096	1.06048	FALSE	FALSE	FALSE	FALSE	FALSE	FALSE	0.232213	1.28316	0.530482	0.681951	0.199285	0.328543
Q5T9A4	ATAD3B	3	-2.61065	-1.76694	-2.71705	-4.77732	-2.77187	-3.59886	TRUE	FALSE	FALSE	FALSE	FALSE	TRUE	-0.84372	2.06027	0.826989	0.681181	0.473975	0.6098
P62158	P62158	3	1.43362	1.06033	1.60895	1.14407	2.08894	0.885106	FALSE	FALSE	FALSE	FALSE	FALSE	FALSE	0.373292	0.464873	1.20384	0.680668	0.16656	0.29301
O43823	AKAP8	2	-3.38775	-2.42883	-3.66816	-3.8723	-1.21851	-3.95269	FALSE	FALSE	TRUE	FALSE	FALSE	TRUE	-0.958922	0.204139	2.73418	0.659799	0.540842	0.662149
P21333	FLNA	4	0.353006	-0.184106	-1.39912	-1.94275	0.0634415	-0.737654	FALSE	FALSE	FALSE	FALSE	FALSE	FALSE	0.537112	0.543622	0.801095	0.627277	0.163551	0.290084
Q01844	EWSR1	6	4.47883	3.68127	3.74519	3.63062	4.36583	3.39651	FALSE	FALSE	FALSE	FALSE	FALSE	FALSE	0.797554	0.114573	0.969315	0.627147	0.203374	0.329527
P19338	NCL	18	4.22033	3.61441	4.44111	3.54551	3.89142	3.52469	FALSE	FALSE	FALSE	FALSE	FALSE	FALSE	0.605913	0.895595	0.366736	0.622748	0.187677	0.31846
O00425	IGF2BP3	14	3.81122	2.80627	3.5785	3.26342	3.664	3.12811	FALSE	FALSE	FALSE	FALSE	FALSE	FALSE	1.00495	0.315087	0.535892	0.618642	0.199718	0.328543
Q07666	KHDRBS1	4	2.50908	0.968197	1.43435	2.13362	2.53756	1.59614	FALSE	FALSE	FALSE	FALSE	FALSE	FALSE	1.54088	-0.699268	0.94142	0.594345	0.411812	0.542038
Q6WCQ1	MPRIP	17	2.5447	1.52249	2.15104	2.05242	2.43105	1.77485	FALSE	FALSE	FALSE	FALSE	FALSE	FALSE	1.0222	0.0986177	0.656202	0.592341	0.248507	0.382524
P62857	RPS28	4	1.94712	1.00892	1.27194	0.877329	1.65133	1.22594	FALSE	FALSE	FALSE	FALSE	FALSE	FALSE	0.938206	0.394607	0.425386	0.586066	0.198799	0.328543
P41219	PRPH	26	0.214019	-0.19412	0.104345	0.0907207	0.41266	-0.79839	FALSE	FALSE	FALSE	FALSE	FALSE	FALSE	0.408139	0.0136247	1.21105	0.544271	0.314652	0.447083
P17480	UBTF	2	-1.50121	-3.25268	-1.4424	-1.16902	-1.08	-1.20346	FALSE	FALSE	FALSE	FALSE	FALSE	FALSE	1.75147	-0.273376	0.123459	0.53385	0.414061	0.542038
Q14847	LASP1	2	-5.0143	-4.01995	-2.60448	-4.17822	-3.61767	-4.62753	TRUE	FALSE	TRUE	TRUE	TRUE	TRUE	-0.994349	1.57374	1.00986	0.52975	0.489257	0.620912
P52943	CRIP2	2	-1.00456	-1.00845	-0.980683	-2.53842	-1.18197	-1.09352	FALSE	FALSE	FALSE	FALSE	FALSE	FALSE	0.00389629	1.55774	-0.0884495	0.491062	0.375185	0.505327
P30050	RPL12	4	2.52479	2.25378	2.65446	2.16788	2.6283	1.92404	FALSE	FALSE	FALSE	FALSE	FALSE	FALSE	0.271006	0.486587	0.70426	0.487284	0.276169	0.416185
P04350	TUBB4A	3	-4.8442	-3.84342	-2.37554	-3.39914	-2.25098	-3.65675	TRUE	FALSE	TRUE	TRUE	FALSE	TRUE	-1.00077	1.0236	1.40577	0.476197	0.499844	0.628084
Q13151	HNRNPA0	5	2.1012	1.47885	2.34333	2.1331	2.08206	1.50999	FALSE	FALSE	FALSE	FALSE	FALSE	FALSE	0.622348	0.210238	0.572069	0.468218	0.282439	0.421215
P36578	RPL4	13	4.51101	4.1189	4.80401	4.34527	4.50949	3.97328	FALSE	FALSE	FALSE	FALSE	FALSE	FALSE	0.39211	0.458746	0.536208	0.462355	0.278774	0.417193
Q9BZF9	UACA	2	-3.21805	-3.59714	-3.40875	-3.62606	-1.61662	-2.38954	TRUE	FALSE	FALSE	FALSE	FALSE	FALSE	0.379087	0.217304	0.772921	0.456438	0.308416	0.444573
Q15233	NONO	18	6.35345	6.00108	6.66635	6.08014	5.91674	5.49394	FALSE	FALSE	FALSE	FALSE	FALSE	FALSE	0.35236	0.586214	0.422804	0.453793	0.289219	0.428362
P23246	SFPQ	20	6.54534	6.09638	6.93565	6.44915	6.39712	5.98145	FALSE	FALSE	FALSE	FALSE	FALSE	FALSE	0.448961	0.486496	0.415675	0.450377	0.287973	0.427988
Q9Y4F1	FARP1	6	-1.44473	-0.313349	0.424118	-1.02862	-0.660869	-1.57079	FALSE	FALSE	FALSE	FALSE	FALSE	FALSE	-1.13138	1.45273	0.909921	0.410424	0.58748	0.691814
P50402	EMD	2	-3.23144	-4.2705	-3.80413	-4.15136	-3.28908	-3.05307	TRUE	FALSE	TRUE	TRUE	TRUE	TRUE	1.03907	0.347239	-0.236008	0.383432	0.493284	0.621654
Q9BVP2	GNL3	2	-2.97416	-3.86095	-1.26558	-2.25897	-3.71039	-2.95641	FALSE	FALSE	FALSE	FALSE	FALSE	FALSE	0.886788	0.993385	-0.753981	0.375397	0.501449	0.628268
P48634	PRRC2A	5	-0.466757	-0.946286	-0.0639476	-0.358772	-0.407343	-0.757753	FALSE	FALSE	FALSE	FALSE	FALSE	FALSE	0.479529	0.294824	0.35041	0.374921	0.369512	0.500817
P04792	HSPB1	7	0.45815	0.605462	0.217626	-1.52415	-0.187776	0.287327	FALSE	FALSE	FALSE	FALSE	FALSE	FALSE	-0.147313	1.74178	-0.475103	0.37312	0.571555	0.675452
Q7L2E3	DHX30	9	2.2152	-0.014203	1.49121	1.31615	-0.41552	0.971859	FALSE	FALSE	FALSE	FALSE	FALSE	FALSE	2.2294	0.17506	-1.38738	0.339027	0.762374	0.830647
P06748	NPM1	11	5.74979	5.17842	5.6668	5.64283	5.65183	5.23378	FALSE	FALSE	FALSE	FALSE	FALSE	FALSE	0.571363	0.0239702	0.418049	0.337794	0.437299	0.564299
Q12905	ILF2	5	2.39322	1.19066	1.88023	2.10309	1.92507	1.89173	FALSE	FALSE	FALSE	FALSE	FALSE	FALSE	1.20256	-0.222864	0.0333304	0.337676	0.526297	0.651822
Q9UKG1	APPL1	25	6.25639	5.68558	6.60439	6.406	6.545	6.30207	FALSE	FALSE	FALSE	FALSE	FALSE	FALSE	0.570811	0.198382	0.242926	0.337373	0.421555	0.54864
Q9BY77	POLDIP3	2	-0.911381	-2.78628	-2.71797	-1.2897	-1.13677	-1.6693	FALSE	FALSE	FALSE	FALSE	FALSE	FALSE	1.8749	-1.42827	0.532525	0.326386	0.74935	0.821806
Q9Y2J2	EPB41L3	18	2.43002	1.36225	1.70544	2.2057	2.33402	1.92806	FALSE	FALSE	FALSE	FALSE	FALSE	FALSE	1.06777	-0.50026	0.405956	0.324487	0.593685	0.697216
P27635	RPL10	5	2.39642	2.68827	3.24704	2.33537	2.51443	2.16344	FALSE	FALSE	FALSE	FALSE	FALSE	FALSE	-0.291847	0.91167	0.350996	0.323606	0.55091	0.665803
P80723	BASP1	5	-3.72736	-4.21547	-3.13848	-4.9228	-4.88032	-3.57104	TRUE	TRUE	TRUE	FALSE	FALSE	TRUE	0.488108	1.78432	-1.30928	0.321051	0.741792	0.816211
P19474	TRIM21	9	0.870565	0.285515	1.20051	1.42675	1.50421	0.94902	FALSE	FALSE	FALSE	FALSE	FALSE	FALSE	0.58505	-0.226237	0.55519	0.304668	0.490708	0.620912
Q9BVA1	TUBB2B	2	-1.83283	-3.47527	-1.41963	-2.43814	-4.78156	-3.01661	FALSE	FALSE	FALSE	FALSE	TRUE	TRUE	1.64244	1.01851	-1.76496	0.298663	0.742354	0.816211
Q7Z406	MYH14	6	1.2653	1.5132	1.78627	0.94748	1.42595	1.12979	FALSE	FALSE	FALSE	FALSE	FALSE	FALSE	-0.247901	0.838794	0.296158	0.295684	0.572019	0.675452
Q9Y3U8	RPL36	3	0.317025	0.564774	0.774633	0.0653382	0.528854	0.157321	FALSE	FALSE	FALSE	FALSE	FALSE	FALSE	-0.247749	0.709295	0.371532	0.277693	0.565006	0.674564
P40939	HADHA	3	-0.283126	-0.545239	0.512873	-0.617213	-0.600979	-0.0406684	FALSE	FALSE	FALSE	FALSE	FALSE	FALSE	0.262113	1.13009	-0.56031	0.277296	0.669097	0.760899
P26378	ELAVL4	3	-2.96038	-2.51127	-3.11595	-3.37039	-3.28925	-4.30752	FALSE	TRUE	TRUE	FALSE	FALSE	FALSE	-0.449108	0.254438	1.01827	0.274532	0.645358	0.740875
P07437	TUBB	4	3.4356	3.09503	3.85678	3.20951	3.14083	3.31946	FALSE	FALSE	FALSE	FALSE	FALSE	FALSE	0.340566	0.647274	-0.178623	0.269739	0.562019	0.674027
P52907	CAPZA1	5	1.23019	0.411176	0.0396855	0.0695289	0.573495	0.553859	FALSE	FALSE	FALSE	FALSE	FALSE	FALSE	0.819014	-0.0298434	0.019636	0.269602	0.543665	0.662149
P84098	RPL19	4	2.56676	2.04788	2.33395	2.35066	2.62407	2.33569	FALSE	FALSE	FALSE	FALSE	FALSE	FALSE	0.518878	-0.0167104	0.288383	0.263517	0.54311	0.662149
Q9BZH6	WDR11	3	-2.05348	-2.56373	-3.04712	-2.42274	-3.73835	-4.62094	FALSE	FALSE	FALSE	FALSE	FALSE	TRUE	0.510257	-0.624379	0.882592	0.256157	0.643733	0.740875
P35637	FUS	7	5.19746	4.69787	4.80569	4.92449	5.05246	4.67664	FALSE	FALSE	FALSE	FALSE	FALSE	FALSE	0.499587	-0.118805	0.375812	0.252198	0.558303	0.672147
P46779	RPL28	3	1.43108	0.243651	0.0653641	0.477178	0.500545	0.52483	FALSE	FALSE	FALSE	FALSE	FALSE	FALSE	1.18743	-0.411814	-0.0242854	0.250444	0.65959	0.753733
O95996	APC2	15	-1.74012	-1.68631	-1.61255	-2.03109	-2.00588	-2.35576	FALSE	FALSE	FALSE	FALSE	FALSE	FALSE	-0.0538117	0.418536	0.349881	0.238202	0.568343	0.67481
Q9BU76	C1orf35	4	-0.827914	-0.115762	1.38182	0.577103	0.34327	-0.21162	FALSE	FALSE	FALSE	FALSE	FALSE	FALSE	-0.712152	0.804716	0.55489	0.215818	0.687487	0.773647
P07814	EPRS	3	-4.27727	-3.39253	-2.8178	-3.79653	-4.17963	-4.72233	TRUE	FALSE	FALSE	TRUE	TRUE	FALSE	-0.884737	0.978735	0.542696	0.212231	0.729087	0.805735
Q9NX05	FAM120C	3	-3.39667	-1.95438	-3.46582	-4.8191	-3.87435	-4.51498	TRUE	FALSE	TRUE	FALSE	TRUE	TRUE	-1.44229	1.35328	0.640627	0.183874	0.820778	0.876039
P42677	RPS27	2	0.722812	0.0562767	1.01413	0.805644	0.103134	0.435347	FALSE	FALSE	FALSE	FALSE	FALSE	FALSE	0.666535	0.208483	-0.332213	0.180935	0.715073	0.796373
P18124	RPL7	8	3.80747	3.51911	3.94461	3.60141	3.53376	3.62416	FALSE	FALSE	FALSE	FALSE	FALSE	FALSE	0.288357	0.343199	-0.0903926	0.180388	0.661046	0.753733
P52272	HNRNPM	16	5.23891	4.50651	4.92321	5.23031	5.03738	4.92669	FALSE	FALSE	FALSE	FALSE	FALSE	FALSE	0.732402	-0.307102	0.11069	0.178663	0.718475	0.7981
P18583	SON	2	-1.12525	-1.33874	-0.301272	-0.705627	-0.75831	-0.656838	FALSE	FALSE	FALSE	FALSE	FALSE	FALSE	0.213491	0.404355	-0.101472	0.172125	0.684056	0.773647
P09874	PARP1	3	-1.46672	-2.54144	0.0873731	-2.09592	-3.49929	-0.73294	FALSE	FALSE	FALSE	FALSE	TRUE	FALSE	1.07473	2.18329	-2.76635	0.16389	0.898383	0.933019
Q16555	DPYSL2	2	-2.74126	-2.4591	-1.48278	-3.71845	-4.72991	-3.22501	TRUE	FALSE	FALSE	TRUE	TRUE	FALSE	-0.282164	2.23566	-1.5049	0.149534	0.889443	0.931402
P83731	RPL24	3	1.95033	2.02913	2.4919	1.51977	1.31098	1.7936	FALSE	FALSE	FALSE	FALSE	FALSE	FALSE	-0.0788019	0.972133	-0.482615	0.136905	0.801968	0.859821
Q14103	HNRNPD	7	2.68092	1.95383	2.70452	2.78987	2.30043	2.55471	FALSE	FALSE	FALSE	FALSE	FALSE	FALSE	0.727085	-0.0853497	-0.254286	0.12915	0.778752	0.843322
P62906	RPL10A	6	2.40517	3.01109	2.98566	2.63682	2.80242	2.21253	FALSE	FALSE	FALSE	FALSE	FALSE	FALSE	-0.605913	0.348838	0.589891	0.110939	0.82116	0.876039
Q08211	DHX9	21	3.37481	2.51754	3.18397	3.84316	3.12588	3.01408	FALSE	FALSE	FALSE	FALSE	FALSE	FALSE	0.857266	-0.659194	0.111803	0.103292	0.864134	0.91509
Q9P258	RCC2	3	-1.92125	-3.49324	-3.11211	-2.66073	-2.40172	-1.5601	FALSE	FALSE	FALSE	FALSE	FALSE	FALSE	1.57199	-0.451378	-0.841615	0.0929992	0.892711	0.931402
Q14576	ELAVL3	3	-2.74189	-2.34642	-2.56686	-3.64789	-4.4688	-4.04782	FALSE	FALSE	FALSE	TRUE	TRUE	TRUE	-0.395469	1.08103	-0.420977	0.0881939	0.860319	0.913294
Q92945	KHSRP	6	1.13163	0.865418	1.11282	0.679605	0.123779	0.626027	FALSE	FALSE	FALSE	FALSE	FALSE	FALSE	0.266214	0.433212	-0.502248	0.0657264	0.884706	0.931402
Q9NR30	DDX21	2	0.542007	0.0212935	-0.307883	0.300631	-0.140633	-0.419887	FALSE	FALSE	FALSE	FALSE	FALSE	FALSE	0.520713	-0.608514	0.279254	0.0638178	0.894664	0.931402
P51114	FXR1	20	2.98618	2.97155	3.01292	3.57949	3.50492	2.78183	FALSE	FALSE	FALSE	FALSE	FALSE	FALSE	0.0146247	-0.566569	0.723098	0.0570513	0.916758	0.941704
P26599	PTBP1	10	2.61482	1.70111	2.30639	3.20388	2.83508	2.69906	FALSE	FALSE	FALSE	FALSE	FALSE	FALSE	0.913707	-0.89749	0.136016	0.0507444	0.938153	0.95358
Q07065	CKAP4	3	0.0210853	-0.473297	0.212527	0.132794	-0.117212	0.315149	FALSE	FALSE	FALSE	FALSE	FALSE	FALSE	0.494382	0.0797332	-0.432362	0.0472512	0.921322	0.943206
P62424	RPL7A	7	3.66193	3.72232	3.83293	3.864	3.87523	3.65159	FALSE	FALSE	FALSE	FALSE	FALSE	FALSE	-0.0603842	-0.031069	0.223642	0.0440629	0.912247	0.941704
P26373	RPL13	7	2.67652	2.77142	2.94908	2.89968	2.88016	2.74048	FALSE	FALSE	FALSE	FALSE	FALSE	FALSE	-0.0949027	0.0493995	0.139673	0.0313899	0.937459	0.95358
Q14498	RBM39	7	2.24764	2.22994	2.4559	2.42715	2.44522	2.40685	FALSE	FALSE	FALSE	FALSE	FALSE	FALSE	0.0177011	0.0287505	0.0383763	0.028276	0.942887	0.953954
P46781	RPS9	9	2.38393	2.50126	2.70692	2.71295	2.47381	2.36407	FALSE	FALSE	FALSE	FALSE	FALSE	FALSE	-0.117339	-0.00603302	0.109739	-0.00454431	0.990944	0.990944
P62241	RPS8	7	3.89491	3.66833	3.76913	3.9265	3.67324	3.78591	FALSE	FALSE	FALSE	FALSE	FALSE	FALSE	0.226575	-0.157376	-0.112666	-0.014489	0.971382	0.973641
P39023	RPL3	11	3.21981	3.9627	3.71367	3.57133	3.33844	2.80174	FALSE	FALSE	FALSE	FALSE	FALSE	FALSE	-0.742885	0.142344	0.5367	-0.0212803	0.967291	0.9718
P18621	RPL17	10	3.4977	3.304	3.64192	3.93586	3.57738	3.55191	FALSE	FALSE	FALSE	FALSE	FALSE	FALSE	0.193705	-0.293943	0.02547	-0.0249226	0.952242	0.961162
Q96RE7	NACC1	14	3.47557	3.80462	4.37989	3.93875	3.14131	3.35078	FALSE	FALSE	FALSE	FALSE	FALSE	FALSE	-0.329053	0.441138	-0.209462	-0.0324587	0.940305	0.95358
O60506	SYNCRIP	11	2.08834	1.55971	1.94477	2.54668	2.08057	2.13289	FALSE	FALSE	FALSE	FALSE	FALSE	FALSE	0.528629	-0.60191	-0.0523202	-0.0418671	0.935818	0.95358
Q9BR76	CORO1B	2	-5.36812	-2.11432	-3.4136	-4.46514	-2.76411	-4.77451	TRUE	FALSE	TRUE	TRUE	FALSE	TRUE	-3.2538	1.05154	2.0104	-0.0639525	0.961179	0.967916
O95994	AGR2	2	-2.99877	-3.43984	-5.3824	-3.74631	-3.23887	-4.17581	TRUE	FALSE	TRUE	TRUE	TRUE	FALSE	0.441069	-1.63609	0.936943	-0.0860257	0.90667	0.939363
P17677	GAP43	8	-2.15747	-2.4503	-1.10706	-1.67844	-4.26854	-3.13478	FALSE	TRUE	FALSE	FALSE	TRUE	TRUE	0.292827	0.571377	-1.13376	-0.0898528	0.873041	0.922256
P61353	RPL27	5	1.29875	2.79138	2.05224	2.00493	2.36939	1.26638	FALSE	FALSE	FALSE	FALSE	FALSE	FALSE	-1.49263	0.0473015	1.10301	-0.114106	0.891348	0.931402
P61313	RPL15	8	2.57524	2.82536	2.73775	2.68728	2.75156	2.91734	FALSE	FALSE	FALSE	FALSE	FALSE	FALSE	-0.250118	0.0504698	-0.165781	-0.12181	0.763193	0.830647
Q12906	ILF3	18	3.06653	2.94003	3.00092	3.39029	3.22949	3.33924	FALSE	FALSE	FALSE	FALSE	FALSE	FALSE	0.126496	-0.389364	-0.109759	-0.124209	0.769984	0.835927
P55084	HADHB	2	-1.34429	-1.70836	-1.30585	-2.55289	-2.88434	-0.89494	FALSE	FALSE	FALSE	FALSE	FALSE	FALSE	0.364075	1.24703	-1.9894	-0.126097	0.890931	0.931402
P62753	RPS6	9	4.45838	4.55577	4.37914	4.75442	4.40971	4.3331	FALSE	FALSE	FALSE	FALSE	FALSE	FALSE	-0.0973858	-0.375272	0.0766102	-0.132016	0.751388	0.82195
Q13813	SPTAN1	3	-4.08106	-0.958289	-1.81271	-3.73869	-3.91344	-4.70494	FALSE	FALSE	FALSE	TRUE	FALSE	FALSE	-3.12277	1.92598	0.791507	-0.135095	0.917669	0.941704
Q9UMS4	PRPF19	2	-0.521778	-1.50681	-1.94173	-2.61477	-4.60313	-2.499	FALSE	FALSE	FALSE	FALSE	TRUE	TRUE	0.985035	0.673033	-2.10414	-0.148689	0.851092	0.905731
Q9NUL3	STAU2	10	-0.147778	-0.453627	-1.52836	-0.21774	-0.233322	-0.77056	FALSE	FALSE	FALSE	FALSE	FALSE	FALSE	0.305849	-1.31062	0.537238	-0.155846	0.787383	0.848405
P14866	HNRNPL	7	2.99054	2.45088	2.25236	3.30119	2.87762	2.83929	FALSE	FALSE	FALSE	FALSE	FALSE	FALSE	0.539658	-1.04883	0.0383249	-0.15695	0.786484	0.848405
P07197	NEFM	34	-0.0558288	2.64122	-0.377979	1.94678	6.6291	2.0999	FALSE	FALSE	FALSE	FALSE	FALSE	FALSE	-2.69705	-2.32476	4.5292	-0.164204	0.917286	0.941704
Q9Y2W1	THRAP3	8	1.64486	1.35735	0.704508	1.21627	1.04778	1.3747	FALSE	FALSE	FALSE	FALSE	FALSE	FALSE	0.287503	-0.511764	-0.326916	-0.183726	0.680445	0.771768
P51116	FXR2	8	2.30232	2.09818	1.99192	2.18323	1.62914	2.20269	FALSE	FALSE	FALSE	FALSE	FALSE	FALSE	0.204138	-0.191313	-0.57355	-0.186908	0.68648	0.773647
P67809	YBX1	8	3.70302	3.7579	3.27908	3.63438	3.42177	3.64295	FALSE	FALSE	FALSE	FALSE	FALSE	FALSE	-0.0548788	-0.355296	-0.22118	-0.210452	0.608321	0.710532
O15234	CASC3	6	-0.110787	0.469157	-0.652922	-0.217989	-0.118464	-0.501352	FALSE	FALSE	FALSE	FALSE	FALSE	FALSE	-0.579944	-0.434933	0.382888	-0.210663	0.646332	0.740875
Q71U36	TUBA1A	2	5.75672	5.83966	6.3402	6.44807	5.48941	5.94643	FALSE	FALSE	FALSE	FALSE	FALSE	FALSE	-0.0829411	-0.107871	-0.457019	-0.215944	0.597993	0.700367
O43854	EDIL3	2	-4.60953	-3.93432	-4.74563	-3.77964	-3.45747	-4.42979	TRUE	FALSE	TRUE	TRUE	TRUE	TRUE	-0.675207	-0.965984	0.972311	-0.22296	0.711386	0.79432
P05198	EIF2S1	2	0.0213606	-0.831929	-0.886902	-0.887594	-2.17998	-0.496575	FALSE	FALSE	FALSE	FALSE	FALSE	FALSE	0.853289	0.000692424	-1.6834	-0.276473	0.727737	0.805735
O95425	SVIL	4	-0.849073	-0.132783	-1.08814	-1.07329	-0.841521	-0.741615	FALSE	FALSE	FALSE	FALSE	FALSE	FALSE	-0.716291	-0.01485	-0.0999059	-0.277016	0.525009	0.651822
P51149	RAB7A	2	1.07344	0.78227	1.18586	1.59014	0.48087	1.21902	FALSE	FALSE	FALSE	FALSE	FALSE	FALSE	0.291166	-0.404276	-0.738152	-0.283754	0.562993	0.674027
Q96SB3	PPP1R9B	2	-2.53535	-2.32166	-4.36337	-2.31997	-0.728656	-2.114	TRUE	TRUE	TRUE	FALSE	FALSE	FALSE	-0.213692	-2.0434	1.38534	-0.290583	0.790021	0.849125
P62829	RPL23	6	1.97832	2.04319	2.59389	2.81302	2.03288	2.66333	FALSE	FALSE	FALSE	FALSE	FALSE	FALSE	-0.0648696	-0.219138	-0.630456	-0.304821	0.481755	0.616818
P47756	CAPZB	2	-0.424548	-0.201646	-2.61555	-1.03533	-0.0137273	-0.895192	FALSE	FALSE	FALSE	FALSE	FALSE	FALSE	-0.222902	-1.58022	0.881464	-0.307219	0.710025	0.79432
P42694	HELZ	5	-1.97149	-1.13695	-2.36093	-2.74327	-0.901189	-0.386256	FALSE	FALSE	FALSE	FALSE	FALSE	FALSE	-0.834542	0.382342	-0.514933	-0.322378	0.530247	0.653524
Q9H074	PAIP1	2	-2.76162	-3.67534	-4.97088	-2.04286	-3.12657	-4.1248	FALSE	FALSE	TRUE	FALSE	TRUE	TRUE	0.913723	-2.92802	0.998232	-0.338687	0.708691	0.79432
P62854	RPS26	3	1.10623	1.87681	1.9591	1.79673	1.52957	1.93897	FALSE	FALSE	FALSE	FALSE	FALSE	FALSE	-0.770579	0.162376	-0.409401	-0.339202	0.486225	0.620008
Q02878	RPL6	11	3.63028	3.76747	3.47204	4.24265	3.70514	3.8558	FALSE	FALSE	FALSE	FALSE	FALSE	FALSE	-0.137195	-0.770613	-0.150665	-0.352824	0.415018	0.542038
Q14444	CAPRIN1	8	3.68678	3.26	2.71466	3.98768	3.03288	3.33348	FALSE	FALSE	FALSE	FALSE	FALSE	FALSE	0.426777	-1.27302	-0.300608	-0.382284	0.551489	0.665803
P07477	PRSS1	2	2.81559	2.88956	2.85076	3.55059	2.60815	2.9895	FALSE	FALSE	FALSE	FALSE	FALSE	FALSE	-0.0739705	-0.699821	-0.381346	-0.385046	0.399083	0.532523
P62917	RPL8	4	2.78685	3.1973	2.59378	2.96354	2.77422	3.15702	FALSE	FALSE	FALSE	FALSE	FALSE	FALSE	-0.410444	-0.369757	-0.382799	-0.387667	0.351905	0.486125
P62899	RPL31	3	2.88355	2.65684	2.72738	3.47121	2.65415	3.30212	FALSE	FALSE	FALSE	FALSE	FALSE	FALSE	0.226708	-0.74383	-0.647973	-0.388365	0.407264	0.538438
Q15019	SEPTIN2	2	-3.63109	-1.25978	-2.16601	-2.90183	-2.44298	-2.90718	FALSE	FALSE	FALSE	FALSE	TRUE	FALSE	-2.37131	0.735822	0.464195	-0.390431	0.624686	0.723763
Q86UE4	MTDH	6	0.635254	0.227528	0.39629	0.81536	-0.595821	0.572579	FALSE	FALSE	FALSE	FALSE	FALSE	FALSE	0.407726	-0.41907	-1.1684	-0.393248	0.530704	0.653524
P15880	RPS2	4	3.04086	3.28113	2.34304	3.23561	2.89554	3.00573	FALSE	FALSE	FALSE	FALSE	FALSE	FALSE	-0.240275	-0.892563	-0.110196	-0.414345	0.365469	0.496899
P17844	DDX5	15	3.38198	3.85639	3.25758	3.83624	3.7072	3.95125	FALSE	FALSE	FALSE	FALSE	FALSE	FALSE	-0.474408	-0.57866	-0.244052	-0.432374	0.315155	0.447083
P24752	ACAT1	3	-1.10545	-2.32473	-1.47752	-0.70561	-3.70351	-1.9343	FALSE	FALSE	FALSE	FALSE	FALSE	FALSE	1.21927	-0.771912	-1.76921	-0.440615	0.62723	0.724761
P31943	HNRNPH1	7	3.67706	3.83923	3.27746	4.18347	3.67772	3.93494	FALSE	FALSE	FALSE	FALSE	FALSE	FALSE	-0.16217	-0.906009	-0.257218	-0.441799	0.331574	0.4655
Q8N3E9	PLCD3	3	-1.07544	-0.837685	-0.504688	-0.241191	-1.43826	-0.604249	FALSE	FALSE	FALSE	FALSE	FALSE	FALSE	-0.237753	-0.263497	-0.834011	-0.445087	0.31282	0.447083
Q9P0K7	RAI14	8	-0.330208	-0.470882	-0.785575	-0.134097	-0.920956	-0.0584105	FALSE	FALSE	FALSE	FALSE	FALSE	FALSE	0.140675	-0.651478	-0.862546	-0.457783	0.350126	0.485222
Q9BYJ9	YTHDF1	3	-0.444909	-0.00838069	-1.33346	-0.618052	-1.03321	-0.808583	FALSE	FALSE	FALSE	FALSE	FALSE	FALSE	-0.436528	-0.715411	-0.224625	-0.458855	0.305132	0.441315
Q15717	ELAVL1	11	3.27373	3.43306	2.99917	3.82029	3.27062	3.68303	FALSE	FALSE	FALSE	FALSE	FALSE	FALSE	-0.159333	-0.821125	-0.412404	-0.464287	0.316412	0.447126
P29401	TKT	2	2.12709	1.48173	1.8104	3.23897	1.89117	2.50137	FALSE	FALSE	FALSE	FALSE	FALSE	FALSE	0.64535	-1.42857	-0.610193	-0.464471	0.519778	0.647469
O94832	MYO1D	15	-1.5255	-0.849203	-0.737634	-0.217968	-0.529271	-0.325649	FALSE	FALSE	FALSE	FALSE	FALSE	FALSE	-0.676296	-0.519666	-0.203623	-0.466528	0.293232	0.429875
P46783	RPS10	8	2.772	2.76004	2.25354	3.35146	2.85272	3.2121	FALSE	FALSE	FALSE	FALSE	FALSE	FALSE	0.0119597	-1.09792	-0.359378	-0.481779	0.355514	0.487983
P46782	RPS5	6	3.31278	3.67138	2.5182	4.37456	3.80821	3.06717	FALSE	FALSE	FALSE	FALSE	FALSE	FALSE	-0.3586	-1.85636	0.741038	-0.491308	0.56761	0.67481
Q9BUT9	MCRIP2	5	2.72228	2.94863	1.36912	2.87986	2.95866	2.71534	FALSE	FALSE	FALSE	FALSE	FALSE	FALSE	-0.226352	-1.51074	0.243323	-0.497922	0.422618	0.54864
Q15366	PCBP2	2	-0.171243	0.949601	0.308518	0.3953	-0.288067	0	FALSE	FALSE	FALSE	FALSE	FALSE	FALSE	-1.12084	-0.0867817	-0.288067	-0.498564	0.315344	0.447083
P62266	RPS23	4	3.11138	3.05754	3.65005	4.10708	3.37593	4.4989	FALSE	FALSE	FALSE	FALSE	FALSE	FALSE	0.0538366	-0.457026	-1.12297	-0.50872	0.354241	0.487788
P62263	RPS14	8	5.07415	5.06211	3.79306	5.20601	4.80262	4.92828	FALSE	FALSE	FALSE	FALSE	FALSE	FALSE	0.0120326	-1.41294	-0.125658	-0.508857	0.340527	0.476516
P11171	EPB41	10	-3.54452	-2.782	-4.65491	-4.83948	-5.44507	-4.43812	FALSE	TRUE	FALSE	FALSE	FALSE	FALSE	-0.762523	0.184565	-1.00695	-0.528303	0.310913	0.446678
P14923	JUP	3	-3.68198	-4.2659	-4.87098	-2.647	-4.33385	-4.388	TRUE	TRUE	FALSE	TRUE	TRUE	FALSE	0.58392	-2.22398	0.0541425	-0.528639	0.509	0.635882
P22626	HNRNPA2B1	19	5.37383	5.74957	5.17515	6.09301	5.29175	5.61252	FALSE	FALSE	FALSE	FALSE	FALSE	FALSE	-0.375741	-0.917861	-0.320767	-0.538123	0.23591	0.368396
P42166	TMPO	5	-0.377563	0.563237	-1.13933	-0.0217089	0.467043	0.108137	FALSE	FALSE	FALSE	FALSE	FALSE	FALSE	-0.940799	-1.11762	0.358906	-0.566505	0.304111	0.441315
Q16778	HIST2H2BE	3	-0.0755959	1.19162	0.321925	1.24564	0.656588	0.181825	FALSE	FALSE	FALSE	FALSE	FALSE	FALSE	-1.26722	-0.923717	0.474763	-0.572057	0.347256	0.482798
P49006	MARCKSL1	2	-4.33838	-3.30219	-5.18539	-5.01654	-3.40989	-2.8242	FALSE	FALSE	TRUE	TRUE	TRUE	TRUE	-1.03619	-0.168846	-0.585688	-0.596908	0.2449	0.378322
O15355	PPM1G	2	-4.80597	-2.95485	-2.83827	-3.74142	-4.23902	-3.3779	TRUE	FALSE	TRUE	TRUE	TRUE	TRUE	-1.85112	0.903152	-0.861117	-0.60303	0.491255	0.620912
P12236	SLC25A6	2	-1.00233	-2.23223	-0.312797	0.12984	-2.33679	0.26024	FALSE	FALSE	FALSE	FALSE	FALSE	FALSE	1.2299	-0.442637	-2.59703	-0.603256	0.613412	0.714542
Q04637	EIF4G1	13	1.78648	1.77275	1.06743	2.1639	1.27107	2.02586	FALSE	FALSE	FALSE	FALSE	FALSE	FALSE	0.0137324	-1.09647	-0.754785	-0.612507	0.250695	0.384518
P63104	YWHAZ	3	0.783081	1.53388	0.412516	0.946636	0.394205	0.965959	FALSE	FALSE	FALSE	FALSE	FALSE	FALSE	-0.750803	-0.53412	-0.571754	-0.618892	0.167734	0.293876
P35268	RPL22	3	1.13486	1.61225	1.06958	2.16986	1.69092	1.98496	FALSE	FALSE	FALSE	FALSE	FALSE	FALSE	-0.477391	-1.10028	-0.294045	-0.623907	0.202446	0.329527
P49327	FASN	6	-4.03531	-0.630905	-3.19354	-3.77298	-0.759115	-1.68341	FALSE	FALSE	FALSE	FALSE	FALSE	FALSE	-3.4044	0.579435	0.924291	-0.633559	0.543853	0.662149
P09651	HNRNPA1	12	4.06805	4.26006	3.00293	4.52623	4.0777	4.30495	FALSE	FALSE	FALSE	FALSE	FALSE	FALSE	-0.192007	-1.5233	-0.227246	-0.647518	0.220475	0.351944
P61254	RPL26	6	1.59897	2.57308	1.64475	2.7032	2.72367	2.65223	FALSE	FALSE	FALSE	FALSE	FALSE	FALSE	-0.974104	-1.05845	0.0714424	-0.653703	0.203288	0.329527
Q13428	TCOF1	48	6.00138	6.51081	5.86066	6.78813	6.0766	6.6167	FALSE	FALSE	FALSE	FALSE	FALSE	FALSE	-0.509428	-0.92747	-0.540101	-0.659	0.152598	0.27648
Q14157	UBAP2L	10	0.698364	1.97246	1.10777	1.9746	1.74208	1.59791	FALSE	FALSE	FALSE	FALSE	FALSE	FALSE	-1.2741	-0.86683	0.144172	-0.665585	0.254972	0.388314
P07196	NEFL	20	1.16376	0.845089	0.472372	0.613698	-1.70467	0.478452	FALSE	FALSE	FALSE	FALSE	FALSE	FALSE	0.318673	-0.141327	-2.18312	-0.668592	0.373331	0.504407
Q7Z6B7	SRGAP1	23	0.155269	0.293297	0.279839	1.10566	-0.86624	0.198222	FALSE	FALSE	FALSE	FALSE	FALSE	FALSE	-0.138029	-0.825818	-1.06446	-0.676103	0.186854	0.318316
P62913	RPL11	6	3.00385	3.83487	3.32323	3.88261	3.04639	3.69609	FALSE	FALSE	FALSE	FALSE	FALSE	FALSE	-0.831016	-0.55938	-0.649701	-0.680032	0.139908	0.262314
Q13347	EIF3I	2	-6.24203	-3.34714	-4.34584	-4.75619	-4.27415	-4.69839	TRUE	FALSE	TRUE	TRUE	TRUE	TRUE	-2.89489	0.410349	0.424238	-0.686768	0.39858	0.532523
P38646	HSPA9	16	2.39679	3.11602	2.04348	2.92793	2.50074	3.00269	FALSE	FALSE	FALSE	FALSE	FALSE	FALSE	-0.719229	-0.884454	-0.501953	-0.701879	0.136614	0.261693
P02786	TFRC	4	-4.32059	-3.308	-3.6515	-3.18403	-3.74707	-3.09961	TRUE	FALSE	FALSE	FALSE	TRUE	TRUE	-1.01259	-0.467469	-0.64746	-0.709174	0.14159	0.264178
Q9HCE1	MOV10	12	3.62058	4.14526	2.61922	4.83213	3.73828	3.14666	FALSE	FALSE	FALSE	FALSE	FALSE	FALSE	-0.524672	-2.21291	0.591619	-0.715321	0.435041	0.563071
P62244	RPS15A	5	1.79322	2.81472	2.48008	3.08961	2.25924	2.81769	FALSE	FALSE	FALSE	FALSE	FALSE	FALSE	-1.0215	-0.609525	-0.558453	-0.729826	0.123828	0.247136
Q16777	HIST2H2AC	3	0.780256	2.36636	1.24926	1.33949	0.956472	1.47147	FALSE	FALSE	FALSE	FALSE	FALSE	FALSE	-1.5861	-0.0902311	-0.515001	-0.730444	0.227483	0.357829
O00571	DDX3X	2	1.35029	2.36933	1.34288	2.75629	2.45757	2.21934	FALSE	FALSE	FALSE	FALSE	FALSE	FALSE	-1.01904	-1.41341	0.238233	-0.731406	0.239609	0.372821
Q09666	AHNAK	22	-0.18497	0.464992	0.181563	-0.330235	-1.86861	0.214939	FALSE	FALSE	FALSE	FALSE	FALSE	FALSE	-0.649962	0.511798	-2.08354	-0.740569	0.405596	0.537883
Q9NVI7	ATAD3A	4	0.281808	0.617805	-0.0424359	0.650084	-0.769113	0.441598	FALSE	FALSE	FALSE	FALSE	FALSE	FALSE	-0.335997	-0.69252	-1.21071	-0.746409	0.157922	0.283601
P46778	RPL21	2	0.397798	1.80411	1.273	1.94612	1.28832	1.45439	FALSE	FALSE	FALSE	FALSE	FALSE	FALSE	-1.40631	-0.673128	-0.166067	-0.748501	0.201296	0.329527
Q9NYF8	BCLAF1	7	-0.794569	0.721442	-1.12945	-0.168629	0.177549	-0.0477477	FALSE	FALSE	FALSE	FALSE	FALSE	FALSE	-1.51601	-0.960821	0.225297	-0.750512	0.254848	0.388314
Q9Y383	LUC7L2	6	1.26961	2.65746	1.53115	2.1975	1.91106	2.10929	FALSE	FALSE	FALSE	FALSE	FALSE	FALSE	-1.38785	-0.666346	-0.198231	-0.750809	0.191834	0.324237
O43143	DHX15	7	0.204428	0.529498	-0.43504	0.867694	-0.246615	0.379282	FALSE	FALSE	FALSE	FALSE	FALSE	FALSE	-0.325071	-1.30273	-0.625897	-0.751234	0.159412	0.28509
Q07021	C1QBP	3	-0.00414955	0.450065	0.886059	1.4421	0.21531	1.47896	FALSE	FALSE	FALSE	FALSE	FALSE	FALSE	-0.454215	-0.556038	-1.26365	-0.757967	0.131634	0.256356
P62249	RPS16	9	3.77505	4.14433	3.46357	4.57195	3.61839	4.42361	FALSE	FALSE	FALSE	FALSE	FALSE	FALSE	-0.369278	-1.10838	-0.805218	-0.760957	0.138489	0.262314
Q8NC51	SERBP1	4	0.281374	1.2074	-0.29244	0.0820393	-0.928606	0.0909676	FALSE	FALSE	FALSE	FALSE	FALSE	FALSE	-0.926021	-0.374479	-1.01957	-0.773358	0.116868	0.242164
P11387	TOP1	5	1.62073	1.87953	1.49883	2.50985	1.27802	2.35629	FALSE	FALSE	FALSE	FALSE	FALSE	FALSE	-0.258798	-1.01102	-1.07828	-0.782696	0.120972	0.24364
P07195	LDHB	2	-1.20429	-1.01076	-0.984532	-0.405272	-2.20855	-0.63268	FALSE	FALSE	FALSE	FALSE	FALSE	FALSE	-0.193535	-0.579261	-1.57587	-0.782889	0.186792	0.318316
O00299	CLIC1	2	-2.40715	-0.735825	-1.75106	-3.52524	-2.94787	-0.478165	FALSE	FALSE	FALSE	TRUE	FALSE	FALSE	-1.67132	1.77418	-2.46971	-0.788951	0.482292	0.616818
P09211	GSTP1	6	0.796499	2.11236	1.72874	1.15409	0.0365734	1.67296	FALSE	FALSE	FALSE	FALSE	FALSE	FALSE	-1.31586	0.574651	-1.63639	-0.792534	0.256565	0.389364
P61204	ARF3	4	-4.66557	-1.33493	-4.95828	-3.62331	-2.16494	-4.43015	TRUE	FALSE	TRUE	TRUE	TRUE	FALSE	-3.33065	-1.33496	2.26521	-0.800135	0.617674	0.717567
P38159	RBMX	8	0.990548	1.7523	0.664876	2.16295	1.72242	1.87069	FALSE	FALSE	FALSE	FALSE	FALSE	FALSE	-0.761751	-1.49808	-0.148269	-0.802699	0.195786	0.327156
Q7Z417	NUFIP2	21	5.10352	5.46868	4.93751	6.22443	4.90377	5.68162	FALSE	FALSE	FALSE	FALSE	FALSE	FALSE	-0.365159	-1.28691	-0.777843	-0.809972	0.139572	0.262314
P60866	RPS20	3	2.47145	3.19557	2.3578	3.54561	2.65011	3.17707	FALSE	FALSE	FALSE	FALSE	FALSE	FALSE	-0.724123	-1.18781	-0.526963	-0.812966	0.109133	0.234347
Q9Y3I0	RTCB	16	3.01707	3.62349	2.58343	4.08858	3.33311	3.73909	FALSE	FALSE	FALSE	FALSE	FALSE	FALSE	-0.60642	-1.50514	-0.405986	-0.839183	0.126533	0.250163
Q9UJV9	DDX41	2	-3.49004	-3.71224	-4.53431	-1.56071	-3.71093	-3.87005	TRUE	TRUE	TRUE	FALSE	TRUE	TRUE	0.222205	-2.9736	0.159118	-0.864093	0.292232	0.42987
Q3MHD2	LSM12	6	3.41022	3.53351	3.13245	4.59478	3.49163	4.51062	FALSE	FALSE	FALSE	FALSE	FALSE	FALSE	-0.123288	-1.46232	-1.01899	-0.868201	0.152673	0.27648
P31948	STIP1	2	-2.25678	-1.15008	-2.05144	-1.50123	-2.64938	-1.69043	FALSE	FALSE	FALSE	FALSE	TRUE	FALSE	-1.1067	-0.550213	-0.958949	-0.871953	0.0854984	0.205865
Q9Y6M1	IGF2BP2	9	1.97054	2.63905	1.65204	3.02099	2.0396	2.63088	FALSE	FALSE	FALSE	FALSE	FALSE	FALSE	-0.668509	-1.36895	-0.591286	-0.876248	0.0903918	0.21289
P51858	HDGF	2	-3.72683	-1.35473	-2.82548	-4.71836	-4.42428	-2.25796	TRUE	FALSE	FALSE	TRUE	FALSE	FALSE	-2.3721	1.89288	-2.16632	-0.881848	0.391253	0.525328
Q92499	DDX1	13	2.42384	2.94242	1.8162	3.44309	2.77127	3.27981	FALSE	FALSE	FALSE	FALSE	FALSE	FALSE	-0.518577	-1.6269	-0.508533	-0.884668	0.101652	0.229383
P14314	PRKCSH	3	-1.92287	0.133313	-1.42263	-2.84291	-3.90217	-1.86125	FALSE	FALSE	FALSE	FALSE	FALSE	FALSE	-2.05618	1.42028	-2.04092	-0.892277	0.300504	0.437559
Q9Y5A9	YTHDF2	3	-0.140027	-0.333188	-0.64563	0.445398	-1.1668	0.614385	FALSE	FALSE	FALSE	FALSE	FALSE	FALSE	0.193161	-1.09103	-1.78118	-0.893017	0.221986	0.353048
P50990	CCT8	2	-4.47871	-2.50679	-4.36605	-3.27759	-4.24843	-4.62551	TRUE	FALSE	FALSE	TRUE	FALSE	TRUE	-1.97192	-1.08845	0.377083	-0.894432	0.275232	0.416185
P84103	SRSF3	3	1.93431	2.51141	1.61451	2.08342	0.868947	2.53371	FALSE	FALSE	FALSE	FALSE	FALSE	FALSE	-0.577103	-0.468913	-1.66477	-0.903594	0.106501	0.233005
Q9Y224	RTRAF	7	1.01743	1.47879	-1.16356	1.35098	1.20985	0.947231	FALSE	FALSE	FALSE	FALSE	FALSE	FALSE	-0.461366	-2.51455	0.262618	-0.904432	0.295629	0.431918
P23396	RPS3	17	5.61664	6.38077	5.06318	6.55178	5.81891	6.33957	FALSE	FALSE	FALSE	FALSE	FALSE	FALSE	-0.764129	-1.4886	-0.520662	-0.924464	0.095403	0.218717
P07910	HNRNPC	5	-0.790438	0.454249	-1.15984	0.441942	0.123127	0.0610305	FALSE	FALSE	FALSE	FALSE	FALSE	FALSE	-1.24469	-1.60178	0.0620965	-0.928124	0.150765	0.27648
P55072	VCP	2	-1.04203	-1.26074	-1.68274	-0.9139	-2.79619	-0.543011	FALSE	FALSE	FALSE	FALSE	FALSE	FALSE	0.218713	-0.768839	-2.25318	-0.934436	0.278053	0.417193
P28799	GRN	2	-2.72067	0.899676	-1.464	-0.77134	-0.953109	-2.45809	FALSE	FALSE	FALSE	FALSE	FALSE	FALSE	-3.62034	-0.692665	1.50498	-0.93601	0.54863	0.665803
Q9P2E9	RRBP1	6	-0.759784	-1.29831	-2.16673	0.0882636	-1.32331	-0.221575	FALSE	FALSE	FALSE	FALSE	FALSE	FALSE	0.538531	-2.255	-1.10173	-0.939399	0.31947	0.449972
Q00059	TFAM	3	-4.16688	-2.42036	-2.43403	-1.91556	-3.60108	-3.04239	TRUE	FALSE	FALSE	FALSE	FALSE	FALSE	-1.74651	-0.518468	-0.558693	-0.941225	0.0942371	0.217793
Q9NX58	LYAR	2	-1.22495	-1.94681	-4.88723	-0.979608	-1.05185	-1.40283	FALSE	FALSE	TRUE	FALSE	FALSE	FALSE	0.721859	-3.90762	0.350981	-0.944928	0.402704	0.535696
P50914	RPL14	3	0.386573	1.96337	0.555533	1.25055	0.968845	1.546	FALSE	FALSE	FALSE	FALSE	FALSE	FALSE	-1.5768	-0.69502	-0.577156	-0.949659	0.0843216	0.204172
P11142	HSPA8	20	4.11582	5.38993	4.49468	4.98908	3.95964	5.07901	FALSE	FALSE	FALSE	FALSE	FALSE	FALSE	-1.27411	-0.4944	-1.11937	-0.962627	0.0733841	0.187115
Q99714	HSD17B10	2	-3.00669	-1.331	-3.8117	-3.41143	-3.37794	-2.56117	FALSE	FALSE	TRUE	FALSE	FALSE	FALSE	-1.67569	-0.400263	-0.816772	-0.964242	0.11455	0.238506
P13667	PDIA4	2	-2.00603	-2.70534	-4.69107	-2.70444	-4.14037	-2.51295	TRUE	FALSE	TRUE	FALSE	TRUE	FALSE	0.699308	-1.98663	-1.62741	-0.971579	0.224435	0.354328
P07339	CTSD	3	-4.31273	-2.59638	-5.68572	-4.23644	-3.49941	-3.74365	TRUE	FALSE	TRUE	FALSE	TRUE	FALSE	-1.71635	-1.44928	0.244238	-0.973797	0.152221	0.27648
Q9Y520	PRRC2C	10	1.03889	1.66658	0.272113	1.56677	0.280421	1.33025	FALSE	FALSE	FALSE	FALSE	FALSE	FALSE	-0.627692	-1.29466	-1.04983	-0.990726	0.0669512	0.175951
P48047	ATP5PO	6	-0.0672264	0.180326	0.0273503	0.257841	-1.20573	1.30376	FALSE	FALSE	FALSE	FALSE	FALSE	FALSE	-0.247553	-0.230491	-2.50949	-0.995845	0.150574	0.27648
P62826	RAN	2	-4.09998	-2.09202	-4.52469	-4.0819	-5.10805	-4.56697	TRUE	FALSE	TRUE	TRUE	TRUE	TRUE	-2.00796	-0.442786	-0.541087	-0.997277	0.103772	0.230546
P39019	RPS19	12	4.40749	5.08317	3.2685	5.15039	4.51842	4.9708	FALSE	FALSE	FALSE	FALSE	FALSE	FALSE	-0.67568	-1.88189	-0.452387	-1.00332	0.101561	0.229383
Q8NCA5	FAM98A	7	2.05879	2.41912	1.2133	3.21999	2.20696	2.86618	FALSE	FALSE	FALSE	FALSE	FALSE	FALSE	-0.360332	-2.0067	-0.659223	-1.00875	0.119877	0.24321
P62750	RPL23A	11	4.28359	5.01961	3.82809	5.33017	4.33783	5.12818	FALSE	FALSE	FALSE	FALSE	FALSE	FALSE	-0.736027	-1.50208	-0.790342	-1.00948	0.0604685	0.164576
P11940	PABPC1	10	5.22059	5.98911	4.90554	6.64112	5.5528	6.13106	FALSE	FALSE	FALSE	FALSE	FALSE	FALSE	-0.768525	-1.73558	-0.578259	-1.02746	0.0787297	0.195014
Q13283	G3BP1	16	3.39022	4.22512	2.90013	4.04577	3.02679	4.13562	FALSE	FALSE	FALSE	FALSE	FALSE	FALSE	-0.834894	-1.14565	-1.10882	-1.02979	0.0470507	0.144849
P24534	EEF1B2	2	-1.48235	-1.20554	-1.85741	-0.764426	-2.57766	-0.821587	FALSE	FALSE	FALSE	FALSE	FALSE	FALSE	-0.27681	-1.09298	-1.75607	-1.04196	0.124943	0.248159
P46776	RPL27A	4	2.25884	3.30269	2.2236	3.40914	2.30154	3.21197	FALSE	FALSE	FALSE	FALSE	FALSE	FALSE	-1.04385	-1.18554	-0.910434	-1.04661	0.0455865	0.142375
P61978	HNRNPK	14	4.37649	4.92647	3.6786	5.31918	4.25134	5.2406	FALSE	FALSE	FALSE	FALSE	FALSE	FALSE	-0.549977	-1.64058	-0.98927	-1.05994	0.0815525	0.200183
P08865	RPSA	5	0.255816	2.94108	1.92466	1.57537	1.3538	2.22486	FALSE	FALSE	FALSE	FALSE	FALSE	FALSE	-2.68526	0.349288	-0.871065	-1.06901	0.290435	0.42869
P61247	RPS3A	13	2.79834	3.88906	2.325	3.63593	2.90647	3.78228	FALSE	FALSE	FALSE	FALSE	FALSE	FALSE	-1.09073	-1.31093	-0.875813	-1.09249	0.043949	0.138756
Q15691	MAPRE1	2	-4.61549	-2.47558	-4.29515	-3.91816	-3.35591	-2.5822	TRUE	FALSE	TRUE	TRUE	TRUE	FALSE	-2.13991	-0.37699	-0.773715	-1.09687	0.111892	0.234347
P24539	ATP5PB	2	-2.13188	-0.344107	-5.13286	-4.88228	-5.34054	-4.08244	TRUE	FALSE	FALSE	FALSE	FALSE	FALSE	-1.78777	-0.250584	-1.2581	-1.09882	0.105221	0.231378
P52597	HNRNPF	6	-0.101888	2.16861	-0.778489	0.556252	0.232314	-0.034951	FALSE	FALSE	FALSE	FALSE	FALSE	FALSE	-2.2705	-1.33474	0.267265	-1.11266	0.209436	0.335564
O95793	STAU1	5	-1.97155	-0.466376	-1.70381	-1.48972	-2.58106	-0.891881	FALSE	FALSE	FALSE	FALSE	FALSE	FALSE	-1.50517	-0.214093	-1.68918	-1.13615	0.0738041	0.187115
P16989	YBX3	3	-1.48291	-0.999879	-5.10712	-2.12742	-1.03248	-1.03891	FALSE	FALSE	TRUE	FALSE	FALSE	FALSE	-0.483033	-2.9797	0.00642994	-1.1521	0.196597	0.327156
Q8TBX8	PIP4K2C	2	-4.30829	-2.50668	-3.23545	-3.78171	-4.25738	-2.04406	TRUE	FALSE	TRUE	FALSE	TRUE	FALSE	-1.80161	0.546256	-2.21332	-1.15622	0.171116	0.297625
P62701	RPS4X	19	3.28778	4.93766	3.17443	4.36261	3.8278	4.55524	FALSE	FALSE	FALSE	FALSE	FALSE	FALSE	-1.64989	-1.18818	-0.727448	-1.1885	0.0535511	0.152512
Q9UHX1	PUF60	3	-1.28469	-0.511433	-1.40009	-0.382569	-2.17003	-0.350341	FALSE	FALSE	FALSE	FALSE	FALSE	FALSE	-0.773258	-1.01752	-1.81969	-1.20349	0.0483248	0.146676
Q8IYB3	SRRM1	21	4.77035	5.57428	4.02596	6.62609	5.17359	5.41932	FALSE	FALSE	FALSE	FALSE	FALSE	FALSE	-0.803929	-2.60014	-0.245733	-1.2166	0.135234	0.260206
Q2NL82	TSR1	8	0.641853	1.64812	0.967624	2.31834	0.667906	1.97963	FALSE	FALSE	FALSE	FALSE	FALSE	FALSE	-1.00626	-1.35072	-1.31173	-1.2229	0.0275426	0.107917
P46821	MAP1B	10	-2.4737	-2.11004	-1.79792	-0.858513	-3.65413	-1.25989	FALSE	FALSE	FALSE	FALSE	TRUE	FALSE	-0.363663	-0.939403	-2.39424	-1.23244	0.110607	0.234347
P50991	CCT4	2	-3.26068	-0.0734159	-2.11928	-4.59464	-3.59131	-0.576832	FALSE	FALSE	FALSE	TRUE	FALSE	FALSE	-3.18727	2.47536	-3.01448	-1.24213	0.343214	0.478723
P22314	UBA1	9	-0.734348	0.925336	-0.0423168	0.217254	-1.25366	0.596048	FALSE	FALSE	FALSE	FALSE	FALSE	FALSE	-1.65968	-0.259571	-1.84971	-1.25632	0.0607138	0.164576
P06576	ATP5F1B	10	1.04111	2.74864	1.72682	1.6434	-0.0422633	2.11842	FALSE	FALSE	FALSE	FALSE	FALSE	FALSE	-1.70753	0.0834181	-2.16069	-1.2616	0.110286	0.234347
P25705	ATP5F1A	8	-0.189235	1.65614	0.0661278	1.17241	-0.405298	0.439712	FALSE	FALSE	FALSE	FALSE	FALSE	FALSE	-1.84538	-1.10629	-0.84501	-1.26556	0.0405779	0.131497
Q6PKG0	LARP1	17	2.57527	3.14553	1.75726	3.73915	2.25652	3.62209	FALSE	FALSE	FALSE	FALSE	FALSE	FALSE	-0.57026	-1.98189	-1.36557	-1.30591	0.0650756	0.172071
P40429	RPL13A	2	-2.86863	-2.44008	-3.8867	-1.72589	-3.23699	-1.90452	FALSE	FALSE	FALSE	FALSE	FALSE	FALSE	-0.428545	-2.1608	-1.33247	-1.30727	0.0929538	0.216557
Q09161	NCBP1	2	-1.31822	0.0342748	-1.0906	0.469278	-0.72513	0.297423	FALSE	FALSE	FALSE	FALSE	FALSE	FALSE	-1.35249	-1.55988	-1.02255	-1.31164	0.0256454	0.102339
P62851	RPS25	4	4.38924	4.47668	2.68492	5.40643	4.41254	5.56686	FALSE	FALSE	FALSE	FALSE	FALSE	FALSE	-0.0874341	-2.72151	-1.15432	-1.32109	0.165331	0.29204
O43390	HNRNPR	3	-1.62113	-0.181281	-2.52	-1.1312	-0.717804	0.441775	FALSE	FALSE	FALSE	FALSE	FALSE	FALSE	-1.43985	-1.3888	-1.15958	-1.32941	0.0204193	0.0906131
Q96HS1	PGAM5	9	0.23556	1.87683	0.702201	2.02685	0.391115	1.44603	FALSE	FALSE	FALSE	FALSE	FALSE	FALSE	-1.64126	-1.32465	-1.05492	-1.34028	0.0254985	0.102339
P16402	HIST1H1D	8	3.95518	4.84256	3.48787	5.12354	3.68638	5.18702	FALSE	FALSE	FALSE	FALSE	FALSE	FALSE	-0.887384	-1.63567	-1.50064	-1.34123	0.0258816	0.102339
Q16352	INA	18	1.89328	2.26321	0.0361156	2.63349	1.60015	2.66877	FALSE	FALSE	FALSE	FALSE	FALSE	FALSE	-0.369938	-2.59737	-1.06862	-1.34531	0.107792	0.233459
P62805	HIST1H4A	7	-0.0585525	1.31216	-1.00598	1.49874	0.251273	0.443532	FALSE	FALSE	FALSE	FALSE	FALSE	FALSE	-1.37072	-2.50472	-0.192259	-1.3559	0.139273	0.262314
Q13509	TUBB3	5	-2.76526	0.322165	-1.43421	-1.08853	-2.40246	-1.7064	FALSE	FALSE	FALSE	FALSE	FALSE	FALSE	-3.08743	-0.345672	-0.696062	-1.37639	0.112008	0.234347
Q00839	HNRNPU	15	3.11908	4.78045	3.04604	4.49977	3.68886	4.72067	FALSE	FALSE	FALSE	FALSE	FALSE	FALSE	-1.66137	-1.45373	-1.0318	-1.3823	0.0226957	0.0945136
P68104	EEF1A1	6	2.21918	4.63852	2.80018	3.41032	2.76674	3.91035	FALSE	FALSE	FALSE	FALSE	FALSE	FALSE	-2.41934	-0.610145	-1.14362	-1.39104	0.0681736	0.178078
Q8N5F7	NKAP	2	-2.15817	-0.850659	-1.95269	-0.542686	-2.1719	-0.71519	TRUE	FALSE	FALSE	FALSE	FALSE	FALSE	-1.30751	-1.41001	-1.45671	-1.39141	0.0168588	0.0809032
P62277	RPS13	6	3.11786	4.07741	2.70792	4.45849	2.57755	4.08922	FALSE	FALSE	FALSE	FALSE	FALSE	FALSE	-0.959548	-1.75057	-1.51167	-1.40726	0.0243119	0.098853
P26196	DDX6	16	4.39451	5.11894	3.5976	5.73874	4.14417	5.50594	FALSE	FALSE	FALSE	FALSE	FALSE	FALSE	-0.724435	-2.14114	-1.36178	-1.40912	0.053282	0.152512
Q13263	TRIM28	2	-0.496038	0.254118	-1.12714	-0.0896235	-2.24982	0.193889	FALSE	FALSE	FALSE	FALSE	FALSE	FALSE	-0.750156	-1.03751	-2.44371	-1.41046	0.050272	0.148473
P43243	MATR3	9	1.39567	2.40596	0.561967	2.83983	1.47276	2.44502	FALSE	FALSE	FALSE	FALSE	FALSE	FALSE	-1.01029	-2.27787	-0.972263	-1.42014	0.0298542	0.111888
P63173	RPL38	5	2.32159	4.42925	2.84515	3.63023	2.54707	3.9284	FALSE	FALSE	FALSE	FALSE	FALSE	FALSE	-2.10766	-0.785083	-1.38133	-1.42469	0.0465059	0.144202
O00488	ZNF593	6	1.24947	2.51663	0.808905	2.33111	0.966064	2.50397	FALSE	FALSE	FALSE	FALSE	FALSE	FALSE	-1.26716	-1.5222	-1.5379	-1.44242	0.0151271	0.0794376
P62847	RPS24	3	3.8731	5.07921	3.69786	5.39357	3.95984	5.46128	FALSE	FALSE	FALSE	FALSE	FALSE	FALSE	-1.20611	-1.69571	-1.50144	-1.46775	0.0168046	0.0809032
Q9NP64	ZCCHC17	5	2.6416	4.35284	3.03337	4.16703	2.46561	4.08209	FALSE	FALSE	FALSE	FALSE	FALSE	FALSE	-1.71124	-1.13366	-1.61648	-1.48713	0.0159358	0.0798642
Q96GU1	PAGE5	2	-3.08569	-2.51323	-3.04313	-1.37606	-3.67729	-1.43646	TRUE	FALSE	TRUE	FALSE	TRUE	FALSE	-0.572458	-1.66707	-2.24083	-1.49345	0.051677	0.149482
P13639	EEF2	5	-1.60522	1.6253	-4.53761	-3.48154	-1.64249	-1.42199	FALSE	FALSE	FALSE	TRUE	FALSE	FALSE	-3.23052	-1.05608	-0.220504	-1.50237	0.133923	0.258837
P0DMV9	HSPA1B	9	0.0213475	1.51812	0.595883	1.68486	-0.554735	1.3767	FALSE	FALSE	FALSE	FALSE	FALSE	FALSE	-1.49677	-1.08897	-1.93144	-1.50573	0.0228061	0.0945136
P30101	PDIA3	5	-1.14782	0.736896	-0.833289	-0.509123	-2.17575	0.150542	FALSE	FALSE	FALSE	FALSE	FALSE	FALSE	-1.88471	-0.324166	-2.32629	-1.51172	0.0578407	0.162937
Q9UQ80	PA2G4	3	-1.91678	0.788588	-0.0345287	-0.948188	-2.69731	0.0622971	FALSE	FALSE	FALSE	FALSE	FALSE	FALSE	-2.70537	0.913659	-2.7596	-1.51711	0.123855	0.247136
P04075	ALDOA	5	-0.969311	2.11837	0.15724	0.60289	0.867164	1.94034	FALSE	FALSE	FALSE	FALSE	FALSE	FALSE	-3.08768	-0.44565	-1.07318	-1.5355	0.0944949	0.217793
Q01105	SET	2	-1.83294	-0.200965	-1.40839	0.151369	-1.5713	-0.108656	FALSE	FALSE	FALSE	FALSE	FALSE	FALSE	-1.63198	-1.55976	-1.46265	-1.55146	0.0114777	0.07067
P08238	HSP90AB1	17	2.4688	4.80659	3.40496	3.90529	2.3396	4.17348	FALSE	FALSE	FALSE	FALSE	FALSE	FALSE	-2.33779	-0.500332	-1.83388	-1.55733	0.049141	0.14811
P10809	HSPD1	15	1.16122	3.36266	1.65268	2.20993	0.924182	2.89198	FALSE	FALSE	FALSE	FALSE	FALSE	FALSE	-2.20144	-0.557254	-1.9678	-1.5755	0.0328373	0.117081
Q99700	ATXN2	26	4.83809	6.20051	4.57503	6.55868	4.96823	6.38751	FALSE	FALSE	FALSE	FALSE	FALSE	FALSE	-1.36241	-1.98365	-1.41928	-1.58845	0.0126024	0.0724215
Q13523	PRPF4B	3	-2.86044	-0.950786	-2.48771	-0.990902	-1.9744	-0.518584	FALSE	FALSE	FALSE	FALSE	FALSE	FALSE	-1.90966	-1.49681	-1.45582	-1.62076	0.0106463	0.068486
Q14697	GANAB	2	-4.67602	-2.49472	-2.76513	-2.63056	-5.29388	-2.5376	TRUE	FALSE	TRUE	FALSE	TRUE	FALSE	-2.18129	-0.134568	-2.75628	-1.69072	0.0700951	0.181994
P18077	RPL35A	2	-2.52624	-0.567383	-4.19208	-4.30747	-5.36929	-2.13955	TRUE	FALSE	FALSE	TRUE	TRUE	FALSE	-1.95885	0.115388	-3.22974	-1.69107	0.143639	0.265701
P40227	CCT6A	2	-3.28817	0	-3.68883	-3.44534	-3.91984	-2.36972	FALSE	FALSE	TRUE	FALSE	TRUE	FALSE	-3.28817	-0.243495	-1.55012	-1.69393	0.128137	0.252179
Q9BUJ2	HNRNPUL1	11	1.69887	3.61499	1.83823	3.48596	1.83585	3.38481	FALSE	FALSE	FALSE	FALSE	FALSE	FALSE	-1.91612	-1.64773	-1.54896	-1.70427	0.00870821	0.0617968
Q8NCB2	CAMKV	4	-4.567	-2.63738	-3.81315	-1.73631	-3.73703	-2.61954	FALSE	TRUE	TRUE	FALSE	TRUE	TRUE	-1.92962	-2.07683	-1.11749	-1.70798	0.0130376	0.0739367
Q06830	PRDX1	3	-0.825588	0.955257	-3.4951	-0.692176	-1.27379	-0.609466	FALSE	FALSE	TRUE	FALSE	FALSE	FALSE	-1.78085	-2.80292	-0.664326	-1.74936	0.0622563	0.16713
P62258	YWHAE	3	-1.52869	0.932803	-1.0212	-0.257561	-1.70934	0.321545	FALSE	FALSE	FALSE	FALSE	FALSE	FALSE	-2.46149	-0.763641	-2.03088	-1.752	0.0285998	0.110058
P62861	FAU	4	3.51539	4.38257	2.96021	5.24742	3.25002	5.35382	FALSE	FALSE	FALSE	FALSE	FALSE	FALSE	-0.867177	-2.28721	-2.1038	-1.75273	0.0181237	0.0822245
Q6P1X5	TAF2	3	-1.10687	1.43775	-0.606595	1.51817	0.535368	1.2029	FALSE	FALSE	FALSE	FALSE	FALSE	FALSE	-2.54461	-2.12477	-0.66753	-1.77897	0.0312886	0.11617
Q16666	IFI16	2	-3.1596	-2.6815	-4.52212	-2.29034	-4.77848	-2.1355	TRUE	FALSE	TRUE	FALSE	TRUE	FALSE	-0.478097	-2.23178	-2.64298	-1.78428	0.0387148	0.129349
Q96I24	FUBP3	10	1.4009	3.21766	1.33053	3.36398	1.69232	3.28076	FALSE	FALSE	FALSE	FALSE	FALSE	FALSE	-1.81676	-2.03345	-1.58844	-1.81289	0.00761621	0.0591912
O60716	CTNND1	2	-2.99529	-1.99995	-3.66693	-0.738217	-4.01854	-2.50159	FALSE	FALSE	TRUE	FALSE	FALSE	FALSE	-0.995335	-2.92871	-1.51694	-1.81366	0.033413	0.117081
P42766	RPL35	7	3.7059	5.50064	3.07181	5.04574	3.16226	4.91056	FALSE	FALSE	FALSE	FALSE	FALSE	FALSE	-1.79474	-1.97393	-1.7483	-1.83899	0.00607467	0.0534323
P62269	RPS18	18	6.90186	7.7204	4.58589	8.35408	7.18003	8.11032	FALSE	FALSE	FALSE	FALSE	FALSE	FALSE	-0.818538	-3.76819	-0.930286	-1.839	0.0503537	0.148473
O14979	HNRNPDL	4	-1.4154	1.43161	-0.576295	0.725496	-0.140737	1.2959	FALSE	FALSE	FALSE	FALSE	FALSE	FALSE	-2.84701	-1.30179	-1.43664	-1.86181	0.0156663	0.0794376
P48735	IDH2	2	-3.93406	-1.91579	-3.96906	-2.65714	-5.18249	-2.85087	TRUE	FALSE	TRUE	TRUE	TRUE	TRUE	-2.01827	-1.31192	-2.33162	-1.88727	0.0109287	0.0692684
P62841	RPS15	5	2.9234	4.753	1.61179	4.46759	3.49238	4.49984	FALSE	FALSE	FALSE	FALSE	FALSE	FALSE	-1.8296	-2.8558	-1.00745	-1.89762	0.0342628	0.118239
Q9UK76	JPT1	2	-6.45475	-2.98595	-5.13026	-5.54132	-5.74831	-3.07443	FALSE	TRUE	FALSE	FALSE	TRUE	TRUE	-3.46881	0.411061	-2.67388	-1.91054	0.11135	0.234347
Q96JE9	MAP6	3	-3.93373	-0.468989	-3.46521	-1.55673	-1.25959	-0.881649	FALSE	FALSE	FALSE	FALSE	FALSE	FALSE	-3.46475	-1.90848	-0.37794	-1.91706	0.107674	0.233459
P62280	RPS11	10	4.11704	5.27463	2.72439	5.78292	4.42209	5.96995	FALSE	FALSE	FALSE	FALSE	FALSE	FALSE	-1.1576	-3.05853	-1.54786	-1.92133	0.0241118	0.098853
P07305	H1F0	3	-1.57595	-0.633633	-4.52486	-0.439393	-0.783979	-0.037506	FALSE	FALSE	FALSE	FALSE	FALSE	FALSE	-0.942316	-4.08547	-0.746473	-1.92475	0.0601084	0.164576
P48643	CCT5	3	-5.93854	-2.30728	-4.24022	-3.40245	-4.19814	-2.85715	TRUE	FALSE	FALSE	FALSE	TRUE	FALSE	-3.63126	-0.837762	-1.34098	-1.93667	0.0506394	0.148473
Q9UN86	G3BP2	7	1.052	3.12037	0.170943	3.29925	2.22614	2.84948	FALSE	FALSE	FALSE	FALSE	FALSE	FALSE	-2.06838	-3.1283	-0.623341	-1.94001	0.0598665	0.164576
P11021	HSPA5	19	1.87779	4.08615	1.96368	3.30877	1.44273	3.76964	FALSE	FALSE	FALSE	FALSE	FALSE	FALSE	-2.20835	-1.34508	-2.32691	-1.96012	0.00776262	0.0591912
P62081	RPS7	11	2.51882	5.75367	2.60833	4.25423	3.29778	4.3177	FALSE	FALSE	FALSE	FALSE	FALSE	FALSE	-3.23485	-1.6459	-1.01992	-1.96689	0.0348406	0.118239
E9PRG8	C11orf98	2	0.67729	1.9704	0.24347	2.48137	0.294878	2.68177	FALSE	FALSE	FALSE	FALSE	FALSE	FALSE	-1.2931	-2.2379	-2.38689	-1.97263	0.00855594	0.0617968
P26641	EEF1G	2	-3.20144	-1.44945	-4.29968	-2.81166	-4.68885	-1.95623	TRUE	FALSE	TRUE	FALSE	TRUE	FALSE	-1.752	-1.48801	-2.73262	-1.99088	0.0104958	0.068486
Q92900	UPF1	20	0.630455	1.95904	0.128941	2.98835	0.785473	2.59752	FALSE	FALSE	FALSE	FALSE	FALSE	FALSE	-1.32858	-2.85941	-1.81204	-2.00001	0.0164335	0.0809032
P60842	EIF4A1	9	0.21074	2.83841	0.594743	2.11682	0.723997	2.76101	FALSE	FALSE	FALSE	FALSE	FALSE	FALSE	-2.62767	-1.52208	-2.03701	-2.06225	0.0102118	0.0677118
Q8WWM7	ATXN2L	19	3.25663	4.70884	1.12452	5.28252	4.30408	4.89132	FALSE	FALSE	FALSE	FALSE	FALSE	FALSE	-1.45221	-4.15799	-0.587236	-2.06581	0.0817454	0.200183
P08708	RPS17	10	3.9505	5.97476	3.17302	5.3837	3.49935	5.49381	FALSE	FALSE	FALSE	FALSE	FALSE	FALSE	-2.02427	-2.21068	-1.99445	-2.07647	0.00373905	0.0396698
Q96AE4	FUBP1	3	-4.72196	-2.02186	-2.82608	-2.47985	-5.13012	-1.88049	TRUE	FALSE	FALSE	FALSE	FALSE	FALSE	-2.70009	-0.346236	-3.24963	-2.09865	0.0441058	0.138756
Q15084	PDIA6	4	-2.44089	-0.527747	-2.44648	-0.717278	-3.39753	-0.741811	FALSE	FALSE	FALSE	FALSE	TRUE	FALSE	-1.91314	-1.7292	-2.65572	-2.09935	0.00601177	0.0534323
P07900	HSP90AA1	10	-0.964771	1.97506	-0.823805	0.134702	-1.90753	0.638172	FALSE	FALSE	FALSE	FALSE	FALSE	FALSE	-2.93983	-0.958507	-2.5457	-2.14801	0.0176448	0.0809032
Q8TA86	RP9	6	-1.47376	1.83541	0.0534057	1.88379	0.218956	1.58663	FALSE	FALSE	FALSE	FALSE	FALSE	FALSE	-3.30917	-1.83038	-1.36767	-2.16908	0.0174861	0.0809032
Q86V48	LUZP1	10	1.08417	2.60896	-2.0986	2.54447	1.93306	2.49616	FALSE	FALSE	FALSE	FALSE	FALSE	FALSE	-1.52479	-4.64307	-0.563104	-2.24365	0.0876642	0.208747
Q9Y490	TLN1	2	-3.96794	-0.459471	-1.74665	-1.52129	-3.48745	-0.459286	TRUE	FALSE	FALSE	FALSE	TRUE	FALSE	-3.50847	-0.225359	-3.02817	-2.254	0.0434403	0.138687
P49368	CCT3	3	-2.8167	-1.35931	-4.42336	-0.844979	-2.41105	-0.656275	FALSE	FALSE	TRUE	FALSE	FALSE	FALSE	-1.45739	-3.57839	-1.75478	-2.26352	0.0152174	0.0794376
Q13310	PABPC4	18	2.16856	4.47266	2.51295	4.86692	2.44229	4.64248	FALSE	FALSE	FALSE	FALSE	FALSE	FALSE	-2.30409	-2.35396	-2.20019	-2.28608	0.00251123	0.030065
Q00610	CLTC	4	-4.47965	-0.278667	-3.55227	-2.63304	-4.05483	-2.29856	TRUE	FALSE	TRUE	FALSE	TRUE	FALSE	-4.20098	-0.919224	-1.75627	-2.29216	0.0513779	0.149482
P07737	PFN1	3	-1.05151	2.15636	1.23236	0.665481	-2.19427	2.1733	FALSE	FALSE	FALSE	FALSE	FALSE	FALSE	-3.20787	0.566882	-4.36757	-2.33619	0.120194	0.24321
P08493	MGP	3	-3.80438	-3.57877	-7.42883	-1.75123	-2.29801	-1.1605	FALSE	TRUE	FALSE	FALSE	FALSE	FALSE	-0.225609	-5.6776	-1.13751	-2.34691	0.130219	0.255111
P30041	PRDX6	2	-4.03557	-1.56942	-4.38387	-1.53617	-4.04769	-2.29485	TRUE	FALSE	TRUE	FALSE	TRUE	FALSE	-2.46615	-2.8477	-1.75283	-2.35556	0.00535707	0.0491255
P09429	HMGB1	3	-4.07258	-0.52704	-4.53921	-2.60449	-4.14292	-2.52926	TRUE	FALSE	FALSE	TRUE	FALSE	FALSE	-3.54554	-1.93472	-1.61365	-2.36464	0.011156	0.0696849
P23528	CFL1	5	0.300679	2.83895	-0.479287	2.30608	0.381913	2.22643	FALSE	FALSE	FALSE	FALSE	FALSE	FALSE	-2.53827	-2.78537	-1.84452	-2.38938	0.00386573	0.0396698
Q9NWB6	ARGLU1	3	-3.61613	2.21747	0.720804	1.19948	0.441714	1.33254	FALSE	FALSE	FALSE	FALSE	FALSE	FALSE	-5.8336	-0.478679	-0.890822	-2.40103	0.0997847	0.227551
Q92522	H1FX	4	-4.44739	-1.72195	-3.93899	-0.636423	-1.082	0.203389	FALSE	FALSE	FALSE	FALSE	FALSE	FALSE	-2.72544	-3.30257	-1.28539	-2.4378	0.0136277	0.0762242
P23381	WARS	2	-3.62133	-0.464336	-3.45545	-2.05604	-3.74626	-0.96793	TRUE	FALSE	TRUE	FALSE	TRUE	FALSE	-3.157	-1.39941	-2.77833	-2.44491	0.00881742	0.0617968
P63167	DYNLL1	3	-4.52941	-2.39807	-5.72412	-1.38867	-5.1443	-4.26784	TRUE	FALSE	TRUE	FALSE	TRUE	TRUE	-2.13134	-4.33544	-0.876461	-2.44775	0.0589443	0.164576
O43602	DCX	2	-1.87371	1.85677	-0.640297	2.24511	1.14939	1.90543	FALSE	FALSE	FALSE	FALSE	FALSE	FALSE	-3.73048	-2.88541	-0.756038	-2.45731	0.0343572	0.118239
P07355	ANXA2	7	-1.3502	2.03125	-1.09055	1.42238	-0.797645	0.75207	FALSE	FALSE	FALSE	FALSE	FALSE	FALSE	-3.38145	-2.51293	-1.54971	-2.48137	0.0140354	0.0762242
Q14671	PUM1	3	-3.35657	-1.18474	-3.92889	-1.62517	-5.14213	-2.12906	TRUE	FALSE	TRUE	FALSE	TRUE	FALSE	-2.17183	-2.30372	-3.01307	-2.49621	0.00269038	0.0313393
Q14694	USP10	8	-1.79337	1.32162	-3.43174	0.54482	-0.100904	0.485838	FALSE	FALSE	FALSE	FALSE	FALSE	FALSE	-3.11499	-3.97656	-0.586741	-2.55943	0.0397329	0.130724
C9JLW8	MCRIP1	6	0.982439	2.96055	0.318012	3.19199	0.44648	3.28139	FALSE	FALSE	FALSE	FALSE	FALSE	FALSE	-1.97811	-2.87397	-2.83491	-2.56233	0.00234406	0.0288655
Q16891	IMMT	3	-5.12414	-1.76227	-3.25042	-2.04402	-5.01008	-1.82499	TRUE	FALSE	TRUE	FALSE	TRUE	FALSE	-3.36187	-1.20639	-3.18509	-2.58445	0.0086223	0.0617968
P78371	CCT2	4	-4.51228	0.046169	-3.76615	-2.59458	-4.14658	-2.07813	TRUE	FALSE	TRUE	FALSE	TRUE	FALSE	-4.55845	-1.17157	-2.06845	-2.59949	0.0385955	0.129349
Q6ZUT1	NKAPD1	3	-4.28906	-1.39243	-4.67379	-1.11467	-2.98315	-1.5472	FALSE	FALSE	TRUE	FALSE	FALSE	FALSE	-2.89663	-3.55912	-1.43595	-2.63057	0.0122325	0.0724215
P11216	PYGB	6	-0.179314	1.36104	-0.88181	0.631537	-3.81218	1.03291	FALSE	FALSE	FALSE	FALSE	TRUE	FALSE	-1.54035	-1.51335	-4.84508	-2.63293	0.0195845	0.087926
P49411	TUFM	7	-0.0963187	2.29982	-1.11277	2.02944	-0.696206	1.94561	FALSE	FALSE	FALSE	FALSE	FALSE	FALSE	-2.39614	-3.14221	-2.64182	-2.72672	0.00190368	0.0288655
Q6UVK1	CSPG4	3	-3.64314	-0.813143	-4.0473	-1.66848	-4.20273	-1.21623	TRUE	FALSE	TRUE	FALSE	TRUE	FALSE	-2.83	-2.37882	-2.9865	-2.73177	0.00157973	0.0288655
P63244	RACK1	3	-2.92524	1.06371	-3.89073	-1.59337	-4.15587	-2.22096	TRUE	FALSE	FALSE	FALSE	TRUE	FALSE	-3.98894	-2.29735	-1.93491	-2.7404	0.00747696	0.0591912
Q99623	PHB2	2	-3.54354	1.23694	-2.74194	-1.64363	-4.53823	-2.17014	FALSE	FALSE	FALSE	FALSE	TRUE	FALSE	-4.78048	-1.09831	-2.36809	-2.74896	0.0474167	0.14494
Q9Y3F4	STRAP	4	-3.99214	-0.831322	-4.3479	-1.78271	-3.00281	-0.444908	FALSE	FALSE	TRUE	FALSE	FALSE	FALSE	-3.16082	-2.56519	-2.5579	-2.7613	0.00136412	0.0288655
Q13126	MTAP	2	-5.40392	-0.874052	-2.47953	-0.926656	-3.18903	-0.736985	TRUE	FALSE	TRUE	FALSE	TRUE	FALSE	-4.52986	-1.55287	-2.45205	-2.84493	0.0219619	0.0931145
O43175	PHGDH	2	-4.20304	-1.29765	-3.86446	-1.52546	-4.65853	-1.3278	FALSE	FALSE	FALSE	FALSE	FALSE	FALSE	-2.90539	-2.339	-3.33073	-2.85837	0.00232948	0.0288655
P29692	EEF1D	3	-4.67916	-0.974357	-4.58491	-2.28721	-4.4308	-1.76028	FALSE	FALSE	FALSE	FALSE	TRUE	FALSE	-3.7048	-2.2977	-2.67052	-2.89101	0.00321179	0.0354944
P27797	CALR	5	-2.15128	1.51216	-1.05454	0.597159	-2.29953	1.10539	FALSE	FALSE	FALSE	FALSE	FALSE	FALSE	-3.66343	-1.6517	-3.40493	-2.90669	0.0051624	0.0491255
P32969	RPL9	6	0.403195	3.75317	0.0414657	3.44262	1.05171	3.37327	FALSE	FALSE	FALSE	FALSE	FALSE	FALSE	-3.34997	-3.40116	-2.32155	-3.02423	0.00140165	0.0288655
P14625	HSP90B1	16	-0.779639	3.23761	-0.645153	2.2619	-0.10188	2.337	FALSE	FALSE	FALSE	FALSE	FALSE	FALSE	-4.01725	-2.90705	-2.43888	-3.12106	0.00310228	0.0351864
P04406	GAPDH	16	1.802	5.30289	1.4549	4.34286	1.63117	4.71606	FALSE	FALSE	FALSE	FALSE	FALSE	FALSE	-3.5009	-2.88796	-3.08489	-3.15791	0.000890252	0.0242443
Q9UGY1	NOL12	2	-4.66151	0.288288	-2.41675	-0.243324	-1.98051	0.383502	TRUE	FALSE	FALSE	FALSE	FALSE	FALSE	-4.94979	-2.17343	-2.36401	-3.16241	0.00720519	0.0585931
P14618	PKM	20	0.48594	4.90649	1.79082	3.54632	0.734936	4.16139	FALSE	FALSE	FALSE	FALSE	FALSE	FALSE	-4.42055	-1.7555	-3.42645	-3.20083	0.012305	0.0724215
P05023	ATP1A1	3	-3.13894	-0.468531	-4.09515	-0.717796	-4.46062	-0.425659	TRUE	FALSE	TRUE	FALSE	FALSE	FALSE	-2.67041	-3.37736	-4.03496	-3.36091	0.00223865	0.0288655
P62995	TRA2B	3	-4.17828	-0.0173854	-5.59133	0.322816	-0.881801	-0.653916	FALSE	FALSE	TRUE	FALSE	FALSE	FALSE	-4.1609	-5.91414	-0.227885	-3.43431	0.072067	0.185763
Q96AG4	LRRC59	3	-2.22385	0.0144662	-2.01717	0.909334	-4.10475	1.05373	FALSE	FALSE	FALSE	FALSE	FALSE	FALSE	-2.23831	-2.92651	-5.15848	-3.4411	0.00903294	0.0617968
Q8IY81	FTSJ3	4	-1.78748	0.266198	-3.92768	0.025851	-3.81429	0.51993	FALSE	FALSE	TRUE	FALSE	TRUE	FALSE	-2.05368	-3.95353	-4.33422	-3.44714	0.00386135	0.0396698
P07237	P4HB	5	-2.90181	0.905365	-2.75515	0.233148	-2.9256	0.749252	FALSE	FALSE	FALSE	FALSE	FALSE	FALSE	-3.80718	-2.9883	-3.67485	-3.49011	0.000652959	0.0242443
P62937	PPIA	7	-1.22841	3.89881	-0.983285	1.46071	-1.59059	1.4683	FALSE	FALSE	FALSE	FALSE	FALSE	FALSE	-5.12722	-2.444	-3.05888	-3.54337	0.00622952	0.0536984
Q9NZB2	FAM120A	13	-0.319826	2.20564	-3.46512	2.65111	0.32431	2.44005	FALSE	FALSE	FALSE	FALSE	FALSE	FALSE	-2.52546	-6.11623	-2.11574	-3.58581	0.0140852	0.0762242
P43358	MAGEA4	3	-3.30918	0.791037	-2.33029	0.201943	-3.98166	0.440657	FALSE	FALSE	FALSE	FALSE	TRUE	FALSE	-4.10022	-2.53224	-4.42232	-3.68492	0.00187059	0.0288655
P29558	RBMS1	2	-2.76653	-1.17327	-6.61003	-0.0684488	-4.06771	-0.782895	FALSE	FALSE	FALSE	FALSE	TRUE	FALSE	-1.59326	-6.54158	-3.28482	-3.80655	0.039037	0.129423
O75531	BANF1	2	-2.45203	0.595323	-2.36986	0.646435	-6.63614	-1.0467	FALSE	FALSE	FALSE	FALSE	TRUE	FALSE	-3.04735	-3.01629	-5.58943	-3.88436	0.00225207	0.0288655
Q00577	PURA	2	-3.31623	-0.560776	-5.19148	-1.01816	-4.17831	0.549307	FALSE	FALSE	TRUE	FALSE	TRUE	FALSE	-2.75546	-4.17331	-4.72761	-3.88546	0.00207966	0.0288655
P04844	RPN2	3	-4.98149	0.464046	-3.06302	-0.553728	-3.67221	0.136031	TRUE	FALSE	TRUE	FALSE	TRUE	FALSE	-5.44554	-2.50929	-3.80824	-3.92102	0.00894465	0.0617968
P60174	TPI1	3	-3.95596	0.493091	-3.97677	-0.93018	-4.995	-0.3255	TRUE	FALSE	TRUE	FALSE	TRUE	FALSE	-4.44905	-3.04659	-4.6695	-4.05505	0.000846535	0.0242443
P00558	PGK1	5	-2.94099	0.991026	-2.23743	1.02489	-4.08028	1.27731	FALSE	FALSE	FALSE	FALSE	TRUE	FALSE	-3.93202	-3.26232	-5.3576	-4.18398	0.00194876	0.0288655
P37802	TAGLN2	6	-3.56802	0.745091	-4.90346	-0.36256	-5.32968	-0.157335	FALSE	FALSE	FALSE	FALSE	FALSE	FALSE	-4.31311	-4.5409	-5.17235	-4.67545	0.000209411	0.0192286
P48681	NES	31	-0.817727	4.26587	-0.698647	4.91422	0.496342	4.58295	FALSE	FALSE	FALSE	FALSE	FALSE	FALSE	-5.08359	-5.61287	-4.0866	-4.92769	0.000464573	0.0200231
P0DMU7	CT45A6	5	-4.43044	1.88081	-0.660017	2.24834	-4.21065	1.72946	TRUE	FALSE	FALSE	FALSE	FALSE	FALSE	-6.31125	-2.90835	-5.94011	-5.05324	0.00227982	0.0288655
P02545	LMNA	7	-5.18747	1.84808	-4.346	1.4194	-4.00113	1.11133	TRUE	FALSE	FALSE	FALSE	TRUE	FALSE	-7.03555	-5.7654	-5.11246	-5.97114	0.000356911	0.0192286
P04083	ANXA1	8	-3.14442	3.6574	-3.94119	3.00893	-3.83061	2.91196	TRUE	FALSE	TRUE	FALSE	TRUE	FALSE	-6.80182	-6.95012	-6.74257	-6.8315	2.27988e-05	0.00982628

## Sheet: BCL2.G401vsT47D
accession_number	gene	BCL2_uniq_peps	BCL2_G401_1	BCL2_T47D_1	BCL2_G401_2	BCL2_T47D_2	BCL2_G401_3	BCL2_T47D_3	BCL2_G401_1_imp	BCL2_T47D_1_imp	BCL2_G401_2_imp	BCL2_T47D_2_imp	BCL2_G401_3_imp	BCL2_T47D_3_imp	rep1	rep2	rep3	logFC	pvalue	FDR
P12107	COL11A1	20	6.29613	-0.198002	5.53282	-3.49589	6.28555	-4.40488	FALSE	FALSE	FALSE	FALSE	FALSE	FALSE	6.49413	9.02871	10.6904	8.73776	0.000791104	0.0162828
Q9BXH1	BBC3	3	3.89471	-5.46847	4.67691	-5.02465	3.63909	-3.21926	FALSE	TRUE	FALSE	TRUE	FALSE	TRUE	9.36317	9.70156	6.85835	8.64103	9.42104e-05	0.00980236
O00425	IGF2BP3	14	3.81122	-3.11465	3.5785	-4.14958	3.664	-3.2673	FALSE	TRUE	FALSE	FALSE	FALSE	FALSE	6.92587	7.72808	6.9313	7.19508	2.23636e-05	0.0097058
P17302	GJA1	3	1.76325	-3.37796	2.30621	-3.99778	0.984615	-5.47553	FALSE	TRUE	FALSE	TRUE	FALSE	TRUE	5.14122	6.30399	6.46014	5.96845	9.34798e-05	0.00980236
Q9NZI8	IGF2BP1	15	5.14109	-0.742976	4.68926	-0.611132	4.94163	-0.0252202	FALSE	FALSE	FALSE	FALSE	FALSE	FALSE	5.88407	5.30039	4.96685	5.38377	0.000122766	0.00980236
Q92614	MYO18A	27	3.70692	-1.6369	3.72519	-1.85585	3.78584	-0.730691	FALSE	FALSE	FALSE	FALSE	FALSE	FALSE	5.34382	5.58104	4.51654	5.14713	0.000158103	0.00980236
Q9Y608	LRRFIP2	8	3.62931	-2.25986	3.61538	-1.51252	3.43434	0.0846265	FALSE	FALSE	FALSE	FALSE	FALSE	FALSE	5.88918	5.1279	3.34972	4.78893	0.00152718	0.0179134
P52926	HMGA2	2	1.02194	-3.8575	0.261264	-4.04885	0.113819	-4.72205	FALSE	TRUE	FALSE	TRUE	FALSE	TRUE	4.87944	4.31011	4.83587	4.67514	0.000148886	0.00980236
O14974	PPP1R12A	14	3.42702	-0.684578	3.24305	-0.615639	3.5411	-2.39648	FALSE	FALSE	FALSE	FALSE	FALSE	FALSE	4.1116	3.85869	5.93758	4.63596	0.000697033	0.0162828
P02511	CRYAB	3	0.132619	-4.43143	0.39	-4.24974	0.00115255	-4.62951	FALSE	TRUE	FALSE	FALSE	FALSE	TRUE	4.56405	4.63974	4.63066	4.61148	0.000134739	0.00980236
P67936	TPM4	2	0.301509	-3.94386	1.13445	-4.09279	-1.04408	-5.37704	FALSE	TRUE	FALSE	TRUE	FALSE	TRUE	4.24537	5.22724	4.33296	4.60186	0.000217454	0.0104861
Q9NYL9	TMOD3	7	2.83585	-0.644855	2.77186	-1.73039	2.63515	-2.71128	FALSE	FALSE	FALSE	FALSE	FALSE	FALSE	3.48071	4.50225	5.34642	4.44313	0.00122021	0.0165491
Q07812	BAX	5	1.55912	-1.92435	1.8952	-4.0277	1.56975	-2.26965	FALSE	FALSE	FALSE	FALSE	FALSE	FALSE	3.48347	5.92291	3.8394	4.41526	0.00136149	0.017379
P12814	ACTN1	2	0.213396	-3.71914	1.39001	-4.22938	0.122034	-3.32374	FALSE	TRUE	FALSE	TRUE	FALSE	FALSE	3.93254	5.61939	3.44577	4.33257	0.00129953	0.0170908
P14649	MYL6B	2	-0.838724	-3.47105	-0.427318	-4.72871	-1.05151	-5.35174	FALSE	FALSE	FALSE	TRUE	FALSE	TRUE	2.63232	4.30139	4.30023	4.07208	0.00052563	0.0162828
O95425	SVIL	4	-0.849073	-4.64091	-1.08814	-4.86039	-0.841521	-5.4704	FALSE	TRUE	FALSE	TRUE	FALSE	TRUE	3.79184	3.77225	4.62888	4.06432	0.000332429	0.0136844
Q9P0K7	RAI14	8	-0.330208	-4.64754	-0.785575	-4.61353	-0.920956	-3.95458	FALSE	FALSE	FALSE	FALSE	FALSE	TRUE	4.31733	3.82796	3.03362	3.7263	0.00106242	0.0162828
O43707	ACTN4	6	0.742468	-1.49745	2.36373	-4.44782	0.0715724	-1.85156	FALSE	FALSE	FALSE	FALSE	FALSE	FALSE	2.23991	6.81155	1.92313	3.6582	0.0187082	0.0676614
P10415	BCL2	4	5.36524	1.81248	5.48946	1.48729	4.88165	1.79637	FALSE	FALSE	FALSE	FALSE	FALSE	FALSE	3.55276	4.00217	3.08528	3.54673	0.000907492	0.0162828
Q16643	DBN1	7	2.85787	-1.40856	1.25561	-0.818733	2.64346	-1.36804	FALSE	FALSE	FALSE	FALSE	FALSE	FALSE	4.26643	2.07434	4.0115	3.45076	0.002832	0.0273131
Q562R1	ACTBL2	2	7.8866	3.51014	7.10405	4.31359	7.8528	4.7953	FALSE	FALSE	FALSE	FALSE	FALSE	FALSE	4.37646	2.79045	3.0575	3.40814	0.00169567	0.0185121
Q9Y6M1	IGF2BP2	9	1.97054	-1.52026	1.65204	-1.18631	2.0396	-1.75992	FALSE	FALSE	FALSE	FALSE	FALSE	FALSE	3.4908	2.83835	3.79952	3.37622	0.0010388	0.0162828
P68133	ACTA1	3	8.75789	4.58155	7.72866	4.78492	7.96435	5.02779	FALSE	FALSE	FALSE	FALSE	FALSE	FALSE	4.17634	2.94374	2.93656	3.35221	0.00105163	0.0162828
P62910	RPL32	3	-0.710095	-2.36092	0.0728698	-2.87997	-0.446488	-5.76045	FALSE	FALSE	FALSE	TRUE	FALSE	TRUE	1.65083	2.95284	5.31397	3.30588	0.0233165	0.0760854
Q6WCQ1	MPRIP	17	2.5447	-0.858234	2.15104	-2.21367	2.43105	0.41559	FALSE	FALSE	FALSE	FALSE	FALSE	FALSE	3.40293	4.36471	2.01546	3.26103	0.00769018	0.0441891
O00159	MYO1C	8	2.30772	-1.10872	1.81369	-2.19338	2.13124	-0.180715	FALSE	FALSE	FALSE	FALSE	FALSE	FALSE	3.41644	4.00707	2.31195	3.24515	0.00315485	0.0291242
Q8IWS0	PHF6	2	-0.122209	-3.03186	0.562424	-3.40024	-0.0400908	-2.79107	FALSE	FALSE	FALSE	FALSE	FALSE	FALSE	2.90965	3.96267	2.75098	3.20777	0.00141818	0.0175225
Q13045	FLII	8	1.14875	-3.02893	0.816088	-2.95906	0.922249	-0.686596	FALSE	FALSE	FALSE	TRUE	FALSE	FALSE	4.17767	3.77515	1.60885	3.18722	0.00632816	0.0422527
Q96IZ0	PAWR	5	0.414558	-2.81833	-0.465141	-3.23953	1.23418	-2.31614	FALSE	TRUE	FALSE	FALSE	FALSE	FALSE	3.23289	2.77439	3.55032	3.18586	0.00116306	0.0162828
P09012	SNRPA	2	0.765374	-1.69878	1.27665	-2.5797	0.137138	-3.02825	FALSE	FALSE	FALSE	FALSE	FALSE	FALSE	2.46416	3.85635	3.16539	3.16197	0.00290932	0.0274488
Q07157	TJP1	4	-1.64247	-2.91713	-0.493612	-4.98619	-1.71309	-4.9011	FALSE	TRUE	FALSE	TRUE	FALSE	TRUE	1.27465	4.49258	3.18801	2.98508	0.0255122	0.0796569
P05386	RPLP1	2	0.244919	-2.23436	-0.406736	-4.27182	-0.142031	-2.39883	FALSE	FALSE	FALSE	TRUE	FALSE	FALSE	2.47928	3.86508	2.25679	2.86705	0.00347554	0.0301677
O94875	SORBS2	2	-1.14897	-2.8057	-0.260578	-3.94301	-1.39919	-4.43056	FALSE	TRUE	FALSE	TRUE	FALSE	TRUE	1.65673	3.68243	3.03137	2.79017	0.00833547	0.0463794
P60709	ACTB	9	10.7731	7.81697	10.0076	7.52734	10.7958	7.86524	FALSE	FALSE	FALSE	FALSE	FALSE	FALSE	2.95613	2.48021	2.9306	2.78898	0.00145348	0.0175225
Q6NYC8	PPP1R18	3	0.384457	-0.520608	0.6516	-3.10036	0.860218	-2.56589	FALSE	FALSE	FALSE	FALSE	FALSE	FALSE	0.905066	3.75196	3.42611	2.69438	0.0143653	0.0575665
Q86U42	PABPN1	2	0.184501	-4.00974	-0.452518	-1.83737	0.217482	-2.20736	FALSE	TRUE	FALSE	FALSE	FALSE	FALSE	4.19424	1.38485	2.42484	2.66798	0.0244131	0.0782141
Q9UPQ9	TNRC6B	5	0.313102	-1.95429	0.134743	-3.55361	-1.25554	-3.1066	FALSE	FALSE	FALSE	TRUE	FALSE	FALSE	2.26739	3.68835	1.85106	2.60226	0.00757681	0.0441891
P35580	MYH10	69	6.89131	4.83824	7.57381	4.30514	6.88352	4.67982	FALSE	FALSE	FALSE	FALSE	FALSE	FALSE	2.05307	3.26867	2.2037	2.50848	0.00404041	0.032041
P07195	LDHB	2	-1.20429	-3.62319	-0.984532	-3.78259	-2.20855	-4.44586	FALSE	TRUE	FALSE	TRUE	FALSE	TRUE	2.41889	2.79806	2.23731	2.48476	0.00269434	0.026576
Q96C19	EFHD2	3	0.124897	-2.1272	-4.21265	-4.29941	-0.435978	-5.47778	FALSE	FALSE	FALSE	FALSE	FALSE	TRUE	2.2521	0.0867662	5.04181	2.46022	0.13706	0.247849
P06733	ENO1	15	7.9616	5.17015	6.81689	4.82122	7.18588	4.64965	FALSE	FALSE	FALSE	FALSE	FALSE	FALSE	2.79146	1.99566	2.53623	2.44112	0.00354524	0.0301693
Q15393	SF3B3	4	0.702476	-2.81943	-0.277539	-1.80233	-0.527837	-2.6576	FALSE	FALSE	FALSE	FALSE	FALSE	FALSE	3.5219	1.52479	2.12977	2.39215	0.0141424	0.0573628
Q9P2M7	CGN	3	-1.00263	-1.91083	-0.857561	-3.94726	-0.86817	-3.96445	FALSE	FALSE	FALSE	FALSE	FALSE	FALSE	0.908202	3.0897	3.09628	2.36473	0.0104718	0.0504973
Q15233	NONO	18	6.35345	4.4199	6.66635	3.42522	5.91674	4.13218	FALSE	FALSE	FALSE	FALSE	FALSE	FALSE	1.93354	3.24113	1.78456	2.31974	0.00679654	0.0439807
Q9UPW5	AGTPBP1	5	1.73453	-0.368561	1.07889	-3.26607	1.39689	0.995857	FALSE	FALSE	FALSE	FALSE	FALSE	FALSE	2.10309	4.34496	0.401036	2.28303	0.100071	0.197413
P12268	IMPDH2	5	-0.166555	-0.477498	1.15005	-2.14667	-0.460728	-3.6323	FALSE	FALSE	FALSE	FALSE	FALSE	FALSE	0.310944	3.29673	3.17157	2.25975	0.0258265	0.0800621
O43143	DHX15	7	0.204428	-2.65628	-0.43504	-1.80057	-0.246615	-2.69643	FALSE	FALSE	FALSE	FALSE	FALSE	FALSE	2.86071	1.36553	2.44982	2.22535	0.0103396	0.05042
P46777	RPL5	4	2.11431	-0.6734	2.47278	0.282682	1.56443	0.0971113	FALSE	FALSE	FALSE	FALSE	FALSE	FALSE	2.78771	2.1901	1.46732	2.14838	0.0119556	0.0529464
P05388	RPLP0	10	4.52817	1.61269	4.06535	2.17946	3.86299	2.29243	FALSE	FALSE	FALSE	FALSE	FALSE	FALSE	2.91547	1.88589	1.57056	2.12398	0.0100735	0.0496805
Q86V81	ALYREF	4	2.25292	0.572486	1.99823	-0.0563811	2.40084	0.0358557	FALSE	FALSE	FALSE	FALSE	FALSE	FALSE	1.68043	2.05461	2.36498	2.03334	0.00720785	0.0441891
P98175	RBM10	2	-1.24481	-5.05131	-1.6439	-3.85294	-2.96478	-2.93828	FALSE	TRUE	FALSE	TRUE	FALSE	FALSE	3.8065	2.20904	-0.0264971	1.99635	0.127805	0.23404
O43823	AKAP8	2	-3.38775	-4.6318	-4.52212	-6.24617	-1.21851	-4.18066	FALSE	TRUE	TRUE	TRUE	FALSE	TRUE	1.24404	1.72405	2.96215	1.97675	0.0204675	0.0716364
O75533	SF3B1	2	-0.634462	-4.21897	-0.939127	-2.54128	-1.43386	-2.02217	FALSE	FALSE	FALSE	FALSE	FALSE	FALSE	3.5845	1.60215	0.58831	1.92499	0.0749769	0.163517
Q69YQ0	SPECC1L	14	1.89428	-1.17161	2.02657	0.676559	2.31733	1.02982	FALSE	FALSE	FALSE	FALSE	FALSE	FALSE	3.06589	1.35001	1.28751	1.90113	0.017708	0.0661347
Q8WXF1	PSPC1	2	-1.17518	-4.31152	-0.641078	-4.43696	-4.995	-3.73851	FALSE	TRUE	FALSE	TRUE	TRUE	TRUE	3.13634	3.79588	-1.25649	1.89191	0.158535	0.276321
P52907	CAPZA1	5	1.23019	-0.908226	0.0396855	-1.118	0.573495	-1.79596	FALSE	FALSE	FALSE	FALSE	FALSE	FALSE	2.13842	1.15769	2.36946	1.88852	0.0132742	0.0561579
P23246	SFPQ	20	6.54534	5.02204	6.93565	4.34027	6.39712	4.91205	FALSE	FALSE	FALSE	FALSE	FALSE	FALSE	1.5233	2.59538	1.48508	1.86792	0.0111535	0.0521513
Q02543	RPL18A	3	-2.03927	-3.59732	-1.94921	-3.51158	-0.00853985	-2.39515	FALSE	FALSE	FALSE	FALSE	FALSE	FALSE	1.55805	1.56237	2.38661	1.83567	0.00976373	0.0487064
P05387	RPLP2	5	5.31375	2.53124	4.34306	2.9869	3.88108	2.61541	FALSE	FALSE	FALSE	FALSE	FALSE	FALSE	2.7825	1.35616	1.26567	1.80144	0.0179399	0.0661347
P47756	CAPZB	2	-0.424548	-0.407715	-2.61555	-2.98742	-0.0137273	-5.04232	FALSE	FALSE	FALSE	FALSE	FALSE	TRUE	-0.0168327	0.371872	5.02859	1.79454	0.161883	0.281028
Q9BY77	POLDIP3	2	-0.911381	-3.01465	-2.71797	-4.40965	-1.13677	-2.54551	FALSE	FALSE	FALSE	TRUE	FALSE	FALSE	2.10326	1.69168	1.40873	1.73456	0.0132147	0.0561579
Q9BVP2	GNL3	2	-2.97416	-4.34669	-1.26558	-3.87636	-3.71039	-4.89443	FALSE	TRUE	FALSE	FALSE	FALSE	TRUE	1.37253	2.61078	1.18404	1.72245	0.0212092	0.0719126
P62857	RPS28	4	1.94712	0.803162	1.27194	0.0520451	1.65133	-1.10809	FALSE	FALSE	FALSE	FALSE	FALSE	FALSE	1.14396	1.21989	2.75942	1.70776	0.0231533	0.0760854
Q9NR12	PDLIM7	2	-1.84454	-4.27458	-0.991602	-3.63107	-3.42454	-3.32254	FALSE	FALSE	FALSE	FALSE	FALSE	FALSE	2.43004	2.63947	-0.102005	1.65584	0.0624748	0.142011
P19338	NCL	18	4.22033	3.52657	4.44111	2.35853	3.89142	1.71012	FALSE	FALSE	FALSE	FALSE	FALSE	FALSE	0.693759	2.08257	2.1813	1.65255	0.0240246	0.0778109
Q07955	SRSF1	5	2.43455	0.332128	2.65854	0.888782	2.05891	1.05579	FALSE	FALSE	FALSE	FALSE	FALSE	FALSE	2.10242	1.76976	1.00312	1.6251	0.0227833	0.0754807
Q9H9Z2	LIN28A	2	-0.708626	-4.02608	-2.71211	-2.01596	-1.4973	-3.72827	FALSE	TRUE	FALSE	FALSE	FALSE	TRUE	3.31745	-0.696154	2.23097	1.61742	0.179363	0.297559
[truncated: 367 more rows]

## Sheet: BCL2.GPiNvsA375
accession_number	gene	BCL2_uniq_peps	BCL2_GPiN_1	BCL2_A375_1	BCL2_GPiN_2	BCL2_A375_2	BCL2_GPiN_3	BCL2_A375_3	BCL2_GPiN_1_imp	BCL2_A375_1_imp	BCL2_GPiN_2_imp	BCL2_A375_2_imp	BCL2_GPiN_3_imp	BCL2_A375_3_imp	rep1	rep2	rep3	logFC	pvalue	FDR
[truncated: 430 more rows]

[truncated: 33 more sheets: BCL2.GPiNvsG401, BCL2.GPiNvsT47D, BCL2.T47DvsA375, MDM2vsIgG.A375, MDM2vsIgG.G401, MDM2vsIgG.GPiN, MDM2vsIgG.T47D, MDM2.G401vsA375, MDM2.G401vsT47D, MDM2.GPiNvsA375, MDM2.GPiNvsG401, MDM2.GPiNvsT47D, MDM2.T47DvsA375, PTENvsIgG.A375, PTENvsIgG.G401, PTENvsIgG.GPiN, PTENvsIgG.T47D, PTEN.G401vsA375, PTEN.G401vsT47D, PTEN.GPiNvsA375 …]
