# Supplementary material for: Genoppi is an open-source software for robust and standardized integration of proteomic and genetic data
Source: Nat Commun. 2021 May 10;12:2580. doi: 10.1038/s41467-021-22648-5 (PMC8110583; doi:10.1038/s41467-021-22648-5)
Supplement: Supplementary file 5 — Supplementary Data 3 [file 41467_2021_22648_MOESM5_ESM.xlsx]

## Sheet: Description
Supplementary Data 3. Summary of Genoppi analysis results for IP-MS data of 4 baits across 4 cell lines.
Baits	BCL2, MDM2, PTEN, TDP-43
Cell lines	GPiN, G401, T47D, A375
Sheet Name	Description
Bait_vs_IgG	Analysis results for BAIT versus IgG control in cell line CELL ("[BAIT]vsIgG.[CELL]")
Cell1_vs_Cell2	Analysis results for BAIT in cell lines CELL1 versus CELL2 ("[BAIT].[CELL1]vs[CELL2]")
Bait_vs_IgG_CombinedOverlaps	Overlap of significant interactors (log2 FC > 0 & FDR <= 0.1) in BAIT versus IgG control results across cell lines (or with InWeb_InBioMap interactors)

## Sheet: Bait_vs_IgG
Analysis results for BAIT versus IgG control in cell line CELL ("[BAIT]vsIgG.[CELL]"). Significant proteins are defined as those with log2 FC > 0 and FDR <= 0.1. "InWeb interactors", "BioPlex interactors", "iRefIndex interactors", "Cancer genes", "ALS genes", and "Neuropsychiatric disease genes" columns show overlap between the significant interactors and the respective gene lists: "# detected", …
Analysis	Replicate log2 FC correlation		# of detected proteins	# of significant proteins (inc. bait)	Bait significant	InWeb interactors			BioPlex interactors			iRefIndex interactors			Cancer genes			ALS genes			Neuropsychiatric disease genes
	pairwise	mean				# detected	# significant	p-value	# detected	# significant	p-value	# detected	# significant	p-value	# detected	# significant	p-value	# detected	# significant	p-value	# detected	# significant
BCL2vsIgG.GPiN	0.725 0.553 0.588	0.622	446	34	Yes	9	0	1	1	0	1	4	1	0.276539	13	0	1	11	3	0.0409847	14	1
BCL2vsIgG.G401	0.736 0.79 0.761	0.762	508	109	Yes	10	4	0.145205	2	2	0.0420402	6	3	0.123904	14	2	0.837359	11	2	0.71896	14	3
BCL2vsIgG.T47D	0.729 0.729 0.625	0.694	520	89	Yes	10	1	0.847077	1	0	1	5	0	1	14	2	0.718741	11	3	0.282593	15	2
BCL2vsIgG.A375	0.794 0.824 0.859	0.826	510	138	Yes	11	3	0.613924	2	1	0.460878	6	2	0.533574	14	3	0.775642	11	2	0.843386	13	2
MDM2vsIgG.GPiN	0.659 0.658 0.698	0.672	411	35	Not found	202	9	0.999534	4	0	1	67	4	0.835585	12	0	1	9	1	0.555762	11	2
MDM2vsIgG.G401	0.762 0.817 0.775	0.785	468	84	No	222	24	0.99998	4	0	1	71	8	0.960147	13	0	1	10	1	0.865906	13	3
MDM2vsIgG.T47D	0.762 0.748 0.568	0.693	470	29	No	224	11	0.925439	4	0	1	71	3	0.768563	13	0	1	10	1	0.47593	13	2
MDM2vsIgG.A375	0.892 0.859 0.896	0.882	462	106	Yes	219	31	0.999999	4	0	1	71	12	0.935364	13	2	0.837046	10	1	0.927233	12	5
PTENvsIgG.GPiN	0.679 0.621 0.653	0.651	506	72	Yes	62	6	0.909147	0	0	1	56	5	0.923513	18	3	0.477602	11	0	1	17	3
PTENvsIgG.G401	0.741 0.763 0.705	0.736	631	169	Yes	65	10	0.994396	0	0	1	63	7	0.999631	20	7	0.268247	11	2	0.838232	19	6
PTENvsIgG.T47D	0.601 0.879 0.537	0.672	644	220	Yes	65	15	0.988387	0	0	1	61	10	0.999606	20	7	0.551688	11	3	0.78448	19	8
PTENvsIgG.A375	0.771 0.812 0.779	0.787	618	190	Yes	65	12	0.993721	0	0	1	61	11	0.995265	20	6	0.61202	11	1	0.982943	17	5
TDP-43vsIgG.GPiN	0.779 0.774 0.782	0.778	495	149	Yes	150	53	0.0853522	0	0	1	122	34	0.791431	15	4	0.707337	10	6	0.0457751	15	5
TDP-43vsIgG.G401	0.7 0.754 0.81	0.755	536	95	Yes	156	30	0.309267	0	0	1	126	23	0.456428	14	1	0.935931	11	2	0.604268	15	3
TDP-43vsIgG.T47D	0.773 0.846 0.702	0.774	518	107	Yes	155	44	0.00574999	0	0	1	126	28	0.278251	14	1	0.961834	11	2	0.696574	14	2
TDP-43vsIgG.A375	0.905 0.879 0.896	0.893	507	130	Yes	156	49	0.0365974	0	0	1	123	36	0.198652	13	2	0.885204	11	3	0.563235	12	2

## Sheet: Cell1_vs_Cell2
Analysis results for BAIT in cell lines CELL1 versus CELL2 ("[BAIT].[CELL1]vs[CELL2]"). Significant proteins are defined using 3 different settings: (1) FDR <= 0.1, (2) log2 FC > 0 and FDR <= 0.1 (i.e. significant for CELL1), and (3) log2 FC < 0 and FDR <= 1 (i.e. significant for CELL2). "InWeb interactors", "BioPlex interactors", "iRefIndex interactors", "Cancer genes", "ALS genes", and "Neurops…
				FDR <= 0.1 significance cutoff																			log2 FC > 0 & FDR <= 0.1 significance cutoff																			log2 FC < 0 & FDR <= 0.1 significance cutoff
Analysis	Replicate log2 FC correlation		# of detected proteins	# of significant proteins (inc. bait)	Bait significant	InWeb interactors			BioPlex interactors			iRefIndex interactors			Cancer genes			ALS genes			Neuropsychiatric disease genes		# of significant proteins (inc. bait)	Bait significant	InWeb interactors			BioPlex interactors			iRefIndex interactors			Cancer genes			ALS genes			Neuropsychiatric disease genes		# of significant proteins (inc. bait)	Bait significant	InWeb interactors			BioPlex interactors
	pairwise	mean				# detected	# significant	p-value	# detected	# significant	p-value	# detected	# significant	p-value	# detected	# significant	p-value	# detected	# significant	p-value	# detected	# significant			# detected	# significant	p-value	# detected	# significant	p-value	# detected	# significant	p-value	# detected	# significant	p-value	# detected	# significant	p-value	# detected	# significant			# detected	# significant	p-value	# detected	# significant	p-value
BCL2.G401vsA375	0.664 0.732 0.656	0.684	431	106	Yes	10	6	0.0171447	2	2	0.0559115	5	2	0.341723	12	3	0.595505	11	1	0.956291	13	1	35	Yes	10	3	0.0397957	2	2	0.00566794	5	2	0.0495636	12	2	0.244541	11	0	1	13	1	71	No	10	3	0.218589	2	0	1
BCL2.G401vsT47D	0.746 0.662 0.73	0.713	434	174	Yes	10	8	0.0109707	2	2	0.15727	5	3	0.311637	12	7	0.155712	11	3	0.884798	14	3	65	Yes	10	4	0.0503969	2	2	0.0221636	5	2	0.169674	12	3	0.256318	11	0	1	14	1	109	No	10	4	0.210906	2	0	1
BCL2.GPiNvsA375	0.769 0.645 0.74	0.718	430	279	No	9	6	0.627352	2	1	0.880496	5	4	0.4427	12	7	0.794381	11	10	0.0597246	14	9	26	No	9	0	1	2	0	1	5	0	1	12	0	1	11	1	0.502339	14	3	253	No	9	6	0.468673	2	1	0.83894
BCL2.GPiNvsG401	0.879 0.702 0.714	0.765	410	238	Yes	10	6	0.60735	2	2	0.330423	5	5	0.0692711	11	7	0.479508	11	9	0.0924077	14	8	36	No	10	0	1	2	0	1	5	0	1	11	0	1	11	1	0.642776	14	3	202	Yes	10	6	0.384805	2	2	0.243744
BCL2.GPiNvsT47D	0.798 0.576 0.692	0.689	430	242	No	10	5	0.776668	2	0	1	5	2	0.891483	12	8	0.341215	11	10	0.0167595	14	7	27	No	10	0	1	2	0	1	5	0	1	12	0	1	11	1	0.515957	14	3	215	No	10	5	0.63051	2	0	1
BCL2.T47DvsA375	0.611 0.585 0.536	0.577	435	27	No	10	0	1	2	0	1	5	0	1	12	0	1	11	0	1	14	1	8	No	10	0	1	2	0	1	5	0	1	12	0	1	11	0	1	14	0	19	No	10	0	1	2	0	1
MDM2.G401vsA375	0.804 0.808 0.853	0.822	316	137	No	144	56	0.951277	4	3	0.228189	57	21	0.909416	9	3	0.831842	8	4	0.48788	12	0	66	No	144	25	0.944955	4	1	0.626266	57	9	0.895262	9	3	0.285819	8	4	0.0629638	12	0	71	No	144	31	0.70801	4	2	0.218134
MDM2.G401vsT47D	0.893 0.695 0.697	0.762	313	164	No	144	66	0.991913	4	2	0.737326	57	28	0.805177	9	3	0.935718	8	4	0.69351	12	5	117	No	144	49	0.933663	4	1	0.865844	57	20	0.806886	9	3	0.721716	8	4	0.34725	12	1	47	No	144	17	0.932576	4	1	0.456873
MDM2.GPiNvsA375	0.888 0.859 0.901	0.883	316	226	Yes	143	93	0.987903	4	1	0.992042	57	35	0.985589	9	4	0.981692	8	8	0.0653482	11	7	52	No	143	13	0.99902	4	0	1	57	7	0.867744	9	0	1	8	1	0.768051	11	4	174	Yes	143	80	0.485681	4	1	0.958694
MDM2.GPiNvsG401	0.882 0.888 0.906	0.892	314	244	Yes	143	102	0.996896	4	4	0.356685	57	38	0.99166	9	5	0.970847	8	8	0.128557	12	8	68	No	143	22	0.992857	4	2	0.202898	57	14	0.334381	9	1	0.893232	8	1	0.862599	12	5	176	Yes	143	80	0.656845	4	2	0.772393
MDM2.GPiNvsT47D	0.818 0.689 0.724	0.744	308	108	No	140	45	0.890974	4	0	1	56	12	0.993964	9	0	1	8	6	0.0244249	12	5	30	No	140	7	0.998363	4	0	1	56	5	0.68642	9	0	1	8	1	0.565123	12	2	78	No	140	38	0.316047	4	0	1
MDM2.T47DvsA375	0.849 0.649 0.642	0.713	316	111	No	145	47	0.857489	4	2	0.442428	57	19	0.618679	9	1	0.981197	8	3	0.579646	12	2	22	No	145	9	0.652093	4	1	0.191502	57	1	0.960587	9	0	1	8	0	1	12	2	89	No	145	38	0.850602	4	1	0.764191
PTEN.G401vsA375	0.682 0.675 0.461	0.606	568	105	No	60	13	0.305397	0	0	1	58	11	0.554349	17	2	0.855228	11	2	0.635622	18	2	36	No	60	5	0.345524	0	0	1	58	3	0.738141	17	1	0.678207	11	0	1	18	1	69	No	60	8	0.438509	0	0	1
PTEN.G401vsT47D	0.542 0.688 0.561	0.597	571	67	No	61	6	0.727262	0	0	1	59	3	0.974193	17	1	0.88092	11	0	1	18	3	24	No	61	3	0.498228	0	0	1	59	2	0.748752	17	0	1	11	0	1	18	0	43	No	61	3	0.837066	0	0	1
PTEN.GPiNvsA375	0.784 0.695 0.626	0.702	549	286	Yes	60	33	0.370139	0	0	1	56	25	0.930952	17	5	0.985173	11	8	0.14021	18	12	41	Yes	60	5	0.446509	0	0	1	56	4	0.629059	17	0	1	11	1	0.569736	18	3	245	No	60	28	0.436001	0	0	1
PTEN.GPiNvsG401	0.8 0.736 0.706	0.747	541	261	Yes	59	23	0.950262	0	0	1	57	20	0.990466	17	8	0.633609	11	8	0.0898731	18	9	49	Yes	59	7	0.224049	0	0	1	57	6	0.385394	17	1	0.800277	11	1	0.645164	18	4	212	No	59	16	0.988693	0	0	1
PTEN.GPiNvsT47D	0.643 0.8 0.564	0.669	557	277	No	61	21	0.9973	0	0	1	57	18	0.999122	17	6	0.928294	11	8	0.107515	18	9	31	No	61	4	0.465212	0	0	1	57	4	0.419354	17	0	1	11	1	0.471747	18	2	246	No	61	17	0.998566	0	0	1
PTEN.T47DvsA375	0.322 0.862 0.28	0.488	565	7	No	61	1	0.560845	0	0	1	57	0	1	17	0	1	11	0	1	18	0	2	No	61	0	1	0	0	1	57	0	1	17	0	1	11	0	1	18	0	5	No	61	1	0.443813	0	0	1
TDP-43.G401vsA375	0.589 0.574 0.762	0.642	385	77	No	137	12	0.999994	0	0	1	102	10	0.998893	11	2	0.684877	9	1	0.870504	12	3	51	No	137	7	0.999941	0	0	1	102	7	0.988827	11	2	0.443245	9	1	0.727679	12	2	26	No	137	5	0.98035	0	0	1
TDP-43.G401vsT47D	0.609 0.638 0.823	0.69	385	120	No	137	32	0.995054	0	0	1	102	26	0.92456	12	3	0.7762	9	2	0.825604	12	3	70	No	137	19	0.973653	0	0	1	102	15	0.925364	12	2	0.677383	9	2	0.51209	12	1	50	No	137	13	0.933386	0	0	1
TDP-43.GPiNvsA375	0.928 0.914 0.893	0.912	386	289	Yes	137	98	0.866518	0	0	1	103	75	0.690085	12	8	0.840344	9	6	0.83183	13	9	145	Yes	137	32	0.999992	0	0	1	103	24	0.999637	12	5	0.482485	9	2	0.906883	13	8	144	No	137	66	0.000922707	0	0	1
TDP-43.GPiNvsG401	0.783 0.78 0.901	0.821	392	227	Yes	137	73	0.914159	0	0	1	104	61	0.544532	12	7	0.603815	9	6	0.424223	14	10	109	Yes	137	27	0.995062	0	0	1	104	21	0.98666	12	3	0.684568	9	2	0.75764	14	8	118	No	137	46	0.19196	0	0	1
TDP-43.GPiNvsT47D	0.872 0.864 0.891	0.876	385	271	Yes	137	90	0.940957	0	0	1	104	69	0.844137	12	6	0.966955	9	6	0.742841	14	13	135	Yes	137	33	0.99966	0	0	1	104	26	0.99672	12	3	0.852588	9	3	0.664886	14	10	136	No	137	57	0.0433557	0	0	1
TDP-43.T47DvsA375	0.772 0.664 0.741	0.726	365	102	No	136	27	0.99741	0	0	1	101	19	0.990453	11	2	0.858918	9	2	0.765912	12	3	47	No	136	6	0.999969	0	0	1	101	4	0.999237	11	1	0.779744	9	0	1	12	3	55	No	136	21	0.558047	0	0	1
[truncated: 11 more columns]

## Sheet: Bait_vs_IgG_CombinedOverlaps
Overlap of significant interactors (log2 FC > 0 & FDR <= 0.1) in BAIT versus IgG control results across cell lines (or with InWeb_InBioMap interactors). "Group 1" and "Group 2": the two groups of cell lines (or InWeb) being compared for overlap, "Overlap p-value": one-tailed hypergeometric P-value indicating overlap enrichment, with nominal significance (P < 0.05) highlighted in red (see Online M…
Bait	Group1	Group2	Number of interactors in:				Overlap p-value
			Group1	Group2	Population	Overlap
BCL2	A375	A375	137	137	508	137	6.15415e-128
BCL2	A375	G401	129	103	486	80	2.49457e-36
BCL2	A375	GPiN	109	33	428	26	2.71978e-11
BCL2	A375	T47D	134	88	496	76	1.74818e-39
BCL2	G401	A375	103	129	486	80	2.49457e-36
BCL2	G401	G401	108	108	506	108	2.67356e-113
BCL2	G401	GPiN	85	33	431	23	7.84279e-11
BCL2	G401	T47D	106	86	495	65	1.35984e-34
BCL2	GPiN	A375	33	109	428	26	2.71978e-11
BCL2	GPiN	G401	33	85	431	23	7.84279e-11
BCL2	GPiN	GPiN	33	33	444	33	1.2723e-50
BCL2	GPiN	T47D	33	79	434	23	1.11639e-11
BCL2	T47D	A375	88	134	496	76	1.74818e-39
BCL2	T47D	G401	86	106	495	65	1.35984e-34
BCL2	T47D	GPiN	79	33	434	23	1.11639e-11
BCL2	T47D	T47D	88	88	518	88	6.52261e-102
BCL2	A375	G401+GPiN+T47D	135	133	505	98	2.70778e-43
BCL2	G401	A375+GPiN+T47D	107	146	502	86	6.37122e-37
BCL2	GPiN	A375+G401+T47D	33	131	440	27	1.62611e-10
BCL2	T47D	A375+G401+GPiN	88	166	514	82	1.8922e-40
BCL2	A375	InWeb_InBiomap	134	11	492	3	0.613924
BCL2	G401	InWeb_InBiomap	105	10	490	4	0.145205
BCL2	GPiN	InWeb_InBiomap	31	9	430	0	1
BCL2	T47D	InWeb_InBiomap	85	10	501	1	0.847077
BCL2	A375+G401+GPiN+T47D	InWeb_InBiomap	174	11	522	5	0.287372
MDM2	A375	A375	105	105	460	105	1.09933e-106
MDM2	A375	G401	104	81	449	65	1.59167e-35
MDM2	A375	GPiN	85	33	397	28	3.32762e-16
MDM2	A375	T47D	99	29	449	27	2.34945e-17
MDM2	G401	A375	81	104	449	65	1.59167e-35
MDM2	G401	G401	84	84	466	84	6.89198e-95
MDM2	G401	GPiN	67	34	400	25	9.22999e-15
MDM2	G401	T47D	80	29	452	26	1.47538e-18
MDM2	GPiN	A375	33	85	397	28	3.32762e-16
MDM2	GPiN	G401	34	67	400	25	9.22999e-15
MDM2	GPiN	GPiN	35	35	410	35	1.64254e-51
MDM2	GPiN	T47D	32	25	399	15	1.98858e-12
MDM2	T47D	A375	29	99	449	27	2.34945e-17
MDM2	T47D	G401	29	80	452	26	1.47538e-18
MDM2	T47D	GPiN	25	32	399	15	1.98858e-12
MDM2	T47D	T47D	29	29	468	29	7.83535e-47
MDM2	A375	G401+GPiN+T47D	104	91	459	69	4.06741e-36
MDM2	G401	A375+GPiN+T47D	84	112	463	66	5.62226e-33
MDM2	GPiN	A375+G401+T47D	34	98	406	28	7.64122e-14
MDM2	T47D	A375+G401+GPiN	29	120	464	28	6.20278e-17
MDM2	A375	InWeb_InBiomap	105	219	448	31	0.999999
MDM2	G401	InWeb_InBiomap	82	222	454	24	0.99998
MDM2	GPiN	InWeb_InBiomap	35	202	400	9	0.999534
MDM2	T47D	InWeb_InBiomap	29	224	456	11	0.925439
MDM2	A375+G401+GPiN+T47D	InWeb_InBiomap	130	226	475	37	1
PTEN	A375	A375	189	189	616	189	3.31304e-164
PTEN	A375	G401	180	162	588	104	2.39038e-26
PTEN	A375	GPiN	148	70	488	51	1.66981e-15
PTEN	A375	T47D	182	214	603	118	1.21923e-22
PTEN	G401	A375	162	180	588	104	2.39038e-26
PTEN	G401	G401	168	168	629	168	8.15335e-158
PTEN	G401	GPiN	120	69	495	45	3.36593e-15
PTEN	G401	T47D	163	214	606	123	1.92126e-35
PTEN	GPiN	A375	70	148	488	51	1.66981e-15
PTEN	GPiN	G401	69	120	495	45	3.36593e-15
PTEN	GPiN	GPiN	71	71	504	71	2.02246e-88
PTEN	GPiN	T47D	69	166	499	51	9.04661e-14
PTEN	T47D	A375	214	182	603	118	1.21923e-22
PTEN	T47D	G401	214	163	606	123	1.92126e-35
PTEN	T47D	GPiN	166	69	499	51	9.04661e-14
PTEN	T47D	T47D	219	219	642	219	3.47262e-178
PTEN	A375	G401+GPiN+T47D	187	267	614	137	3.69341e-23
PTEN	G401	A375+GPiN+T47D	166	287	617	141	7.26887e-33
PTEN	GPiN	A375+G401+T47D	71	227	503	62	2.19048e-15
PTEN	T47D	A375+G401+GPiN	219	254	634	155	1.2193e-30
PTEN	A375	InWeb_InBiomap	184	65	600	12	0.993721
PTEN	G401	InWeb_InBiomap	167	65	613	10	0.994396
PTEN	GPiN	InWeb_InBiomap	70	62	490	6	0.909147
PTEN	T47D	InWeb_InBiomap	217	65	626	15	0.988387
PTEN	A375+G401+GPiN+T47D	InWeb_InBiomap	325	67	653	23	0.997588
TDP-43	A375	A375	129	129	505	129	5.82364e-124
TDP-43	A375	G401	127	87	494	69	3.43681e-32
TDP-43	A375	GPiN	119	130	459	75	4.7916e-21
TDP-43	A375	T47D	127	105	493	78	7.74218e-34
TDP-43	G401	A375	87	127	494	69	3.43681e-32
TDP-43	G401	G401	94	94	534	94	2.69261e-107
TDP-43	G401	GPiN	86	141	479	59	5.01375e-17
TDP-43	G401	T47D	90	106	503	60	1.55681e-26
TDP-43	GPiN	A375	130	119	459	75	4.7916e-21
TDP-43	GPiN	G401	141	86	479	59	5.01375e-17
TDP-43	GPiN	GPiN	148	148	493	148	3.79991e-130
TDP-43	GPiN	T47D	130	100	465	63	4.17544e-17
TDP-43	T47D	A375	105	127	493	78	7.74218e-34
TDP-43	T47D	G401	106	90	503	60	1.55681e-26
TDP-43	T47D	GPiN	100	130	465	63	4.17544e-17
TDP-43	T47D	T47D	106	106	516	106	3.62015e-113
TDP-43	A375	G401+GPiN+T47D	127	188	502	110	9.5104e-41
TDP-43	G401	A375+GPiN+T47D	91	211	524	83	6.07927e-29
TDP-43	GPiN	A375+G401+T47D	143	158	486	92	2.23479e-21
TDP-43	T47D	A375+G401+GPiN	106	193	514	91	6.94139e-31
TDP-43	A375	InWeb_InBiomap	127	156	491	49	0.0365974
TDP-43	G401	InWeb_InBiomap	92	156	521	30	0.309267
TDP-43	GPiN	InWeb_InBiomap	148	150	482	53	0.0853522
TDP-43	T47D	InWeb_InBiomap	106	155	503	44	0.00574999
TDP-43	A375+G401+GPiN+T47D	InWeb_InBiomap	228	159	544	79	0.0119134
