# Supplementary material for: Genoppi is an open-source software for robust and standardized integration of proteomic and genetic data
Source: Nat Commun. 2021 May 10;12:2580. doi: 10.1038/s41467-021-22648-5 (PMC8110583; doi:10.1038/s41467-021-22648-5)
Supplement: Supplementary file 7 — Supplementary Data 5 [file 41467_2021_22648_MOESM7_ESM.xlsx]

## Sheet: Supp Table 4
Supplementary Data 5. Pathway overrepresentation analysis of cell-type-specific TDP-43 interactors using MSigDB Reactome pathways. "Interactors": significant interactors (log2 FC > 0 and FDR ≤ 0.1) identified in GPiN, G401, T47D, and A375 were analyzed separately; two additional analyses were performed for GPiN interactors that were not interactors in G401 ("GPiN.minus.G401") and G401 interactors…
Interactors	Pathway	Interactor count	Pathway count	Population count	Overlap count	Overlap p-value	# ALS interactors	# ALS interactors in pathway	ALS interactors in pathway
GPiN	REACTOME_PROCESSING_OF_CAPPED_INTRON_CONTAINING_PRE_MRNA	148	51	493	27	0.000252595	6	2	FUS; HNRNPA2B1
	REACTOME_MRNA_SPLICING	148	49	493	25	0.000949422	6	2	FUS; HNRNPA2B1
	REACTOME_FGFR2_ALTERNATIVE_SPLICING	148	6	493	5	0.0105396	6	0
	REACTOME_SIGNALING_BY_FGFR	148	7	493	5	0.027949	6	0
	REACTOME_SIGNALING_BY_FGFR2	148	7	493	5	0.027949	6	0
G401	REACTOME_PROCESSING_OF_CAPPED_INTRON_CONTAINING_PRE_MRNA	94	52	534	17	0.00402224	2	0
	REACTOME_MRNA_SPLICING	94	49	534	16	0.00541004	2	0
	REACTOME_RNA_POLYMERASE_II_TRANSCRIPTION_TERMINATION	94	13	534	6	0.01528	2	0
	REACTOME_COPI_INDEPENDENT_GOLGI_TO_ER_RETROGRADE_TRAFFIC	94	10	534	5	0.0184006	2	0
	REACTOME_PROCESSING_OF_INTRONLESS_PRE_MRNAS	94	2	534	2	0.0307144	2	0
	REACTOME_PROCESSING_OF_CAPPED_INTRONLESS_PRE_MRNA	94	2	534	2	0.0307144	2	0
	REACTOME_EPIGENETIC_REGULATION_OF_GENE_EXPRESSION	94	5	534	3	0.0403887	2	0
	REACTOME_TRANSPORT_OF_MATURE_TRANSCRIPT_TO_CYTOPLASM	94	12	534	5	0.0430218	2	0
T47D	REACTOME_NUCLEAR_ENVELOPE_BREAKDOWN	106	6	516	6	6.69976e-05	2	0
	REACTOME_DEPOLYMERISATION_OF_THE_NUCLEAR_LAMINA	106	5	516	5	0.000338968	2	0
	REACTOME_INITIATION_OF_NUCLEAR_ENVELOPE_NE_REFORMATION	106	7	516	6	0.000390162	2	0
	REACTOME_MITOTIC_PROPHASE	106	8	516	6	0.00129902	2	0
	REACTOME_MEIOSIS	106	4	516	4	0.00170149	2	0
	REACTOME_REPRODUCTION	106	4	516	4	0.00170149	2	0
	REACTOME_NUCLEAR_ENVELOPE_NE_REASSEMBLY	106	15	516	8	0.00442633	2	0
	REACTOME_APOPTOTIC_CLEAVAGE_OF_CELLULAR_PROTEINS	106	5	516	4	0.00715156	2	0
	REACTOME_MEIOTIC_SYNAPSIS	106	3	516	3	0.00847439	2	0
	REACTOME_SUMOYLATION	106	14	516	7	0.0123101	2	0
	REACTOME_MITOTIC_METAPHASE_AND_ANAPHASE	106	18	516	8	0.0172261	2	0
	REACTOME_PARASITE_INFECTION	106	6	516	4	0.018057	2	0
	REACTOME_BASE_EXCISION_REPAIR	106	4	516	3	0.0287931	2	0
	REACTOME_RESOLUTION_OF_ABASIC_SITES_AP_SITES	106	4	516	3	0.0287931	2	0
	REACTOME_LEISHMANIA_INFECTION	106	7	516	4	0.0355058	2	0
	REACTOME_RESOLUTION_OF_AP_SITES_VIA_THE_MULTIPLE_NUCLEOTIDE_PATCH_REPLACEMENT_PATHWAY	106	2	516	2	0.041883	2	0
	REACTOME_SUMOYLATION_OF_DNA_DAMAGE_RESPONSE_AND_REPAIR_PROTEINS	106	2	516	2	0.041883	2	0
A375	REACTOME_PROCESSING_OF_CAPPED_INTRON_CONTAINING_PRE_MRNA	129	51	505	23	0.00108817	3	0
	REACTOME_MRNA_SPLICING	129	48	505	21	0.00299747	3	0
	REACTOME_RNA_POLYMERASE_II_TRANSCRIPTION_TERMINATION	129	13	505	8	0.00587113	3	0
	REACTOME_RHO_GTPASES_ACTIVATE_CIT	129	7	505	5	0.0135782	3	0
	REACTOME_TRANSPORT_OF_MATURE_TRANSCRIPT_TO_CYTOPLASM	129	12	505	7	0.0149808	3	0
	REACTOME_SEMA4D_IN_SEMAPHORIN_SIGNALING	129	5	505	4	0.0164535	3	0
	REACTOME_SEMA4D_INDUCED_CELL_MIGRATION_AND_GROWTH_CONE_COLLAPSE	129	5	505	4	0.0164535	3	0
	REACTOME_EPHA_MEDIATED_GROWTH_CONE_COLLAPSE	129	5	505	4	0.0164535	3	0
	REACTOME_RNA_POLYMERASE_II_TRANSCRIPTION	129	36	505	15	0.0210115	3	0
	REACTOME_RHO_GTPASES_ACTIVATE_ROCKS	129	8	505	5	0.0288156	3	0
GPiN.minus.G401	REACTOME_PROCESSING_OF_CAPPED_INTRON_CONTAINING_PRE_MRNA	89	34	407	15	0.00202724	4	2	FUS; HNRNPA2B1
	REACTOME_MRNA_SPLICING	89	33	407	14	0.00459407	4	2	FUS; HNRNPA2B1
	REACTOME_FGFR2_ALTERNATIVE_SPLICING	89	4	407	3	0.0342243	4	0
G401.minus.GPiN	REACTOME_TRIGLYCERIDE_CATABOLISM	35	3	393	2	0.0218695	0	0
	REACTOME_TRIGLYCERIDE_METABOLISM	35	3	393	2	0.0218695	0	0
	REACTOME_SMOOTH_MUSCLE_CONTRACTION	35	9	393	3	0.0375015	0	0
