# Supplementary material for: Genoppi is an open-source software for robust and standardized integration of proteomic and genetic data
Source: Nat Commun. 2021 May 10;12:2580. doi: 10.1038/s41467-021-22648-5 (PMC8110583; doi:10.1038/s41467-021-22648-5)
Supplement: Supplementary file 8 — Supplementary Data 6 [file 41467_2021_22648_MOESM8_ESM.xlsx]

## Sheet: Sheet1
Supplementary Data 6. Summary of TDP-43 interactors in GPiNs tested in validation experiments.
Interactor	log2 FC	FDR	# of imputed samples (out of 6 bait or IgG IP samples)	InWeb interactor	Interactor in other cell lines	ALS gene	Validated by wetern blot	Validated by recirpocal IP western blot
ARID3B	10.4651	0.00628924	3	No	Yes	No	No	n/a
ELAVL2	8.51778	0.00628924	3	Yes	No	No	Yes	n/a
PDE4DIP	8.30795	0.00628924	3	No	Yes	No	Yes	n/a
VCP	8.14153	0.00628924	2	Yes	Yes	Yes	Yes	n/a
RBMX	7.80089	0.00628924	2	Yes	Yes	No	Yes	Yes
ILF3	7.44523	0.00628924	3	Yes	Yes	No	Yes	n/a
SYNCRIP	7.239	0.00628924	3	Yes	Yes	No	No	n/a
FXR2	6.9842	0.00628924	3	No	Yes	No	Yes	n/a
HNRNPD	6.81635	0.00628924	2	No	Yes	No	Yes	n/a
CAMKV	6.85654	0.00644046	3	No	No	No	Yes	n/a
IGF2BP3	6.32338	0.00740496	0	No	Yes	No	Yes	n/a
MATR3	8.39294	0.00870045	3	Yes	Yes	Yes	Yes	No
BAIAP2	8.52945	0.00973923	3	No	Yes	No	Yes	n/a
FMR1	5.41002	0.00973923	3	No	Yes	No	Yes	n/a
FUS	4.59313	0.00973923	2	Yes	No	Yes	Yes	Yes
MARK3	4.32389	0.0124816	3	No	No	No	Yes	n/a
PARP1	5.66492	0.0129457	3	No	Yes	No	Yes	Faint band
HNRNPA3	7.5078	0.0159208	2	Yes	No	No	Yes	n/a
ATXN2	5.55136	0.018349	3	Yes	Yes	Yes	Yes	Yes
IGF2BP1	5.06344	0.018349	0	No	No	No	Yes	n/a
HNRNPA2B1	2.51555	0.0401934	0	Yes	No	Yes	Yes	n/a
HNRNPL	6.4829	0.0495919	2	No	Yes	No	Yes	n/a
ATXN2L	2.22664	0.0608878	0	Yes	Yes	No	Yes	n/a
