# Supplementary material for: Genoppi is an open-source software for robust and standardized integration of proteomic and genetic data
Source: Nat Commun. 2021 May 10;12:2580. doi: 10.1038/s41467-021-22648-5 (PMC8110583; doi:10.1038/s41467-021-22648-5)
Supplement: Supplementary file 9 — Supplementary Data 7 [file 41467_2021_22648_MOESM9_ESM.xlsx]

## Sheet: Description
Supplementary Data 7. Comparison of Genoppi vs. SAINTexpress analysis results for IP-MS data of 4 baits across 4 cell lines.
Sheet Name	Description
SAINTexpress_vs_Genoppi	Overlap of significant interactors identified by Genoppi (log2 FC > 0 & FDR <= 0.1) vs. SAINTexpress (BFDR <= 0.1)
[BAIT]vsIgG.[CELL]	16 sheets, each containing SAINTexpress-int analysis results for [BAIT] versus IgG control in cell line [CELL]

## Sheet: SAINTexpress_vs_Genoppi
Overlap of significant interactors identified by Genoppi (log2 FC > 0 & FDR <= 0.1) vs. SAINTexpress (BFDR <= 0.1) using bait ("Bait") vs. IgG control IP-MS data across cell lines ("Cell"). "Population": number of proteins detected by IP-MS, "Genoppi" and "SAINT": number of significant interactors identified by Genoppi or SAINTexpress, respectively, "Overlap": number of proteins identified as sig…
Bait	Cell	Population	Genoppi	SAINT	Overlap	Pvalue	Overlap/Genoppi %	Overlap/SAINT %
BCL2	GPiN	444	33	78	32	3.65587e-26	96.9697	41.0256
BCL2	G401	506	108	163	93	2.40118e-40	86.1111	57.0552
BCL2	T47D	518	88	148	75	4.92274e-35	85.2273	50.6757
BCL2	A375	508	137	213	132	1.74055e-57	96.3504	61.9718
MDM2	GPiN	410	35	62	27	2.32792e-18	77.1429	43.5484
MDM2	G401	466	84	118	68	6.90924e-34	80.9524	57.6271
MDM2	T47D	468	29	60	24	2.64364e-19	82.7586	40
MDM2	A375	460	105	131	101	1.79184e-68	96.1905	77.0992
PTEN	GPiN	504	71	84	48	6.86141e-27	67.6056	57.1429
PTEN	G401	629	168	170	122	2.46793e-51	72.619	71.7647
PTEN	T47D	642	219	97	88	7.0283e-37	40.1826	90.7216
PTEN	A375	616	189	239	166	5.04694e-65	87.8307	69.4561
TDP-43	GPiN	493	148	247	138	1.53084e-40	93.2432	55.8704
TDP-43	G401	534	94	212	92	7.98064e-41	97.8723	43.3962
TDP-43	T47D	516	106	222	104	3.64919e-43	98.1132	46.8468
TDP-43	A375	505	129	236	129	1.20006e-54	100	54.661

## Sheet: BCL2vsIgG.A375
Bait	Prey	PreyGene	Intensity	IntensitySum	AvgIntensity	NumReplicates	ctrlIntensity	AvgP	MaxP	TopoAvgP	TopoMaxP	SaintScore	OddsScore	FoldChange	BFDR	boosted_by
BCL2_bait	Q99700	ATXN2	8.365|9.090|9.197	26.652	8.884	3	.|.|.	1	1	1	1	1	12.45	41.362	0
BCL2_bait	Q9UKG1	APPL1	6.959|8.607|8.921	24.486	8.162	3	.|.|.	1	1	1	1	1	11.845	38	0
BCL2_bait	Q3MHD2	LSM12	3.224|4.504|4.702	12.43	4.143	3	.|.|.	1	1	1	1	1	11.409	19.29	0
BCL2_bait	P29401	TKT	1.548|2.774|2.292	6.615	2.205	3	0.156|.|0.091	1	1	1	1	1	11.718	18.574	0
BCL2_bait	Q8WWM7	ATXN2L	4.908|5.760|5.387	16.055	5.352	3	0.290|.|.	1	1	1	1	1	12.64	18.446	0
BCL2_bait	Q96RE7	NACC1	3.552|3.563|3.106	10.221	3.407	3	.|.|.	1	1	1	1	1	12.304	15.862	0
BCL2_bait	Q96I24	FUBP3	2.880|2.901|3.029	8.81	2.937	3	.|.|.	1	1	1	1	1	12.549	13.672	0
BCL2_bait	P07477	PRSS1	2.561|3.101|2.729	8.392	2.797	3	.|.|.	1	1	1	1	1	12.334	13.023	0
BCL2_bait	C9JLW8	MCRIP1	2.627|2.728|3.030	8.385	2.795	3	.|.|.	1	1	1	1	1	12.447	13.012	0
BCL2_bait	Q9HCE1	MOV10	4.012|4.903|2.887	11.803	3.934	3	0.328|0.343|0.313	1	1	1	1	1	11.238	11.991	0
BCL2_bait	Q9BUT9	MCRIP2	2.616|2.440|2.475	7.53	2.51	3	.|.|.	1	1	1	1	1	12.536	11.686	0
BCL2_bait	P10415	BCL2	2.315|2.654|2.256	7.224	2.408	3	.|.|.	1	1	1	1	1	12.436	11.212	0
BCL2_bait	Q92499	DDX1	2.610|2.984|3.028	8.622	2.874	3	0.241|0.361|0.220	1	1	1	1	1	12.819	10.748	0
BCL2_bait	P14866	HNRNPL	2.189|2.837|2.587	7.613	2.538	3	0.231|0.248|.	1	1	1	1	1	12.306	10.583	0
BCL2_bait	P43243	MATR3	2.154|2.405|2.247	6.806	2.269	3	.|.|.	1	1	1	1	1	12.48	10.563	0
BCL2_bait	Q92900	UPF1	1.836|2.536|2.373	6.745	2.248	3	.|.|.	1	1	1	1	1	11.619	10.468	0
BCL2_bait	Q86V48	LUZP1	2.317|2.164|2.288	6.769	2.256	3	.|0.223|.	1	1	1	1	1	12.901	10.112	0
BCL2_bait	E9PRG8	C11orf98	1.844|2.116|2.445	6.405	2.135	3	.|.|.	1	1	1	1	1	11.958	9.94	0
BCL2_bait	O43602	DCX	1.770|1.945|1.853	5.568	1.856	3	.|.|.	1	1	1	1	1	12.493	8.64	0
BCL2_bait	Q15717	ELAVL1	3.110|3.415|3.498	10.023	3.341	3	0.452|0.368|0.372	1	1	1	1	1	12.406	8.446	0
BCL2_bait	Q69YQ0	SPECC1L	1.130|1.739|1.008	3.878	1.293	3	0.249|0.181|0.081	1	1	1	1	1	8.192	8.406	0
BCL2_bait	O60506	SYNCRIP	1.592|2.166|2.009	5.767	1.922	3	0.220|0.256|.	1	1	1	1	1	12.063	8.113	0
BCL2_bait	Q12905	ILF2	1.395|1.848|1.843	5.087	1.696	3	.|.|.	1	1	1	1	1	11.648	7.895	0
BCL2_bait	Q07666	KHDRBS1	1.289|1.869|1.659	4.816	1.605	3	.|.|.	1	1	1	1	1	11.553	7.474	0
BCL2_bait	Q9Y520	PRRC2C	1.654|1.526|1.508	4.688	1.563	3	.|.|.	1	1	1	1	1	12.523	7.275	0
BCL2_bait	Q13428	TCOF1	9.347|9.867|9.983	29.196	9.732	3	1.137|1.404|1.547	1	1	1	1	1	12.528	7.2	0
BCL2_bait	Q6P1X5	TAF2	1.524|1.500|1.441	4.465	1.488	3	.|.|.	1	1	1	1	1	12.528	6.929	0
BCL2_bait	Q13151	HNRNPA0	1.547|1.868|1.608	5.023	1.674	3	0.328|0.310|0.147	1	1	1	1	1	13.446	6.8	0
BCL2_bait	Q9Y224	RTRAF	1.547|1.413|1.315	4.274	1.425	3	.|.|.	1	1	1	1	1	12.371	6.633	0
BCL2_bait	Q12906	ILF3	2.608|2.928|3.093	8.629	2.876	3	0.679|0.480|0.260	1	1	1	1	1	11.012	6.545	0
BCL2_bait	P51149	RAB7A	1.206|1.539|1.449	4.194	1.398	3	.|.|.	1	1	1	1	1	11.925	6.508	0
BCL2_bait	Q7Z406	MYH14	1.566|1.223|1.404	4.192	1.397	3	.|.|.	1	1	1	1	1	12.044	6.506	0
BCL2_bait	O14979	HNRNPDL	1.521|1.130|1.490	4.14	1.38	3	.|.|.	1	1	1	1	1	11.623	6.425	0
BCL2_bait	Q07021	C1QBP	1.071|1.459|1.591	4.121	1.374	3	.|.|.	1	1	1	1	1	10.829	6.395	0
BCL2_bait	P00558	PGK1	1.299|1.257|1.480	4.036	1.345	3	.|.|.	1	1	1	1	1	12.426	6.264	0
BCL2_bait	P52597	HNRNPF	1.979|1.063|0.926	3.968	1.323	3	.|.|.	1	1	1	1	1	9.753	6.158	0
BCL2_bait	Q8NCA5	FAM98A	2.165|2.755|2.612	7.532	2.511	3	0.476|0.329|0.442	1	1	1	1	1	12.149	6.113	0
BCL2_bait	Q7Z417	NUFIP2	6.439|8.066|7.146	21.651	7.217	3	1.338|1.211|1.194	1	1	1	1	1	12.183	5.792	0
BCL2_bait	Q14694	USP10	1.462|1.059|1.115	3.636	1.212	3	.|.|.	1	1	1	1	1	11.932	5.643	0
BCL2_bait	Q7L2E3	DHX30	0.907|1.395|1.327	3.629	1.21	3	.|.|.	1	1	1	1	1	10.271	5.632	0
BCL2_bait	Q13310	PABPC4	4.510|4.965|4.929	14.404	4.801	3	0.898|0.865|0.827	1	1	1	1	1	12.442	5.565	0
BCL2_bait	Q96AG4	LRRC59	0.916|1.206|1.366	3.489	1.163	3	.|.|.	1	1	1	1	1	10.978	5.414	0
BCL2_bait	O43143	DHX15	1.102|1.188|1.074	3.363	1.121	3	.|.|.	1	1	1	1	1	12.504	5.22	0
BCL2_bait	Q9NVI7	ATAD3A	1.137|1.099|1.098	3.334	1.111	3	.|.|.	1	1	1	1	1	12.556	5.174	0
BCL2_bait	Q7Z6B7	SRGAP1	1.012|1.294|1.006	3.313	1.104	3	.|.|.	1	1	1	1	1	12.33	5.141	0
BCL2_bait	Q86UE4	MTDH	0.989|1.166|1.150	3.306	1.102	3	.|.|.	1	1	1	1	1	12.212	5.13	0
BCL2_bait	P43358	MAGEA4	1.209|0.937|1.097	3.244	1.081	3	.|.|.	1	1	1	1	1	11.964	5.034	0
BCL2_bait	P46821	MAP1B	0.429|0.641|0.597	1.667	0.556	3	0.077|.|0.162	1	1	1	1	1	11.317	4.983	0
BCL2_bait	P42677	RPS27	0.930|1.162|1.095	3.188	1.063	3	.|.|.	1	1	1	1	1	12.041	4.947	0
BCL2_bait	P11940	PABPC1	7.756|9.362|8.392	25.51	8.503	3	1.812|1.732|1.690	1	1	1	1	1	12.312	4.876	0
BCL2_bait	Q9UHX1	PUF60	0.759|0.760|0.827	2.346	0.782	3	0.165|0.164|0.158	1	1	1	1	1	12.534	4.814	0
BCL2_bait	P38919	EIF4A3	1.104|1.106|0.839	3.05	1.017	3	.|.|.	1	1	1	1	1	11.503	4.733	0
BCL2_bait	Q9Y5A9	YTHDF2	0.809|1.022|1.168	2.999	1	3	.|.|.	1	1	1	1	1	11.307	4.654	0
BCL2_bait	Q09161	NCBP1	0.923|1.031|1.043	2.996	0.999	3	.|.|.	1	1	1	1	1	12.372	4.65	0
BCL2_bait	Q8IY81	FTSJ3	1.003|0.880|1.129	3.011	1.004	3	0.221|0.249|0.189	1	1	1	1	1	12.057	4.598	0
BCL2_bait	P42166	TMPO	1.115|0.865|0.974	2.954	0.985	3	.|.|.	1	1	1	1	1	12.075	4.584	0
BCL2_bait	Q9UQ80	PA2G4	1.208|0.621|0.959	2.788	0.929	3	0.197|0.244|0.180	1	1	1	1	1	8.379	4.525	0
BCL2_bait	P52907	CAPZA1	1.056|0.893|1.143	3.092	1.031	3	0.277|0.252|0.169	1	1	1	1	1	12.352	4.519	0
BCL2_bait	P26196	DDX6	5.683|6.780|6.711	19.174	6.391	3	1.551|1.471|1.271	1	1	1	1	1	12.151	4.482	0
BCL2_bait	O75531	BANF1	1.128|1.098|0.645	2.871	0.957	3	.|.|.	1	1	1	1	1	8.416	4.455	0
BCL2_bait	Q6PKG0	LARP1	2.806|3.317|3.422	9.546	3.182	3	0.775|0.727|0.652	1	1	1	1	1	12.095	4.441	0
BCL2_bait	Q04637	EIF4G1	1.718|1.889|1.934	5.541	1.847	3	0.328|0.536|.	1	1	1	1	1	12.449	4.406	0
BCL2_bait	P12956	XRCC6	1.005|0.727|0.904	2.636	0.879	3	0.168|0.221|0.217	1	1	1	1	1	11.536	4.387	0
BCL2_bait	Q92734	TFG	1.813|2.322|1.967	6.102	2.034	3	0.385|0.509|0.542	1	1	1	1	1	12.29	4.296	0
BCL2_bait	Q9UPW5	AGTPBP1	0.852|1.087|0.781	2.721	0.907	3	.|.|.	1	1	1	1	1	11.953	4.223	0
BCL2_bait	P27635	RPL10	2.383|2.008|2.032	6.423	2.141	3	0.573|0.538|0.443	1	1	1	1	1	12.444	4.159	0
BCL2_bait	O15234	CASC3	1.078|0.806|0.784	2.668	0.889	3	.|.|.	1	1	1	1	1	12.14	4.14	0
BCL2_bait	P62995	TRA2B	0.906|0.978|0.742	2.626	0.875	3	.|.|.	1	1	1	1	1	11.772	4.075	0
BCL2_bait	P11387	TOP1	1.785|2.138|2.177	6.099	2.033	3	0.506|0.522|0.487	1	1	1	1	1	12.061	4.025	0
BCL2_bait	P17844	DDX5	3.618|3.435|3.849	10.903	3.634	3	0.992|0.970|0.815	1	1	1	1	1	12.401	3.941	0
BCL2_bait	O43390	HNRNPR	0.854|0.582|1.098	2.534	0.845	3	.|.|.	1	1	1	1	1	7.794	3.932	0
BCL2_bait	O43707	ACTN4	0.895|0.592|1.006	2.493	0.831	3	.|.|.	1	1	1	1	1	8.229	3.869	0
BCL2_bait	Q00577	PURA	0.746|0.606|1.141	2.492	0.831	3	.|.|.	1	1	1	1	1	8.73	3.868	0
BCL2_bait	P38159	RBMX	1.705|1.888|1.830	5.423	1.808	3	0.440|0.538|0.471	1	1	1	1	1	12.104	3.758	0
BCL2_bait	P15880	RPS2	2.946|2.771|2.745	8.462	2.821	3	0.830|0.878|0.602	1	1	1	1	1	12.372	3.711	0
BCL2_bait	Q13523	PRPF4B	0.649|0.612|0.779	2.039	0.68	3	0.196|.|0.171	1	1	1	1	1	12.153	3.71	0
BCL2_bait	O00571	DDX3X	2.126|2.335|2.073	6.533	2.178	3	0.649|0.547|0.571	1	1	1	1	1	12.067	3.707	0
BCL2_bait	Q9P2E9	RRBP1	0.573|0.899|0.866	2.339	0.78	3	.|.|.	1	1	1	1	1	7.426	3.629	0
BCL2_bait	Q9NR30	DDX21	0.919|0.970|0.807	2.696	0.899	3	.|0.248|.	1	1	1	1	1	11.91	3.626	0
BCL2_bait	O94832	MYO1D	0.673|0.806|0.834	2.313	0.771	3	.|.|.	1	1	1	1	1	10.69	3.59	0
BCL2_bait	Q9BYJ9	YTHDF1	0.909|0.699|0.702	2.31	0.77	3	.|.|.	1	1	1	1	1	11.222	3.584	0
BCL2_bait	Q9NUL3	STAU2	0.775|0.806|0.712	2.293	0.764	3	.|.|.	1	1	1	1	1	11.45	3.559	0
BCL2_bait	P07339	CTSD	0.360|0.192|0.246	0.798	0.266	3	0.076|.|.	0.996	1	0.996	1	0.996	4.495	3.518	0
BCL2_bait	P05023	ATP1A1	0.771|0.674|0.805	2.25	0.75	3	.|.|.	1	1	1	1	1	10.721	3.492	0
BCL2_bait	O95425	SVIL	0.869|0.594|0.719	2.182	0.727	3	.|.|.	1	1	1	1	1	8.286	3.387	0
BCL2_bait	P29558	RBMS1	0.599|0.850|0.709	2.158	0.719	3	.|.|.	1	1	1	1	1	8.497	3.349	0
BCL2_bait	P48634	PRRC2A	0.650|0.767|0.715	2.131	0.71	3	.|.|.	1	1	1	1	1	10.121	3.308	0
BCL2_bait	Q8N5F7	NKAP	0.673|0.718|0.726	2.116	0.705	3	.|.|.	1	1	1	1	1	10.682	3.284	0
BCL2_bait	Q07812	BAX	0.709|0.738|0.647	2.095	0.698	3	.|.|.	1	1	1	1	1	10.053	3.251	0
BCL2_bait	Q9Y2J2	EPB41L3	1.484|1.917|1.868	5.268	1.756	3	0.533|0.607|0.491	1	1	1	1	1	8.079	3.244	0
BCL2_bait	Q9Y3I0	RTCB	3.329|3.759|3.568	10.657	3.552	3	1.046|1.116|1.130	1	1	1	1	1	10.176	3.239	0
BCL2_bait	Q9Y490	TLN1	0.773|0.506|0.795	2.075	0.692	3	.|.|.	0.993	1	0.993	1	0.993	3.777	3.22	0
BCL2_bait	Q2NL82	TSR1	1.643|1.996|1.902	5.542	1.847	3	0.590|0.800|0.402	0.999	1	0.999	1	0.999	6.324	3.214	0
BCL2_bait	P52272	HNRNPM	4.565|5.653|5.456	15.674	5.225	3	1.864|1.706|1.396	1	1	1	1	1	8.398	3.179	0
BCL2_bait	Q86V81	ALYREF	1.352|1.235|1.236	3.823	1.274	3	0.446|0.450|0.330	1	1	1	1	1	10.805	3.15	0
BCL2_bait	Q9P0K7	RAI14	0.770|0.831|0.918	2.519	0.84	3	0.231|0.293|0.285	1	1	1	1	1	9.129	3.131	0
BCL2_bait	Q13126	MTAP	0.667|0.626|0.720	2.013	0.671	3	.|.|.	1	1	1	1	1	9.413	3.124	0
BCL2_bait	P18583	SON	0.565|0.677|0.741	1.983	0.661	3	.|.|.	1	1	1	1	1	7.053	3.078	0
BCL2_bait	O95793	STAU1	0.772|0.512|0.681	1.965	0.655	3	.|.|.	0.995	1	0.995	1	0.995	4.148	3.049	0
BCL2_bait	Q00839	HNRNPU	5.035|4.354|5.068	14.457	4.819	3	1.914|1.563|1.321	1	1	1	1	1	9.533	3.048	0
BCL2_bait	P24534	EEF1B2	0.592|0.663|0.699	1.954	0.651	3	.|.|.	1	1	1	1	1	8.232	3.033	0
BCL2_bait	P11216	PYGB	1.483|1.092|1.356	3.931	1.31	3	0.413|0.539|0.376	1	1	1	1	1	7.792	2.998	0
BCL2_bait	Q14103	HNRNPD	1.833|2.363|2.337	6.532	2.177	3	0.907|0.720|0.594	1	1	1	1	1	8.945	2.986	0
BCL2_bait	P04844	RPN2	1.076|0.715|0.984	2.775	0.925	3	0.276|0.357|.	1	1	1	1	1	6.524	2.944	0
BCL2_bait	Q96HS1	PGAM5	1.783|1.799|1.572	5.154	1.718	3	0.543|0.604|0.614	1	1	1	1	1	7.557	2.931	0
BCL2_bait	Q02878	RPL6	3.505|3.972|3.720	11.197	3.732	3	1.482|1.373|1.031	1	1	1	1	1	9.619	2.916	0
BCL2_bait	Q92841	DDX17	5.263|5.463|5.409	16.135	5.378	3	1.864|1.901|1.800	1	1	1	1	1	8.873	2.9	0
BCL2_bait	Q9BUJ2	HNRNPUL1	3.319|3.030|3.144	9.493	3.164	3	1.464|1.033|0.906	1	1	1	1	1	10.546	2.849	0
BCL2_bait	P83731	RPL24	1.883|1.500|1.780	5.163	1.721	3	0.705|0.669|0.467	1	1	1	1	1	9.075	2.849	0
BCL2_bait	P05387	RPLP2	2.248|2.925|2.507	7.68	2.56	3	1.084|0.984|0.690	1	1	1	1	1	8.092	2.834	0
BCL2_bait	P46781	RPS9	2.229|2.299|2.183	6.71	2.237	3	0.802|0.851|0.743	1	1	1	1	1	8.059	2.806	0
BCL2_bait	P55209	NAP1L1	1.506|1.180|1.370	4.055	1.352	3	0.430|0.591|0.440	1	1	1	1	1	6.848	2.806	0
BCL2_bait	Q96PK6	RBM14	1.836|2.149|2.042	6.027	2.009	3	0.881|0.638|0.656	1	1	1	1	1	7.861	2.801	0
BCL2_bait	Q9NZB2	FAM120A	2.006|2.248|2.243	6.497	2.166	3	0.867|0.788|0.697	0.999	1	0.999	1	0.999	6.42	2.774	0
BCL2_bait	Q9UN86	G3BP2	2.781|2.835|2.596	8.212	2.737	3	1.109|1.132|0.779	1	1	1	1	1	9.489	2.758	0
BCL2_bait	P51116	FXR2	1.930|1.902|2.060	5.892	1.964	3	0.872|0.675|0.628	1	1	1	1	1	8.304	2.738	0
BCL2_bait	Q13263	TRIM28	0.998|0.844|1.005	2.847	0.949	3	0.349|0.378|0.323	0.997	1	0.997	1	0.997	4.59	2.716	0
BCL2_bait	Q9UPQ9	TNRC6B	0.590|0.511|0.635	1.737	0.579	3	.|.|.	0.995	1	0.995	1	0.995	4.127	2.696	0
BCL2_bait	P84098	RPL19	1.896|2.019|2.161	6.076	2.025	3	0.851|0.789|0.632	0.999	1	0.999	1	0.999	5.894	2.694	0
BCL2_bait	Q71U36	TUBA1A	7.353|8.737|7.856	23.946	7.982	3	2.796|3.211|2.919	0.998	1	0.998	1	0.998	5.348	2.687	0
BCL2_bait	P61978	HNRNPK	5.305|5.836|6.104	17.244	5.748	3	2.242|2.361|1.886	0.998	1	0.998	1	0.998	5.205	2.67	0
BCL2_bait	P40939	HADHA	0.750|0.699|0.924	2.373	0.791	3	0.408|0.290|0.233	0.992	1	0.992	1	0.992	3.831	2.617	0
BCL2_bait	Q9NZI8	IGF2BP1	3.254|3.982|3.921	11.157	3.719	3	1.862|1.401|1.121	0.995	1	0.995	1	0.995	4.198	2.601	0
BCL2_bait	O14950	MYL12B	3.807|4.150|4.445	12.401	4.134	3	1.481|1.819|1.536	0.993	1	0.993	1	0.993	3.998	2.575	0
BCL2_bait	Q01844	EWSR1	3.399|3.191|3.157	9.747	3.249	3	1.161|1.279|1.353	0.998	1	0.998	1	0.998	5.663	2.575	0
BCL2_bait	P62241	RPS8	3.383|3.547|3.629	10.559	3.52	3	1.566|1.441|1.156	0.998	0.999	0.998	0.999	0.998	5.335	2.557	0
BCL2_bait	P35637	FUS	4.889|5.068|4.989	14.946	4.982	3	2.065|2.012|1.784	0.998	0.999	0.998	0.999	0.998	5.729	2.555	0
BCL2_bait	O00425	IGF2BP3	2.486|2.799|2.868	8.153	2.718	3	1.390|0.950|0.918	0.999	1	0.999	1	0.999	6.064	2.549	0
BCL2_bait	P31943	HNRNPH1	3.596|3.888|3.827	11.312	3.771	3	1.497|1.638|1.338	0.996	0.999	0.996	0.999	0.996	4.658	2.538	0
BCL2_bait	P36578	RPL4	3.975|4.120|3.880	11.974	3.991	3	1.615|1.692|1.458	0.996	0.999	0.996	0.999	0.996	5.004	2.518	0
BCL2_bait	P0DMV9	HSPA1B	1.569|1.592|1.533	4.694	1.565	3	0.569|0.820|0.564	1	1	1	1	1	8.216	2.442	0
BCL2_bait	P26599	PTBP1	1.675|2.740|2.460	6.874	2.291	3	0.951|0.329|0.409	0.987	0.999	0.987	0.999	0.987	3.295	4.546	0.001
BCL2_bait	Q08211	DHX9	2.242|3.443|2.754	8.439	2.813	3	1.182|0.867|0.493	0.991	1	0.991	1	0.991	3.675	3.533	0.001
BCL2_bait	Q96JE9	MAP6	0.771|0.500|0.684	1.954	0.651	3	.|.|.	0.989	1	0.989	1	0.989	3.352	3.033	0.001
BCL2_bait	P68133	ACTA1	2.808|3.924|4.428	11.159	3.72	3	1.157|1.551|1.150	0.99	1	0.99	1	0.99	3.451	2.922	0.001
BCL2_bait	Q6UVK1	CSPG4	0.682|0.480|0.607	1.768	0.589	3	0.190|0.241|0.191	0.989	1	0.989	1	0.989	3.38	2.859	0.001
BCL2_bait	Q9UGY1	NOL12	1.011|0.799|1.075	2.885	0.962	3	0.339|0.490|0.304	0.978	1	0.978	1	0.978	2.655	2.601	0.001
BCL2_bait	P48681	NES	4.189|5.049|4.825	14.063	4.688	3	1.753|1.806|1.904	0.984	1	0.984	1	0.984	2.998	2.576	0.001
BCL2_bait	P35580	MYH10	7.703|8.536|9.007	25.246	8.415	3	3.364|3.513|3.175	0.983	1	0.983	1	0.983	2.984	2.514	0.001
BCL2_bait	Q9Y2W1	THRAP3	1.481|1.346|1.532	4.359	1.453	3	0.640|0.520|0.597	0.984	0.999	0.984	0.999	0.984	3.06	2.489	0.001
BCL2_bait	P62158	P62158	1.332|1.312|1.286	3.93	1.31	3	0.522|0.747|0.378	0.98	0.985	0.98	0.985	0.98	3.583	2.479	0.001
BCL2_bait	P09211	GSTP1	1.940|1.317|1.705	4.961	1.654	3	0.593|0.769|0.355	0.976	1	0.976	1	0.976	2.599	3.033	0.002
BCL2_bait	P19474	TRIM21	1.010|1.451|1.316	3.777	1.259	3	0.355|0.573|0.526	0.961	1	0.961	1	0.961	2.015	2.652	0.002
BCL2_bait	Q9Y3U8	RPL36	1.116|0.892|0.992	2.999	1	3	0.446|0.384|0.358	0.971	1	0.971	1	0.971	2.4	2.536	0.002
BCL2_bait	P51114	FXR1	2.637|3.133|2.534	8.305	2.768	3	1.050|1.143|1.221	0.945	1	0.945	1	0.945	1.899	2.438	0.002
BCL2_bait	Q13283	G3BP1	4.128|3.702|4.112	11.942	3.981	3	2.259|1.712|1.417	0.955	0.998	0.955	0.998	0.955	1.903	2.258	0.002
BCL2_bait	Q07955	SRSF1	1.262|1.945|1.814	5.022	1.674	3	0.797|0.574|0.490	0.933	1	0.933	1	0.933	1.371	2.757	0.003
BCL2_bait	P62861	FAU	4.367|5.688|6.356	16.411	5.47	3	2.017|2.115|1.853	0.925	1	0.925	1	0.925	1.238	2.746	0.003
BCL2_bait	Q15366	PCBP2	1.280|1.004|0.937	3.221	1.074	3	0.470|0.512|0.372	0.913	1	0.913	1	0.913	1.205	2.402	0.004
BCL2_bait	P62847	RPS24	5.603|5.993|6.605	18.2	6.067	3	2.373|2.703|2.585	0.921	0.999	0.921	0.999	0.921	1.316	2.379	0.004
BCL2_bait	Q9Y608	LRRFIP2	0.391|0.419|0.425	1.235	0.412	3	0.284|0.104|0.108	0.898	0.918	0.898	0.918	0.898	1.872	2.797	0.005
BCL2_bait	P51991	HNRNPA3	2.000|2.191|1.877	6.068	2.023	3	1.221|0.817|0.755	0.896	0.997	0.896	0.997	0.896	1.03	2.223	0.005
BCL2_bait	P31942	HNRNPH3	0.464|1.248|1.096	2.809	0.936	3	.|.|.	0.888	1	0.888	1	0.888	0.681	4.359	0.006
BCL2_bait	P49368	CCT3	0.561|0.644|0.741	1.946	0.649	3	0.253|0.383|0.125	0.887	0.959	0.887	0.959	0.887	1.357	2.827	0.007
BCL2_bait	P46776	RPL27A	2.969|2.948|2.955	8.872	2.957	3	1.473|1.198|1.310	0.878	0.893	0.878	0.893	0.878	1.868	2.237	0.007
BCL2_bait	Q9Y3F4	STRAP	0.677|0.461|0.800	1.938	0.646	3	.|.|.	0.867	1	0.867	1	0.867	0.404	3.007	0.008
BCL2_bait	P62899	RPL31	2.357|3.014|3.052	8.423	2.808	3	1.442|1.312|0.827	0.866	0.998	0.866	0.998	0.866	0.415	2.419	0.009
BCL2_bait	P12236	SLC25A6	0.410|0.913|1.029	2.352	0.784	3	.|.|.	0.838	1	0.838	1	0.838	0.06	3.65	0.01
BCL2_bait	P23381	WARS	0.772|0.418|0.663	1.853	0.618	3	.|.|.	0.838	1	0.838	1	0.838	0.06	2.876	0.011
BCL2_bait	Q9NX58	LYAR	0.454|0.614|0.568	1.636	0.545	3	.|.|.	0.838	1	0.838	1	0.838	0.06	2.539	0.012
BCL2_bait	Q16629	SRSF7	0.973|1.684|1.262	3.919	1.306	3	0.497|0.517|0.449	0.838	1	0.838	1	0.838	0.06	2.682	0.013
BCL2_bait	P84103	SRSF3	2.237|1.835|2.319	6.392	2.131	3	0.982|0.994|0.764	0.836	0.998	0.836	0.998	0.836	0.06	2.35	0.014
BCL2_bait	P30041	PRDX6	0.520|0.503|0.413	1.436	0.479	3	.|.|.	0.826	0.991	0.826	0.991	0.826	0.06	2.229	0.014
BCL2_bait	Q07020	RPL18	1.779|2.104|1.932	5.815	1.938	3	1.007|0.781|0.777	0.814	0.996	0.814	0.996	0.814	0.06	2.284	0.015
BCL2_bait	Q14671	PUM1	0.597|0.487|0.438	1.522	0.507	3	.|.|.	0.813	1	0.813	1	0.813	0.06	2.362	0.017
BCL2_bait	P32969	RPL9	3.487|2.984|3.131	9.602	3.201	3	1.366|1.578|1.266	0.812	0.996	0.812	0.996	0.812	0.22	2.29	0.018
BCL2_bait	P39023	RPL3	3.759|3.124|2.552	9.435	3.145	3	1.647|1.596|0.840	0.791	0.995	0.791	0.995	0.791	-0.233	2.415	0.019
BCL2_bait	P62249	RPS16	4.011|4.468|4.558	13.036	4.345	3	2.101|1.984|1.888	0.785	0.945	0.785	0.945	0.785	0.06	2.185	0.02
BCL2_bait	Q6WCQ1	MPRIP	1.571|1.815|1.768	5.154	1.718	3	0.720|0.772|0.901	0.772	0.94	0.772	0.94	0.772	0.06	2.164	0.021
BCL2_bait	Q6ZUT1	NKAPD1	0.554|0.585|0.539	1.678	0.559	3	0.318|0.277|0.224	0.762	0.969	0.762	0.969	0.762	-0.118	2.07	0.022
BCL2_bait	P46777	RPL5	1.491|1.004|1.491	3.986	1.329	3	0.425|0.965|0.446	0.706	0.939	0.706	0.939	0.706	-1.149	2.34	0.023
BCL2_bait	Q96GU1	PAGE5	0.371|0.533|0.561	1.465	0.488	3	.|.|.	0.68	0.999	0.68	0.999	0.68	-3.07	2.273	0.025
BCL2_bait	P62910	RPL32	0.412|0.424|0.660	1.497	0.499	3	.|.|.	0.677	1	0.677	1	0.677	0.06	2.322	0.027
BCL2_bait	P52943	CRIP2	0.636|0.352|0.634	1.621	0.54	3	0.153|0.197|0.222	0.672	1	0.672	1	0.672	-4.031	2.865	0.028
BCL2_bait	Q14157	UBAP2L	1.845|1.765|1.660	5.27	1.757	3	0.920|0.847|0.713	0.671	0.891	0.671	0.891	0.671	0.06	2.136	0.03
BCL2_bait	P11137	MAP2	0.610|0.928|1.077	2.615	0.872	3	.|0.300|0.387	0.668	1	0.668	1	0.668	-5.799	2.559	0.032
BCL2_bait	P42694	HELZ	0.607|0.327|0.817	1.75	0.583	3	.|.|.	0.667	1	0.667	1	0.667	-6.921	2.717	0.034
BCL2_bait	P07737	PFN1	1.971|1.106|2.039	5.115	1.705	3	0.599|0.941|0.641	0.667	1	0.667	1	0.667	-8.807	2.394	0.035
BCL2_bait	Q9NYL9	TMOD3	0.195|0.554|0.454	1.203	0.401	3	.|0.123|0.185	0.667	1	0.667	1	0.667	-11.726	2.656	0.037
BCL2_bait	Q06787	FMR1	.|0.868|0.561	1.644	0.548	3	0.166|0.163|0.115	0.667	1	0.667	1	0.667	-9.834	3.751	0.039
BCL2_bait	O00299	CLIC1	0.701|.|0.790	1.706	0.569	3	.|.|.	0.667	1	0.667	1	0.667	-12.44	2.647	0.04
BCL2_bait	Q6NYC8	PPP1R18	0.627|.|0.741	1.583	0.528	3	.|.|.	0.667	1	0.667	1	0.667	-12.44	2.456	0.042
BCL2_bait	P14649	MYL6B	.|0.605|0.626	1.445	0.482	3	.|.|.	0.667	1	0.667	1	0.667	-12.44	2.243	0.043
BCL2_bait	P08493	MGP	.|0.466|0.619	1.3	0.433	3	0.187|.|.	0.667	1	0.667	1	0.667	-12.191	2.321	0.045
BCL2_bait	P17480	UBTF	0.285|0.574|0.610	1.468	0.489	3	.|.|.	0.666	1	0.666	1	0.666	-9.938	2.279	0.047
BCL2_bait	Q16643	DBN1	0.745|0.249|0.750	1.744	0.581	3	0.260|0.360|0.368	0.666	0.998	0.666	0.998	0.666	-12.44	1.787	0.048
BCL2_bait	P49327	FASN	0.727|0.226|0.514	1.467	0.489	3	0.141|0.286|0.137	0.665	1	0.665	1	0.665	-5.261	2.766	0.05
BCL2_bait	P04075	ALDOA	1.944|1.081|1.876	4.901	1.634	3	0.612|1.029|0.808	0.664	0.998	0.664	0.998	0.664	-11.417	2.047	0.051
BCL2_bait	O95996	APC2	0.499|0.422|0.404	1.324	0.441	3	.|.|.	0.663	0.965	0.663	0.965	0.663	0.039	2.055	0.053
BCL2_bait	Q9BY77	POLDIP3	0.337|0.550|0.516	1.402	0.467	3	.|.|.	0.663	0.998	0.663	0.998	0.663	-6.116	2.176	0.054
BCL2_bait	Q92804	TAF15	2.169|1.888|1.980	6.038	2.013	3	0.945|0.980|0.942	0.652	0.925	0.652	0.925	0.652	0.06	2.106	0.056
BCL2_bait	P30050	RPL12	2.040|1.892|1.865	5.797	1.932	3	1.131|0.961|0.769	0.647	0.989	0.647	0.989	0.647	-0.496	2.052	0.057
BCL2_bait	P50914	RPL14	1.839|1.363|1.629	4.831	1.61	3	0.933|0.813|0.583	0.646	0.999	0.646	0.999	0.646	-3.895	2.114	0.059
BCL2_bait	P24752	ACAT1	0.397|0.677|0.469	1.544	0.515	3	0.202|0.244|.	0.639	1	0.639	1	0.639	-4.345	2.318	0.06
BCL2_bait	P19338	NCL	3.319|3.095|3.305	9.719	3.24	3	1.570|1.687|1.393	0.566	0.611	0.566	0.611	0.566	0.06	2.097	0.062
BCL2_bait	P40429	RPL13A	0.381|0.470|0.474	1.326	0.442	3	.|.|.	0.564	0.821	0.564	0.821	0.564	-2.153	2.057	0.064
BCL2_bait	O60716	CTNND1	0.446|0.669|0.383	1.499	0.5	3	.|.|.	0.547	1	0.547	1	0.547	-1.937	2.326	0.066
BCL2_bait	P50991	CCT4	0.888|.|0.763	1.865	0.622	3	0.474|0.437|0.201	0.544	0.914	0.544	0.914	0.544	-11.646	1.792	0.068
BCL2_bait	P07196	NEFL	1.233|1.085|1.112	3.431	1.144	3	0.741|0.631|0.390	0.526	0.836	0.526	0.836	0.526	-0.764	2.017	0.07
BCL2_bait	P14625	HSP90B1	2.900|1.956|2.162	7.018	2.339	3	1.110|1.374|0.827	0.521	1	0.521	1	0.521	-3.118	2.166	0.072
BCL2_bait	P09874	PARP1	0.367|0.412|0.721	1.501	0.5	3	.|.|.	0.516	1	0.516	1	0.516	-3.413	2.329	0.074
BCL2_bait	P62913	RPL11	3.591|3.492|3.514	10.597	3.532	3	1.962|1.796|1.677	0.515	0.515	0.515	0.515	0.515	0.06	1.954	0.076
BCL2_bait	P62244	RPS15A	2.493|2.630|2.567	7.69	2.563	3	1.509|1.204|1.147	0.515	0.515	0.515	0.515	0.515	0.06	2.007	0.078
BCL2_bait	P38646	HSPA9	2.777|2.482|2.742	8.002	2.667	3	1.072|1.571|1.458	0.515	0.821	0.515	0.821	0.515	-4.166	1.977	0.08
BCL2_bait	P18077	RPL35A	0.744|.|0.436	1.395	0.465	3	.|.|.	0.505	1	0.505	1	0.505	-12.44	2.165	0.082
BCL2_bait	P09012	SNRPA	0.712|.|0.453	1.38	0.46	3	.|.|.	0.505	1	0.505	1	0.505	-12.44	2.142	0.084
BCL2_bait	P14618	PKM	5.267|3.096|4.150	12.513	4.171	3	2.071|2.478|1.794	0.505	0.998	0.505	0.998	0.505	-8.078	1.99	0.086
BCL2_bait	P62906	RPL10A	2.675|2.237|2.068	6.979	2.326	3	1.127|1.216|1.208	0.498	0.915	0.498	0.915	0.498	-2.677	1.967	0.088
BCL2_bait	P60842	EIF4A1	2.515|1.857|2.515	6.887	2.296	3	1.161|1.271|1.044	0.486	0.728	0.486	0.728	0.486	-5.376	1.987	0.09
BCL2_bait	O95994	AGR2	0.267|.|0.211	0.692	0.231	3	0.067|0.096|0.176	0.48	0.9	0.48	0.9	0.48	0.16	2.215	0.092
BCL2_bait	Q8NE71	ABCF1	0.322|0.486|0.443	1.251	0.417	3	.|.|.	0.478	0.917	0.478	0.917	0.478	-7.295	1.941	0.094
BCL2_bait	Q562R1	ACTBL2	2.806|2.921|3.775	9.503	3.168	3	1.357|1.836|1.601	0.466	0.984	0.466	0.984	0.466	-2.245	1.997	0.096
BCL2_bait	P22626	HNRNPA2B1	7.120|7.696|6.972	21.787	7.262	3	5.993|3.365|2.537	0.454	0.61	0.454	0.61	0.454	-0.622	1.956	0.098
BCL2_bait	Q15084	PDIA6	0.755|0.674|0.719	2.148	0.716	3	0.325|0.435|0.349	0.445	0.515	0.445	0.515	0.445	-0.823	1.953	0.1
BCL2_bait	P61204	ARF3	0.566|.|0.192	0.973	0.324	3	0.095|0.185|0.068	0.44	1	0.44	1	0.44	-0.752	3.048	0.102
BCL2_bait	P04083	ANXA1	3.370|2.555|2.655	8.58	2.86	3	1.438|1.620|1.159	0.405	0.998	0.405	0.998	0.405	-2.875	2.054	0.104
BCL2_bait	Q02543	RPL18A	0.249|0.534|0.387	1.17	0.39	3	.|.|.	0.388	0.996	0.388	0.996	0.388	-11.773	1.816	0.106
BCL2_bait	P63167	DYNLL1	0.387|0.530|.	1.132	0.377	3	.|.|.	0.387	0.995	0.387	0.995	0.387	-12.44	1.757	0.109
BCL2_bait	Q16352	INA	2.047|2.234|2.434	6.715	2.238	3	1.321|1.197|1.021	0.364	0.515	0.364	0.515	0.364	-2.736	1.908	0.111
BCL2_bait	P08238	HSP90AB1	5.082|3.520|4.168	12.77	4.257	3	2.079|2.422|2.387	0.357	0.843	0.357	0.843	0.357	-6.659	1.858	0.114
BCL2_bait	P62829	RPL23	1.892|2.382|2.429	6.704	2.235	3	1.134|1.336|1.144	0.344	0.515	0.344	0.515	0.344	-5.966	1.861	0.116
BCL2_bait	P05386	RPLP1	.|0.490|0.379	1.084	0.361	3	.|.|.	0.342	0.938	0.342	0.938	0.342	-12.44	1.683	0.118
BCL2_bait	P61353	RPL27	2.473|1.785|1.474	5.731	1.91	3	1.216|0.854|1.002	0.336	0.999	0.336	0.999	0.336	-9.071	1.885	0.121
BCL2_bait	P07900	HSP90AA1	1.847|0.914|1.178	3.939	1.313	3	0.657|0.834|0.680	0.335	0.998	0.335	0.998	0.335	-10.646	1.824	0.123
BCL2_bait	Q15019	SEPTIN2	0.581|0.309|0.332	1.221	0.407	3	.|.|.	0.334	1	0.334	1	0.334	-8.311	1.896	0.126
BCL2_bait	P28799	GRN	1.257|0.661|0.389	2.308	0.769	3	0.445|0.303|0.409	0.334	1	0.334	1	0.334	-12.43	2.022	0.128
BCL2_bait	P62937	PPIA	3.674|1.469|1.585	6.727	2.242	3	0.961|1.405|1.273	0.333	1	0.333	1	0.333	-11.634	1.873	0.13
BCL2_bait	Q15393	SF3B3	0.345|0.425|0.834	1.604	0.535	3	0.305|.|0.289	0.333	1	0.333	1	0.333	-12.052	1.801	0.133
BCL2_bait	Q9HCM4	EPB41L5	1.366|0.237|.	1.817	0.606	3	.|.|.	0.333	1	0.333	1	0.333	-12.44	2.82	0.135
BCL2_bait	P48735	IDH2	0.460|.|.	0.889	0.296	3	.|0.162|.	0.333	1	0.333	1	0.333	-11.52	1.833	0.137
BCL2_bait	Q9BXH1	BBC3	.|.|0.694	1.123	0.374	3	.|.|.	0.333	1	0.333	1	0.333	-12.44	1.743	0.14
BCL2_bait	P24844	MYL9	0.688|.|.	1.118	0.373	3	.|.|.	0.333	1	0.333	1	0.333	-12.44	1.735	0.142
BCL2_bait	Q13813	SPTAN1	0.647|.|0.174	1.036	0.345	3	.|.|.	0.333	1	0.333	1	0.333	-12.44	1.608	0.144
BCL2_bait	P40227	CCT6A	0.912|0.254|0.402	1.568	0.523	3	0.365|0.415|0.280	0.333	1	0.333	1	0.333	-12.44	1.5	0.147
BCL2_bait	Q0VF96	CGNL1	.|0.561|.	0.99	0.33	3	.|.|.	0.333	0.999	0.333	0.999	0.333	-12.44	1.537	0.149
BCL2_bait	Q9UMS4	PRPF19	0.532|0.342|.	1.089	0.363	3	.|.|.	0.333	0.995	0.333	0.995	0.333	-12.44	1.69	0.151
BCL2_bait	P24539	ATP5PB	0.806|0.152|0.218	1.176	0.392	3	0.276|0.358|0.303	0.333	0.999	0.333	0.999	0.333	-12.44	1.263	0.153
BCL2_bait	Q9P258	RCC2	0.261|0.337|0.537	1.135	0.378	3	.|.|.	0.333	0.996	0.333	0.996	0.333	-11.229	1.761	0.155
BCL2_bait	P63244	RACK1	1.333|0.493|0.424	2.25	0.75	3	0.743|0.439|.	0.33	0.991	0.33	0.991	0.33	-12.44	1.313	0.157
BCL2_bait	Q9UJV9	DDX41	.|0.499|.	0.928	0.309	3	.|0.225|.	0.329	0.986	0.329	0.986	0.329	-12.44	1.378	0.16
BCL2_bait	P48047	ATP5PO	0.972|0.956|1.494	3.422	1.141	3	0.567|0.660|0.671	0.328	0.981	0.328	0.981	0.328	-7.042	1.808	0.162
BCL2_bait	O14974	PPP1R12A	1.132|0.894|1.457	3.483	1.161	3	0.837|0.668|0.546	0.325	0.975	0.325	0.975	0.325	-11.111	1.724	0.164
BCL2_bait	Q15233	NONO	7.790|7.660|6.682	22.132	7.377	3	6.546|3.368|2.901	0.322	0.442	0.322	0.442	0.322	-1.932	1.845	0.166
BCL2_bait	Q99623	PHB2	1.419|0.484|0.432	2.334	0.778	3	0.335|0.986|0.335	0.312	0.896	0.312	0.896	0.312	-4.241	1.621	0.168
BCL2_bait	P18124	RPL7	3.207|3.158|3.425	9.79	3.263	3	1.605|1.958|1.743	0.295	0.515	0.295	0.515	0.295	-1.794	1.851	0.17
BCL2_bait	Q8NC51	SERBP1	1.404|0.897|0.968	3.269	1.09	3	0.678|0.819|0.570	0.292	0.875	0.292	0.875	0.292	-10.706	1.6	0.172
BCL2_bait	P06576	ATP5F1B	2.435|1.568|1.999	6.003	2.001	3	1.158|1.429|1.008	0.285	0.851	0.285	0.851	0.285	-10.541	1.687	0.175
BCL2_bait	Q8NCB2	CAMKV	.|0.468|.	0.898	0.299	3	.|.|.	0.246	0.739	0.246	0.739	0.246	-12.44	1.394	0.177
BCL2_bait	P62753	RPS6	4.646|4.769|4.413	13.828	4.609	3	2.542|2.636|2.505	0.223	0.419	0.223	0.419	0.223	-3.164	1.8	0.179
BCL2_bait	P23528	CFL1	2.515|1.987|2.078	6.58	2.193	3	1.233|1.591|0.960	0.221	0.658	0.221	0.658	0.221	-7.022	1.776	0.182
BCL2_bait	Q16666	IFI16	0.350|0.384|0.437	1.171	0.39	3	.|.|.	0.219	0.515	0.219	0.515	0.219	-5.018	1.817	0.184
BCL2_bait	Q00059	TFAM	0.384|0.439|0.316	1.139	0.38	3	.|.|.	0.215	0.515	0.215	0.515	0.215	-7.779	1.768	0.186
BCL2_bait	Q96SB3	PPP1R9B	.|0.380|0.440	1.035	0.345	3	.|.|.	0.204	0.515	0.204	0.515	0.204	-12.44	1.607	0.189
BCL2_bait	Q9Y4F1	FARP1	0.815|0.603|0.535	1.953	0.651	3	0.375|0.374|0.391	0.2	0.597	0.2	0.597	0.2	-8.791	1.713	0.191
BCL2_bait	P04406	GAPDH	6.069|4.116|5.060	15.245	5.082	3	2.939|3.324|2.551	0.188	0.515	0.188	0.515	0.188	-8.753	1.74	0.193
BCL2_bait	Q8TBX8	PIP4K2C	0.372|0.225|0.451	1.049	0.35	3	.|.|.	0.188	0.515	0.188	0.515	0.188	-12.366	1.628	0.196
BCL2_bait	P47756	CAPZB	0.848|0.602|0.681	2.131	0.71	3	0.386|0.453|0.420	0.174	0.515	0.174	0.515	0.174	-8.318	1.696	0.198
BCL2_bait	P50454	SERPINH1	1.745|0.807|1.191	3.742	1.247	3	0.836|1.016|0.938	0.172	0.515	0.172	0.515	0.172	-12.44	1.345	0.201
BCL2_bait	Q06830	PRDX1	1.283|0.680|0.754	2.717	0.906	3	0.613|0.693|0.564	0.172	0.515	0.172	0.515	0.172	-12.182	1.457	0.203
BCL2_bait	Q9H074	PAIP1	0.245|0.420|.	0.88	0.293	3	.|.|.	0.172	0.515	0.172	0.515	0.172	-12.44	1.365	0.206
BCL2_bait	Q9NX05	FAM120C	0.453|0.156|.	0.824	0.275	3	.|.|.	0.172	0.515	0.172	0.515	0.172	-12.44	1.278	0.208
BCL2_bait	Q13435	SF3B2	0.431|.|.	0.86	0.287	3	.|.|.	0.172	0.515	0.172	0.515	0.172	-12.44	1.335	0.21
BCL2_bait	Q86U42	PABPN1	.|0.430|.	0.86	0.287	3	.|.|.	0.172	0.515	0.172	0.515	0.172	-12.44	1.334	0.21
BCL2_bait	O75533	SF3B1	.|0.412|.	0.842	0.281	3	.|.|.	0.172	0.515	0.172	0.515	0.172	-12.44	1.306	0.21
BCL2_bait	O00159	MYO1C	0.433|0.367|0.418	1.217	0.406	3	1.211|0.951|0.152	0.162	0.18	0.162	0.18	0.162	-1.852	0.725	0.217
BCL2_bait	Q16555	DPYSL2	0.378|.|0.296	0.889	0.296	3	0.250|0.354|0.112	0.147	0.335	0.147	0.335	0.147	-4.042	1.381	0.22
BCL2_bait	Q16777	HIST2H2AC	2.124|1.407|1.586	5.117	1.706	3	2.375|1.229|0.687	0.14	0.296	0.14	0.296	0.14	-3.091	1.353	0.222
BCL2_bait	Q8IWS0	PHF6	0.384|0.676|0.520	1.58	0.527	3	0.377|0.402|0.320	0.121	0.364	0.121	0.364	0.121	-12.358	1.443	0.224
BCL2_bait	Q9Y6M1	IGF2BP2	2.342|2.566|2.401	7.309	2.436	3	1.671|1.351|1.023	0.111	0.278	0.111	0.278	0.111	-4.101	1.844	0.227
BCL2_bait	P63173	RPL38	4.441|3.191|3.818	11.45	3.817	3	2.195|2.250|2.835	0.109	0.322	0.109	0.322	0.109	-9.975	1.584	0.229
BCL2_bait	P05388	RPLP0	2.090|2.409|2.225	6.724	2.241	3	1.396|1.428|1.134	0.106	0.29	0.106	0.29	0.106	-5.662	1.708	0.232
BCL2_bait	P07910	HNRNPC	1.072|1.021|0.958	3.051	1.017	3	0.563|0.642|0.564	0.098	0.237	0.098	0.237	0.098	-5.001	1.728	0.234
BCL2_bait	Q14576	ELAVL3	0.394|.|.	0.824	0.275	3	.|.|.	0.095	0.286	0.095	0.286	0.095	-12.44	1.278	0.237
BCL2_bait	Q16778	HIST2H2BE	1.396|1.360|1.000	3.756	1.252	3	1.921|0.878|0.573	0.092	0.134	0.092	0.134	0.092	-3.706	1.266	0.239
BCL2_bait	P12268	IMPDH2	0.866|0.416|0.557	1.839	0.613	3	0.800|0.463|0.320	0.08	0.237	0.08	0.237	0.08	-8.449	1.248	0.242
BCL2_bait	P08865	RPSA	2.609|1.531|2.077	6.216	2.072	3	1.275|1.689|1.114	0.08	0.24	0.08	0.24	0.08	-12.142	1.547	0.244
BCL2_bait	Q5T9A4	ATAD3B	0.485|0.158|.	0.857	0.286	3	0.467|0.468|0.145	0.08	0.239	0.08	0.239	0.08	-7.051	0.903	0.247
BCL2_bait	P60660	MYL6	4.241|4.282|4.840	13.363	4.454	3	2.743|2.751|2.494	0.079	0.229	0.079	0.229	0.079	-5.62	1.675	0.249
BCL2_bait	P62857	RPS28	1.307|1.193|1.453	3.953	1.318	3	0.837|0.820|0.606	0.055	0.157	0.055	0.157	0.055	-7.371	1.765	0.251
BCL2_bait	Q02790	FKBP4	0.279|0.302|0.658	1.239	0.413	3	0.250|0.794|0.420	0.052	0.154	0.052	0.154	0.052	-7.498	0.945	0.254
BCL2_bait	P37108	SRP14	0.770|1.199|0.525	2.493	0.831	3	0.642|.|0.686	0.045	0.136	0.045	0.136	0.045	-12.44	1.252	0.256
BCL2_bait	P60709	ACTB	10.212|8.950|10.997	30.159	10.053	3	5.743|7.086|5.771	0.044	0.121	0.044	0.121	0.044	-8.106	1.629	0.259
BCL2_bait	P62263	RPS14	5.568|5.605|5.459	16.632	5.544	3	3.193|3.201|3.261	0.042	0.057	0.042	0.057	0.042	-3.698	1.723	0.261
BCL2_bait	P42704	LRPPRC	0.320|0.318|0.383	1.02	0.34	3	.|.|.	0.04	0.119	0.04	0.119	0.04	-7.636	1.583	0.264
BCL2_bait	O43823	AKAP8	0.383|0.218|.	0.816	0.272	3	.|.|.	0.039	0.118	0.039	0.118	0.039	-12.44	1.266	0.266
BCL2_bait	Q15691	MAPRE1	0.376|.|0.372	0.963	0.321	3	.|.|.	0.039	0.069	0.039	0.069	0.039	-12.44	1.495	0.269
BCL2_bait	P62258	YWHAE	1.272|0.795|1.052	3.119	1.04	3	0.690|0.775|0.686	0.037	0.11	0.037	0.11	0.037	-12.099	1.452	0.271
BCL2_bait	P12107	COL11A1	1.281|0.206|0.395	1.881	0.627	3	0.779|0.700|0.692	0.034	0.101	0.034	0.101	0.034	-12.44	0.868	0.273
BCL2_bait	P23246	SFPQ	8.060|8.741|7.954	24.755	8.252	3	8.658|4.652|4.047	0.033	0.059	0.033	0.059	0.033	-3.963	1.511	0.276
BCL2_bait	P62854	RPS26	1.783|1.657|1.875	5.315	1.772	3	0.924|1.212|1.080	0.033	0.08	0.033	0.08	0.033	-6.34	1.663	0.278
BCL2_bait	P68104	EEF1A1	4.786|2.949|3.794	11.529	3.843	3	2.501|2.984|2.665	0.03	0.091	0.03	0.091	0.03	-12.214	1.418	0.281
BCL2_bait	P46783	RPS10	2.445|2.888|2.956	8.289	2.763	3	1.299|1.640|1.840	0.024	0.047	0.024	0.047	0.024	-7.843	1.752	0.283
BCL2_bait	Q9UHF7	TRPS1	.|.|0.375	0.805	0.268	3	.|.|.	0.021	0.062	0.021	0.062	0.021	-12.44	1.249	0.285
BCL2_bait	P61313	RPL15	2.503|2.278|2.660	7.441	2.48	3	1.534|1.763|1.283	0.018	0.047	0.018	0.047	0.018	-7.491	1.638	0.288
BCL2_bait	Q9BZH6	WDR11	0.365|0.367|.	0.946	0.315	3	.|.|.	0.018	0.029	0.018	0.029	0.018	-12.44	1.468	0.29
BCL2_bait	P42766	RPL35	6.513|5.292|5.424	17.23	5.743	3	3.851|3.924|3.534	0.015	0.046	0.015	0.046	0.015	-8.813	1.525	0.292
BCL2_bait	Q13509	TUBB3	1.023|0.591|0.509	2.123	0.708	3	0.652|0.857|0.428	0.013	0.038	0.013	0.038	0.013	-12.44	1.14	0.295
BCL2_bait	P35579	MYH9	14.808|12.395|12.924	40.128	13.376	3	8.116|8.784|9.031	0.012	0.035	0.012	0.035	0.012	-8.348	1.549	0.297
BCL2_bait	P55072	VCP	0.581|0.629|0.772	1.981	0.66	3	0.413|0.526|0.423	0.011	0.032	0.011	0.032	0.011	-10.437	1.464	0.299
BCL2_bait	P62750	RPL23A	5.484|5.859|5.863	17.206	5.735	3	3.603|3.323|3.608	0.011	0.015	0.011	0.015	0.011	-6.196	1.634	0.302
BCL2_bait	P09651	HNRNPA1	4.180|4.395|4.368	12.944	4.315	3	4.287|2.626|2.136	0.01	0.013	0.01	0.013	0.01	-5.179	1.495	0.304
BCL2_bait	Q14444	CAPRIN1	2.924|3.626|3.087	9.636	3.212	3	2.319|2.276|1.823	0.01	0.028	0.01	0.028	0.01	-9.269	1.51	0.306
BCL2_bait	P26373	RPL13	2.455|2.457|2.497	7.409	2.47	3	1.515|1.536|1.456	0.009	0.013	0.009	0.013	0.009	-4.877	1.644	0.309
BCL2_bait	P62805	HIST1H4A	1.457|1.489|1.098	4.045	1.348	3	2.152|1.651|0.753	0.009	0.014	0.009	0.014	0.009	-6.537	0.971	0.311
BCL2_bait	P62424	RPL7A	3.449|3.469|3.458	10.376	3.459	3	2.234|2.038|2.068	0.008	0.009	0.008	0.009	0.008	-4.9	1.638	0.313
BCL2_bait	P07355	ANXA2	1.884|1.449|1.227	4.56	1.52	3	1.063|1.265|0.817	0.007	0.021	0.007	0.021	0.007	-11.977	1.473	0.315
BCL2_bait	P06733	ENO1	6.743|4.717|6.299	17.759	5.92	3	3.391|4.505|3.193	0.006	0.016	0.006	0.016	0.006	-10.991	1.62	0.318
BCL2_bait	P62701	RPS4X	5.326|4.146|4.777	14.249	4.75	3	2.690|3.312|3.570	0.006	0.018	0.006	0.018	0.006	-10.175	1.499	0.32
BCL2_bait	P62826	RAN	0.431|.|.	0.861	0.287	3	0.240|.|.	0.004	0.013	0.004	0.013	0.004	-12.44	1.197	0.322
BCL2_bait	P39019	RPS19	5.610|5.494|5.542	16.647	5.549	3	3.151|3.502|3.968	0.003	0.003	0.003	0.003	0.003	-6.269	1.574	0.324
BCL2_bait	P52292	KPNA2	0.320|0.296|0.350	0.966	0.322	3	.|.|.	0.002	0.007	0.002	0.007	0.002	-9.199	1.499	0.326
BCL2_bait	P13667	PDIA4	0.347|0.331|0.382	1.06	0.353	3	0.450|0.520|0.208	0.002	0.004	0.002	0.004	0.002	-6.695	0.968	0.328
BCL2_bait	P52926	HMGA2	.|0.603|0.364	1.182	0.394	3	1.493|0.633|0.448	0.002	0.007	0.002	0.007	0.002	-12.44	0.525	0.331
BCL2_bait	P60174	TPI1	1.087|0.625|0.834	2.547	0.849	3	0.610|0.720|0.496	0.002	0.007	0.002	0.007	0.002	-12.409	1.411	0.333
BCL2_bait	P11142	HSPA8	6.261|5.186|5.761	17.208	5.736	3	3.886|4.120|2.968	0.002	0.006	0.002	0.006	0.002	-9.281	1.584	0.335
BCL2_bait	P18621	RPL17	2.970|3.559|3.337	9.866	3.289	3	2.011|2.467|2.143	0.002	0.006	0.002	0.006	0.002	-9.611	1.496	0.337
BCL2_bait	P09429	HMGB1	0.755|.|0.380	1.349	0.45	3	0.375|0.529|0.409	0.002	0.005	0.002	0.005	0.002	-12.44	1.039	0.339
BCL2_bait	P23396	RPS3	8.922|9.067|9.041	27.03	9.01	3	5.536|5.812|6.071	0.002	0.002	0.002	0.002	0.002	-6.642	1.553	0.341
BCL2_bait	P62851	RPS25	4.517|6.021|6.859	17.396	5.799	3	4.193|4.209|4.391	0.002	0.005	0.002	0.005	0.002	-12.335	1.36	0.343
BCL2_bait	P55084	HADHB	0.495|0.350|0.681	1.526	0.509	3	.|0.437|0.337	0.001	0.004	0.001	0.004	0.001	-12.44	1.325	0.345
BCL2_bait	P13639	EEF2	1.630|.|0.564	2.408	0.803	3	1.007|1.065|1.009	0.001	0.003	0.001	0.003	0.001	-12.44	0.782	0.347
BCL2_bait	Q8IYB3	SRRM1	6.687|9.312|6.506	22.505	7.502	3	5.682|5.714|6.278	0.001	0.003	0.001	0.003	0.001	-12.125	1.275	0.349
BCL2_bait	P62277	RPS13	3.916|4.290|4.044	12.25	4.083	3	2.612|2.801|2.927	0.001	0.001	0.001	0.001	0.001	-8.744	1.47	0.351
BCL2_bait	Q9NP64	ZCCHC17	4.321|3.866|4.034	12.221	4.074	3	2.830|2.746|2.938	0	0.001	0	0.001	0	-9.441	1.436	0.353
BCL2_bait	P21333	FLNA	0.853|0.435|0.720	2.009	0.67	3	0.583|0.602|0.391	0	0.001	0	0.001	0	-12.44	1.298	0.355
BCL2_bait	P04792	HSPB1	1.132|0.505|1.039	2.676	0.892	3	0.576|0.809|0.743	0	0.001	0	0.001	0	-12.44	1.27	0.357
BCL2_bait	Q9BR76	CORO1B	0.428|.|.	0.858	0.286	3	.|0.252|.	0	0.001	0	0.001	0	-12.44	1.133	0.359
BCL2_bait	P06748	NPM1	5.805|6.552|6.089	18.445	6.148	3	5.089|4.268|3.675	0	0.001	0	0.001	0	-9.919	1.428	0.361
BCL2_bait	Q07065	CKAP4	0.770|0.914|1.049	2.733	0.911	3	0.641|0.744|0.730	0	0.001	0	0.001	0	-12.185	1.295	0.363
BCL2_bait	P98175	RBM10	.|0.304|0.311	0.83	0.277	3	.|.|.	0	0	0	0	0	-12.44	1.288	0.365
BCL2_bait	O15355	PPM1G	0.317|.|.	0.747	0.249	3	.|.|.	0	0	0	0	0	-12.44	1.159	0.367
BCL2_bait	P67936	TPM4	0.628|0.456|0.692	1.775	0.592	3	0.447|0.542|0.435	0	0	0	0	0	-12.44	1.253	0.369
BCL2_bait	P07237	P4HB	1.260|0.947|1.225	3.433	1.144	3	0.785|1.041|0.807	0	0	0	0	0	-12.218	1.314	0.371
BCL2_bait	P46782	RPS5	3.387|4.163|2.806	10.357	3.452	3	2.476|2.985|3.099	0	0	0	0	0	-12.44	1.216	0.373
BCL2_bait	Q09666	AHNAK	1.076|0.774|1.012	2.863	0.954	3	0.658|0.833|0.566	0	0	0	0	0	-12.083	1.41	0.375
BCL2_bait	P62841	RPS15	4.986|4.304|4.684	13.974	4.658	3	3.066|3.666|3.646	0	0	0	0	0	-10.898	1.351	0.376
BCL2_bait	P14314	PRKCSH	0.956|0.315|0.482	1.753	0.584	3	0.584|0.704|0.681	0	0	0	0	0	-12.44	0.893	0.378
BCL2_bait	Q9BU76	C1orf35	0.875|1.071|0.869	2.815	0.938	3	0.710|0.712|0.788	0	0	0	0	0	-11.574	1.275	0.38
BCL2_bait	P22314	UBA1	1.269|0.942|1.160	3.371	1.124	3	0.778|0.940|0.612	0	0	0	0	0	-11.738	1.469	0.382
BCL2_bait	P17677	GAP43	.|0.478|.	0.908	0.303	3	0.517|0.277|0.332	0	0	0	0	0	-12.44	0.835	0.384
BCL2_bait	P25705	ATP5F1A	1.648|1.325|1.097	4.07	1.357	3	1.209|1.193|1.058	0	0	0	0	0	-12.44	1.178	0.386
BCL2_bait	P35268	RPL22	1.622|1.893|1.906	5.421	1.807	3	1.480|1.250|1.432	0	0	0	0	0	-11.648	1.306	0.387
BCL2_bait	Q96IZ0	PAWR	.|0.435|0.613	1.263	0.421	3	0.388|0.440|0.474	0	0	0	0	0	-12.44	0.974	0.389
BCL2_bait	P08708	RPS17	7.717|5.972|6.682	20.371	6.79	3	5.430|5.928|5.197	0	0	0	0	0	-12.237	1.232	0.391
BCL2_bait	P62917	RPL8	2.859|2.514|2.898	8.271	2.757	3	2.395|2.206|1.865	0	0	0	0	0	-11.647	1.286	0.393
BCL2_bait	P16402	HIST1H1D	5.148|5.442|5.988	16.578	5.526	3	4.617|4.267|4.246	0	0	0	0	0	-11.607	1.264	0.395
BCL2_bait	Q01105	SET	0.848|0.920|0.902	2.67	0.89	3	0.778|0.661|0.638	0	0	0	0	0	-11.093	1.291	0.396
BCL2_bait	P07305	H1F0	0.727|0.745|0.925	2.397	0.799	3	0.695|0.600|0.737	0	0	0	0	0	-12.268	1.184	0.398
BCL2_bait	P46778	RPL21	1.737|1.747|1.577	5.062	1.687	3	1.178|1.359|1.440	0	0	0	0	0	-11.458	1.277	0.4
BCL2_bait	O00488	ZNF593	2.241|2.005|2.295	6.541	2.18	3	1.514|1.798|1.870	0	0	0	0	0	-11.705	1.267	0.401
BCL2_bait	P31948	STIP1	0.604|0.510|0.512	1.626	0.542	3	0.324|0.545|0.403	0	0	0	0	0	-11.971	1.308	0.403
BCL2_bait	Q8TA86	RP9	1.757|1.709|1.653	5.119	1.706	3	1.238|1.329|1.493	0	0	0	0	0	-11.149	1.265	0.405
BCL2_bait	P49411	TUFM	2.074|1.800|1.879	5.754	1.918	3	1.379|1.696|1.616	0	0	0	0	0	-11.784	1.231	0.407
BCL2_bait	Q9UQ35	SRRM2	2.532|2.652|2.594	7.778	2.593	3	1.875|2.003|2.333	0	0	0	0	0	-11.12	1.257	0.408
BCL2_bait	P62266	RPS23	2.720|3.784|4.682	11.185	3.728	3	3.273|3.806|3.459	0	0	0	0	0	-12.44	1.064	0.41
BCL2_bait	P29692	EEF1D	0.643|0.385|0.500	1.528	0.509	3	0.447|0.545|0.461	0	0	0	0	0	-12.44	1.056	0.412
BCL2_bait	P41219	PRPH	0.850|0.900|0.705	2.455	0.818	3	0.751|0.693|0.621	0	0	0	0	0	-12.418	1.193	0.413
BCL2_bait	P09493	TPM1	1.423|0.897|1.050	3.37	1.123	3	1.023|1.212|0.999	0	0	0	0	0	-12.44	1.046	0.415
BCL2_bait	Q9NYF8	BCLAF1	1.180|0.820|0.922	2.922	0.974	3	1.049|0.837|0.820	0	0	0	0	0	-12.44	1.087	0.417
BCL2_bait	P10809	HSPD1	3.033|1.920|2.636	7.589	2.53	3	2.330|2.504|2.133	0	0	0	0	0	-12.44	1.092	0.418
BCL2_bait	Q92614	MYO18A	0.799|0.684|0.624	2.107	0.702	3	0.479|0.721|0.463	0	0	0	0	0	-12.198	1.294	0.42
BCL2_bait	P62081	RPS7	7.130|3.988|4.388	15.507	5.169	3	5.283|5.440|5.742	0	0	0	0	0	-12.44	0.942	0.421
BCL2_bait	P0DMU7	CT45A6	1.786|1.947|1.740	5.472	1.824	3	1.287|1.613|1.710	0	0	0	0	0	-11.901	1.196	0.423
BCL2_bait	P37802	TAGLN2	1.190|0.766|0.886	2.841	0.947	3	0.724|1.065|0.767	0	0	0	0	0	-12.44	1.129	0.425
BCL2_bait	P62269	RPS18	14.403|17.271|17.027	48.701	16.234	3	13.179|13.127|15.056	0	0	0	0	0	-12.374	1.18	0.426
BCL2_bait	Q9BVP2	GNL3	0.229|0.389|0.326	0.944	0.315	3	0.247|0.312|.	0	0	0	0	0	-12.44	1.134	0.428
BCL2_bait	P49006	MARCKSL1	0.280|.|.	0.71	0.237	3	.|.|.	0	0	0	0	0	-12.44	1.101	0.429
BCL2_bait	P16401	HIST1H1B	1.729|1.642|1.693	5.064	1.688	3	1.466|1.348|1.437	0	0	0	0	0	-11.75	1.192	0.431
BCL2_bait	P51858	HDGF	0.562|.|0.418	1.195	0.398	3	0.366|0.474|.	0	0	0	0	0	-12.44	0.955	0.432
BCL2_bait	P07437	TUBB	2.756|2.745|3.071	8.573	2.858	3	2.362|2.926|2.116	0	0	0	0	0	-12.071	1.169	0.434
BCL2_bait	P62280	RPS11	6.008|6.888|7.922	20.818	6.939	3	5.703|6.501|6.837	0	0	0	0	0	-12.44	1.097	0.435
BCL2_bait	Q13347	EIF3I	0.275|.|.	0.705	0.235	3	.|.|.	0	0	0	0	0	-12.44	1.094	0.437
BCL2_bait	P05198	EIF2S1	0.677|0.635|0.785	2.097	0.699	3	0.706|0.676|0.547	0	0	0	0	0	-12.44	1.093	0.438
BCL2_bait	Q14498	RBM39	2.023|2.075|2.216	6.315	2.105	3	1.563|1.902|2.160	0	0	0	0	0	-12.237	1.133	0.44
BCL2_bait	P67809	YBX1	3.493|3.195|3.448	10.136	3.379	3	3.452|2.832|2.836	0	0	0	0	0	-12.348	1.116	0.441
BCL2_bait	P60866	RPS20	2.857|3.096|2.919	8.872	2.957	3	2.403|2.906|2.684	0	0	0	0	0	-12.273	1.113	0.443
BCL2_bait	P26378	ELAVL4	.|0.261|0.201	0.677	0.226	3	.|.|.	0	0	0	0	0	-12.44	1.051	0.444
BCL2_bait	P61254	RPL26	2.287|2.291|2.419	6.997	2.332	3	2.117|2.109|2.104	0	0	0	0	0	-12.236	1.105	0.446
BCL2_bait	Q92522	H1FX	0.493|0.694|1.008	2.195	0.732	3	0.991|0.822|0.780	0	0	0	0	0	-12.44	0.851	0.447
BCL2_bait	P63104	YWHAZ	1.577|1.222|1.324	4.124	1.375	3	1.305|1.486|1.260	0	0	0	0	0	-12.44	1.02	0.449
BCL2_bait	Q16891	IMMT	0.485|0.420|0.488	1.393	0.464	3	0.391|0.530|0.306	0	0	0	0	0	-12.414	1.165	0.45
BCL2_bait	P61247	RPS3A	3.661|3.197|3.624	10.482	3.494	3	3.534|3.261|3.225	0	0	0	0	0	-12.44	1.047	0.452
BCL2_bait	Q99714	HSD17B10	0.566|0.257|0.375	1.199	0.4	3	0.524|0.566|0.439	0	0	0	0	0	-12.44	0.789	0.453
BCL2_bait	O43175	PHGDH	0.573|0.505|0.583	1.661	0.554	3	0.540|0.555|0.537	0	0	0	0	0	-12.44	1.018	0.455
BCL2_bait	Q96C19	EFHD2	0.384|.|0.233	0.832	0.277	3	.|0.311|0.311	0	0	0	0	0	-12.44	0.892	0.456
BCL2_bait	Q9NR12	PDLIM7	0.165|0.233|0.218	0.616	0.205	3	.|.|.	0	0	0	0	0	-12.44	0.956	0.457
BCL2_bait	Q8N3E9	PLCD3	0.676|0.799|0.755	2.23	0.743	3	0.726|0.712|0.782	0	0	0	0	0	-12.44	1.005	0.459
BCL2_bait	Q9Y383	LUC7L2	2.357|1.912|1.993	6.261	2.087	3	2.228|1.871|2.477	0	0	0	0	0	-12.44	0.958	0.46
BCL2_bait	P30101	PDIA3	1.186|0.726|0.989	2.902	0.967	3	0.974|1.365|0.950	0	0	0	0	0	-12.44	0.895	0.462
BCL2_bait	Q96AE4	FUBP1	0.442|0.359|0.479	1.28	0.427	3	0.428|0.518|0.416	0	0	0	0	0	-12.44	0.945	0.463
BCL2_bait	Q13045	FLII	0.314|0.383|0.148	0.845	0.282	3	0.323|.|0.393	0	0	0	0	0	-12.44	0.791	0.464
BCL2_bait	Q00610	CLTC	0.825|0.340|0.412	1.577	0.526	3	0.838|0.901|0.592	0	0	0	0	0	-12.44	0.688	0.466
BCL2_bait	P02545	LMNA	1.765|1.448|1.395	4.607	1.536	3	2.003|1.659|1.394	0	0	0	0	0	-12.44	0.921	0.467
BCL2_bait	P07197	NEFM	2.343|1.748|1.986	6.077	2.026	3	2.319|2.318|2.137	0	0	0	0	0	-12.44	0.898	0.468
BCL2_bait	P26641	EEF1G	0.543|0.319|0.466	1.328	0.443	3	0.550|0.526|0.552	0	0	0	0	0	-12.44	0.815	0.47
BCL2_bait	Q92945	KHSRP	1.242|1.111|1.173	3.526	1.175	3	1.155|1.529|1.174	0	0	0	0	0	-12.44	0.922	0.471
BCL2_bait	P11021	HSPA5	3.928|2.844|3.608	10.38	3.46	3	3.955|4.412|4.234	0	0	0	0	0	-12.44	0.825	0.473
BCL2_bait	Q9NWB6	ARGLU1	2.014|1.338|1.509	4.862	1.621	3	2.384|2.878|3.165	0	0	0	0	0	-12.44	0.581	0.473
BCL2_bait	P16989	YBX3	0.638|0.407|0.647	1.692	0.564	3	4.555|5.377|5.371	0	0	0	0	0	-12.44	0.111	0.473
BCL2_bait	P46779	RPL28	0.995|1.034|1.131	3.159	1.053	3	1.003|1.427|1.270	0	0	0	0	0	-12.44	0.863	0.476
BCL2_bait	P78371	CCT2	0.927|0.345|0.446	1.717	0.572	3	1.272|1.479|0.986	0	0	0	0	0	-12.44	0.466	0.478
BCL2_bait	P07195	LDHB	0.635|0.754|0.748	2.137	0.712	3	1.104|0.905|0.769	0	0	0	0	0	-12.44	0.777	0.479
BCL2_bait	P27797	CALR	1.565|1.079|1.392	4.036	1.345	3	1.504|2.294|1.964	0	0	0	0	0	-12.44	0.711	0.479
BCL2_bait	Q9BZF9	UACA	0.252|0.238|0.399	0.889	0.296	3	0.447|0.423|0.385	0	0	0	0	0	-12.44	0.71	0.482
BCL2_bait	Q14697	GANAB	0.374|0.340|0.378	1.092	0.364	3	0.635|0.835|0.663	0	0	0	0	0	-12.44	0.516	0.482
BCL2_bait	P48643	CCT5	0.400|0.258|0.338	0.995	0.332	3	0.437|0.597|0.352	0	0	0	0	0	-12.44	0.735	0.484
BCL2_bait	P42167	TMPO	0.334|0.269|0.197	0.8	0.267	3	0.766|0.609|0.436	0	0	0	0	0	-12.44	0.453	0.484
BCL2_bait	P11171	EPB41	.|0.154|0.192	0.561	0.187	3	0.403|0.266|0.227	0	0	0	0	0	-12.44	0.645	0.487
BCL2_bait	P02786	TFRC	0.279|0.279|.	0.773	0.258	3	.|0.325|0.265	0	0	0	0	0	-12.44	0.879	0.488
BCL2_bait	Q01082	SPTBN1	0.279|0.279|.	0.773	0.258	3	0.386|.|.	0	0	0	0	0	-12.44	0.667	0.488
BCL2_bait	Q9BVA1	TUBB2B	0.263|0.365|.	0.842	0.281	3	0.565|0.675|0.573	0	0	0	0	0	-12.44	0.466	0.488
BCL2_bait	P07814	EPRS	0.271|.|0.173	0.659	0.22	3	0.339|0.520|0.343	0	0	0	0	0	-12.44	0.56	0.492
BCL2_bait	P04350	TUBB4A	0.231|.|.	0.66	0.22	3	.|.|.	0	0	0	0	0	-12.44	1.025	0.493
BCL2_bait	O43854	EDIL3	0.223|.|.	0.653	0.218	3	.|.|.	0	0	0	0	0	-12.44	1.013	0.494
BCL2_bait	Q14847	LASP1	0.217|.|.	0.646	0.215	3	.|.|.	0	0	0	0	0	-12.44	1.003	0.495
BCL2_bait	P17302	GJA1	0.205|.|.	0.634	0.211	3	.|.|.	0	0	0	0	0	-12.44	0.984	0.497
BCL2_bait	P50402	EMD	0.198|.|.	0.628	0.209	3	.|.|.	0	0	0	0	0	-12.44	0.974	0.497
BCL2_bait	P14923	JUP	.|.|0.195	0.625	0.208	3	.|.|.	0	0	0	0	0	-12.44	0.97	0.497
BCL2_bait	Q15847	ADIRF	0.157|.|.	0.587	0.196	3	.|.|.	0	0	0	0	0	-12.44	0.91	0.497
BCL2_bait	P80723	BASP1	.|0.150|.	0.58	0.193	3	0.366|0.464|0.658	0	0	0	0	0	-12.44	0.401	0.501
BCL2_bait	P50990	CCT8	0.372|.|.	0.802	0.267	3	0.593|0.716|0.501	0	0	0	0	0	-12.44	0.447	0.503
BCL2_bait	Q9UK76	JPT1	.|0.120|.	0.55	0.183	3	.|.|0.180	0	0	0	0	0	-12.44	1.02	0.504

## Sheet: BCL2vsIgG.G401
Bait	Prey	PreyGene	Intensity	IntensitySum	AvgIntensity	NumReplicates	ctrlIntensity	AvgP	MaxP	TopoAvgP	TopoMaxP	SaintScore	OddsScore	FoldChange	BFDR	boosted_by
BCL2_bait	Q9UKG1	APPL1	7.953|9.541|9.184	26.677	8.892	3	.|.|.	1	1	1	1	1	12.083	30.26	0
BCL2_bait	P10415	BCL2	5.862|6.515|5.198	17.575	5.858	3	.|.|.	1	1	1	1	1	12.07	19.935	0
BCL2_bait	Q99700	ATXN2	4.895|4.764|5.354	15.013	5.004	3	.|.|.	1	1	1	1	1	12.165	17.029	0
BCL2_bait	Q9BXH1	BBC3	3.544|4.933|3.397	11.875	3.958	3	.|.|.	1	1	1	1	1	12.02	13.47	0
BCL2_bait	Q96RE7	NACC1	3.071|4.457|2.865	10.393	3.464	3	.|.|.	1	1	1	1	1	11.935	11.788	0
BCL2_bait	O60506	SYNCRIP	1.910|1.937|1.993	5.84	1.947	3	0.173|0.282|0.113	1	1	1	1	1	12.623	11.036	0
BCL2_bait	Q3MHD2	LSM12	3.003|2.908|3.230	9.141	3.047	3	.|.|.	1	1	1	1	1	12.167	10.369	0
BCL2_bait	P14866	HNRNPL	2.601|2.152|2.618	7.371	2.457	3	0.150|0.279|0.332	1	1	1	1	1	12.387	10.216	0
BCL2_bait	Q9HCE1	MOV10	3.227|2.440|3.515	9.181	3.06	3	0.235|.|0.493	1	1	1	1	1	11.977	8.987	0
BCL2_bait	P07477	PRSS1	2.450|2.641|2.387	7.478	2.493	3	.|.|.	1	1	1	1	1	12.17	8.483	0
BCL2_bait	Q15717	ELAVL1	2.866|2.778|2.995	8.639	2.88	3	0.434|0.304|0.311	1	1	1	1	1	12.174	8.341	0
BCL2_bait	Q13428	TCOF1	7.288|7.397|7.823	22.509	7.503	3	1.096|0.947|0.806	1	1	1	1	1	12.178	7.961	0
BCL2_bait	Q9BUT9	MCRIP2	2.373|1.591|2.692	6.655	2.218	3	.|.|.	1	1	1	1	1	11.423	7.549	0
BCL2_bait	Q07666	KHDRBS1	2.206|1.626|2.330	6.163	2.054	3	.|.|.	1	1	1	1	1	11.763	6.991	0
BCL2_bait	Q12905	ILF2	2.120|1.895|1.890	5.905	1.968	3	.|.|.	1	1	1	1	1	12.172	6.698	0
BCL2_bait	P38919	EIF4A3	2.080|2.188|1.484	5.753	1.918	3	.|.|.	1	1	1	1	1	11.681	6.525	0
BCL2_bait	P29401	TKT	1.936|1.850|1.868	5.654	1.885	3	.|.|.	1	1	1	1	1	12.182	6.413	0
BCL2_bait	P26196	DDX6	4.205|3.410|4.038	11.654	3.885	3	0.608|0.661|0.623	1	1	1	1	1	12.048	6.164	0
BCL2_bait	Q12906	ILF3	2.670|2.780|2.953	8.403	2.801	3	0.349|.|0.597	1	1	1	1	1	12.242	6.136	0
BCL2_bait	Q7Z417	NUFIP2	5.360|5.394|5.237	15.991	5.33	3	0.842|0.828|1.069	1	1	1	1	1	12.182	5.879	0
BCL2_bait	Q07812	BAX	1.594|1.904|1.673	5.172	1.724	3	.|.|.	1	1	1	1	1	12.136	5.866	0
BCL2_bait	Q7Z406	MYH14	1.441|1.835|1.593	4.869	1.623	3	.|.|.	1	1	1	1	1	12.074	5.523	0
BCL2_bait	Q96I24	FUBP3	1.510|1.570|1.745	4.825	1.608	3	.|.|.	1	1	1	1	1	12.153	5.473	0
BCL2_bait	Q04637	EIF4G1	1.723|1.435|1.511	4.668	1.556	3	0.177|.|0.470	1	1	1	1	1	12.386	5.403	0
BCL2_bait	Q9UPW5	AGTPBP1	1.692|1.440|1.577	4.71	1.57	3	.|.|.	1	1	1	1	1	12.124	5.342	0
BCL2_bait	P26599	PTBP1	2.287|2.192|2.580	7.06	2.353	3	0.351|.|0.555	1	1	1	1	1	12.234	5.331	0
BCL2_bait	Q7L2E3	DHX30	1.995|1.658|0.848	4.502	1.501	3	.|.|.	1	1	1	1	1	7.131	5.106	0
BCL2_bait	O00159	MYO1C	2.059|1.852|2.028	5.939	1.98	3	0.369|0.318|0.505	1	1	1	1	1	12.148	5.076	0
BCL2_bait	O43707	ACTN4	1.205|2.235|1.002	4.443	1.481	3	.|.|.	1	1	1	1	1	11.254	5.04	0
BCL2_bait	Q14103	HNRNPD	2.340|2.512|2.149	7	2.333	3	0.465|0.496|0.452	1	1	1	1	1	12.129	4.954	0
BCL2_bait	P43243	MATR3	1.507|1.207|1.619	4.333	1.444	3	.|.|.	1	1	1	1	1	11.93	4.914	0
BCL2_bait	Q92734	TFG	4.069|3.764|3.425	11.258	3.753	3	0.756|0.774|0.768	1	1	1	1	1	12.117	4.9	0
BCL2_bait	Q2NL82	TSR1	1.164|1.386|1.229	3.78	1.26	3	0.226|0.418|0.183	1	1	1	1	1	8.871	4.881	0
BCL2_bait	P11387	TOP1	1.628|1.663|1.514	4.805	1.602	3	0.385|0.336|0.287	1	1	1	1	1	12.159	4.806	0
BCL2_bait	Q6PKG0	LARP1	2.257|1.817|2.117	6.19	2.063	3	0.439|.|.	1	1	1	1	1	12.076	4.702	0
BCL2_bait	Q07955	SRSF1	2.150|2.473|1.978	6.602	2.201	3	0.523|0.261|0.785	0.994	0.998	0.994	0.998	0.994	4.583	4.634	0
BCL2_bait	P51149	RAB7A	1.350|1.494|1.153	3.997	1.332	3	.|.|.	1	1	1	1	1	12.019	4.533	0
BCL2_bait	Q8NCA5	FAM98A	1.891|1.508|2.081	5.48	1.827	3	0.534|0.300|0.428	1	1	1	1	1	11.897	4.463	0
BCL2_bait	P05387	RPLP2	5.760|4.401|3.691	13.852	4.617	3	0.976|0.947|1.286	1	1	1	1	1	11.816	4.359	0
BCL2_bait	Q92499	DDX1	2.143|1.854|2.525	6.521	2.174	3	0.455|.|0.557	1	1	1	1	1	12.003	4.319	0
BCL2_bait	P09012	SNRPA	1.215|1.541|1.025	3.781	1.26	3	.|.|.	1	1	1	1	1	11.866	4.288	0
BCL2_bait	Q86V81	ALYREF	2.021|1.973|2.224	6.217	2.072	3	0.371|0.472|0.674	1	1	1	1	1	12.166	4.227	0
BCL2_bait	P27635	RPL10	2.123|3.024|2.312	7.459	2.486	3	0.569|0.499|0.722	1	1	1	1	1	12	4.218	0
BCL2_bait	Q69YQ0	SPECC1L	1.787|1.992|2.161	5.941	1.98	3	0.506|0.313|0.688	1	1	1	1	1	7.947	4.144	0
BCL2_bait	Q08211	DHX9	2.967|2.960|2.850	8.777	2.926	3	0.665|0.602|0.896	1	1	1	1	1	12.179	4.12	0
BCL2_bait	P12814	ACTN1	1.006|1.602|1.020	3.627	1.209	3	.|.|.	1	1	1	1	1	11.965	4.114	0
BCL2_bait	Q6NYC8	PPP1R18	1.066|1.244|1.313	3.623	1.208	3	.|.|.	1	1	1	1	1	12.06	4.11	0
BCL2_bait	P42677	RPS27	1.197|1.409|1.013	3.619	1.206	3	.|.|.	1	1	1	1	1	11.949	4.105	0
BCL2_bait	P11940	PABPC1	5.579|5.335|6.540	17.454	5.818	3	1.519|1.289|1.466	1	1	1	1	1	12.126	4.094	0
BCL2_bait	P31942	HNRNPH3	1.285|1.170|1.107	3.562	1.187	3	.|.|.	1	1	1	1	1	12.145	4.04	0
BCL2_bait	C9JLW8	MCRIP1	1.308|1.110|1.139	3.558	1.186	3	.|.|.	1	1	1	1	1	12.15	4.036	0
BCL2_bait	Q9Y520	PRRC2C	1.334|1.093|1.076	3.503	1.168	3	.|.|.	1	1	1	1	1	12.118	3.974	0
BCL2_bait	Q9HCM4	EPB41L5	1.101|1.352|1.030	3.482	1.161	3	.|.|.	1	1	1	1	1	12.034	3.95	0
BCL2_bait	Q92900	UPF1	1.160|1.041|1.280	3.48	1.16	3	.|.|.	1	1	1	1	1	12.057	3.947	0
BCL2_bait	Q9Y3I0	RTCB	2.625|2.410|3.060	8.095	2.698	3	0.915|0.466|0.812	1	1	1	1	1	8.359	3.841	0
BCL2_bait	Q9NR30	DDX21	1.125|0.896|0.932	2.953	0.984	3	0.271|.|0.248	0.999	1	0.999	1	0.999	6.934	3.798	0
BCL2_bait	E9PRG8	C11orf98	1.179|1.082|1.082	3.343	1.114	3	.|.|.	1	1	1	1	1	12.126	3.791	0
BCL2_bait	Q07021	C1QBP	0.933|1.348|1.053	3.334	1.111	3	.|.|.	1	1	1	1	1	10.722	3.782	0
BCL2_bait	Q13310	PABPC4	1.963|2.353|2.256	6.572	2.191	3	0.682|0.572|0.502	1	1	1	1	1	11.94	3.769	0
BCL2_bait	Q96PK6	RBM14	2.816|3.111|2.579	8.506	2.835	3	0.708|.|0.842	1	1	1	1	1	11.905	3.673	0
BCL2_bait	O14950	MYL12B	6.363|7.919|6.450	20.732	6.911	3	2.430|1.845|1.585	1	1	1	1	1	11.7	3.594	0
BCL2_bait	Q86UE4	MTDH	1.162|1.140|0.798	3.1	1.033	3	.|.|.	1	1	1	1	1	6.968	3.516	0
BCL2_bait	P06733	ENO1	14.254|10.261|11.436	35.95	11.983	3	3.761|4.163|2.709	1	1	1	1	1	8.892	3.436	0
BCL2_bait	P38159	RBMX	1.312|1.250|1.763	4.325	1.442	3	0.506|0.298|0.512	1	1	1	1	1	8.042	3.385	0
BCL2_bait	Q86U42	PABPN1	0.996|0.853|1.054	2.902	0.967	3	.|.|.	1	1	1	1	1	8.565	3.292	0
BCL2_bait	Q9Y2J2	EPB41L3	2.147|1.785|2.174	6.105	2.035	3	0.565|0.832|0.543	1	1	1	1	1	7.82	3.208	0
BCL2_bait	Q9NZI8	IGF2BP1	5.430|4.954|5.305	15.689	5.23	3	1.949|1.268|1.764	1	1	1	1	1	9.617	3.201	0
BCL2_bait	P17844	DDX5	2.974|3.035|3.478	9.487	3.162	3	0.987|0.729|1.341	1	1	1	1	1	8.83	3.201	0
BCL2_bait	P05386	RPLP1	1.017|0.866|0.932	2.814	0.938	3	.|.|.	1	1	1	1	1	8.938	3.192	0
BCL2_bait	Q7Z6B7	SRGAP1	0.986|1.096|0.727	2.809	0.936	3	.|.|.	0.997	1	0.997	1	0.997	4.761	3.186	0
BCL2_bait	Q02790	FKBP4	1.033|1.155|1.090	3.278	1.093	3	.|0.515|0.229	0.999	1	0.999	1	0.999	6.406	3.184	0
BCL2_bait	P52907	CAPZA1	1.424|1.009|1.190	3.623	1.208	3	0.261|0.454|0.474	0.997	1	0.997	1	0.997	4.876	3.152	0
BCL2_bait	P68133	ACTA1	18.719|14.018|14.926	47.663	15.888	3	5.505|4.400|5.330	1	1	1	1	1	7.487	3.144	0
BCL2_bait	Q9NVI7	ATAD3A	1.029|0.981|0.752	2.762	0.921	3	.|.|.	0.999	1	0.999	1	0.999	5.554	3.133	0
BCL2_bait	O43143	DHX15	1.003|0.858|0.899	2.759	0.92	3	.|.|.	1	1	1	1	1	8.707	3.13	0
BCL2_bait	P52597	HNRNPF	0.903|0.763|1.059	2.724	0.908	3	.|.|.	0.999	1	0.999	1	0.999	5.904	3.09	0
BCL2_bait	Q07020	RPL18	2.799|3.126|2.513	8.438	2.813	3	0.910|0.769|1.097	1	1	1	1	1	7.236	3.072	0
BCL2_bait	O15234	CASC3	0.900|0.796|0.939	2.635	0.878	3	.|.|.	1	1	1	1	1	6.929	2.989	0
BCL2_bait	P48634	PRRC2A	0.797|0.974|0.851	2.622	0.874	3	.|.|.	1	1	1	1	1	6.945	2.974	0
BCL2_bait	P46781	RPS9	2.114|2.514|2.280	6.908	2.303	3	0.902|0.889|0.593	1	1	1	1	1	6.904	2.949	0
BCL2_bait	P83731	RPL24	1.822|2.336|1.532	5.689	1.896	3	0.627|0.671|0.633	0.993	1	0.993	1	0.993	3.845	2.948	0
BCL2_bait	P62910	RPL32	0.733|1.021|0.839	2.593	0.864	3	.|.|.	0.998	1	0.998	1	0.998	4.959	2.942	0
BCL2_bait	P24844	MYL9	0.745|0.978|0.787	2.51	0.837	3	.|.|.	0.998	1	0.998	1	0.998	5.345	2.847	0
BCL2_bait	Q16629	SRSF7	1.931|2.114|1.694	5.74	1.913	3	0.684|0.926|0.550	0.994	1	0.994	1	0.994	4.104	2.718	0
BCL2_bait	Q92841	DDX17	6.918|6.896|6.956	20.77	6.923	3	2.776|2.112|2.825	0.999	0.999	0.999	0.999	0.999	6.889	2.716	0
BCL2_bait	P55209	NAP1L1	1.636|2.064|1.686	5.386	1.795	3	0.522|0.918|0.627	0.994	1	0.994	1	0.994	4.451	2.68	0
BCL2_bait	O00425	IGF2BP3	3.444|3.388|3.426	10.259	3.42	3	1.302|1.047|1.586	0.998	0.999	0.998	0.999	0.998	6.127	2.645	0
BCL2_bait	Q9Y224	RTRAF	1.324|0.669|1.480	3.472	1.157	3	.|.|.	0.98	1	0.98	1	0.98	2.76	3.939	0.001
BCL2_bait	Q96HS1	PGAM5	1.013|1.266|1.118	3.397	1.132	3	0.451|0.220|0.461	0.99	0.998	0.99	0.998	0.99	3.77	3.167	0.001
BCL2_bait	P42166	TMPO	0.821|0.674|1.147	2.643	0.881	3	.|.|.	0.983	1	0.983	1	0.983	2.958	2.998	0.001
BCL2_bait	Q13151	HNRNPA0	1.919|2.220|1.994	6.133	2.044	3	0.466|0.753|0.977	0.993	0.998	0.993	0.998	0.993	4.341	2.92	0.001
BCL2_bait	P61978	HNRNPK	4.180|3.506|4.189	11.875	3.958	3	1.419|1.733|1.458	0.982	0.999	0.982	0.999	0.982	2.92	2.586	0.001
BCL2_bait	P14649	MYL6B	0.702|0.860|0.682	2.244	0.748	3	.|.|.	0.981	1	0.981	1	0.981	3.248	2.546	0.001
BCL2_bait	O95425	SVIL	0.699|0.686|0.733	2.118	0.706	3	.|.|.	0.98	0.993	0.98	0.993	0.98	3.376	2.403	0.001
BCL2_bait	Q9BUJ2	HNRNPUL1	1.672|1.868|1.833	5.372	1.791	3	0.418|0.330|0.916	0.979	0.985	0.979	0.985	0.979	3.407	3.569	0.002
BCL2_bait	Q06787	FMR1	0.921|0.764|0.846	2.531	0.844	3	0.256|0.252|0.477	0.976	0.997	0.976	0.997	0.976	2.799	2.693	0.002
BCL2_bait	P84098	RPL19	2.250|2.213|2.400	6.863	2.288	3	0.911|0.951|1.009	0.975	0.994	0.975	0.994	0.975	3.165	2.392	0.002
BCL2_bait	P22626	HNRNPA2B1	5.880|5.851|5.981	17.711	5.904	3	2.349|2.462|2.627	0.979	0.985	0.979	0.985	0.979	3.656	2.384	0.002
BCL2_bait	P62899	RPL31	2.508|2.532|2.425	7.465	2.488	3	0.963|0.309|0.797	0.973	0.976	0.973	0.976	0.973	3.451	4.02	0.003
BCL2_bait	P19474	TRIM21	1.259|1.501|1.636	4.397	1.466	3	0.750|0.548|0.326	0.957	0.994	0.957	0.994	0.957	2.11	2.865	0.003
BCL2_bait	Q9Y5A9	YTHDF2	0.891|0.798|0.656	2.345	0.782	3	.|.|.	0.969	1	0.969	1	0.969	2.307	2.66	0.003
BCL2_bait	Q9P2M7	CGN	0.663|0.742|0.727	2.132	0.711	3	.|.|.	0.972	0.995	0.972	0.995	0.972	2.57	2.419	0.003
BCL2_bait	P51116	FXR2	2.055|1.968|1.708	5.732	1.911	3	0.524|0.192|0.749	0.955	0.97	0.955	0.97	0.955	2.617	4.521	0.004
BCL2_bait	Q6P1X5	TAF2	0.640|0.809|1.175	2.624	0.875	3	.|.|.	0.949	1	0.949	1	0.949	1.72	2.976	0.004
BCL2_bait	Q9UPQ9	TNRC6B	1.041|1.043|0.636	2.719	0.906	3	.|.|.	0.943	1	0.943	1	0.943	1.583	3.085	0.005
BCL2_bait	P18583	SON	0.636|0.898|0.754	2.289	0.763	3	.|.|.	0.941	1	0.941	1	0.941	1.569	2.596	0.005
BCL2_bait	P35580	MYH10	9.883|13.294|10.311	33.489	11.163	3	5.007|3.975|4.590	0.939	1	0.939	1	0.939	1.897	2.479	0.006
BCL2_bait	Q01844	EWSR1	4.329|3.587|4.357	12.272	4.091	3	2.000|1.269|1.795	0.941	0.998	0.941	0.998	0.941	1.558	2.467	0.006
BCL2_bait	Q8WWM7	ATXN2L	2.849|1.463|4.266	8.578	2.859	3	0.369|0.233|0.794	0.933	1	0.933	1	0.933	1.378	6.995	0.007
BCL2_bait	Q9UQ80	PA2G4	0.485|0.984|0.389	1.858	0.619	3	0.140|0.264|0.101	0.936	1	0.936	1	0.936	1.636	3.991	0.007
BCL2_bait	Q9BYJ9	YTHDF1	0.803|0.631|0.687	2.12	0.707	3	.|.|.	0.922	0.999	0.922	0.999	0.922	1.373	2.405	0.008
BCL2_bait	Q9Y608	LRRFIP2	3.237|3.431|3.168	9.835	3.278	3	1.417|1.258|1.666	0.928	0.98	0.928	0.98	0.928	1.996	2.28	0.008
BCL2_bait	Q13523	PRPF4B	0.351|0.425|0.498	1.274	0.425	3	0.261|0.099|0.088	0.897	0.968	0.897	0.968	0.897	1.385	3.241	0.009
BCL2_bait	Q562R1	ACTBL2	13.893|11.320|14.367	39.58	13.193	3	6.571|0.174|7.399	0.897	0.908	0.897	0.908	0.897	1.96	6.474	0.01
BCL2_bait	P51991	HNRNPA3	3.012|2.787|2.763	8.562	2.854	3	1.292|1.108|1.432	0.896	0.977	0.896	0.977	0.896	1.682	2.246	0.01
BCL2_bait	P35637	FUS	5.535|5.156|5.511	16.202	5.401	3	2.964|1.868|2.526	0.895	0.952	0.895	0.952	0.895	1.3	2.242	0.011
BCL2_bait	Q14498	RBM39	2.017|2.307|2.258	6.582	2.194	3	1.383|0.830|0.633	0.886	0.951	0.886	0.951	0.886	1.202	2.441	0.012
BCL2_bait	P52272	HNRNPM	5.614|5.367|5.482	16.464	5.488	3	2.254|1.259|3.280	0.886	0.906	0.886	0.906	0.886	1.859	2.609	0.013
BCL2_bait	P12956	XRCC6	1.283|1.312|1.028	3.623	1.208	3	0.131|0.569|0.394	0.88	0.915	0.88	0.915	0.88	1.502	3.91	0.014
BCL2_bait	P39023	RPL3	2.813|3.548|3.065	9.427	3.142	3	1.242|1.208|1.686	0.843	0.997	0.843	0.997	0.843	0.444	2.306	0.015
BCL2_bait	O75533	SF3B1	0.752|0.722|0.599	2.073	0.691	3	.|.|.	0.839	0.996	0.839	0.996	0.839	0.127	2.351	0.016
BCL2_bait	P62241	RPS8	3.545|3.616|3.437	10.598	3.533	3	1.641|1.548|1.697	0.825	0.9	0.825	0.9	0.825	0.986	2.171	0.017
BCL2_bait	Q09161	NCBP1	0.595|0.685|0.763	2.044	0.681	3	.|.|.	0.821	0.997	0.821	0.997	0.821	-0.006	2.318	0.018
BCL2_bait	P18621	RPL17	3.094|3.462|3.326	9.883	3.294	3	1.804|1.525|1.231	0.815	0.956	0.815	0.956	0.815	0.393	2.194	0.02
BCL2_bait	Q9NUL3	STAU2	0.889|0.590|0.903	2.382	0.794	3	.|.|.	0.815	1	0.815	1	0.815	-0.218	2.702	0.021
BCL2_bait	O94875	SORBS2	0.631|0.911|0.606	2.147	0.716	3	.|.|.	0.8	1	0.8	1	0.8	0.41	2.436	0.022
BCL2_bait	Q13283	G3BP1	2.982|2.686|2.755	8.423	2.808	3	1.068|1.200|1.686	0.791	0.957	0.791	0.957	0.791	0.599	2.172	0.024
BCL2_bait	P51114	FXR1	2.597|2.792|3.245	8.634	2.878	3	1.178|1.200|1.485	0.784	0.995	0.784	0.995	0.784	0.022	2.248	0.025
BCL2_bait	O14979	HNRNPDL	0.576|0.817|0.932	2.325	0.775	3	.|.|.	0.77	1	0.77	1	0.77	-0.799	2.638	0.027
BCL2_bait	Q9Y2W1	THRAP3	1.641|1.267|1.400	4.308	1.436	3	0.270|0.582|1.000	0.725	0.845	0.725	0.845	0.725	0.456	2.662	0.028
BCL2_bait	P15880	RPS2	2.646|2.220|2.634	7.5	2.5	3	1.128|1.136|1.177	0.719	0.957	0.719	0.957	0.719	-1.1	2.18	0.03
BCL2_bait	Q15366	PCBP2	0.882|1.106|0.886	2.874	0.958	3	0.310|0.550|0.468	0.719	0.997	0.719	0.997	0.719	0.263	2.227	0.032
BCL2_bait	O94832	MYO1D	0.555|0.773|0.816	2.144	0.715	3	.|.|.	0.717	0.999	0.717	0.999	0.717	-1.698	2.432	0.034
BCL2_bait	P62244	RPS15A	1.727|2.326|2.119	6.172	2.057	3	0.996|0.853|0.904	0.702	0.995	0.702	0.995	0.702	-1.728	2.246	0.036
BCL2_bait	Q71U36	TUBA1A	6.703|8.716|6.399	21.819	7.273	3	2.658|4.436|2.784	0.7	0.999	0.7	0.999	0.7	-0.332	2.271	0.038
BCL2_bait	P04075	ALDOA	0.671|1.051|1.316	3.037	1.012	3	0.159|0.818|0.260	0.685	0.855	0.685	0.855	0.685	-0.209	3.129	0.04
BCL2_bait	Q9NYL9	TMOD3	2.467|2.571|2.410	7.447	2.482	3	1.208|1.002|1.370	0.675	0.839	0.675	0.839	0.675	0.105	2.097	0.042
BCL2_bait	O43602	DCX	0.492|0.800|1.449	2.741	0.914	3	.|.|.	0.67	1	0.67	1	0.67	-4.541	3.109	0.044
BCL2_bait	Q9NZB2	FAM120A	0.838|0.304|1.093	2.235	0.745	3	0.303|.|0.270	0.665	1	0.665	1	0.665	-9.341	2.604	0.046
BCL2_bait	P11216	PYGB	0.879|0.736|.	1.909	0.636	3	.|.|.	0.665	1	0.665	1	0.665	-12.815	2.166	0.048
BCL2_bait	Q9UHF7	TRPS1	0.743|0.719|.	1.756	0.585	3	.|.|.	0.661	0.995	0.661	0.995	0.661	-12.815	1.992	0.05
BCL2_bait	Q6ZUT1	NKAPD1	0.215|.|0.352	0.862	0.287	3	0.081|0.103|0.097	0.653	1	0.653	1	0.653	3.159	3.085	0.052
BCL2_bait	Q15393	SF3B3	1.189|0.905|0.816	2.911	0.97	3	0.211|0.709|0.421	0.644	0.875	0.644	0.875	0.644	-0.177	2.436	0.054
BCL2_bait	P30050	RPL12	2.218|2.469|2.404	7.091	2.364	3	1.071|1.019|1.324	0.644	0.857	0.644	0.857	0.644	-0.774	2.091	0.056
BCL2_bait	P12236	SLC25A6	0.663|0.895|0.440	1.997	0.666	3	.|.|.	0.643	1	0.643	1	0.643	-7.244	2.266	0.058
BCL2_bait	P11137	MAP2	2.113|2.105|1.644	5.863	1.954	3	1.051|0.900|0.837	0.643	0.946	0.643	0.946	0.643	-3.13	2.113	0.06
BCL2_bait	P46821	MAP1B	0.401|0.538|.	1.233	0.411	3	0.186|0.223|0.108	0.642	0.999	0.642	0.999	0.642	-1.987	2.495	0.062
BCL2_bait	Q9BY77	POLDIP3	0.684|0.393|0.663	1.74	0.58	3	.|.|.	0.631	0.965	0.631	0.965	0.631	-9.93	1.974	0.064
BCL2_bait	P47756	CAPZB	0.808|0.407|0.973	2.189	0.73	3	0.428|0.373|0.307	0.629	0.998	0.629	0.998	0.629	-12.718	1.994	0.067
BCL2_bait	P37108	SRP14	1.686|1.776|1.503	4.965	1.655	3	1.052|0.974|0.263	0.627	0.685	0.627	0.685	0.627	0.203	2.56	0.069
BCL2_bait	P36578	RPL4	4.376|5.153|4.576	14.105	4.702	3	2.208|1.761|2.838	0.623	0.96	0.623	0.96	0.623	-0.725	2.112	0.071
BCL2_bait	Q96IZ0	PAWR	1.077|0.849|1.492	3.418	1.139	3	0.791|0.286|0.473	0.621	0.965	0.621	0.965	0.621	-1.216	2.4	0.073
BCL2_bait	Q9Y4F1	FARP1	0.570|1.151|0.780	2.501	0.834	3	0.238|0.569|0.299	0.607	0.993	0.607	0.993	0.607	-2.203	2.429	0.075
BCL2_bait	P17302	GJA1	1.709|2.192|1.370	5.271	1.757	3	0.757|0.811|0.850	0.588	0.999	0.588	0.999	0.588	-4.175	2.182	0.077
BCL2_bait	P17480	UBTF	0.559|0.608|0.676	1.843	0.614	3	.|.|.	0.585	0.953	0.585	0.953	0.585	-1.5	2.09	0.079
BCL2_bait	Q9P2E9	RRBP1	0.721|0.474|0.622	1.817	0.606	3	.|.|.	0.577	0.99	0.577	0.99	0.577	-5.43	2.061	0.081
BCL2_bait	Q0VF96	CGNL1	0.617|.|0.703	1.614	0.538	3	.|.|.	0.56	0.981	0.56	0.981	0.56	-12.815	1.831	0.083
BCL2_bait	Q07157	TJP1	0.533|0.841|0.544	1.918	0.639	3	.|0.099|0.772	0.559	0.996	0.559	0.996	0.559	-0.808	2.316	0.086
BCL2_bait	Q9Y6M1	IGF2BP2	1.835|1.752|1.965	5.552	1.851	3	0.970|0.649|1.155	0.559	0.858	0.559	0.858	0.559	-0.942	2.058	0.088
BCL2_bait	P62829	RPL23	1.840|2.419|1.961	6.219	2.073	3	1.096|1.073|0.772	0.555	0.993	0.555	0.993	0.555	-1.539	2.141	0.09
BCL2_bait	Q9NX58	LYAR	0.615|.|0.682	1.591	0.53	3	.|.|.	0.548	0.963	0.548	0.963	0.548	-12.815	1.805	0.092
BCL2_bait	Q8NE71	ABCF1	0.609|0.697|0.515	1.821	0.607	3	.|.|.	0.547	0.977	0.547	0.977	0.547	-3.467	2.066	0.094
BCL2_bait	P62158	P62158	1.527|1.727|1.999	5.252	1.751	3	0.715|0.957|0.878	0.532	0.976	0.532	0.976	0.532	-2.707	2.075	0.097
BCL2_bait	P62861	FAU	3.113|2.742|2.974	8.828	2.943	3	1.616|1.435|1.304	0.522	0.809	0.522	0.809	0.522	-1.586	2.035	0.099
BCL2_bait	Q8WXF1	PSPC1	0.625|0.799|.	1.719	0.573	3	.|.|0.309	0.48	0.973	0.48	0.973	0.48	-11.589	1.855	0.101
BCL2_bait	O00571	DDX3X	1.484|1.576|2.268	5.328	1.776	3	0.809|0.944|0.684	0.466	1	0.466	1	0.466	-2.27	2.205	0.104
BCL2_bait	Q9H9Z2	LIN28A	0.734|0.394|0.586	1.713	0.571	3	.|.|.	0.466	0.993	0.466	0.993	0.466	-9.882	1.943	0.106
BCL2_bait	P21333	FLNA	1.055|0.617|0.999	2.671	0.89	3	0.480|0.617|0.397	0.451	0.811	0.451	0.811	0.451	-11.342	1.818	0.109
BCL2_bait	Q14444	CAPRIN1	3.301|2.521|2.761	8.583	2.861	3	1.753|1.072|1.478	0.449	0.971	0.449	0.971	0.449	-2.912	2.036	0.112
BCL2_bait	P46777	RPL5	1.927|2.320|1.670	5.918	1.973	3	0.806|0.905|1.275	0.448	0.978	0.448	0.978	0.448	-4.035	2.021	0.114
BCL2_bait	P12268	IMPDH2	0.883|1.476|0.835	3.194	1.065	3	0.399|0.834|0.350	0.445	0.973	0.445	0.973	0.445	-1.801	2.18	0.117
BCL2_bait	Q9UHX1	PUF60	0.602|0.617|0.465	1.684	0.561	3	.|.|.	0.422	0.696	0.422	0.696	0.422	-5.883	1.91	0.119
BCL2_bait	P09874	PARP1	0.566|1.026|.	1.886	0.629	3	.|.|.	0.409	1	0.409	1	0.409	-12.815	2.139	0.122
BCL2_bait	P05388	RPLP0	4.402|4.002|3.668	12.072	4.024	3	1.968|1.931|2.220	0.402	0.824	0.402	0.824	0.402	-2.808	1.976	0.125
BCL2_bait	Q13242	SRSF9	0.306|0.581|0.635	1.522	0.507	3	.|.|.	0.394	0.821	0.394	0.821	0.394	-12.801	1.727	0.127
BCL2_bait	P31943	HNRNPH1	3.290|3.056|3.443	9.789	3.263	3	1.732|1.791|1.447	0.394	0.669	0.394	0.669	0.394	-2.138	1.978	0.13
BCL2_bait	P0DMV9	HSPA1B	0.942|1.221|0.809	2.971	0.99	3	0.342|0.765|0.501	0.38	0.885	0.38	0.885	0.38	-3.222	1.951	0.133
BCL2_bait	Q92804	TAF15	3.009|2.864|3.233	9.106	3.035	3	1.777|1.017|2.018	0.379	0.611	0.379	0.611	0.379	-1.447	1.972	0.136
BCL2_bait	P42704	LRPPRC	0.546|0.437|0.790	1.773	0.591	3	.|.|.	0.371	0.999	0.371	0.999	0.371	-7.409	2.012	0.138
BCL2_bait	P84103	SRSF3	1.812|1.730|1.317	4.859	1.62	3	0.854|0.880|0.861	0.37	0.688	0.37	0.688	0.37	-6.828	1.872	0.141
BCL2_bait	O43390	HNRNPR	0.537|0.420|0.765	1.722	0.574	3	.|.|.	0.358	0.997	0.358	0.997	0.358	-8.314	1.953	0.144
BCL2_bait	Q86V48	LUZP1	1.355|0.486|1.895	3.735	1.245	3	0.869|0.535|0.908	0.351	0.995	0.351	0.995	0.351	-12.815	1.659	0.147
BCL2_bait	Q02543	RPL18A	0.465|0.511|0.975	1.951	0.65	3	.|.|.	0.343	1	0.343	1	0.343	-5.892	2.213	0.149
BCL2_bait	Q14694	USP10	0.506|0.308|0.945	1.758	0.586	3	.|.|.	0.34	1	0.34	1	0.34	-12.797	1.995	0.152
BCL2_bait	P49368	CCT3	0.357|.|0.429	1.079	0.36	3	0.055|0.387|0.215	0.337	0.553	0.337	0.553	0.337	-0.565	2.168	0.155
BCL2_bait	P0DMU7	CT45A6	.|0.794|0.232	1.32	0.44	3	.|.|.	0.333	0.999	0.333	0.999	0.333	-12.815	1.497	0.158
BCL2_bait	P07737	PFN1	0.652|1.518|0.462	2.632	0.877	3	0.607|0.753|0.420	0.333	0.998	0.333	0.998	0.333	-12.815	1.521	0.16
BCL2_bait	Q9NR12	PDLIM7	0.497|0.709|0.303	1.509	0.503	3	.|.|.	0.333	0.985	0.333	0.985	0.333	-12.807	1.712	0.163
BCL2_bait	Q96SB3	PPP1R9B	.|.|0.762	1.35	0.45	3	.|.|.	0.332	0.997	0.332	0.997	0.332	-12.815	1.531	0.166
BCL2_bait	Q15233	NONO	8.221|9.746|7.407	25.374	8.458	3	4.290|3.047|6.656	0.332	0.726	0.332	0.726	0.332	-2.746	1.909	0.168
BCL2_bait	P42694	HELZ	0.476|0.444|0.718	1.638	0.546	3	.|.|.	0.331	0.989	0.331	0.989	0.331	-7.015	1.858	0.171
BCL2_bait	P62995	TRA2B	0.224|.|0.723	1.241	0.414	3	.|.|.	0.33	0.99	0.33	0.99	0.33	-12.815	1.407	0.174
BCL2_bait	P48681	NES	0.707|0.784|1.159	2.65	0.883	3	0.266|0.745|0.557	0.32	0.747	0.32	0.747	0.32	-2.576	1.841	0.176
BCL2_bait	P49327	FASN	0.235|0.334|0.754	1.323	0.441	3	0.195|0.480|0.227	0.31	0.921	0.31	0.921	0.31	-8.061	1.594	0.179
BCL2_bait	P62913	RPL11	2.613|3.104|2.774	8.491	2.83	3	1.672|1.467|1.294	0.309	0.729	0.309	0.729	0.309	-3.123	1.926	0.181
BCL2_bait	P09211	GSTP1	1.228|1.799|0.990	4.017	1.339	3	0.612|0.981|0.858	0.307	0.92	0.307	0.92	0.307	-11.803	1.671	0.184
BCL2_bait	Q13435	SF3B2	.|.|0.659	1.247	0.416	3	.|.|.	0.306	0.919	0.306	0.919	0.306	-12.815	1.414	0.187
BCL2_bait	P24752	ACAT1	0.640|0.600|0.275	1.516	0.505	3	0.154|0.533|0.348	0.297	0.482	0.297	0.482	0.297	-4.498	1.653	0.189
BCL2_bait	P98175	RBM10	0.611|0.567|0.355	1.532	0.511	3	.|.|.	0.294	0.644	0.294	0.644	0.294	-12.371	1.738	0.192
BCL2_bait	O43823	AKAP8	0.293|.|0.645	1.232	0.411	3	.|.|.	0.289	0.868	0.289	0.868	0.289	-12.815	1.397	0.194
BCL2_bait	Q9UMS4	PRPF19	0.782|0.512|.	1.588	0.529	3	.|0.364|0.334	0.277	0.828	0.277	0.828	0.277	-12.815	1.517	0.197
BCL2_bait	Q96JE9	MAP6	0.243|0.304|0.636	1.183	0.394	3	.|.|.	0.275	0.825	0.275	0.825	0.275	-12.815	1.342	0.2
BCL2_bait	P12107	COL11A1	8.062|6.612|8.403	23.077	7.692	3	4.472|3.399|4.641	0.271	0.521	0.271	0.521	0.271	-5.636	1.862	0.202
BCL2_bait	P61353	RPL27	1.458|2.009|2.200	5.668	1.889	3	0.946|1.016|1.243	0.266	0.633	0.266	0.633	0.266	-9.273	1.78	0.205
BCL2_bait	P40939	HADHA	0.848|1.187|0.796	2.831	0.944	3	0.448|0.750|0.505	0.264	0.789	0.264	0.789	0.264	-8.199	1.704	0.207
BCL2_bait	P62906	RPL10A	2.129|2.766|2.552	7.446	2.482	3	1.369|1.372|1.330	0.227	0.535	0.227	0.535	0.227	-6.101	1.83	0.21
BCL2_bait	Q9Y3U8	RPL36	1.042|1.298|1.172	3.512	1.171	3	0.663|0.501|0.765	0.224	0.563	0.224	0.563	0.224	-4.987	1.847	0.213
BCL2_bait	P07910	HNRNPC	0.713|0.669|1.020	2.403	0.801	3	0.488|0.440|0.544	0.223	0.668	0.223	0.668	0.223	-9.346	1.639	0.215
BCL2_bait	P42167	TMPO	0.473|0.658|0.487	1.617	0.539	3	0.371|0.391|0.208	0.223	0.65	0.223	0.65	0.223	-5.009	1.732	0.218
BCL2_bait	Q6WCQ1	MPRIP	2.233|2.079|2.247	6.559	2.186	3	1.379|0.759|1.538	0.222	0.285	0.222	0.285	0.222	-2.042	1.866	0.221
BCL2_bait	P51858	HDGF	.|0.379|0.215	0.888	0.296	3	0.172|.|0.184	0.193	0.573	0.193	0.573	0.193	-5.308	1.662	0.223
BCL2_bait	P16989	YBX3	0.563|.|0.687	1.544	0.515	3	0.200|5.762|0.383	0.191	0.302	0.191	0.302	0.191	-1.604	0.676	0.226
BCL2_bait	Q9P0K7	RAI14	0.835|0.761|0.714	2.309	0.77	3	0.435|0.416|0.393	0.19	0.464	0.19	0.464	0.19	-3.889	1.857	0.229
BCL2_bait	Q15084	PDIA6	0.405|0.431|.	1.13	0.377	3	0.104|0.398|0.377	0.184	0.299	0.184	0.299	0.184	-2.237	1.506	0.232
BCL2_bait	P05198	EIF2S1	0.942|0.735|0.464	2.14	0.713	3	0.463|0.483|0.444	0.174	0.52	0.174	0.52	0.174	-12.815	1.541	0.234
BCL2_bait	P14314	PRKCSH	0.484|0.612|0.257	1.353	0.451	3	0.187|0.518|0.316	0.155	0.38	0.155	0.38	0.155	-7.544	1.442	0.237
BCL2_bait	P28799	GRN	0.368|0.603|0.706	1.678	0.559	3	0.309|0.332|0.429	0.144	0.416	0.144	0.416	0.144	-12.8	1.583	0.24
BCL2_bait	P52943	CRIP2	0.663|0.712|0.653	2.027	0.676	3	0.330|0.409|0.361	0.133	0.284	0.133	0.284	0.133	-2.994	1.851	0.243
BCL2_bait	Q16555	DPYSL2	.|0.599|.	1.187	0.396	3	0.157|0.458|0.405	0.128	0.384	0.128	0.384	0.128	-4.779	1.286	0.246
BCL2_bait	P63244	RACK1	.|0.263|.	0.851	0.284	3	0.060|0.851|0.111	0.115	0.345	0.115	0.345	0.115	-0.642	1.591	0.249
BCL2_bait	P07197	NEFM	0.917|0.875|9.452	11.244	3.748	3	7.875|1.978|9.630	0.115	0.345	0.115	0.345	0.115	-10.594	0.705	0.251
BCL2_bait	Q92614	MYO18A	3.324|3.562|3.572	10.458	3.486	3	1.919|1.533|2.302	0.112	0.156	0.112	0.156	0.112	-3.411	1.842	0.254
BCL2_bait	O95996	APC2	0.515|0.573|0.492	1.581	0.527	3	.|.|.	0.11	0.288	0.11	0.288	0.11	-4.543	1.793	0.257
BCL2_bait	Q8IWS0	PHF6	0.897|1.207|0.965	3.068	1.023	3	0.702|0.736|0.450	0.107	0.318	0.107	0.318	0.107	-7.855	1.663	0.26
BCL2_bait	P23246	SFPQ	8.779|10.686|8.730	28.196	9.399	3	5.597|3.837|8.204	0.103	0.267	0.103	0.267	0.103	-3.919	1.676	0.263
BCL2_bait	P02786	TFRC	.|0.285|.	0.873	0.291	3	0.100|0.595|0.111	0.097	0.291	0.097	0.291	0.097	-0.891	1.548	0.266
BCL2_bait	P24534	EEF1B2	0.563|0.527|0.405	1.495	0.498	3	.|.|.	0.086	0.207	0.086	0.207	0.086	-9.211	1.696	0.268
BCL2_bait	P17677	GAP43	0.447|0.682|.	1.422	0.474	3	0.220|0.435|0.526	0.085	0.249	0.085	0.249	0.085	-9.59	1.284	0.271
BCL2_bait	P60709	ACTB	37.305|30.575|39.333	107.213	35.738	3	19.902|19.039|23.418	0.078	0.177	0.078	0.177	0.078	-7.549	1.726	0.274
BCL2_bait	P07196	NEFL	1.392|1.170|0.546	3.108	1.036	3	0.795|5.028|0.961	0.073	0.123	0.073	0.123	0.073	-4.654	0.662	0.277
BCL2_bait	O95793	STAU1	0.476|0.556|0.404	1.436	0.479	3	.|.|.	0.055	0.161	0.055	0.161	0.055	-9.238	1.629	0.28
BCL2_bait	Q09666	AHNAK	0.877|1.059|0.516	2.453	0.818	3	0.388|1.214|0.733	0.048	0.109	0.048	0.109	0.048	-6.908	1.165	0.283
BCL2_bait	Q00839	HNRNPU	2.718|2.823|3.456	8.997	2.999	3	1.308|2.225|2.180	0.044	0.13	0.044	0.13	0.044	-7.413	1.62	0.286
BCL2_bait	P07814	EPRS	.|0.380|.	0.967	0.322	3	0.276|0.516|0.137	0.041	0.122	0.041	0.122	0.041	-3.189	1.197	0.288
BCL2_bait	P07305	H1F0	0.545|0.212|0.748	1.505	0.502	3	0.460|2.112|0.487	0.04	0.086	0.04	0.086	0.04	-7.591	0.643	0.291
BCL2_bait	P19338	NCL	3.962|4.551|3.704	12.217	4.072	3	2.218|2.596|2.547	0.04	0.114	0.04	0.114	0.04	-6.968	1.664	0.294
BCL2_bait	Q9Y490	TLN1	.|0.548|.	1.135	0.378	3	.|.|.	0.04	0.119	0.04	0.119	0.04	-12.815	1.288	0.297
BCL2_bait	O00299	CLIC1	0.410|0.547|0.357	1.314	0.438	3	.|.|.	0.039	0.115	0.039	0.115	0.039	-12.233	1.49	0.3
BCL2_bait	Q9BU76	C1orf35	0.704|1.598|1.100	3.402	1.134	3	0.946|1.098|0.616	0.038	0.113	0.038	0.113	0.038	-12.815	1.316	0.303
BCL2_bait	P31948	STIP1	0.432|0.493|.	1.219	0.406	3	0.250|0.801|0.286	0.035	0.069	0.035	0.069	0.035	-5.408	1.054	0.305
BCL2_bait	P60660	MYL6	6.166|8.453|6.594	21.213	7.071	3	4.552|4.315|4.856	0.034	0.102	0.034	0.102	0.034	-9.699	1.548	0.308
BCL2_bait	P62750	RPL23A	4.049|3.690|4.315	12.054	4.018	3	2.777|2.437|1.945	0.033	0.078	0.033	0.078	0.033	-6.2	1.702	0.311
BCL2_bait	P52292	KPNA2	0.476|0.541|0.371	1.388	0.463	3	.|.|.	0.032	0.091	0.032	0.091	0.032	-11.273	1.575	0.313
BCL2_bait	Q9NP64	ZCCHC17	2.308|2.811|2.274	7.393	2.464	3	1.619|1.713|1.282	0.031	0.093	0.031	0.093	0.031	-7.341	1.615	0.316
BCL2_bait	P22314	UBA1	0.727|0.981|0.637	2.345	0.782	3	0.371|0.896|0.683	0.026	0.074	0.026	0.074	0.026	-6.929	1.282	0.319
BCL2_bait	P62854	RPS26	1.365|1.946|1.651	4.962	1.654	3	1.265|0.847|1.133	0.026	0.076	0.026	0.076	0.026	-10.964	1.551	0.322
BCL2_bait	P62851	RPS25	4.198|2.495|4.427	11.12	3.707	3	3.356|3.148|1.733	0.022	0.045	0.022	0.045	0.022	-12.028	1.406	0.324
BCL2_bait	Q9BR76	CORO1B	.|.|0.380	0.968	0.323	3	.|0.230|.	0.022	0.066	0.022	0.066	0.022	-5.759	1.4	0.327
BCL2_bait	P62249	RPS16	3.402|3.257|3.373	10.033	3.344	3	2.115|2.222|1.566	0.021	0.029	0.021	0.029	0.021	-4.551	1.719	0.329
BCL2_bait	Q02878	RPL6	3.238|3.267|3.475	9.979	3.326	3	1.820|1.541|2.865	0.02	0.04	0.02	0.04	0.02	-4.614	1.661	0.332
BCL2_bait	Q9UQ35	SRRM2	4.691|6.024|4.003	14.718	4.906	3	3.661|3.787|2.696	0.019	0.057	0.019	0.057	0.019	-12.536	1.467	0.335
BCL2_bait	P62263	RPS14	5.307|3.646|5.059	14.011	4.67	3	3.456|3.075|2.518	0.018	0.04	0.018	0.04	0.018	-12.131	1.561	0.337
BCL2_bait	P62847	RPS24	3.518|3.529|3.792	10.839	3.613	3	2.056|2.502|1.904	0.018	0.039	0.018	0.039	0.018	-4.986	1.689	0.34
BCL2_bait	Q9Y383	LUC7L2	1.443|1.681|1.881	5.005	1.668	3	1.882|1.993|0.775	0.017	0.032	0.017	0.032	0.017	-5.378	1.169	0.342
BCL2_bait	P62424	RPL7A	3.273|3.696|3.683	10.652	3.551	3	2.196|1.969|2.224	0.016	0.025	0.016	0.025	0.016	-6.564	1.67	0.345
BCL2_bait	P08865	RPSA	1.020|1.924|1.554	4.498	1.499	3	0.812|1.673|1.106	0.015	0.044	0.015	0.044	0.015	-12.815	1.309	0.347
BCL2_bait	P50991	CCT4	0.306|0.482|0.286	1.075	0.358	3	0.215|0.611|0.347	0.012	0.035	0.012	0.035	0.012	-7.408	1.003	0.35
BCL2_bait	Q99623	PHB2	0.278|0.390|.	0.961	0.32	3	0.257|0.945|1.743	0.012	0.027	0.012	0.027	0.012	-4.762	0.427	0.352
BCL2_bait	Q01082	SPTBN1	0.422|0.512|0.332	1.266	0.422	3	0.214|0.490|0.353	0.011	0.03	0.011	0.03	0.011	-8.645	1.266	0.355
BCL2_bait	P35579	MYH9	17.828|19.813|17.202	54.843	18.281	3	11.830|10.314|11.861	0.011	0.03	0.011	0.03	0.011	-6.849	1.616	0.357
BCL2_bait	Q8N5F7	NKAP	.|0.510|0.465	1.269	0.423	3	.|.|.	0.009	0.025	0.009	0.025	0.009	-12.815	1.44	0.36
BCL2_bait	P60842	EIF4A1	1.005|1.220|1.253	3.478	1.159	3	0.583|1.499|1.033	0.009	0.013	0.009	0.013	0.009	-6.323	1.2	0.362
BCL2_bait	Q16643	DBN1	2.486|1.530|2.416	6.432	2.144	3	1.505|1.260|1.625	0.008	0.017	0.008	0.017	0.008	-12.793	1.474	0.364
BCL2_bait	Q13813	SPTAN1	0.231|0.535|0.256	1.023	0.341	3	0.255|0.518|0.290	0.008	0.025	0.008	0.025	0.008	-12.815	1.012	0.367
BCL2_bait	P18124	RPL7	3.440|3.840|3.277	10.557	3.519	3	2.591|1.595|3.009	0.008	0.02	0.008	0.02	0.008	-6.862	1.519	0.369
BCL2_bait	P06576	ATP5F1B	1.335|1.798|0.964	4.096	1.365	3	0.794|1.942|1.320	0.007	0.02	0.007	0.02	0.007	-10.592	1.077	0.372
BCL2_bait	Q8IY81	FTSJ3	0.507|.|.	1.095	0.365	3	.|.|.	0.007	0.021	0.007	0.021	0.007	-12.815	1.242	0.374
BCL2_bait	P61254	RPL26	1.616|1.748|2.484	5.847	1.949	3	1.542|1.248|1.551	0.007	0.021	0.007	0.021	0.007	-12.701	1.354	0.376
BCL2_bait	Q13509	TUBB3	0.363|0.609|0.430	1.402	0.467	3	0.284|0.776|0.634	0.005	0.014	0.005	0.014	0.005	-8.393	0.901	0.379
BCL2_bait	P14618	PKM	1.104|1.838|1.258	4.199	1.4	3	0.869|2.449|1.907	0.005	0.014	0.005	0.014	0.005	-8.207	0.877	0.381
BCL2_bait	Q96AG4	LRRC59	0.437|0.499|0.240	1.176	0.392	3	.|.|.	0.005	0.015	0.005	0.015	0.005	-12.815	1.334	0.383
BCL2_bait	Q9UN86	G3BP2	1.340|1.056|2.095	4.49	1.497	3	0.868|.|1.784	0.004	0.012	0.004	0.012	0.004	-12.815	1.202	0.385
BCL2_bait	O14974	PPP1R12A	3.020|3.020|3.285	9.326	3.109	3	1.861|1.712|2.493	0.003	0.007	0.003	0.007	0.003	-6.966	1.558	0.388
BCL2_bait	Q16777	HIST2H2AC	1.221|1.527|1.357	4.104	1.368	3	0.875|0.979|0.916	0.003	0.008	0.003	0.008	0.003	-10.166	1.483	0.39
BCL2_bait	Q9P258	RCC2	0.484|0.343|0.430	1.258	0.419	3	.|.|.	0.003	0.007	0.003	0.007	0.003	-12.608	1.426	0.392
BCL2_bait	Q13045	FLII	1.385|1.316|1.341	4.042	1.347	3	0.943|0.717|0.942	0.002	0.004	0.002	0.004	0.002	-6.7	1.566	0.394
BCL2_bait	P24539	ATP5PB	.|0.172|0.157	0.623	0.208	3	0.333|0.333|0.104	0.002	0.004	0.002	0.004	0.002	-6.005	0.919	0.396
BCL2_bait	P23528	CFL1	1.036|0.845|1.115	2.996	0.999	3	0.587|1.355|0.820	0.002	0.004	0.002	0.004	0.002	-8.771	1.151	0.399
BCL2_bait	P08238	HSP90AB1	2.176|3.192|2.178	7.546	2.515	3	1.513|3.221|2.285	0.002	0.006	0.002	0.006	0.002	-10.763	1.126	0.401
BCL2_bait	P14625	HSP90B1	0.716|0.798|0.944	2.459	0.82	3	0.501|1.203|0.750	0.002	0.004	0.002	0.004	0.002	-8.569	1.068	0.403
BCL2_bait	Q15019	SEPTIN2	0.270|0.474|.	1.038	0.346	3	.|.|.	0.001	0.004	0.001	0.004	0.001	-12.815	1.178	0.405
BCL2_bait	Q8N3E9	PLCD3	0.647|0.838|0.598	2.082	0.694	3	0.568|0.449|0.557	0.001	0.004	0.001	0.004	0.001	-12.656	1.33	0.407
BCL2_bait	Q9BXP5	SRRT	0.445|0.465|.	1.204	0.401	3	.|.|.	0.001	0.003	0.001	0.003	0.001	-12.815	1.366	0.409
BCL2_bait	P46783	RPS10	2.414|2.153|2.596	7.162	2.387	3	1.239|1.853|1.902	0.001	0.003	0.001	0.003	0.001	-10.283	1.46	0.411
BCL2_bait	P16401	HIST1H1B	2.816|2.945|2.549	8.309	2.77	3	1.955|1.973|1.689	0.001	0.003	0.001	0.003	0.001	-9.434	1.483	0.413
BCL2_bait	P55072	VCP	0.654|0.560|0.376	1.59	0.53	3	0.351|0.721|0.419	0.001	0.003	0.001	0.003	0.001	-12.815	1.119	0.415
BCL2_bait	P35268	RPL22	1.378|1.436|1.744	4.558	1.519	3	1.261|1.215|0.857	0.001	0.003	0.001	0.003	0.001	-11.353	1.388	0.417
BCL2_bait	P50454	SERPINH1	1.797|2.352|1.863	6.012	2.004	3	1.187|2.315|1.498	0.001	0.003	0.001	0.003	0.001	-10.784	1.25	0.42
BCL2_bait	P07195	LDHB	0.619|0.711|0.459	1.789	0.596	3	0.817|1.943|0.604	0.001	0.002	0.001	0.002	0.001	-9.733	0.605	0.422
BCL2_bait	Q8NC51	SERBP1	1.029|0.901|0.712	2.642	0.881	3	0.548|0.722|1.163	0.001	0.002	0.001	0.002	0.001	-11.447	1.141	0.424
BCL2_bait	P00558	PGK1	0.342|0.463|.	1.099	0.366	3	.|.|.	0.001	0.002	0.001	0.002	0.001	-12.815	1.246	0.426
BCL2_bait	Q9BZH6	WDR11	0.463|0.351|0.272	1.086	0.362	3	.|.|.	0.001	0.002	0.001	0.002	0.001	-12.815	1.232	0.427
BCL2_bait	P06748	NPM1	6.687|6.922|6.765	20.374	6.791	3	4.648|4.120|4.977	0.001	0.001	0.001	0.001	0.001	-7.76	1.487	0.429
BCL2_bait	Q16352	INA	1.787|1.008|1.691	4.486	1.495	3	1.056|1.379|1.098	0.001	0.001	0.001	0.001	0.001	-12.815	1.279	0.431
BCL2_bait	P04350	TUBB4A	.|.|0.453	1.04	0.347	3	.|.|.	0	0.001	0	0.001	0	-12.815	1.18	0.433
BCL2_bait	P62805	HIST1H4A	0.916|0.706|1.066	2.688	0.896	3	1.013|0.532|0.722	0	0.001	0	0.001	0	-12.815	1.227	0.435
BCL2_bait	Q9UGY1	NOL12	.|0.435|0.497	1.226	0.409	3	0.341|.|0.383	0	0.001	0	0.001	0	-12.815	1.131	0.437
BCL2_bait	P43358	MAGEA4	0.301|0.449|.	1.044	0.348	3	.|.|.	0	0.001	0	0.001	0	-12.815	1.184	0.439
BCL2_bait	Q07065	CKAP4	0.942|1.071|0.940	2.952	0.984	3	0.580|1.048|0.653	0	0.001	0	0.001	0	-9.777	1.339	0.441
BCL2_bait	P46776	RPL27A	2.025|2.131|2.150	6.305	2.102	3	1.456|1.581|1.360	0	0	0	0	0	-9.099	1.436	0.443
BCL2_bait	P13639	EEF2	0.540|0.211|0.557	1.308	0.436	3	0.516|1.832|1.082	0	0.001	0	0.001	0	-12.815	0.433	0.445
BCL2_bait	O75531	BANF1	0.404|0.442|.	1.14	0.38	3	.|.|.	0	0.001	0	0.001	0	-12.815	1.293	0.446
BCL2_bait	P62269	RPS18	9.918|4.782|11.413	26.113	8.704	3	10.792|12.409|6.042	0	0.001	0	0.001	0	-12.815	0.934	0.448
BCL2_bait	P07900	HSP90AA1	0.672|0.751|0.509	1.932	0.644	3	0.470|1.124|0.929	0	0	0	0	0	-12.187	0.817	0.45
BCL2_bait	P42766	RPL35	3.323|2.848|2.886	9.057	3.019	3	2.673|2.431|1.732	0	0.001	0	0.001	0	-11.127	1.347	0.452
BCL2_bait	P37802	TAGLN2	0.276|0.186|0.158	0.619	0.206	3	0.292|0.145|0.255	0	0.001	0	0.001	0	-12.815	0.935	0.454
BCL2_bait	P62753	RPS6	4.298|4.455|4.423	13.176	4.392	3	3.146|3.292|2.922	0	0	0	0	0	-9.178	1.409	0.456
BCL2_bait	Q00059	TFAM	.|0.433|0.285	1.012	0.337	3	.|.|.	0	0	0	0	0	-12.815	1.148	0.457
BCL2_bait	Q14157	UBAP2L	1.187|1.455|1.775	4.417	1.472	3	1.339|1.205|1.131	0	0	0	0	0	-12.815	1.205	0.459
BCL2_bait	P07355	ANXA2	0.589|0.686|0.744	2.019	0.673	3	0.535|1.339|0.814	0	0	0	0	0	-11.052	0.805	0.461
BCL2_bait	P07437	TUBB	3.029|3.726|2.865	9.62	3.207	3	2.058|4.047|2.806	0	0	0	0	0	-12.815	1.122	0.463
BCL2_bait	Q14576	ELAVL3	0.366|0.414|.	1.073	0.358	3	.|.|.	0	0	0	0	0	-12.815	1.217	0.464
BCL2_bait	P11171	EPB41	0.278|0.202|0.152	0.632	0.211	3	0.238|0.673|0.503	0	0	0	0	0	-12.815	0.488	0.466
BCL2_bait	P38646	HSPA9	2.123|2.003|2.301	6.428	2.143	3	1.576|1.973|1.503	0	0	0	0	0	-12.533	1.281	0.468
BCL2_bait	P62266	RPS23	2.711|3.472|3.105	9.287	3.096	3	2.926|2.653|2.067	0	0	0	0	0	-12.77	1.227	0.469
BCL2_bait	P67809	YBX1	3.319|3.058|3.154	9.531	3.177	3	2.396|2.531|2.429	0	0	0	0	0	-11.575	1.296	0.471
BCL2_bait	Q92945	KHSRP	1.377|1.457|1.020	3.854	1.285	3	0.926|1.474|0.948	0	0	0	0	0	-12.815	1.179	0.473
BCL2_bait	P39019	RPS19	4.224|3.047|4.590	11.861	3.954	3	3.197|3.599|3.527	0	0	0	0	0	-12.815	1.15	0.474
BCL2_bait	P23396	RPS3	6.389|5.631|7.163	19.183	6.394	3	5.550|6.108|4.638	0	0	0	0	0	-12.8	1.185	0.476
BCL2_bait	Q16778	HIST2H2BE	0.911|1.112|1.224	3.247	1.082	3	0.907|0.892|0.995	0	0	0	0	0	-12.815	1.163	0.478
BCL2_bait	P04792	HSPB1	1.093|1.073|0.917	3.083	1.028	3	0.805|1.736|1.207	0	0	0	0	0	-12.815	0.863	0.479
BCL2_bait	P11142	HSPA8	3.823|4.635|3.791	12.249	4.083	3	2.983|4.583|3.570	0	0	0	0	0	-12.803	1.117	0.481
BCL2_bait	O43175	PHGDH	0.222|0.265|0.199	0.686	0.229	3	0.272|0.707|0.381	0	0	0	0	0	-12.815	0.546	0.483
BCL2_bait	P30101	PDIA3	0.631|0.749|0.464	1.844	0.615	3	0.693|1.726|1.029	0	0	0	0	0	-12.815	0.574	0.484
BCL2_bait	P62701	RPS4X	2.880|2.950|3.624	9.454	3.151	3	2.983|3.255|2.415	0	0	0	0	0	-12.815	1.101	0.486
BCL2_bait	P02511	CRYAB	0.978|1.138|0.978	3.094	1.031	3	0.883|1.968|1.380	0	0	0	0	0	-12.815	0.771	0.487
BCL2_bait	Q9BVP2	GNL3	0.338|0.646|0.275	1.258	0.419	3	0.466|0.554|0.539	0	0	0	0	0	-12.815	0.809	0.489
BCL2_bait	Q9NYF8	BCLAF1	0.712|0.676|1.039	2.428	0.809	3	0.841|0.769|0.909	0	0	0	0	0	-12.815	0.966	0.49
BCL2_bait	P55084	HADHB	0.590|0.637|0.364	1.591	0.53	3	0.459|0.587|0.506	0	0	0	0	0	-12.815	1.031	0.492
BCL2_bait	P41219	PRPH	1.006|1.032|1.126	3.164	1.055	3	0.719|0.924|1.190	0	0	0	0	0	-12.754	1.14	0.494
BCL2_bait	P26373	RPL13	2.336|2.731|2.620	7.688	2.563	3	2.034|2.047|2.777	0	0	0	0	0	-12.806	1.133	0.495
BCL2_bait	P29558	RBMS1	0.363|0.104|.	0.76	0.253	3	.|.|.	0	0	0	0	0	-12.815	0.862	0.497
BCL2_bait	P62857	RPS28	1.820|1.539|1.721	5.079	1.693	3	1.589|1.803|1.206	0	0	0	0	0	-12.812	1.12	0.498
BCL2_bait	P40429	RPL13A	0.350|0.263|0.323	0.937	0.312	3	.|.|.	0	0	0	0	0	-12.815	1.062	0.5
BCL2_bait	P09651	HNRNPA1	3.761|2.782|3.948	10.491	3.497	3	3.019|3.076|4.082	0	0	0	0	0	-12.815	1.041	0.501
BCL2_bait	P46778	RPL21	1.071|1.539|1.520	4.13	1.377	3	1.336|1.405|1.275	0	0	0	0	0	-12.815	1.029	0.503
BCL2_bait	P67936	TPM4	1.036|1.468|0.684	3.188	1.063	3	0.967|1.409|1.352	0	0	0	0	0	-12.815	0.867	0.504
BCL2_bait	P62277	RPS13	2.717|2.515|2.363	7.594	2.531	3	2.507|2.493|1.973	0	0	0	0	0	-12.811	1.096	0.506
BCL2_bait	Q8IYB3	SRRM1	4.783|3.948|5.744	14.475	4.825	3	5.127|5.135|4.209	0	0	0	0	0	-12.815	1.005	0.507
BCL2_bait	O00488	ZNF593	1.434|1.313|1.361	4.108	1.369	3	1.542|1.298|0.954	0	0	0	0	0	-12.787	1.104	0.509
BCL2_bait	P63173	RPL38	2.069|2.636|2.338	7.043	2.348	3	2.440|2.634|1.764	0	0	0	0	0	-12.815	1.045	0.51
BCL2_bait	P50914	RPL14	1.067|1.204|1.362	3.633	1.211	3	1.153|1.204|1.143	0	0	0	0	0	-12.815	1.038	0.511
BCL2_bait	Q13263	TRIM28	0.789|0.677|0.453	1.919	0.64	3	.|0.531|0.860	0	0	0	0	0	-12.815	0.946	0.513
BCL2_bait	P62258	YWHAE	0.554|0.702|0.545	1.801	0.6	3	0.472|0.802|0.591	0	0	0	0	0	-12.815	0.989	0.514
BCL2_bait	P52926	HMGA2	1.326|1.089|1.017	3.432	1.144	3	1.025|1.340|1.130	0	0	0	0	0	-12.815	0.988	0.516
BCL2_bait	P46782	RPS5	2.904|2.357|3.600	8.861	2.954	3	3.837|3.323|2.659	0	0	0	0	0	-12.815	0.913	0.517
BCL2_bait	P60866	RPS20	2.178|2.231|2.422	6.831	2.277	3	2.493|2.464|1.769	0	0	0	0	0	-12.815	1.028	0.518
BCL2_bait	P16402	HIST1H1D	3.618|3.284|3.453	10.356	3.452	3	3.431|3.442|3.196	0	0	0	0	0	-12.815	1.029	0.52
BCL2_bait	P62917	RPL8	2.426|2.419|2.527	7.372	2.457	3	2.228|2.497|2.352	0	0	0	0	0	-12.809	1.043	0.521
BCL2_bait	P62841	RPS15	2.542|1.728|3.231	7.501	2.5	3	3.486|3.596|2.306	0	0	0	0	0	-12.815	0.815	0.523
BCL2_bait	Q8TA86	RP9	0.565|1.014|1.054	2.633	0.878	3	1.029|1.264|0.777	0	0	0	0	0	-12.815	0.874	0.524
BCL2_bait	P62280	RPS11	3.824|2.529|4.441	10.795	3.598	3	6.737|7.006|4.793	0	0	0	0	0	-12.815	0.591	0.525
BCL2_bait	P61313	RPL15	2.257|2.541|2.508	7.305	2.435	3	2.883|2.879|2.651	0	0	0	0	0	-12.815	0.869	0.527
BCL2_bait	P61247	RPS3A	2.436|2.206|2.644	7.286	2.429	3	3.059|2.916|2.704	0	0	0	0	0	-12.815	0.841	0.527
BCL2_bait	P49411	TUFM	0.904|0.680|0.771	2.355	0.785	3	1.323|0.813|0.874	0	0	0	0	0	-12.815	0.801	0.527
BCL2_bait	P09493	TPM1	1.678|2.424|1.747	5.849	1.95	3	2.089|2.372|2.956	0	0	0	0	0	-12.815	0.797	0.527
BCL2_bait	P46779	RPL28	1.525|1.018|1.161	3.704	1.235	3	1.524|1.432|1.739	0	0	0	0	0	-12.815	0.792	0.527
BCL2_bait	P32969	RPL9	1.073|1.010|1.402	3.485	1.162	3	1.599|1.620|1.522	0	0	0	0	0	-12.815	0.735	0.527
BCL2_bait	P08708	RPS17	3.613|2.949|3.239	9.8	3.267	3	4.758|5.174|4.180	0	0	0	0	0	-12.815	0.697	0.527
BCL2_bait	P62937	PPIA	0.614|0.711|0.567	1.893	0.631	3	0.703|1.144|1.045	0	0	0	0	0	-12.815	0.668	0.527
BCL2_bait	Q96C19	EFHD2	0.976|0.236|0.842	2.054	0.685	3	1.169|0.987|1.197	0	0	0	0	0	-12.815	0.615	0.527
BCL2_bait	Q9NWB6	ARGLU1	0.271|1.274|1.138	2.683	0.894	3	2.410|1.415|1.572	0	0	0	0	0	-12.815	0.511	0.527
BCL2_bait	Q92522	H1FX	0.204|0.259|0.675	1.138	0.379	3	0.811|0.771|0.865	0	0	0	0	0	-12.815	0.466	0.527
BCL2_bait	P62081	RPS7	2.213|2.431|3.023	7.667	2.556	3	5.463|7.003|4.864	0	0	0	0	0	-12.815	0.448	0.527
BCL2_bait	P68104	EEF1A1	1.998|2.596|2.521	7.114	2.371	3	2.457|5.086|3.137	0	0	0	0	0	-12.815	0.698	0.542
BCL2_bait	P25705	ATP5F1A	0.876|1.018|0.851	2.746	0.915	3	0.791|1.435|1.056	0	0	0	0	0	-12.815	0.862	0.544
BCL2_bait	P48047	ATP5PO	0.914|1.005|0.647	2.566	0.855	3	0.934|1.307|0.842	0	0	0	0	0	-12.815	0.847	0.545
BCL2_bait	P04406	GAPDH	1.732|1.638|1.709	5.079	1.693	3	1.546|3.137|2.520	0	0	0	0	0	-12.815	0.735	0.545
BCL2_bait	P27797	CALR	0.448|0.694|0.445	1.587	0.529	3	1.339|2.454|1.861	0	0	0	0	0	-12.815	0.289	0.545
BCL2_bait	P08493	MGP	0.254|0.078|0.445	0.778	0.259	3	.|0.565|0.376	0	0	0	0	0	-12.815	0.563	0.548
BCL2_bait	P11021	HSPA5	1.777|1.949|1.602	5.329	1.776	3	3.303|3.015|1.896	0	0	0	0	0	-12.815	0.667	0.55
BCL2_bait	P07237	P4HB	0.346|0.388|0.359	1.093	0.364	3	0.540|0.862|0.497	0	0	0	0	0	-12.815	0.594	0.55
BCL2_bait	Q01105	SET	0.499|0.615|0.571	1.685	0.562	3	0.794|1.405|0.716	0	0	0	0	0	-12.815	0.606	0.552
BCL2_bait	P63104	YWHAZ	1.222|1.147|1.119	3.488	1.163	3	1.364|2.509|1.390	0	0	0	0	0	-12.815	0.691	0.553
BCL2_bait	P10809	HSPD1	1.391|1.753|1.342	4.485	1.495	3	1.722|3.595|2.298	0	0	0	0	0	-12.815	0.617	0.555
BCL2_bait	Q9H074	PAIP1	0.363|.|.	0.951	0.317	3	.|.|.	0	0	0	0	0	-12.815	1.079	0.556
BCL2_bait	Q9Y3F4	STRAP	0.238|.|0.350	0.882	0.294	3	.|.|.	0	0	0	0	0	-12.815	1.001	0.557
BCL2_bait	P26378	ELAVL4	0.339|.|0.317	0.951	0.317	3	.|.|.	0	0	0	0	0	-12.815	1.078	0.558
BCL2_bait	O60716	CTNND1	0.335|.|0.247	0.877	0.292	3	.|.|.	0	0	0	0	0	-12.815	0.994	0.559
BCL2_bait	Q9BZF9	UACA	.|0.310|0.562	1.166	0.389	3	0.492|0.594|0.503	0	0	0	0	0	-12.815	0.737	0.56
BCL2_bait	Q5T9A4	ATAD3B	.|0.393|0.379	1.066	0.355	3	0.428|0.454|0.294	0	0	0	0	0	-12.815	0.922	0.562
BCL2_bait	Q06830	PRDX1	0.705|.|0.632	1.631	0.544	3	0.570|1.020|0.596	0	0	0	0	0	-12.815	0.774	0.563
BCL2_bait	Q9BVA1	TUBB2B	0.499|0.612|.	1.406	0.469	3	0.546|0.897|0.795	0	0	0	0	0	-12.815	0.642	0.564
BCL2_bait	Q96AE4	FUBP1	.|0.379|0.169	0.841	0.28	3	.|0.487|.	0	0	0	0	0	-12.815	0.576	0.565
BCL2_bait	P09429	HMGB1	.|0.211|0.237	0.741	0.247	3	0.571|1.146|0.839	0	0	0	0	0	-12.815	0.302	0.566
BCL2_bait	P50990	CCT8	.|0.223|0.229	0.746	0.249	3	0.524|1.589|0.876	0	0	0	0	0	-12.815	0.276	0.566
BCL2_bait	P29692	EEF1D	0.189|0.207|.	0.69	0.23	3	.|0.415|0.267	0	0	0	0	0	-12.815	0.691	0.568
BCL2_bait	Q9UK76	JPT1	0.103|0.172|.	0.569	0.19	3	0.275|0.493|0.277	0	0	0	0	0	-12.815	0.566	0.569
BCL2_bait	Q99714	HSD17B10	0.334|.|0.308	0.936	0.312	3	0.429|0.959|0.535	0	0	0	0	0	-12.815	0.517	0.571
BCL2_bait	P40227	CCT6A	0.303|.|.	0.891	0.297	3	0.275|0.636|0.386	0	0	0	0	0	-12.674	0.73	0.572
BCL2_bait	Q00577	PURA	0.301|.|.	0.888	0.296	3	.|.|.	0	0	0	0	0	-12.815	1.008	0.573
BCL2_bait	P18077	RPL35A	.|0.237|.	0.825	0.275	3	.|.|.	0	0	0	0	0	-12.815	0.936	0.574
BCL2_bait	P05023	ATP1A1	.|.|0.213	0.8	0.267	3	.|.|.	0	0	0	0	0	-12.815	0.908	0.574
BCL2_bait	P49006	MARCKSL1	0.212|.|.	0.8	0.267	3	.|.|.	0	0	0	0	0	-12.815	0.907	0.574
BCL2_bait	Q8NCB2	CAMKV	0.196|.|.	0.784	0.261	3	.|.|.	0	0	0	0	0	-12.815	0.889	0.574
BCL2_bait	P14923	JUP	.|0.188|.	0.776	0.259	3	.|.|.	0	0	0	0	0	-12.815	0.88	0.574
BCL2_bait	P02545	LMNA	.|0.225|.	0.813	0.271	3	0.972|0.924|.	0	0	0	0	0	-12.815	0.286	0.574
BCL2_bait	P48643	CCT5	.|0.233|.	0.821	0.274	3	0.234|0.352|0.513	0	0	0	0	0	-12.815	0.786	0.58
BCL2_bait	P80723	BASP1	.|.|0.184	0.772	0.257	3	0.385|0.755|0.381	0	0	0	0	0	-12.815	0.536	0.581

## Sheet: BCL2vsIgG.GPiN
Bait	Prey	PreyGene	Intensity	IntensitySum	AvgIntensity	NumReplicates	ctrlIntensity	AvgP	MaxP	TopoAvgP	TopoMaxP	SaintScore	OddsScore	FoldChange	BFDR	boosted_by
BCL2_bait	Q9UKG1	APPL1	8.836|8.876|7.772	25.484	8.495	3	.|.|.	1	1	1	1	1	11.75	25.579	0
BCL2_bait	Q7Z6B7	SRGAP1	6.577|6.264|6.465	19.306	6.435	3	.|.|.	1	1	1	1	1	11.847	19.377	0
BCL2_bait	Q7Z417	NUFIP2	8.529|7.712|1.735	17.976	5.992	3	0.263|0.486|0.284	1	1	1	1	1	10.011	18.086	0
BCL2_bait	Q9HCE1	MOV10	5.354|7.176|5.232	17.762	5.921	3	.|.|.	1	1	1	1	1	11.676	17.828	0
BCL2_bait	P26196	DDX6	2.818|2.944|3.160	8.922	2.974	3	.|0.241|0.212	1	1	1	1	1	12.33	13.17	0
BCL2_bait	Q99700	ATXN2	4.808|4.480|3.830	13.118	4.373	3	.|.|.	1	1	1	1	1	11.624	13.167	0
BCL2_bait	O95996	APC2	3.694|3.667|3.389	10.75	3.583	3	.|.|.	1	1	1	1	1	11.815	10.79	0
BCL2_bait	P35637	FUS	1.476|1.458|2.180	5.114	1.705	3	.|.|0.166	1	1	1	1	1	12.104	10.274	0
BCL2_bait	P38159	RBMX	0.646|0.749|1.449	2.844	0.948	3	.|0.095|.	1	1	1	1	1	8.826	9.929	0
BCL2_bait	P07737	PFN1	1.556|1.802|1.770	5.129	1.71	3	.|0.174|0.173	1	1	1	1	1	12.349	9.866	0
BCL2_bait	P11940	PABPC1	3.677|3.608|3.768	11.052	3.684	3	0.588|.|0.383	1	1	1	1	1	12.082	7.768	0
BCL2_bait	P52272	HNRNPM	1.647|1.950|1.043	4.64	1.547	3	0.143|0.220|0.399	0.997	1	0.997	1	0.997	4.691	6.649	0
BCL2_bait	Q9UPW5	AGTPBP1	2.801|2.626|1.186	6.613	2.204	3	.|.|.	1	1	1	1	1	7.534	6.638	0
BCL2_bait	C9JLW8	MCRIP1	2.099|2.262|2.236	6.598	2.199	3	.|.|.	1	1	1	1	1	11.827	6.622	0
BCL2_bait	P10415	BCL2	2.682|2.828|1.068	6.578	2.193	3	.|.|.	0.999	1	0.999	1	0.999	6.187	6.603	0
BCL2_bait	Q96JE9	MAP6	1.946|1.976|1.915	5.836	1.945	3	.|.|.	1	1	1	1	1	11.854	5.858	0
BCL2_bait	P62899	RPL31	3.731|2.981|3.375	10.087	3.362	3	1.146|0.478|0.397	0.999	1	0.999	1	0.999	6.07	5.592	0
BCL2_bait	Q04637	EIF4G1	2.337|2.076|0.945	5.358	1.786	3	.|.|.	1	1	1	1	1	7.333	5.378	0
BCL2_bait	Q3MHD2	LSM12	0.869|0.965|3.511	5.345	1.782	3	.|.|.	1	1	1	1	1	8.297	5.365	0
BCL2_bait	Q13428	TCOF1	10.755|10.611|8.997	30.364	10.121	3	1.968|1.934|1.804	1	1	1	1	1	11.671	5.326	0
BCL2_bait	Q9NZI8	IGF2BP1	1.997|2.128|2.071	6.195	2.065	3	0.359|0.308|0.637	1	1	1	1	1	12.354	4.998	0
BCL2_bait	Q14576	ELAVL3	1.441|1.509|1.593	4.543	1.514	3	.|.|.	1	1	1	1	1	11.824	4.56	0
BCL2_bait	O60506	SYNCRIP	1.346|1.570|1.357	4.273	1.424	3	.|.|.	1	1	1	1	1	11.816	4.289	0
BCL2_bait	O43602	DCX	1.618|1.401|1.149	4.168	1.389	3	.|.|.	1	1	1	1	1	11.395	4.183	0
BCL2_bait	P26378	ELAVL4	1.366|1.338|1.360	4.064	1.355	3	.|.|.	1	1	1	1	1	11.856	4.079	0
BCL2_bait	P27635	RPL10	1.666|1.467|1.433	4.565	1.522	3	0.432|0.360|0.389	1	1	1	1	1	11.739	3.877	0
BCL2_bait	P29558	RBMS1	1.076|1.130|1.252	3.457	1.152	3	.|.|.	1	1	1	1	1	11.224	3.47	0
BCL2_bait	Q13523	PRPF4B	1.912|1.772|1.746	5.43	1.81	3	0.559|0.504|0.509	1	1	1	1	1	11.386	3.457	0
BCL2_bait	Q9Y6M1	IGF2BP2	1.581|1.520|1.082	4.183	1.394	3	0.266|.|0.654	0.998	1	0.998	1	0.998	5.229	3.342	0
BCL2_bait	P18583	SON	1.413|1.432|1.250	4.095	1.365	3	0.413|.|.	1	1	1	1	1	8.637	3.306	0
BCL2_bait	Q12905	ILF2	1.069|1.157|0.888	3.113	1.038	3	.|.|.	1	1	1	1	1	9.548	3.125	0
BCL2_bait	P62244	RPS15A	3.468|3.635|3.313	10.416	3.472	3	1.390|1.279|0.808	1	1	1	1	1	8.711	3.077	0
BCL2_bait	P68133	ACTA1	3.574|4.228|4.480	12.283	4.094	3	1.505|1.172|1.347	1	1	1	1	1	9.571	3.069	0
BCL2_bait	Q9NUL3	STAU2	0.949|0.794|1.271	3.013	1.004	3	.|.|.	0.999	1	0.999	1	0.999	6.373	3.024	0
BCL2_bait	Q9HCM4	EPB41L5	0.989|1.077|0.934	3	1	3	.|.|.	1	1	1	1	1	10.096	3.012	0
BCL2_bait	P31943	HNRNPH1	1.768|1.984|2.574	6.327	2.109	3	.|0.724|0.752	0.999	1	0.999	1	0.999	5.627	2.858	0
BCL2_bait	P04350	TUBB4A	0.809|0.960|1.018	2.788	0.929	3	.|.|.	1	1	1	1	1	7.154	2.798	0
BCL2_bait	P46781	RPS9	1.679|1.634|1.394	4.707	1.569	3	0.681|0.480|.	0.998	1	0.998	1	0.998	5.017	2.743	0
BCL2_bait	P51116	FXR2	0.846|0.941|0.919	2.706	0.902	3	.|.|.	1	1	1	1	1	8.898	2.716	0
BCL2_bait	Q92499	DDX1	0.980|0.942|0.761	2.683	0.894	3	.|.|.	0.997	1	0.997	1	0.997	4.729	2.693	0
BCL2_bait	P40227	CCT6A	0.680|0.694|0.704	2.077	0.692	3	0.260|0.233|0.284	1	1	1	1	1	9.356	2.679	0
BCL2_bait	P0DMV9	HSPA1B	1.883|1.895|1.814	5.592	1.864	3	0.634|0.764|0.895	0.999	1	0.999	1	0.999	6.496	2.463	0
BCL2_bait	P62854	RPS26	1.969|1.946|2.003	5.917	1.972	3	0.885|0.819|0.761	0.999	0.999	0.999	0.999	0.999	6.081	2.405	0
BCL2_bait	Q8NCB2	CAMKV	0.774|0.754|0.846	2.374	0.791	3	.|.|.	0.994	1	0.994	1	0.994	4.352	2.383	0
BCL2_bait	Q9UN86	G3BP2	1.568|2.007|1.694	5.268	1.756	3	0.789|0.330|0.452	0.994	0.999	0.994	0.999	0.994	4.372	3.583	0.001
BCL2_bait	Q92804	TAF15	0.990|0.595|0.724	2.309	0.77	3	0.246|.|.	0.965	1	0.965	1	0.965	2.21	3.124	0.001
BCL2_bait	P14866	HNRNPL	1.318|1.347|1.742	4.407	1.469	3	.|0.555|.	0.992	1	0.992	1	0.992	4.151	2.645	0.001
BCL2_bait	P60660	MYL6	1.446|1.736|0.828	4.009	1.336	3	.|0.231|0.585	0.953	1	0.953	1	0.953	1.806	3.639	0.002
BCL2_bait	P62857	RPS28	1.018|1.171|0.958	3.147	1.049	3	0.563|0.276|0.439	0.936	0.994	0.936	0.994	0.936	1.888	2.568	0.002
BCL2_bait	Q07065	CKAP4	1.239|1.294|1.424	3.957	1.319	3	0.229|0.357|0.712	0.935	0.962	0.935	0.962	0.935	2.341	3.403	0.004
BCL2_bait	P48681	NES	2.241|2.470|2.070	6.782	2.261	3	1.129|1.103|0.649	0.931	0.995	0.931	0.995	0.931	1.602	2.427	0.005
BCL2_bait	P62861	FAU	2.423|2.340|1.572	6.334	2.111	3	1.002|0.695|0.530	0.924	1	0.924	1	0.924	1.214	2.943	0.006
BCL2_bait	P05023	ATP1A1	0.703|0.924|0.710	2.338	0.779	3	.|.|.	0.905	1	0.905	1	0.905	1.616	2.347	0.008
BCL2_bait	Q2NL82	TSR1	2.255|2.644|2.196	7.094	2.365	3	0.959|0.569|0.173	0.877	0.914	0.877	0.914	0.877	1.758	5.194	0.009
BCL2_bait	Q13310	PABPC4	3.403|1.892|1.471	6.766	2.255	3	0.251|0.350|1.076	0.863	0.99	0.863	0.99	0.863	0.959	4.951	0.011
BCL2_bait	P12236	SLC25A6	0.680|1.018|0.889	2.587	0.862	3	.|.|.	0.857	1	0.857	1	0.857	0.281	2.596	0.014
BCL2_bait	P50454	SERPINH1	0.450|0.510|0.398	1.358	0.453	3	0.388|0.085|.	0.814	0.968	0.814	0.968	0.814	0.423	2.486	0.016
BCL2_bait	P19338	NCL	1.081|1.450|0.962	3.493	1.164	3	0.591|0.518|0.344	0.802	1	0.802	1	0.802	-0.161	2.466	0.019
BCL2_bait	Q562R1	ACTBL2	2.841|3.695|3.628	10.163	3.388	3	0.957|1.250|2.157	0.779	0.951	0.779	0.951	0.779	-0.22	2.47	0.022
BCL2_bait	Q12906	ILF3	0.655|0.879|2.241	3.774	1.258	3	.|.|.	0.743	1	0.743	1	0.743	-1.217	3.788	0.025
BCL2_bait	Q69YQ0	SPECC1L	0.693|0.543|0.716	1.952	0.651	3	.|.|0.277	0.736	0.974	0.736	0.974	0.736	-0.955	2.352	0.029
BCL2_bait	Q71U36	TUBA1A	14.513|14.694|13.938	43.144	14.381	3	6.109|6.138|8.804	0.686	0.854	0.686	0.854	0.686	-0.316	2.081	0.033
BCL2_bait	Q7L2E3	DHX30	0.901|1.009|0.626	2.536	0.845	3	.|.|.	0.683	1	0.683	1	0.683	-2.993	2.545	0.038
BCL2_bait	O00425	IGF2BP3	1.882|1.996|0.751	4.629	1.543	3	0.318|0.432|0.487	0.674	1	0.674	1	0.674	-3.732	3.8	0.042
BCL2_bait	P46821	MAP1B	2.138|3.042|3.456	8.636	2.879	3	0.908|1.178|1.700	0.671	0.999	0.671	0.999	0.671	-3.419	2.359	0.046
BCL2_bait	P11387	TOP1	1.484|1.468|0.735	3.687	1.229	3	0.441|0.439|0.347	0.67	1	0.67	1	0.67	-4.6	3.023	0.051
BCL2_bait	Q9Y520	PRRC2C	2.187|2.116|0.575	4.878	1.626	3	.|.|.	0.667	1	0.667	1	0.667	-7.357	4.896	0.055
BCL2_bait	P62424	RPL7A	0.911|1.342|0.439	2.692	0.897	3	.|0.282|0.329	0.667	1	0.667	1	0.667	-6.45	2.947	0.059
BCL2_bait	Q6PKG0	LARP1	0.531|0.898|1.385	2.814	0.938	3	.|.|.	0.667	1	0.667	1	0.667	-9.474	2.824	0.063
BCL2_bait	P38919	EIF4A3	1.690|1.873|0.470	4.033	1.344	3	.|.|.	0.667	1	0.667	1	0.667	-11.433	4.048	0.067
BCL2_bait	P51149	RAB7A	2.537|2.528|0.463	5.528	1.843	3	.|.|.	0.667	1	0.667	1	0.667	-11.569	5.549	0.071
BCL2_bait	P05387	RPLP2	2.647|2.593|0.530	5.77	1.923	3	0.446|0.309|0.417	0.667	1	0.667	1	0.667	-11.719	4.983	0.075
BCL2_bait	P29401	TKT	3.719|3.561|.	7.613	2.538	3	.|.|.	0.667	1	0.667	1	0.667	-13.142	7.641	0.078
BCL2_bait	P31942	HNRNPH3	2.009|1.922|.	4.263	1.421	3	.|.|.	0.667	1	0.667	1	0.667	-13.142	4.279	0.082
BCL2_bait	Q07021	C1QBP	1.286|1.326|.	2.944	0.981	3	.|.|.	0.667	1	0.667	1	0.667	-13.142	2.955	0.085
BCL2_bait	Q86V48	LUZP1	1.746|1.617|.	3.696	1.232	3	.|.|.	0.667	1	0.667	1	0.667	-13.142	3.709	0.088
BCL2_bait	Q6NYC8	PPP1R18	1.768|2.038|.	4.138	1.379	3	.|.|.	0.667	1	0.667	1	0.667	-13.142	4.153	0.092
BCL2_bait	Q0VF96	CGNL1	1.274|1.252|.	2.858	0.953	3	.|.|.	0.667	1	0.667	1	0.667	-13.142	2.869	0.095
BCL2_bait	O14950	MYL12B	1.311|1.123|.	2.766	0.922	3	0.151|0.207|0.205	0.667	1	0.667	1	0.667	-8.326	4.968	0.098
BCL2_bait	Q9Y3U8	RPL36	1.377|1.354|.	3.063	1.021	3	0.585|0.233|.	0.667	1	0.667	1	0.667	-13.142	2.764	0.101
BCL2_bait	O94832	MYO1D	1.318|1.143|.	2.794	0.931	3	.|.|.	0.667	1	0.667	1	0.667	-13.142	2.804	0.104
BCL2_bait	P07477	PRSS1	3.928|2.934|.	7.194	2.398	3	.|.|.	0.667	1	0.667	1	0.667	-13.238	7.221	0.107
BCL2_bait	Q92900	UPF1	1.347|1.005|.	2.685	0.895	3	.|.|.	0.667	1	0.667	1	0.667	-13.142	2.695	0.109
BCL2_bait	Q9BYJ9	YTHDF1	1.209|0.976|.	2.517	0.839	3	.|.|.	0.667	1	0.667	1	0.667	-13.142	2.526	0.112
BCL2_bait	Q9Y224	RTRAF	1.053|0.909|0.417	2.378	0.793	3	.|.|.	0.667	1	0.667	1	0.667	-12.41	2.387	0.115
BCL2_bait	Q02878	RPL6	3.561|3.551|1.503	8.616	2.872	3	1.248|1.204|1.329	0.667	1	0.667	1	0.667	-12.696	2.281	0.117
BCL2_bait	Q9UK76	JPT1	.|1.852|1.767	3.951	1.317	3	.|.|0.641	0.667	1	0.667	1	0.667	-13.142	2.055	0.12
BCL2_bait	P61978	HNRNPK	2.044|2.145|0.709	4.898	1.633	3	0.837|0.715|0.741	0.667	1	0.667	1	0.667	-13.142	2.141	0.122
BCL2_bait	P43243	MATR3	1.110|0.843|.	2.286	0.762	3	.|.|.	0.667	1	0.667	1	0.667	-13.142	2.294	0.125
BCL2_bait	O75531	BANF1	0.482|0.827|0.918	2.226	0.742	3	.|.|.	0.667	1	0.667	1	0.667	-11.179	2.235	0.127
BCL2_bait	Q9UGY1	NOL12	0.867|0.813|.	2.012	0.671	3	0.249|0.160|0.339	0.666	1	0.666	1	0.666	-5.919	2.816	0.129
BCL2_bait	Q14103	HNRNPD	0.573|0.681|.	1.586	0.529	3	.|0.136|.	0.666	1	0.666	1	0.666	0.744	3.887	0.132
BCL2_bait	Q01844	EWSR1	2.384|2.325|0.363	5.072	1.691	3	0.721|0.234|0.478	0.666	0.999	0.666	0.999	0.666	-12.236	3.913	0.134
BCL2_bait	P15880	RPS2	2.365|2.220|1.281	5.865	1.955	3	1.026|0.965|0.834	0.666	1	0.666	1	0.666	-11.764	2.084	0.136
BCL2_bait	P23528	CFL1	1.738|1.752|0.961	4.451	1.484	3	0.950|0.578|0.713	0.663	0.995	0.663	0.995	0.663	-12.244	2.028	0.138
BCL2_bait	P26599	PTBP1	.|1.036|0.753	2.122	0.707	3	.|.|.	0.662	1	0.662	1	0.662	-13.142	2.13	0.14
BCL2_bait	Q07020	RPL18	0.456|0.400|.	1.188	0.396	3	0.104|.|.	0.662	0.996	0.662	0.996	0.662	3.011	3.812	0.142
BCL2_bait	Q15717	ELAVL1	0.746|0.776|0.209	1.73	0.577	3	.|.|.	0.659	0.996	0.659	0.996	0.659	-13.142	1.737	0.144
BCL2_bait	P36578	RPL4	1.199|1.297|0.447	2.942	0.981	3	.|.|0.506	0.658	0.997	0.658	0.997	0.658	-13.142	1.94	0.146
BCL2_bait	Q96RE7	NACC1	0.735|1.490|.	2.557	0.852	3	.|.|.	0.656	1	0.656	1	0.656	-13.142	2.567	0.148
BCL2_bait	P84103	SRSF3	1.167|0.812|2.383	4.361	1.454	3	0.560|0.451|.	0.655	1	0.655	1	0.655	-6.184	2.894	0.15
BCL2_bait	Q9P258	RCC2	.|0.733|0.973	2.038	0.679	3	.|.|.	0.654	1	0.654	1	0.654	-13.142	2.046	0.152
BCL2_bait	P04075	ALDOA	.|0.853|0.799	1.984	0.661	3	0.194|0.525|.	0.654	0.991	0.654	0.991	0.654	-12.69	2.072	0.154
BCL2_bait	Q00839	HNRNPU	0.931|1.402|3.936	6.268	2.089	3	0.458|.|0.853	0.649	1	0.649	1	0.649	-9.704	3.342	0.156
BCL2_bait	Q6P1X5	TAF2	0.420|1.793|.	2.546	0.849	3	.|0.115|0.125	0.645	1	0.645	1	0.645	-0.278	7.081	0.158
BCL2_bait	Q9UHX1	PUF60	1.324|1.134|.	2.79	0.93	3	0.501|0.143|0.402	0.617	0.95	0.617	0.95	0.617	-3.492	3.035	0.16
BCL2_bait	P09012	SNRPA	0.330|0.700|1.120	2.15	0.717	3	.|.|.	0.603	1	0.603	1	0.603	-13.142	2.158	0.162
BCL2_bait	Q9NSI2	FAM207A	0.484|0.460|.	1.276	0.425	3	0.153|0.263|0.232	0.599	0.952	0.599	0.952	0.599	-6.885	2.02	0.164
BCL2_bait	P55209	NAP1L1	0.554|0.443|0.288	1.285	0.428	3	0.260|0.138|0.229	0.579	0.995	0.579	0.995	0.579	-6.915	2.12	0.166
BCL2_bait	Q96PK6	RBM14	0.686|0.645|0.722	2.053	0.684	3	.|.|.	0.576	0.933	0.576	0.933	0.576	-1.77	2.061	0.168
BCL2_bait	P52943	CRIP2	1.005|1.177|1.204	3.386	1.129	3	0.448|0.565|0.704	0.546	0.882	0.546	0.882	0.546	-5.101	2.005	0.171
BCL2_bait	P35580	MYH10	3.766|2.167|1.735	7.668	2.556	3	1.802|0.673|0.855	0.532	0.986	0.532	0.986	0.532	-1.855	2.526	0.173
BCL2_bait	P06733	ENO1	2.590|3.093|3.000	8.683	2.894	3	1.632|1.136|1.647	0.513	0.868	0.513	0.868	0.513	-5.111	1.995	0.176
BCL2_bait	P07339	CTSD	0.386|0.391|.	1.109	0.37	3	.|0.167|.	0.494	0.755	0.494	0.755	0.494	-0.72	2.211	0.179
BCL2_bait	Q15233	NONO	1.113|1.030|1.756	3.898	1.299	3	0.465|0.642|0.559	0.492	1	0.492	1	0.492	-3.302	2.36	0.182
BCL2_bait	P22314	UBA1	0.924|0.835|.	2.091	0.697	3	0.285|.|0.574	0.473	0.908	0.473	0.908	0.473	-13.142	1.723	0.184
BCL2_bait	O14974	PPP1R12A	0.088|0.798|0.869	1.754	0.585	3	0.358|0.387|0.445	0.462	0.956	0.462	0.956	0.462	-13.142	1.48	0.187
BCL2_bait	Q8WWM7	ATXN2L	2.457|3.428|1.770	7.655	2.552	3	1.097|1.133|1.528	0.426	1	0.426	1	0.426	-11.325	2.061	0.19
BCL2_bait	P62913	RPL11	4.230|3.778|1.208	9.217	3.072	3	2.082|2.075|1.678	0.372	0.946	0.372	0.946	0.372	-13.142	1.588	0.194
BCL2_bait	P11142	HSPA8	4.577|5.025|7.028	16.63	5.543	3	2.087|2.530|3.507	0.369	1	0.369	1	0.369	-5.019	2.095	0.197
BCL2_bait	P39023	RPL3	1.402|0.956|0.681	3.039	1.013	3	0.561|0.625|0.493	0.334	1	0.334	1	0.334	-12.569	1.818	0.201
BCL2_bait	P42166	TMPO	0.542|0.375|13.155	14.071	4.69	3	.|.|.	0.333	1	0.333	1	0.333	-12.933	14.124	0.205
BCL2_bait	Q7Z406	MYH14	.|0.494|1.266	2.092	0.697	3	.|.|.	0.333	1	0.333	1	0.333	-13.142	2.1	0.208
BCL2_bait	P14618	PKM	0.696|1.162|3.288	5.146	1.715	3	0.719|0.741|1.013	0.333	1	0.333	1	0.333	-13.142	2.107	0.212
BCL2_bait	Q15393	SF3B3	1.088|0.472|.	1.891	0.63	3	.|.|.	0.333	1	0.333	1	0.333	-13.142	1.898	0.216
BCL2_bait	P68104	EEF1A1	1.534|1.649|7.999	11.182	3.727	3	1.232|1.721|2.464	0.333	1	0.333	1	0.333	-13.142	2.148	0.219
BCL2_bait	Q96SB3	PPP1R9B	.|.|1.701	2.365	0.788	3	.|.|.	0.333	1	0.333	1	0.333	-13.142	2.374	0.223
BCL2_bait	P17480	UBTF	.|.|1.394	2.058	0.686	3	.|.|.	0.333	1	0.333	1	0.333	-13.142	2.066	0.223
BCL2_bait	O43854	EDIL3	.|.|1.050	1.715	0.572	3	.|.|.	0.333	1	0.333	1	0.333	-13.142	1.721	0.23
BCL2_bait	P48643	CCT5	.|.|2.185	2.849	0.95	3	0.414|0.771|0.396	0.333	1	0.333	1	0.333	-13.142	1.893	0.233
BCL2_bait	P60842	EIF4A1	0.263|.|1.106	1.701	0.567	3	0.346|0.315|0.481	0.333	1	0.333	1	0.333	-13.142	1.515	0.237
BCL2_bait	P35221	CTNNA1	.|0.939|.	1.603	0.534	3	.|.|.	0.333	1	0.333	1	0.333	-13.142	1.609	0.24
BCL2_bait	Q96AG4	LRRC59	.|0.871|.	1.535	0.512	3	.|.|.	0.333	1	0.333	1	0.333	-13.142	1.54	0.243
BCL2_bait	P24752	ACAT1	0.310|1.273|0.491	2.074	0.691	3	0.467|0.416|0.624	0.333	1	0.333	1	0.333	-13.142	1.397	0.246
BCL2_bait	P04792	HSPB1	.|0.351|0.749	1.432	0.477	3	0.137|.|0.449	0.333	0.996	0.333	0.996	0.333	-6.766	1.923	0.25
BCL2_bait	P49006	MARCKSL1	.|.|0.796	1.46	0.487	3	.|.|.	0.333	0.998	0.333	0.998	0.333	-13.142	1.466	0.253
BCL2_bait	Q92734	TFG	.|0.777|.	1.442	0.481	3	.|.|.	0.332	0.996	0.332	0.996	0.332	-13.142	1.447	0.256
BCL2_bait	O43707	ACTN4	.|0.766|.	1.431	0.477	3	.|.|.	0.331	0.993	0.331	0.993	0.331	-13.142	1.436	0.259
BCL2_bait	P55072	VCP	.|0.446|.	1.11	0.37	3	.|.|0.122	0.33	0.991	0.33	0.991	0.33	2.078	3.024	0.262
BCL2_bait	P52597	HNRNPF	0.760|0.478|0.444	1.682	0.561	3	.|.|.	0.33	0.991	0.33	0.991	0.33	-11.941	1.688	0.265
BCL2_bait	P08238	HSP90AB1	2.440|4.193|1.410	8.042	2.681	3	1.803|1.081|2.082	0.33	0.984	0.33	0.984	0.33	-13.142	1.681	0.267
BCL2_bait	Q9Y2W1	THRAP3	.|.|0.714	1.378	0.459	3	0.314|.|0.213	0.329	0.988	0.329	0.988	0.329	-7.618	1.775	0.27
BCL2_bait	O15234	CASC3	.|.|0.737	1.401	0.467	3	.|.|.	0.323	0.969	0.323	0.969	0.323	-13.142	1.406	0.273
BCL2_bait	Q13045	FLII	0.734|0.696|1.213	2.643	0.881	3	0.157|0.721|0.899	0.311	0.49	0.311	0.49	0.311	-1.32	1.887	0.276
BCL2_bait	P23246	SFPQ	3.217|3.165|2.190	8.571	2.857	3	1.539|1.492|1.707	0.305	0.535	0.305	0.535	0.305	-11.609	1.812	0.279
BCL2_bait	O60716	CTNND1	.|0.714|0.589	1.636	0.545	3	.|.|.	0.302	0.902	0.302	0.902	0.302	-13.142	1.642	0.282
BCL2_bait	P02786	TFRC	.|0.685|.	1.349	0.45	3	.|.|0.293	0.296	0.888	0.296	0.888	0.296	-10.415	1.537	0.285
BCL2_bait	P42766	RPL35	1.845|2.482|1.758	6.085	2.028	3	0.799|1.397|1.242	0.293	0.873	0.293	0.873	0.293	-6.333	1.819	0.287
BCL2_bait	Q8NCA5	FAM98A	0.383|0.509|.	1.224	0.408	3	0.148|0.257|0.288	0.292	0.831	0.292	0.831	0.292	-5.439	1.837	0.29
BCL2_bait	P22626	HNRNPA2B1	0.754|2.253|1.159	4.165	1.388	3	1.125|1.142|0.942	0.274	0.823	0.274	0.823	0.274	-13.142	1.303	0.293
BCL2_bait	P13639	EEF2	.|.|0.800	1.465	0.488	3	0.146|0.398|0.425	0.256	0.769	0.256	0.769	0.256	-3.905	1.676	0.296
BCL2_bait	Q14498	RBM39	4.033|3.510|3.398	10.941	3.647	3	2.552|1.632|1.699	0.256	0.736	0.256	0.736	0.256	-4.785	1.9	0.299
BCL2_bait	P62805	HIST1H4A	1.647|1.655|1.660	4.962	1.654	3	1.414|0.545|0.863	0.243	0.249	0.243	0.249	0.243	-1.173	1.895	0.302
BCL2_bait	P09211	GSTP1	0.405|0.983|0.445	1.834	0.611	3	0.512|0.488|0.431	0.217	0.651	0.217	0.651	0.217	-13.142	1.285	0.305
BCL2_bait	P62829	RPL23	1.388|1.658|1.114	4.16	1.387	3	1.118|0.826|0.516	0.214	0.544	0.214	0.544	0.214	-5.279	1.775	0.308
BCL2_bait	Q92841	DDX17	1.940|1.827|1.193	4.96	1.653	3	0.876|1.473|0.670	0.212	0.4	0.212	0.4	0.212	-6.719	1.736	0.311
BCL2_bait	P50991	CCT4	.|0.604|.	1.269	0.423	3	0.276|.|0.287	0.211	0.633	0.211	0.633	0.211	-9.482	1.502	0.314
BCL2_bait	Q96I24	FUBP3	.|0.683|.	1.347	0.449	3	.|.|.	0.204	0.613	0.204	0.613	0.204	-13.142	1.352	0.317
BCL2_bait	P51114	FXR1	1.329|1.567|.	3.228	1.076	3	0.414|1.088|0.922	0.204	0.435	0.204	0.435	0.204	-13.142	1.442	0.32
BCL2_bait	Q5T9A4	ATAD3B	.|0.369|.	1.033	0.344	3	.|.|0.170	0.193	0.58	0.193	0.58	0.193	-0.879	2.032	0.323
BCL2_bait	P62241	RPS8	1.157|1.329|1.500	3.985	1.328	3	0.819|0.625|0.770	0.191	0.563	0.191	0.563	0.191	-9.984	1.812	0.326
BCL2_bait	Q9Y5A9	YTHDF2	.|.|0.680	1.344	0.448	3	.|.|.	0.188	0.564	0.188	0.564	0.188	-13.142	1.349	0.329
BCL2_bait	O00571	DDX3X	0.454|0.567|0.363	1.384	0.461	3	.|0.377|0.196	0.182	0.519	0.182	0.519	0.182	-7.205	1.699	0.332
BCL2_bait	Q9Y608	LRRFIP2	0.803|0.662|.	1.797	0.599	3	0.435|0.267|0.524	0.153	0.432	0.153	0.432	0.153	-13.142	1.524	0.335
BCL2_bait	Q9NYL9	TMOD3	0.418|0.390|.	1.14	0.38	3	0.171|0.199|0.267	0.139	0.38	0.139	0.38	0.139	-9.596	1.824	0.338
BCL2_bait	P06576	ATP5F1B	0.892|1.643|1.311	3.845	1.282	3	0.449|0.892|1.836	0.136	0.261	0.136	0.261	0.136	-3.602	1.42	0.341
BCL2_bait	P07900	HSP90AA1	0.333|0.875|0.676	1.883	0.628	3	0.676|0.202|1.032	0.128	0.24	0.128	0.24	0.128	-4.178	1.205	0.345
BCL2_bait	P18621	RPL17	2.440|2.164|2.146	6.75	2.25	3	2.167|1.551|0.761	0.119	0.186	0.119	0.186	0.119	-2.411	1.645	0.348
BCL2_bait	Q01082	SPTBN1	0.925|0.936|1.300	3.162	1.054	3	0.376|0.789|1.096	0.11	0.263	0.11	0.263	0.11	-3.384	1.533	0.351
BCL2_bait	P12107	COL11A1	0.321|0.582|1.232	2.135	0.712	3	0.403|0.587|1.010	0.11	0.33	0.11	0.33	0.11	-13.142	1.147	0.354
BCL2_bait	Q9BVA1	TUBB2B	2.988|3.340|4.055	10.383	3.461	3	1.562|1.861|2.943	0.106	0.307	0.106	0.307	0.106	-6.747	1.692	0.357
BCL2_bait	P04406	GAPDH	2.162|2.894|1.537	6.593	2.198	3	0.980|1.565|2.046	0.104	0.306	0.104	0.306	0.104	-10.308	1.501	0.36
BCL2_bait	Q13813	SPTAN1	0.572|0.639|1.380	2.591	0.864	3	.|0.586|0.825	0.097	0.291	0.097	0.291	0.097	-13.142	1.242	0.363
BCL2_bait	P43358	MAGEA4	.|0.659|.	1.323	0.441	3	.|.|.	0.093	0.28	0.093	0.28	0.093	-13.142	1.328	0.367
BCL2_bait	P67809	YBX1	0.333|1.018|0.379	1.73	0.577	3	0.632|0.269|1.707	0.083	0.217	0.083	0.217	0.083	-4.412	0.871	0.37
BCL2_bait	P11021	HSPA5	1.469|1.624|1.517	4.61	1.537	3	0.546|2.549|1.801	0.079	0.093	0.079	0.093	0.079	-2.599	1.131	0.373
BCL2_bait	P46782	RPS5	3.461|2.963|2.436	8.86	2.953	3	2.763|1.989|1.188	0.073	0.179	0.073	0.179	0.073	-5.557	1.58	0.376
BCL2_bait	Q96HS1	PGAM5	0.560|0.560|.	1.452	0.484	3	.|.|0.306	0.063	0.095	0.063	0.095	0.063	-11.587	1.579	0.379
BCL2_bait	P37802	TAGLN2	0.409|.|.	1.074	0.358	3	0.405|0.124|0.260	0.063	0.188	0.063	0.188	0.063	-2.687	1.519	0.382
BCL2_bait	P46776	RPL27A	1.651|1.591|1.901	5.143	1.714	3	0.732|0.969|1.504	0.057	0.143	0.057	0.143	0.057	-4.604	1.677	0.385
BCL2_bait	Q9BVP2	GNL3	.|0.441|.	1.106	0.369	3	0.200|0.175|0.463	0.053	0.159	0.053	0.159	0.053	-3.792	1.456	0.388
BCL2_bait	P61313	RPL15	.|.|0.321	0.986	0.329	3	0.087|1.121|0.572	0.052	0.157	0.052	0.157	0.052	-1.683	0.86	0.391
BCL2_bait	Q13283	G3BP1	0.760|0.854|0.516	2.131	0.71	3	.|.|0.448	0.051	0.142	0.051	0.142	0.051	-12.971	1.584	0.395
BCL2_bait	Q09666	AHNAK	.|.|0.637	1.301	0.434	3	0.216|0.886|0.383	0.049	0.146	0.049	0.146	0.049	-4.535	1.037	0.398
BCL2_bait	Q9H074	PAIP1	0.452|0.644|.	1.428	0.476	3	.|.|.	0.045	0.135	0.045	0.135	0.045	-13.142	1.434	0.401
BCL2_bait	Q9BXH1	BBC3	0.445|0.642|0.305	1.391	0.464	3	.|.|.	0.04	0.121	0.04	0.121	0.04	-13.142	1.397	0.404
BCL2_bait	P25705	ATP5F1A	0.866|1.566|1.084	3.515	1.172	3	0.652|0.906|2.393	0.039	0.093	0.039	0.093	0.039	-5.089	1.044	0.407
BCL2_bait	P42694	HELZ	.|0.640|.	1.305	0.435	3	.|.|.	0.037	0.111	0.037	0.111	0.037	-13.142	1.309	0.409
BCL2_bait	Q9Y3I0	RTCB	2.473|1.968|1.391	5.832	1.944	3	1.351|1.174|1.356	0.03	0.089	0.03	0.089	0.03	-13.063	1.506	0.412
BCL2_bait	Q8N5F7	NKAP	.|0.635|.	1.299	0.433	3	.|.|.	0.028	0.083	0.028	0.083	0.028	-13.142	1.304	0.415
BCL2_bait	P48634	PRRC2A	0.427|0.544|0.633	1.603	0.534	3	.|.|.	0.024	0.071	0.024	0.071	0.024	-12.25	1.609	0.418
BCL2_bait	P62937	PPIA	0.255|0.387|0.467	1.109	0.37	3	0.380|0.240|1.043	0.022	0.042	0.022	0.042	0.022	-5.81	0.809	0.421
BCL2_bait	O00159	MYO1C	.|0.447|.	1.112	0.371	3	0.755|0.086|.	0.021	0.063	0.021	0.063	0.021	-7.338	1.451	0.424
BCL2_bait	Q16555	DPYSL2	1.318|1.991|2.324	5.632	1.877	3	0.981|1.518|2.784	0.019	0.043	0.019	0.043	0.019	-7.507	1.168	0.427
BCL2_bait	Q9BU76	C1orf35	0.515|0.474|0.699	1.688	0.563	3	0.743|0.717|0.268	0.017	0.042	0.017	0.042	0.017	-5.554	1.077	0.43
BCL2_bait	P11216	PYGB	.|.|0.525	1.189	0.396	3	0.302|.|.	0.014	0.041	0.014	0.041	0.014	-11.245	1.311	0.433
BCL2_bait	P39019	RPS19	5.612|5.245|5.065	15.922	5.307	3	3.102|2.652|3.273	0.014	0.038	0.014	0.038	0.014	-7.287	1.771	0.436
BCL2_bait	Q9UQ35	SRRM2	2.665|3.120|2.774	8.559	2.853	3	1.889|1.862|1.331	0.011	0.032	0.011	0.032	0.011	-9.613	1.706	0.438
BCL2_bait	P41219	PRPH	15.087|16.641|14.068	45.796	15.265	3	8.412|9.052|9.390	0.01	0.03	0.01	0.03	0.01	-10.109	1.707	0.441
BCL2_bait	P08865	RPSA	0.444|0.381|0.762	1.587	0.529	3	0.451|0.370|0.415	0.009	0.027	0.009	0.027	0.009	-13.142	1.289	0.444
BCL2_bait	P51991	HNRNPA3	0.645|0.807|0.711	2.164	0.721	3	.|.|0.463	0.006	0.018	0.006	0.018	0.006	-9.429	1.559	0.447
BCL2_bait	Q4KMP7	TBC1D10B	1.295|1.278|1.408	3.982	1.327	3	0.745|0.775|0.782	0.006	0.018	0.006	0.018	0.006	-7.852	1.73	0.449
BCL2_bait	P07196	NEFL	9.788|11.422|10.396	31.606	10.535	3	6.228|6.358|6.157	0.005	0.015	0.005	0.015	0.005	-10.27	1.686	0.452
BCL2_bait	P07195	LDHB	0.318|0.623|.	1.272	0.424	3	0.397|0.287|0.661	0.005	0.014	0.005	0.014	0.005	-12.49	1.005	0.455
BCL2_bait	P05388	RPLP0	0.606|0.525|0.550	1.68	0.56	3	.|.|.	0.005	0.013	0.005	0.013	0.005	-9.95	1.686	0.457
BCL2_bait	Q15366	PCBP2	.|.|0.604	1.268	0.423	3	.|.|.	0.004	0.012	0.004	0.012	0.004	-13.142	1.273	0.46
BCL2_bait	P62263	RPS14	4.982|5.106|4.898	14.986	4.995	3	3.545|2.630|2.478	0.004	0.007	0.004	0.007	0.004	-6.596	1.754	0.463
BCL2_bait	P07305	H1F0	1.242|1.037|1.164	3.442	1.147	3	1.222|3.049|0.955	0.002	0.003	0.002	0.003	0.002	-6.949	0.752	0.465
BCL2_bait	P49411	TUFM	0.656|0.683|.	1.671	0.557	3	1.500|0.482|1.718	0.002	0.003	0.002	0.003	0.002	-10.752	0.518	0.468
BCL2_bait	Q16643	DBN1	0.482|0.712|0.609	1.803	0.601	3	0.413|0.783|1.159	0.001	0.002	0.001	0.002	0.001	-9.466	0.834	0.47
BCL2_bait	P23396	RPS3	7.241|6.439|6.101	19.781	6.594	3	4.104|3.854|4.443	0.001	0.003	0.001	0.003	0.001	-10.967	1.598	0.473
BCL2_bait	P62847	RPS24	6.002|6.296|5.970	18.267	6.089	3	3.267|3.849|3.761	0.001	0.002	0.001	0.002	0.001	-8.216	1.684	0.475
BCL2_bait	Q9NYF8	BCLAF1	.|0.569|0.450	1.351	0.45	3	0.413|0.328|.	0.001	0.003	0.001	0.003	0.001	-13.142	1.223	0.478
BCL2_bait	P98175	RBM10	.|0.579|0.320	1.231	0.41	3	.|.|.	0.001	0.002	0.001	0.002	0.001	-13.142	1.236	0.48
BCL2_bait	Q16778	HIST2H2BE	2.697|2.984|2.352	8.033	2.678	3	1.363|2.072|1.807	0.001	0.002	0.001	0.002	0.001	-11.76	1.555	0.483
BCL2_bait	O95793	STAU1	.|.|0.576	1.24	0.413	3	.|.|.	0.001	0.002	0.001	0.002	0.001	-13.142	1.245	0.485
BCL2_bait	P63244	RACK1	.|0.578|.	1.242	0.414	3	0.380|.|.	0.001	0.002	0.001	0.002	0.001	-13.142	1.09	0.487
BCL2_bait	P62266	RPS23	2.517|2.495|2.581	7.593	2.531	3	3.934|1.840|1.879	0	0.001	0	0.001	0	-7.844	1.06	0.49
BCL2_bait	P62249	RPS16	3.792|3.697|3.106	10.595	3.532	3	2.412|2.349|1.964	0	0.001	0	0.001	0	-11.589	1.582	0.492
BCL2_bait	P28799	GRN	0.317|0.567|0.304	1.188	0.396	3	.|.|.	0	0.001	0	0.001	0	-13.142	1.193	0.494
BCL2_bait	Q14444	CAPRIN1	0.659|0.692|.	1.684	0.561	3	1.466|0.146|.	0	0	0	0	0	-13.142	1.214	0.497
BCL2_bait	Q9Y2J2	EPB41L3	6.705|6.607|5.237	18.549	6.183	3	3.579|4.111|4.449	0	0	0	0	0	-12.166	1.534	0.499
BCL2_bait	Q86UE4	MTDH	0.370|0.559|.	1.261	0.42	3	.|.|.	0	0.001	0	0.001	0	-13.142	1.266	0.501
BCL2_bait	P63104	YWHAZ	1.092|1.411|1.489	3.992	1.331	3	0.971|1.450|2.363	0	0	0	0	0	-11.547	0.891	0.503
BCL2_bait	P62750	RPL23A	8.455|7.939|7.383	23.777	7.926	3	5.893|5.414|4.078	0	0	0	0	0	-11.127	1.564	0.506
BCL2_bait	P62851	RPS25	9.325|8.398|7.542	25.266	8.422	3	7.372|6.289|4.427	0	0	0	0	0	-12.477	1.428	0.508
BCL2_bait	P47756	CAPZB	.|0.423|.	1.087	0.362	3	.|.|0.313	0	0	0	0	0	-12.147	1.157	0.51
BCL2_bait	P07355	ANXA2	0.807|0.951|0.590	2.348	0.783	3	0.451|0.686|0.745	0	0	0	0	0	-13.142	1.276	0.512
BCL2_bait	P06748	NPM1	1.708|1.864|1.516	5.089	1.696	3	1.243|1.243|0.928	0	0	0	0	0	-11.893	1.504	0.514
BCL2_bait	P24534	EEF1B2	0.364|0.549|.	1.246	0.415	3	.|.|.	0	0	0	0	0	-13.142	1.251	0.516
BCL2_bait	P08708	RPS17	8.151|9.004|9.394	26.549	8.85	3	4.955|5.574|6.764	0	0	0	0	0	-11.352	1.548	0.519
BCL2_bait	P62158	P62158	1.069|1.684|0.366	3.119	1.04	3	0.952|0.975|1.571	0	0	0	0	0	-13.142	0.917	0.521
BCL2_bait	Q6WCQ1	MPRIP	0.736|0.327|1.233	2.297	0.766	3	0.844|0.753|0.677	0	0	0	0	0	-13.142	1.014	0.523
BCL2_bait	P12956	XRCC6	0.289|0.637|.	1.258	0.419	3	0.770|0.263|.	0	0	0	0	0	-13.142	0.931	0.525
BCL2_bait	Q13151	HNRNPA0	1.009|0.837|0.704	2.55	0.85	3	.|0.657|.	0	0	0	0	0	-13.088	1.294	0.527
BCL2_bait	P62753	RPS6	3.643|3.295|3.390	10.328	3.443	3	2.163|2.393|2.314	0	0	0	0	0	-11.25	1.505	0.529
BCL2_bait	P16401	HIST1H1B	2.507|2.485|1.304	6.295	2.098	3	1.448|1.633|1.682	0	0	0	0	0	-13.142	1.324	0.531
BCL2_bait	P60866	RPS20	3.320|3.348|2.222	8.89	2.963	3	2.026|2.422|1.955	0	0	0	0	0	-13.114	1.394	0.533
BCL2_bait	P48047	ATP5PO	2.074|2.037|1.782	5.893	1.964	3	1.277|1.236|1.453	0	0	0	0	0	-11.851	1.49	0.535
BCL2_bait	P60709	ACTB	7.483|9.261|10.048	26.793	8.931	3	5.285|6.009|8.258	0	0	0	0	0	-12.796	1.395	0.537
BCL2_bait	O00488	ZNF593	2.266|2.156|1.851	6.273	2.091	3	1.298|1.600|1.498	0	0	0	0	0	-12.341	1.432	0.539
BCL2_bait	Q16352	INA	11.698|12.439|10.755	34.892	11.631	3	7.677|8.056|8.420	0	0	0	0	0	-11.943	1.446	0.541
BCL2_bait	P17844	DDX5	1.629|1.440|0.431	3.501	1.167	3	1.062|1.124|0.949	0	0	0	0	0	-13.142	1.119	0.542
BCL2_bait	P09651	HNRNPA1	1.172|1.274|1.839	4.284	1.428	3	1.191|1.204|1.122	0	0	0	0	0	-13.142	1.219	0.544
BCL2_bait	Q8NC51	SERBP1	0.404|.|0.098	0.834	0.278	3	0.459|0.245|.	0	0	0	0	0	-13.142	0.828	0.546
BCL2_bait	P19474	TRIM21	1.967|1.929|1.123	5.019	1.673	3	1.937|0.935|.	0	0	0	0	0	-13.142	1.243	0.548
BCL2_bait	P51858	HDGF	.|.|0.514	1.178	0.393	3	.|.|.	0	0	0	0	0	-13.142	1.183	0.55
BCL2_bait	P11137	MAP2	2.255|1.997|2.164	6.416	2.139	3	1.500|1.480|1.674	0	0	0	0	0	-12.223	1.381	0.552
BCL2_bait	P07197	NEFM	16.138|16.782|15.510	48.43	16.143	3	12.581|11.163|11.643	0	0	0	0	0	-12.067	1.37	0.554
BCL2_bait	P14625	HSP90B1	0.482|0.510|0.592	1.583	0.528	3	0.346|0.489|0.644	0	0	0	0	0	-13.142	1.105	0.555
BCL2_bait	Q8IWS0	PHF6	0.857|0.620|.	1.81	0.603	3	0.687|0.527|0.527	0	0	0	0	0	-13.142	1.048	0.557
BCL2_bait	P38646	HSPA9	1.528|1.574|1.516	4.618	1.539	3	1.444|1.064|1.011	0	0	0	0	0	-12.113	1.329	0.559
BCL2_bait	P46783	RPS10	2.406|2.416|2.079	6.901	2.3	3	1.690|1.540|2.104	0	0	0	0	0	-12.755	1.305	0.561
BCL2_bait	Q9BYD2	MRPL9	0.476|0.437|.	1.246	0.415	3	.|.|.	0	0	0	0	0	-13.142	1.25	0.562
BCL2_bait	Q99623	PHB2	.|.|0.463	1.127	0.376	3	0.348|.|0.412	0	0	0	0	0	-13.142	0.992	0.564
BCL2_bait	Q8IY81	FTSJ3	0.490|.|.	1.154	0.385	3	.|.|.	0	0	0	0	0	-13.142	1.158	0.566
BCL2_bait	Q14157	UBAP2L	1.373|1.808|1.948	5.129	1.71	3	1.432|1.297|1.463	0	0	0	0	0	-13.142	1.225	0.567
BCL2_bait	P16402	HIST1H1D	4.528|4.131|3.673	12.332	4.111	3	3.197|3.080|3.581	0	0	0	0	0	-12.96	1.254	0.569
BCL2_bait	P30101	PDIA3	0.441|0.560|1.075	2.076	0.692	3	0.800|0.678|0.805	0	0	0	0	0	-13.142	0.912	0.571
BCL2_bait	Q9Y4F1	FARP1	3.580|3.294|3.329	10.203	3.401	3	2.672|2.792|2.610	0	0	0	0	0	-12.56	1.264	0.572
BCL2_bait	Q9NR30	DDX21	.|.|0.480	1.144	0.381	3	.|.|.	0	0	0	0	0	-13.142	1.148	0.574
BCL2_bait	Q9Y383	LUC7L2	1.556|1.082|0.831	3.469	1.156	3	1.730|2.122|1.046	0	0	0	0	0	-13.142	0.739	0.576
BCL2_bait	Q14195	DPYSL3	.|.|0.546	1.211	0.404	3	0.697|1.343|2.292	0	0	0	0	0	-13.142	0.313	0.577
BCL2_bait	Q15847	ADIRF	0.304|0.372|.	1.008	0.336	3	.|.|0.330	0	0	0	0	0	-13.142	1.018	0.579
BCL2_bait	P78371	CCT2	.|0.937|0.421	1.69	0.563	3	0.679|0.653|1.157	0	0	0	0	0	-13.142	0.704	0.581
BCL2_bait	P62258	YWHAE	0.808|0.898|.	2.038	0.679	3	0.615|0.586|0.778	0	0	0	0	0	-13.142	1.038	0.582
BCL2_bait	Q8IYB3	SRRM1	5.427|5.306|4.414	15.147	5.049	3	4.552|4.704|3.454	0	0	0	0	0	-13.107	1.203	0.584
BCL2_bait	P32969	RPL9	2.141|3.451|2.469	8.061	2.687	3	2.802|2.418|2.454	0	0	0	0	0	-13.142	1.053	0.585
BCL2_bait	P63173	RPL38	1.877|1.973|1.657	5.507	1.836	3	1.440|1.527|1.629	0	0	0	0	0	-13.052	1.2	0.587
BCL2_bait	P35268	RPL22	1.974|1.744|1.561	5.279	1.76	3	1.508|1.640|1.387	0	0	0	0	0	-13.126	1.167	0.588
BCL2_bait	P11171	EPB41	2.937|2.798|1.832	7.567	2.522	3	2.219|2.640|2.113	0	0	0	0	0	-13.142	1.09	0.59
BCL2_bait	P07437	TUBB	5.369|5.747|5.770	16.886	5.629	3	3.697|4.198|6.277	0	0	0	0	0	-12.909	1.223	0.591
BCL2_bait	P17677	GAP43	3.448|4.293|4.757	12.498	4.166	3	3.307|3.691|4.804	0	0	0	0	0	-13.142	1.072	0.593
BCL2_bait	Q01105	SET	.|0.354|.	1.019	0.34	3	.|.|0.323	0	0	0	0	0	-13.02	1.051	0.594
BCL2_bait	P62269	RPS18	9.790|8.980|8.556	27.327	9.109	3	9.194|9.140|6.918	0	0	0	0	0	-13.134	1.091	0.596
BCL2_bait	Q14694	USP10	0.353|.|0.424	1.11	0.37	3	.|.|.	0	0	0	0	0	-13.142	1.114	0.597
BCL2_bait	P37108	SRP14	0.884|1.057|0.752	2.693	0.898	3	1.038|0.983|0.775	0	0	0	0	0	-13.142	0.971	0.599
BCL2_bait	Q13509	TUBB3	2.575|3.283|3.075	8.933	2.978	3	2.428|2.676|3.760	0	0	0	0	0	-13.142	1.026	0.6
BCL2_bait	Q9NP64	ZCCHC17	1.497|1.435|0.494	3.426	1.142	3	1.475|1.186|1.380	0	0	0	0	0	-13.142	0.851	0.602
BCL2_bait	Q9P2E9	RRBP1	.|0.442|.	1.106	0.369	3	.|.|.	0	0	0	0	0	-13.142	1.111	0.603
BCL2_bait	P62277	RPS13	2.490|2.494|2.480	7.464	2.488	3	2.493|2.643|2.012	0	0	0	0	0	-13.112	1.051	0.605
BCL2_bait	P10809	HSPD1	0.808|0.941|1.516	3.265	1.088	3	1.143|1.341|1.804	0	0	0	0	0	-13.142	0.775	0.606
BCL2_bait	P35579	MYH9	4.012|3.804|4.304	12.12	4.04	3	5.443|3.346|3.449	0	0	0	0	0	-13.142	1.016	0.607
BCL2_bait	Q16777	HIST2H2AC	0.822|1.409|1.445	3.676	1.225	3	1.907|1.540|0.990	0	0	0	0	0	-13.142	0.859	0.609
BCL2_bait	P62081	RPS7	4.948|4.690|4.764	14.402	4.801	3	7.010|7.697|7.019	0	0	0	0	0	-13.142	0.664	0.61
BCL2_bait	P61247	RPS3A	2.649|2.616|2.593	7.858	2.619	3	3.780|4.658|4.130	0	0	0	0	0	-13.142	0.628	0.61
BCL2_bait	Q9NWB6	ARGLU1	0.379|1.160|0.934	2.473	0.824	3	2.050|1.501|2.393	0	0	0	0	0	-13.142	0.424	0.613
BCL2_bait	P46778	RPL21	0.504|0.531|1.398	2.433	0.811	3	1.596|1.641|1.241	0	0	0	0	0	-13.142	0.547	0.614
BCL2_bait	Q08211	DHX9	0.805|0.621|1.134	2.56	0.853	3	.|0.962|1.760	0	0	0	0	0	-13.142	0.656	0.616
BCL2_bait	Q92522	H1FX	0.986|1.015|1.180	3.182	1.061	3	1.275|1.318|1.308	0	0	0	0	0	-13.142	0.816	0.617
BCL2_bait	P80723	BASP1	1.696|2.012|2.988	6.696	2.232	3	2.592|3.760|3.998	0	0	0	0	0	-13.142	0.658	0.617
BCL2_bait	P62841	RPS15	4.202|4.136|3.872	12.21	4.07	3	5.181|4.365|3.504	0	0	0	0	0	-13.142	0.948	0.619
BCL2_bait	P62701	RPS4X	5.381|5.385|5.617	16.383	5.461	3	6.498|6.472|4.589	0	0	0	0	0	-13.142	0.945	0.619
BCL2_bait	P62280	RPS11	5.168|4.710|4.774	14.652	4.884	3	6.332|6.608|6.890	0	0	0	0	0	-13.142	0.739	0.619
BCL2_bait	Q9P2M7	CGN	.|.|0.428	1.093	0.364	3	.|.|.	0	0	0	0	0	-13.142	1.097	0.623
BCL2_bait	Q9NY93	DDX56	0.811|0.832|.	1.976	0.659	3	0.679|.|0.765	0	0	0	0	0	-13.142	0.914	0.625
BCL2_bait	P08493	MGP	.|.|0.427	1.091	0.364	3	.|.|.	0	0	0	0	0	-13.142	1.095	0.626
BCL2_bait	O14979	HNRNPDL	0.427|.|.	1.091	0.364	3	.|.|.	0	0	0	0	0	-13.142	1.095	0.627
BCL2_bait	P18077	RPL35A	0.326|0.381|.	1.039	0.346	3	.|.|.	0	0	0	0	0	-13.142	1.043	0.628
BCL2_bait	Q9BUJ2	HNRNPUL1	.|.|0.489	1.153	0.384	3	0.475|0.358|.	0	0	0	0	0	-13.142	0.933	0.63
BCL2_bait	P29692	EEF1D	.|0.456|0.421	1.209	0.403	3	0.463|0.387|0.362	0	0	0	0	0	-13.142	1.002	0.631
BCL2_bait	P30050	RPL12	0.360|0.324|.	1.017	0.339	3	.|.|.	0	0	0	0	0	-13.142	1.021	0.632
BCL2_bait	Q8N3E9	PLCD3	0.524|0.474|.	1.331	0.444	3	0.563|0.432|0.478	0	0	0	0	0	-13.142	0.909	0.633
BCL2_bait	P09493	TPM1	0.788|0.905|.	2.025	0.675	3	0.863|0.902|0.862	0	0	0	0	0	-13.142	0.771	0.635
BCL2_bait	P02545	LMNA	1.266|1.490|.	3.088	1.029	3	1.360|1.365|1.755	0	0	0	0	0	-13.142	0.694	0.636
BCL2_bait	Q92614	MYO18A	0.517|0.395|.	1.244	0.415	3	0.540|1.147|0.756	0	0	0	0	0	-13.142	0.534	0.637
BCL2_bait	Q00059	TFAM	0.264|0.308|.	0.905	0.302	3	.|.|.	0	0	0	0	0	-13.142	0.908	0.638
BCL2_bait	P26373	RPL13	0.719|0.741|.	1.791	0.597	3	0.739|0.772|0.918	0	0	0	0	0	-13.142	0.741	0.638
BCL2_bait	Q6ZUT1	NKAPD1	0.406|.|.	1.07	0.357	3	.|.|.	0	0	0	0	0	-13.142	1.074	0.64
BCL2_bait	Q9NZB2	FAM120A	.|.|0.405	1.07	0.357	3	.|.|.	0	0	0	0	0	-13.142	1.074	0.642
BCL2_bait	Q9BUT9	MCRIP2	0.383|.|.	1.047	0.349	3	.|.|.	0	0	0	0	0	-13.142	1.051	0.643
BCL2_bait	P12814	ACTN1	.|.|0.381	1.045	0.348	3	.|.|.	0	0	0	0	0	-13.142	1.049	0.644
BCL2_bait	Q9BY77	POLDIP3	.|0.377|.	1.041	0.347	3	.|.|.	0	0	0	0	0	-13.142	1.045	0.645
BCL2_bait	P62917	RPL8	.|.|0.478	1.143	0.381	3	.|0.431|.	0	0	0	0	0	-13.142	0.884	0.646
BCL2_bait	Q9UHF7	TRPS1	.|.|0.335	0.999	0.333	3	.|.|.	0	0	0	0	0	-13.142	1.003	0.647
BCL2_bait	P63167	DYNLL1	.|.|0.335	0.999	0.333	3	.|.|.	0	0	0	0	0	-13.142	1.003	0.648
BCL2_bait	P05198	EIF2S1	0.276|.|.	0.94	0.313	3	.|.|0.365	0	0	0	0	0	-13.142	0.858	0.65
BCL2_bait	P50990	CCT8	.|0.399|.	1.063	0.354	3	0.485|0.834|0.857	0	0	0	0	0	-13.142	0.505	0.65
BCL2_bait	P83731	RPL24	.|.|0.350	1.014	0.338	3	0.412|0.373|.	0	0	0	0	0	-13.142	0.862	0.652
BCL2_bait	P62906	RPL10A	.|.|0.325	0.989	0.33	3	.|.|0.456	0	0	0	0	0	-13.142	0.723	0.653
BCL2_bait	P62995	TRA2B	0.250|.|.	0.914	0.305	3	.|.|.	0	0	0	0	0	-13.142	0.917	0.654
BCL2_bait	P61254	RPL26	0.376|.|.	1.041	0.347	3	1.260|1.053|0.822	0	0	0	0	0	-13.142	0.337	0.654
BCL2_bait	Q92945	KHSRP	.|.|0.469	1.133	0.378	3	1.537|1.933|1.932	0	0	0	0	0	-13.142	0.211	0.654

## Sheet: BCL2vsIgG.T47D
Bait	Prey	PreyGene	Intensity	IntensitySum	AvgIntensity	NumReplicates	ctrlIntensity	AvgP	MaxP	TopoAvgP	TopoMaxP	SaintScore	OddsScore	FoldChange	BFDR	boosted_by
BCL2_bait	Q9UKG1	APPL1	8.342|9.758|10.252	28.352	9.451	3	.|.|.	1	1	1	1	1	11.911	22.127	0
BCL2_bait	Q99700	ATXN2	8.846|9.328|8.525	26.699	8.9	3	.|.|.	1	1	1	1	1	11.98	20.837	0
BCL2_bait	Q7Z417	NUFIP2	6.494|7.217|7.762	21.473	7.158	3	0.419|0.308|0.626	1	1	1	1	1	11.942	16.552	0
BCL2_bait	Q8WWM7	ATXN2L	5.034|5.846|6.191	17.071	5.69	3	0.370|.|.	1	1	1	1	1	12.087	15.363	0
BCL2_bait	Q8NCA5	FAM98A	3.452|3.356|3.478	10.286	3.429	3	0.199|0.209|0.313	1	1	1	1	1	11.987	14.574	0
BCL2_bait	P26196	DDX6	6.928|6.933|6.975	20.836	6.945	3	0.738|0.336|0.461	1	1	1	1	1	12.048	14.313	0
BCL2_bait	O60506	SYNCRIP	2.378|2.631|2.903	7.911	2.637	3	0.189|0.154|0.229	1	1	1	1	1	11.936	14.029	0
BCL2_bait	Q15717	ELAVL1	3.726|3.400|3.447	10.573	3.524	3	0.370|0.323|0.194	1	1	1	1	1	11.983	12.357	0
BCL2_bait	P52272	HNRNPM	3.840|4.373|4.498	12.71	4.237	3	0.333|0.202|0.790	1	1	1	1	1	8.544	11.27	0
BCL2_bait	Q9HCE1	MOV10	4.439|4.910|5.043	14.392	4.797	3	.|.|.	1	1	1	1	1	11.959	11.232	0
BCL2_bait	Q13310	PABPC4	4.477|4.286|4.128	12.891	4.297	3	0.433|0.237|0.603	1	1	1	1	1	12.217	10.858	0
BCL2_bait	Q9BUT9	MCRIP2	4.892|4.540|4.210	13.642	4.547	3	.|.|.	1	1	1	1	1	11.959	10.646	0
BCL2_bait	Q13151	HNRNPA0	1.678|1.197|1.413	4.288	1.429	3	.|0.080|0.232	1	1	1	1	1	8.554	10.516	0
BCL2_bait	P26599	PTBP1	2.459|2.934|3.351	8.744	2.915	3	.|.|0.292	1	1	1	1	1	12.108	9.966	0
BCL2_bait	Q08211	DHX9	2.486|2.614|2.620	7.72	2.573	3	0.280|.|0.243	1	1	1	1	1	12.284	9.866	0
BCL2_bait	Q3MHD2	LSM12	3.469|4.370|4.466	12.305	4.102	3	.|.|.	1	1	1	1	1	11.85	9.603	0
BCL2_bait	P29401	TKT	2.038|3.139|2.144	7.32	2.44	3	0.434|0.156|.	1	1	1	1	1	12.085	9.379	0
BCL2_bait	Q6P1X5	TAF2	1.711|1.622|1.453	4.785	1.595	3	0.178|0.243|0.115	1	1	1	1	1	11.952	9.363	0
BCL2_bait	Q92499	DDX1	3.703|3.706|3.941	11.35	3.783	3	.|.|0.444	1	1	1	1	1	12.095	8.53	0
BCL2_bait	E9PRG8	C11orf98	3.816|3.912|2.918	10.646	3.549	3	.|.|.	1	1	1	1	1	11.802	8.308	0
BCL2_bait	Q9NR30	DDX21	1.210|0.834|0.944	2.988	0.996	3	.|.|0.121	0.999	1	0.999	1	0.999	6.208	8.228	0
BCL2_bait	Q13428	TCOF1	10.153|11.883|12.611	34.647	11.549	3	1.564|1.746|1.088	1	1	1	1	1	11.906	8.032	0
BCL2_bait	P11940	PABPC1	10.119|11.065|11.421	32.605	10.868	3	1.371|1.440|1.324	1	1	1	1	1	11.963	7.889	0
BCL2_bait	P07477	PRSS1	3.114|2.998|3.581	9.693	3.231	3	.|.|.	1	1	1	1	1	11.962	7.565	0
BCL2_bait	O00571	DDX3X	2.414|2.710|2.820	7.943	2.648	3	0.275|0.388|0.413	1	1	1	1	1	11.946	7.5	0
BCL2_bait	Q6PKG0	LARP1	2.998|3.005|3.330	9.332	3.111	3	.|.|.	1	1	1	1	1	11.983	7.283	0
BCL2_bait	Q9NZB2	FAM120A	2.405|2.433|2.647	7.486	2.495	3	.|0.326|0.391	1	1	1	1	1	12.169	6.992	0
BCL2_bait	Q92734	TFG	3.578|3.159|4.172	10.909	3.636	3	0.655|0.241|0.900	0.997	0.999	0.997	0.999	0.997	5.142	6.97	0
BCL2_bait	Q96RE7	NACC1	2.975|2.698|3.190	8.863	2.954	3	.|.|.	1	1	1	1	1	11.948	6.917	0
BCL2_bait	Q92900	UPF1	2.673|2.871|3.306	8.851	2.95	3	.|.|.	1	1	1	1	1	11.942	6.907	0
BCL2_bait	Q12906	ILF3	2.533|2.145|2.286	6.964	2.321	3	.|.|0.336	1	1	1	1	1	11.796	6.899	0
BCL2_bait	P42166	TMPO	2.939|1.937|3.516	8.393	2.798	3	.|.|.	1	1	1	1	1	11.133	6.55	0
BCL2_bait	O14950	MYL12B	4.981|4.007|6.269	15.257	5.086	3	1.136|0.863|0.528	1	1	1	1	1	11.762	6.335	0
BCL2_bait	Q92841	DDX17	4.993|4.960|5.046	14.999	5	3	0.760|0.775|0.889	1	1	1	1	1	11.989	6.202	0
BCL2_bait	Q13283	G3BP1	4.721|3.570|4.233	12.524	4.175	3	0.656|0.536|0.963	1	1	1	1	1	11.869	5.991	0
BCL2_bait	Q96I24	FUBP3	2.687|2.459|2.297	7.443	2.481	3	.|.|.	1	1	1	1	1	11.959	5.809	0
BCL2_bait	P43243	MATR3	2.328|2.395|2.713	7.437	2.479	3	.|.|.	1	1	1	1	1	11.97	5.804	0
BCL2_bait	O43602	DCX	2.550|2.299|2.326	7.174	2.391	3	.|.|.	1	1	1	1	1	11.982	5.599	0
BCL2_bait	P51116	FXR2	1.739|1.409|1.475	4.623	1.541	3	0.248|0.444|0.225	1	1	1	1	1	11.951	5.287	0
BCL2_bait	Q9Y224	RTRAF	2.184|2.253|2.315	6.751	2.25	3	.|.|.	1	1	1	1	1	11.985	5.269	0
BCL2_bait	P27635	RPL10	2.372|1.613|1.510	5.494	1.831	3	0.298|0.218|0.654	0.994	1	0.994	1	0.994	4.45	5.249	0
BCL2_bait	Q92804	TAF15	3.290|2.280|1.909	7.479	2.493	3	0.550|0.668|0.304	1	1	1	1	1	7.676	5.179	0
BCL2_bait	P11387	TOP1	0.962|1.278|1.254	3.493	1.164	3	0.338|0.154|.	0.998	1	0.998	1	0.998	5.187	5.108	0
BCL2_bait	Q15233	NONO	4.404|3.048|3.763	11.215	3.738	3	0.730|0.755|0.753	1	1	1	1	1	9.906	5.011	0
BCL2_bait	P51991	HNRNPA3	2.390|1.903|2.387	6.68	2.227	3	0.595|0.291|0.527	1	1	1	1	1	10.068	4.945	0
BCL2_bait	P51114	FXR1	5.877|4.249|5.125	15.25	5.083	3	1.079|0.958|1.051	1	1	1	1	1	10.125	4.944	0
BCL2_bait	P14866	HNRNPL	2.064|2.305|1.957	6.326	2.109	3	.|.|.	1	1	1	1	1	11.88	4.937	0
BCL2_bait	P46781	RPS9	2.600|2.487|2.376	7.463	2.488	3	0.660|0.383|0.553	1	1	1	1	1	11.884	4.793	0
BCL2_bait	P15880	RPS2	2.800|2.670|2.498	7.968	2.656	3	0.537|.|0.644	1	1	1	1	1	10.549	4.513	0
BCL2_bait	Q86V48	LUZP1	2.947|2.273|2.709	7.929	2.643	3	0.700|0.409|0.725	1	1	1	1	1	9.081	4.465	0
BCL2_bait	P61978	HNRNPK	5.347|5.592|5.070	16.009	5.336	3	1.501|0.889|1.318	1	1	1	1	1	10.514	4.42	0
BCL2_bait	P38919	EIF4A3	1.689|1.801|2.125	5.614	1.871	3	.|.|.	1	1	1	1	1	9.567	4.381	0
BCL2_bait	Q07666	KHDRBS1	1.688|1.702|2.183	5.573	1.858	3	.|.|.	1	1	1	1	1	9.571	4.35	0
BCL2_bait	Q96PK6	RBM14	1.985|1.820|2.422	6.227	2.076	3	0.712|.|0.324	1	1	1	1	1	7.536	4.322	0
BCL2_bait	C9JLW8	MCRIP1	1.878|1.893|1.702	5.473	1.824	3	.|.|.	1	1	1	1	1	9.713	4.271	0
BCL2_bait	Q14694	USP10	2.255|1.507|1.707	5.468	1.823	3	.|.|.	1	1	1	1	1	7.841	4.268	0
BCL2_bait	P52597	HNRNPF	2.465|1.416|1.579	5.461	1.82	3	.|.|.	1	1	1	1	1	6.926	4.262	0
BCL2_bait	Q9NVI7	ATAD3A	1.984|1.544|1.900	5.428	1.809	3	.|.|.	1	1	1	1	1	8.214	4.236	0
BCL2_bait	P31943	HNRNPH1	3.441|3.130|3.000	9.571	3.19	3	0.664|0.561|1.156	1	1	1	1	1	9.434	4.224	0
BCL2_bait	O75531	BANF1	1.403|1.354|2.627	5.383	1.794	3	.|.|.	0.999	1	0.999	1	0.999	6.331	4.201	0
BCL2_bait	O94832	MYO1D	2.009|1.418|1.898	5.325	1.775	3	.|.|.	1	1	1	1	1	6.961	4.156	0
BCL2_bait	Q7Z406	MYH14	2.132|1.496|1.657	5.285	1.762	3	.|.|.	1	1	1	1	1	7.787	4.125	0
BCL2_bait	P22626	HNRNPA2B1	5.657|5.216|5.967	16.84	5.613	3	1.632|0.968|1.615	1	1	1	1	1	9.081	4.108	0
BCL2_bait	Q9Y520	PRRC2C	1.945|1.582|1.609	5.137	1.712	3	.|.|.	1	1	1	1	1	8.65	4.009	0
BCL2_bait	P35580	MYH10	5.096|4.143|4.556	13.795	4.598	3	0.977|0.869|1.802	1	1	1	1	1	7.45	3.99	0
BCL2_bait	Q01844	EWSR1	4.766|3.470|3.483	11.72	3.907	3	0.799|1.068|1.157	1	1	1	1	1	7.741	3.923	0
BCL2_bait	P10415	BCL2	1.773|1.550|1.666	4.989	1.663	3	.|.|.	1	1	1	1	1	8.344	3.893	0
BCL2_bait	Q9Y3I0	RTCB	4.434|4.336|4.737	13.507	4.502	3	1.250|1.368|0.915	1	1	1	1	1	8.771	3.878	0
BCL2_bait	Q96HS1	PGAM5	3.450|3.001|3.270	9.721	3.24	3	0.918|0.982|0.691	1	1	1	1	1	7.864	3.794	0
BCL2_bait	P35579	MYH9	21.331|14.935|19.291	55.557	18.519	3	4.790|4.434|5.816	0.999	1	0.999	1	0.999	5.511	3.719	0
BCL2_bait	P38159	RBMX	1.231|1.659|1.777	4.666	1.555	3	.|.|.	0.998	1	0.998	1	0.998	4.917	3.642	0
BCL2_bait	P68133	ACTA1	4.660|4.898|5.144	14.701	4.9	3	1.673|0.926|1.641	1	1	1	1	1	7.438	3.59	0
BCL2_bait	Q12905	ILF2	1.422|1.551|1.620	4.593	1.531	3	.|.|.	1	1	1	1	1	7.063	3.584	0
BCL2_bait	P51149	RAB7A	1.224|1.767|1.585	4.576	1.525	3	.|.|.	0.997	1	0.997	1	0.997	4.839	3.571	0
BCL2_bait	P62899	RPL31	2.458|3.167|2.978	8.603	2.868	3	1.009|0.557|0.949	0.999	1	0.999	1	0.999	5.671	3.537	0
BCL2_bait	Q9NUL3	STAU2	1.744|1.387|1.388	4.52	1.507	3	.|.|.	0.999	1	0.999	1	0.999	6.695	3.527	0
BCL2_bait	Q14444	CAPRIN1	4.318|4.024|4.784	13.126	4.375	3	1.388|1.038|1.328	0.999	1	0.999	1	0.999	6.666	3.524	0
BCL2_bait	P84098	RPL19	2.192|1.831|1.684	5.707	1.902	3	0.551|0.432|0.709	0.999	1	0.999	1	0.999	5.744	3.441	0
BCL2_bait	P60660	MYL6	6.050|4.415|5.583	16.047	5.349	3	1.663|1.386|1.678	0.996	1	0.996	1	0.996	4.553	3.407	0
BCL2_bait	P23246	SFPQ	5.434|4.194|4.940	14.568	4.856	3	1.421|1.317|1.937	0.994	1	0.994	1	0.994	4.117	3.162	0
BCL2_bait	P62861	FAU	5.751|7.360|5.605	18.716	6.239	3	1.899|1.971|2.240	0.992	1	0.992	1	0.992	4.271	3.071	0
BCL2_bait	P62805	HIST1H4A	1.446|1.193|3.432	6.071	2.024	3	0.481|0.361|0.518	0.991	1	0.991	1	0.991	3.695	4.516	0.001
BCL2_bait	Q14103	HNRNPD	1.544|1.454|1.421	4.419	1.473	3	0.333|0.212|0.636	0.988	0.992	0.988	0.992	0.988	4.213	4.139	0.001
BCL2_bait	P62854	RPS26	1.673|1.537|1.398	4.609	1.536	3	0.350|0.253|0.711	0.985	0.993	0.985	0.993	0.985	3.679	3.863	0.001
BCL2_bait	P39023	RPL3	2.983|2.042|2.160	7.185	2.395	3	0.533|0.721|1.135	0.989	1	0.989	1	0.989	3.764	3.157	0.001
BCL2_bait	P83731	RPL24	1.720|1.464|1.254	4.439	1.48	3	0.385|0.506|0.600	0.985	1	0.985	1	0.985	3.184	3.025	0.001
BCL2_bait	P17844	DDX5	2.575|2.916|3.234	8.725	2.908	3	0.979|1.088|0.875	0.989	0.999	0.989	0.999	0.989	3.594	2.977	0.001
BCL2_bait	Q9UHX1	PUF60	0.970|1.189|1.064	3.223	1.074	3	0.419|0.414|0.318	0.981	0.998	0.981	0.998	0.981	3.096	2.823	0.001
BCL2_bait	Q04637	EIF4G1	2.729|2.905|3.066	8.7	2.9	3	.|.|1.039	0.985	0.995	0.985	0.995	0.985	3.541	2.791	0.001
BCL2_bait	Q07955	SRSF1	1.058|1.258|1.286	3.602	1.201	3	0.427|0.354|0.488	0.981	0.997	0.981	0.997	0.981	2.938	2.863	0.002
BCL2_bait	Q9BYJ9	YTHDF1	1.235|1.065|1.099	3.4	1.133	3	.|.|.	0.965	0.993	0.965	0.993	0.965	2.772	2.653	0.002
BCL2_bait	P62241	RPS8	3.253|3.419|3.247	9.919	3.306	3	1.326|1.171|1.285	0.97	0.983	0.97	0.983	0.97	3.274	2.627	0.002
BCL2_bait	Q5T9A4	ATAD3B	0.811|0.648|0.753	2.212	0.737	3	.|0.233|0.220	0.945	0.978	0.945	0.978	0.945	2.133	3.258	0.003
BCL2_bait	P62906	RPL10A	2.313|1.849|1.827	5.988	1.996	3	0.620|0.408|1.060	0.955	0.992	0.955	0.992	0.955	2.651	3.097	0.003
BCL2_bait	P35637	FUS	6.052|4.499|5.015	15.566	5.189	3	2.805|1.141|1.488	0.957	0.995	0.957	0.995	0.957	2.315	3.083	0.003
BCL2_bait	Q2NL82	TSR1	1.153|1.621|1.619	4.393	1.464	3	0.292|0.756|0.436	0.937	0.991	0.937	0.991	0.937	1.58	3.194	0.004
BCL2_bait	Q69YQ0	SPECC1L	0.626|1.168|1.275	3.069	1.023	3	.|.|0.250	0.925	0.999	0.925	0.999	0.925	1.255	4.085	0.005
BCL2_bait	O15234	CASC3	0.987|1.132|1.108	3.226	1.075	3	.|.|.	0.926	0.975	0.926	0.975	0.926	1.63	2.517	0.005
BCL2_bait	Q15366	PCBP2	1.343|1.504|1.288	4.135	1.378	3	0.648|0.270|0.624	0.922	0.966	0.922	0.966	0.922	2.023	2.882	0.006
BCL2_bait	Q86V81	ALYREF	1.150|0.904|0.901	2.956	0.985	3	0.290|0.080|0.350	0.912	0.954	0.912	0.954	0.912	2.099	4.9	0.007
BCL2_bait	P36578	RPL4	3.494|2.965|2.914	9.373	3.124	3	0.863|0.648|1.849	0.918	0.966	0.918	0.966	0.918	2.075	3.09	0.007
BCL2_bait	Q9Y2J2	EPB41L3	1.879|1.967|1.591	5.437	1.812	3	0.380|0.087|0.861	0.912	0.928	0.912	0.928	0.912	2.053	5.942	0.008
BCL2_bait	P31942	HNRNPH3	0.947|1.382|1.296	3.625	1.208	3	.|.|.	0.91	0.999	0.91	0.999	0.91	1.02	2.829	0.009
BCL2_bait	P62995	TRA2B	0.961|1.080|1.185	3.225	1.075	3	.|.|.	0.905	0.987	0.905	0.987	0.905	1.239	2.517	0.01
BCL2_bait	P19474	TRIM21	1.370|1.555|1.661	4.586	1.529	3	0.737|0.711|0.440	0.897	0.982	0.897	0.982	0.897	1.13	2.493	0.011
BCL2_bait	P50914	RPL14	1.139|1.656|0.588	3.384	1.128	3	.|0.277|0.221	0.889	1	0.889	1	0.889	0.71	4.562	0.012
BCL2_bait	Q13523	PRPF4B	1.124|1.293|1.142	3.559	1.186	3	0.600|0.561|0.342	0.893	0.976	0.893	0.976	0.893	1.639	2.439	0.012
BCL2_bait	Q00839	HNRNPU	4.956|3.922|3.657	12.534	4.178	3	0.851|0.322|1.909	0.877	0.931	0.877	0.931	0.877	1.634	5.185	0.013
BCL2_bait	Q16777	HIST2H2AC	2.265|1.669|2.472	6.406	2.135	3	0.996|0.668|0.702	0.877	0.998	0.877	0.998	0.877	0.57	2.751	0.014
BCL2_bait	P05388	RPLP0	1.654|1.973|1.981	5.608	1.869	3	0.380|0.106|1.267	0.873	0.887	0.873	0.887	0.873	1.702	5.04	0.015
BCL2_bait	Q02878	RPL6	3.478|3.040|2.978	9.496	3.165	3	1.101|1.059|2.001	0.854	0.971	0.854	0.971	0.854	1.209	2.387	0.016
BCL2_bait	Q7L2E3	DHX30	0.907|1.140|1.029	3.077	1.026	3	.|.|.	0.826	0.978	0.826	0.978	0.826	0.386	2.401	0.018
BCL2_bait	P55209	NAP1L1	1.811|1.405|0.956	4.172	1.391	3	0.451|0.173|0.693	0.818	0.958	0.818	0.958	0.818	0.452	3.675	0.019
BCL2_bait	P67809	YBX1	5.126|4.777|3.905	13.807	4.602	3	2.212|0.897|2.561	0.765	0.887	0.765	0.887	0.765	0.309	2.677	0.02
BCL2_bait	P0DMV9	HSPA1B	2.328|2.258|1.932	6.517	2.172	3	0.850|0.730|1.369	0.755	0.928	0.755	0.928	0.755	-0.219	2.294	0.022
BCL2_bait	O14974	PPP1R12A	0.742|0.744|0.386	1.872	0.624	3	0.229|0.118|0.315	0.75	0.989	0.75	0.989	0.75	-0.985	3.055	0.024
BCL2_bait	P09211	GSTP1	0.897|0.802|0.678	2.378	0.793	3	0.304|0.355|0.360	0.744	0.975	0.744	0.975	0.744	-0.496	2.339	0.026
BCL2_bait	P30050	RPL12	1.836|1.335|1.271	4.442	1.481	3	0.529|0.268|0.980	0.737	0.911	0.737	0.911	0.737	0.501	2.859	0.028
BCL2_bait	P24844	MYL9	0.851|0.998|1.076	2.925	0.975	3	.|.|.	0.723	0.949	0.723	0.949	0.723	-0.568	2.283	0.03
BCL2_bait	P18583	SON	1.097|0.923|0.895	2.915	0.972	3	.|.|.	0.721	0.961	0.721	0.961	0.721	0.187	2.275	0.032
BCL2_bait	Q07020	RPL18	1.637|1.529|1.572	4.738	1.579	3	0.873|0.309|0.871	0.713	0.755	0.713	0.755	0.713	0.731	2.559	0.034
BCL2_bait	P42766	RPL35	8.000|8.079|5.517	21.595	7.198	3	2.884|3.002|3.035	0.709	0.983	0.709	0.983	0.709	-1.624	2.421	0.036
BCL2_bait	O14979	HNRNPDL	1.162|0.806|1.048	3.016	1.005	3	.|.|.	0.703	0.983	0.703	0.983	0.703	-1.383	2.354	0.038
BCL2_bait	P42677	RPS27	1.038|0.921|0.889	2.849	0.95	3	.|.|.	0.696	0.916	0.696	0.916	0.696	0.089	2.224	0.041
BCL2_bait	P09651	HNRNPA1	3.287|2.689|2.727	8.703	2.901	3	1.173|1.043|1.738	0.695	0.958	0.695	0.958	0.695	0.15	2.256	0.043
BCL2_bait	P61353	RPL27	2.275|1.515|1.519	5.309	1.77	3	0.591|0.461|1.233	0.686	0.968	0.686	0.968	0.686	0.17	2.546	0.045
BCL2_bait	P11137	MAP2	1.046|0.857|2.018	3.92	1.307	3	0.388|0.548|0.435	0.683	1	0.683	1	0.683	-1.315	2.889	0.047
BCL2_bait	P18124	RPL7	2.473|1.990|2.100	6.563	2.188	3	0.933|0.370|1.496	0.673	0.781	0.673	0.781	0.673	0.375	2.726	0.049
BCL2_bait	Q9NYL9	TMOD3	0.752|0.504|0.346	1.602	0.534	3	0.154|.|0.237	0.667	0.98	0.667	0.98	0.667	-1.172	2.792	0.051
BCL2_bait	Q9UQ80	PA2G4	1.317|1.065|0.423	2.805	0.935	3	0.353|.|0.297	0.665	0.998	0.665	0.998	0.665	-4.565	2.889	0.053
BCL2_bait	P08865	RPSA	2.381|1.774|1.684	5.839	1.946	3	0.877|0.382|1.285	0.661	0.876	0.661	0.876	0.661	0.077	2.577	0.056
BCL2_bait	Q06787	FMR1	.|0.682|0.586	1.695	0.565	3	.|.|0.128	0.653	0.988	0.653	0.988	0.653	1.765	4.407	0.058
BCL2_bait	P62158	P62158	1.860|1.914|2.021	5.795	1.932	3	1.021|0.346|1.200	0.652	0.698	0.652	0.698	0.652	0.462	2.573	0.06
BCL2_bait	Q07065	CKAP4	0.838|0.873|0.848	2.558	0.853	3	0.248|0.113|0.709	0.646	0.659	0.646	0.659	0.646	0.559	3.15	0.062
BCL2_bait	P62424	RPL7A	2.691|2.299|2.371	7.361	2.454	3	1.164|0.548|1.703	0.634	0.763	0.634	0.763	0.634	0.185	2.387	0.064
BCL2_bait	Q9BUJ2	HNRNPUL1	1.621|1.188|1.414	4.223	1.408	3	.|.|0.637	0.623	0.956	0.623	0.956	0.623	-1.548	2.21	0.066
BCL2_bait	P05387	RPLP2	2.279|2.615|2.217	7.111	2.37	3	1.438|0.289|1.332	0.601	0.662	0.601	0.662	0.601	0.251	2.886	0.069
BCL2_bait	P06733	ENO1	5.722|4.960|4.508	15.19	5.063	3	2.340|0.840|3.766	0.595	0.7	0.595	0.7	0.595	0.004	2.598	0.071
BCL2_bait	P52943	CRIP2	1.323|0.963|0.887	3.173	1.058	3	0.276|0.306|0.911	0.591	0.83	0.591	0.83	0.591	-0.313	2.487	0.074
BCL2_bait	P84103	SRSF3	2.006|1.536|1.042	4.584	1.528	3	0.896|0.333|0.890	0.567	0.912	0.567	0.912	0.567	-1.853	2.378	0.076
BCL2_bait	Q562R1	ACTBL2	3.206|4.155|4.743	12.104	4.035	3	2.187|1.103|2.636	0.55	0.873	0.55	0.873	0.55	-1.941	2.178	0.079
BCL2_bait	Q9Y3U8	RPL36	1.110|1.009|1.239	3.359	1.12	3	0.331|0.594|0.738	0.542	0.816	0.542	0.816	0.542	-0.988	2.132	0.081
BCL2_bait	Q96IZ0	PAWR	.|0.298|0.397	1.122	0.374	3	.|.|0.108	0.534	0.892	0.534	0.892	0.534	0.887	3.476	0.084
BCL2_bait	P18621	RPL17	3.666|3.817|4.213	11.697	3.899	3	1.604|2.505|1.619	0.517	0.783	0.517	0.783	0.517	-0.781	2.089	0.087
BCL2_bait	P32969	RPL9	4.016|3.275|3.231	10.521	3.507	3	1.419|1.560|2.047	0.516	0.914	0.516	0.914	0.516	-0.869	2.119	0.089
BCL2_bait	P60709	ACTB	14.409|12.752|13.844	41.005	13.668	3	6.634|3.660|10.511	0.509	0.607	0.509	0.607	0.509	-0.471	2.155	0.092
BCL2_bait	Q7Z6B7	SRGAP1	1.566|0.650|0.871	3.087	1.029	3	.|.|.	0.484	1	0.484	1	0.484	-4.566	2.409	0.095
BCL2_bait	P19338	NCL	3.225|2.101|1.616	6.942	2.314	3	1.165|0.386|1.964	0.482	0.742	0.482	0.742	0.482	-1.028	2.412	0.098
BCL2_bait	Q9UN86	G3BP2	3.492|2.992|2.927	9.411	3.137	3	5.048|0.838|0.167	0.473	0.493	0.473	0.493	0.473	-0.155	3.526	0.1
BCL2_bait	Q9HCM4	EPB41L5	0.614|0.872|1.040	2.526	0.842	3	.|.|.	0.457	0.918	0.457	0.918	0.457	-5.423	1.971	0.103
BCL2_bait	P62937	PPIA	5.340|3.518|2.085	10.943	3.648	3	1.928|0.666|3.181	0.447	0.762	0.447	0.762	0.447	-1.906	2.282	0.106
BCL2_bait	P62829	RPL23	2.644|2.573|2.455	7.672	2.557	3	1.114|1.373|1.290	0.445	0.567	0.445	0.567	0.445	-0.836	2.039	0.109
BCL2_bait	P62266	RPS23	3.489|3.791|3.092	10.373	3.458	3	1.700|1.164|2.517	0.432	0.72	0.432	0.72	0.432	-1.901	2.024	0.112
BCL2_bait	P06748	NPM1	5.254|3.787|3.302	12.343	4.114	3	2.494|1.136|2.700	0.431	0.891	0.431	0.891	0.431	-2.117	2.088	0.115
BCL2_bait	Q9UPW5	AGTPBP1	0.828|0.295|1.260	2.383	0.794	3	.|.|.	0.423	0.995	0.423	0.995	0.423	-13.01	1.86	0.118
BCL2_bait	Q02790	FKBP4	1.371|0.583|1.056	3.01	1.003	3	0.528|0.122|1.233	0.417	0.549	0.417	0.549	0.417	-1.099	2.335	0.121
BCL2_bait	Q16629	SRSF7	0.971|1.400|1.610	3.981	1.327	3	0.821|0.341|1.013	0.411	0.68	0.411	0.68	0.411	-2.394	2.019	0.124
BCL2_bait	P14618	PKM	4.381|2.832|1.646	8.859	2.953	3	1.535|0.456|3.324	0.407	0.63	0.407	0.63	0.407	-1.498	2.229	0.127
BCL2_bait	P22314	UBA1	1.598|1.279|0.952	3.829	1.276	3	0.754|0.118|1.914	0.405	0.467	0.405	0.467	0.405	-0.668	2.302	0.13
BCL2_bait	Q16778	HIST2H2BE	1.099|0.922|1.856	3.876	1.292	3	0.573|0.590|0.590	0.403	0.998	0.403	0.998	0.403	-4.037	2.212	0.133
BCL2_bait	Q71U36	TUBA1A	8.294|9.698|9.334	27.327	9.109	3	4.384|4.335|4.973	0.399	0.603	0.399	0.603	0.399	-1.904	2	0.136
BCL2_bait	P60842	EIF4A1	2.409|2.178|1.461	6.047	2.016	3	1.066|0.395|2.180	0.396	0.524	0.396	0.524	0.396	-1.316	2.075	0.139
BCL2_bait	P62917	RPL8	2.353|1.489|1.507	5.349	1.783	3	0.455|.|1.563	0.392	0.988	0.392	0.988	0.392	-2.36	2.114	0.141
BCL2_bait	Q9NYF8	BCLAF1	1.184|1.455|1.397	4.036	1.345	3	0.797|0.810|0.486	0.391	0.625	0.391	0.625	0.391	-2.559	1.981	0.144
BCL2_bait	P00558	PGK1	0.870|0.940|0.356	2.167	0.722	3	.|.|.	0.385	0.715	0.385	0.715	0.385	-13.01	1.691	0.147
BCL2_bait	P28799	GRN	0.741|1.156|1.427	3.324	1.108	3	0.557|0.814|0.482	0.376	0.882	0.376	0.882	0.376	-7.725	1.84	0.15
BCL2_bait	P07339	CTSD	0.941|0.590|0.364	1.895	0.632	3	0.341|0.104|0.837	0.369	0.571	0.369	0.571	0.369	-1.515	2.044	0.153
BCL2_bait	Q9Y2W1	THRAP3	1.335|1.061|1.313	3.71	1.237	3	0.477|0.544|0.985	0.363	0.55	0.363	0.55	0.363	-3.003	1.949	0.156
BCL2_bait	O95994	AGR2	0.869|1.000|0.384	2.252	0.751	3	0.404|0.174|0.892	0.35	0.551	0.35	0.551	0.35	-2.781	1.889	0.159
BCL2_bait	Q9NZI8	IGF2BP1	0.727|0.745|0.882	2.354	0.785	3	0.264|0.420|0.575	0.345	0.699	0.345	0.699	0.345	-1.776	1.966	0.161
BCL2_bait	P62857	RPS28	1.247|0.939|0.605	2.791	0.93	3	0.465|0.555|0.534	0.345	0.908	0.345	0.908	0.345	-8.472	1.801	0.164
BCL2_bait	Q9Y608	LRRFIP2	0.428|0.544|0.917	1.889	0.63	3	0.340|0.279|0.358	0.345	0.991	0.345	0.991	0.345	-6.662	1.944	0.167
BCL2_bait	Q07021	C1QBP	0.650|1.227|0.675	2.553	0.851	3	.|.|.	0.34	0.992	0.34	0.992	0.34	-4.563	1.992	0.17
BCL2_bait	P62244	RPS15A	3.114|1.857|1.485	6.456	2.152	3	0.800|1.575|1.175	0.338	0.984	0.338	0.984	0.338	-6.876	1.888	0.173
BCL2_bait	P46776	RPL27A	3.604|3.253|2.996	9.853	3.284	3	1.445|1.365|2.393	0.337	0.635	0.337	0.635	0.337	-2.192	1.958	0.176
BCL2_bait	O95793	STAU1	1.277|0.393|0.569	2.24	0.747	3	.|.|.	0.332	0.996	0.332	0.996	0.332	-12.068	1.748	0.178
BCL2_bait	P07355	ANXA2	2.070|1.751|1.411	5.231	1.744	3	1.479|0.314|1.830	0.331	0.423	0.331	0.423	0.331	-1.172	1.841	0.181
BCL2_bait	P61204	ARF3	1.169|0.288|.	1.884	0.628	3	0.203|.|0.555	0.331	0.993	0.331	0.993	0.331	-8.9	1.87	0.184
BCL2_bait	P46821	MAP1B	.|0.661|.	1.515	0.505	3	0.088|.|.	0.331	0.993	0.331	0.993	0.331	2.57	5.721	0.187
BCL2_bait	Q86UE4	MTDH	0.658|0.917|0.847	2.422	0.807	3	.|.|.	0.33	0.633	0.33	0.633	0.33	-4.389	1.89	0.189
BCL2_bait	P06576	ATP5F1B	3.184|2.161|1.507	6.852	2.284	3	1.354|0.533|2.515	0.329	0.598	0.329	0.598	0.329	-2.155	1.872	0.192
BCL2_bait	P46777	RPL5	0.745|1.018|0.921	2.684	0.895	3	0.525|0.270|0.723	0.324	0.546	0.324	0.546	0.324	-2.398	1.911	0.195
BCL2_bait	P23381	WARS	0.652|1.094|.	2.173	0.724	3	.|.|.	0.323	0.96	0.323	0.96	0.323	-10.812	1.696	0.197
BCL2_bait	P04844	RPN2	0.943|.|.	1.797	0.599	3	0.177|.|0.564	0.321	0.962	0.321	0.962	0.321	-4.17	1.897	0.2
BCL2_bait	Q6WCQ1	MPRIP	0.698|0.426|1.029	2.153	0.718	3	0.252|0.285|0.867	0.316	0.659	0.316	0.659	0.316	-3.308	1.81	0.203
BCL2_bait	P04406	GAPDH	3.314|3.003|2.039	8.357	2.786	3	1.685|0.636|3.643	0.303	0.408	0.303	0.408	0.303	-1.69	1.769	0.205
BCL2_bait	P05198	EIF2S1	0.920|1.030|0.804	2.753	0.918	3	0.548|0.306|0.664	0.299	0.588	0.299	0.588	0.299	-2.814	1.908	0.208
BCL2_bait	P47756	CAPZB	0.817|0.325|.	1.57	0.523	3	0.187|.|0.529	0.291	0.873	0.291	0.873	0.291	-6.682	1.662	0.211
BCL2_bait	P62847	RPS24	6.391|7.282|6.723	20.396	6.799	3	3.305|3.413|3.845	0.29	0.505	0.29	0.505	0.29	-1.921	1.935	0.213
BCL2_bait	P07900	HSP90AA1	2.987|2.180|1.393	6.559	2.186	3	1.809|0.409|3.510	0.285	0.409	0.285	0.409	0.285	-1.676	1.591	0.216
BCL2_bait	Q96AG4	LRRC59	0.925|0.801|0.355	2.081	0.694	3	.|.|.	0.283	0.661	0.283	0.661	0.283	-13.01	1.624	0.218
BCL2_bait	P17480	UBTF	.|0.839|0.891	2.157	0.719	3	.|.|.	0.281	0.527	0.281	0.527	0.281	-10.812	1.683	0.221
BCL2_bait	Q14157	UBAP2L	1.833|1.388|1.949	5.171	1.724	3	0.842|1.382|0.715	0.267	0.504	0.267	0.504	0.267	-5.033	1.832	0.224
BCL2_bait	P62913	RPL11	2.567|2.857|2.707	8.132	2.711	3	1.278|1.414|1.554	0.265	0.42	0.265	0.42	0.265	-1.917	1.921	0.226
BCL2_bait	P63244	RACK1	0.805|.|0.795	2.027	0.676	3	0.214|0.267|1.028	0.263	0.399	0.263	0.399	0.263	-2.236	1.738	0.229
BCL2_bait	P04083	ANXA1	0.244|.|.	1.098	0.366	3	.|.|0.068	0.261	0.783	0.261	0.783	0.261	1.283	5.371	0.232
BCL2_bait	Q09666	AHNAK	2.474|1.589|1.144	5.207	1.736	3	1.809|0.376|1.914	0.259	0.449	0.259	0.449	0.259	-2.084	1.59	0.234
BCL2_bait	P52907	CAPZA1	0.686|0.624|0.476	1.786	0.595	3	.|.|0.328	0.258	0.478	0.258	0.478	0.258	-3.622	1.813	0.237
BCL2_bait	P23528	CFL1	2.527|2.224|1.955	6.707	2.236	3	1.433|0.681|1.880	0.252	0.432	0.252	0.432	0.252	-2.205	1.826	0.239
BCL2_bait	Q8IY81	FTSJ3	.|0.487|0.267	1.182	0.394	3	0.197|.|.	0.251	0.71	0.251	0.71	0.251	-3.106	1.997	0.242
BCL2_bait	P62249	RPS16	3.812|3.708|3.527	11.047	3.682	3	1.847|1.892|2.031	0.25	0.347	0.25	0.347	0.25	-1.792	1.916	0.244
BCL2_bait	Q09161	NCBP1	0.809|0.805|0.845	2.458	0.819	3	.|.|.	0.248	0.338	0.248	0.338	0.248	-1.401	1.918	0.247
BCL2_bait	Q01105	SET	0.924|0.846|0.430	2.201	0.734	3	0.963|0.137|1.343	0.246	0.315	0.246	0.315	0.246	-1.861	1.306	0.249
BCL2_bait	P14625	HSP90B1	2.566|1.847|1.220	5.634	1.878	3	1.173|0.578|2.167	0.243	0.516	0.243	0.516	0.243	-3.463	1.652	0.252
BCL2_bait	P07910	HNRNPC	1.332|1.038|1.261	3.631	1.21	3	0.887|1.216|0.336	0.226	0.304	0.226	0.304	0.226	-1.982	1.697	0.254
BCL2_bait	P08238	HSP90AB1	6.030|4.540|3.098	13.667	4.556	3	3.322|1.268|5.767	0.224	0.409	0.224	0.409	0.224	-2.726	1.573	0.257
BCL2_bait	P11216	PYGB	0.715|0.329|0.416	1.46	0.487	3	.|0.328|0.305	0.222	0.653	0.222	0.653	0.222	-6.634	1.538	0.259
BCL2_bait	P13639	EEF2	1.823|0.891|0.210	2.923	0.974	3	0.714|0.278|1.971	0.221	0.492	0.221	0.492	0.221	-5.937	1.332	0.262
BCL2_bait	P04792	HSPB1	3.224|2.564|1.905	7.693	2.564	3	2.123|0.668|3.363	0.218	0.345	0.218	0.345	0.218	-2.217	1.523	0.264
BCL2_bait	P63104	YWHAZ	1.877|1.665|1.142	4.684	1.561	3	1.440|0.401|1.818	0.217	0.319	0.217	0.319	0.217	-2.318	1.537	0.267
BCL2_bait	Q16643	DBN1	0.576|0.693|0.552	1.822	0.607	3	.|.|0.337	0.21	0.439	0.21	0.439	0.21	-2.481	1.8	0.269
BCL2_bait	P26373	RPL13	2.298|1.764|1.926	5.988	1.996	3	1.012|0.803|1.645	0.208	0.528	0.208	0.528	0.208	-3.817	1.812	0.272
BCL2_bait	P68104	EEF1A1	5.430|3.633|2.766	11.829	3.943	3	2.787|1.202|4.781	0.208	0.452	0.208	0.452	0.208	-3.088	1.564	0.274
BCL2_bait	P49368	CCT3	0.730|0.741|0.346	1.817	0.606	3	0.295|.|0.485	0.206	0.325	0.206	0.325	0.206	-8.898	1.601	0.277
BCL2_bait	P04075	ALDOA	2.318|1.908|0.758	4.984	1.661	3	1.679|0.615|1.344	0.2	0.444	0.2	0.444	0.2	-8.976	1.489	0.279
BCL2_bait	P37802	TAGLN2	1.207|1.098|0.563	2.869	0.956	3	0.698|0.283|1.850	0.197	0.287	0.197	0.287	0.197	-2.752	1.338	0.281
BCL2_bait	P40227	CCT6A	0.953|.|.	1.807	0.602	3	0.310|0.085|0.815	0.196	0.589	0.196	0.589	0.196	-0.933	2.17	0.284
BCL2_bait	P48634	PRRC2A	0.772|0.738|0.854	2.364	0.788	3	.|.|.	0.185	0.373	0.185	0.373	0.185	-2.675	1.845	0.286
BCL2_bait	P25705	ATP5F1A	2.248|1.560|1.097	4.905	1.635	3	1.383|0.477|2.468	0.183	0.344	0.183	0.344	0.183	-2.803	1.389	0.289
BCL2_bait	P40939	HADHA	0.827|0.549|0.571	1.947	0.649	3	0.471|0.234|0.550	0.181	0.502	0.181	0.502	0.181	-4.093	1.653	0.291
BCL2_bait	Q9NP64	ZCCHC17	3.187|2.341|1.595	7.123	2.374	3	1.352|1.459|1.844	0.172	0.505	0.172	0.505	0.172	-10.263	1.544	0.294
BCL2_bait	Q06830	PRDX1	1.086|0.515|0.878	2.478	0.826	3	0.702|0.260|1.445	0.162	0.273	0.162	0.273	0.162	-3.124	1.288	0.296
BCL2_bait	P50454	SERPINH1	2.026|1.184|0.652	3.862	1.287	3	0.749|0.782|1.593	0.16	0.477	0.16	0.477	0.16	-13.01	1.318	0.298
BCL2_bait	Q9UMS4	PRPF19	0.968|0.559|0.589	2.116	0.705	3	.|.|0.468	0.159	0.475	0.159	0.475	0.159	-6.933	1.506	0.301
BCL2_bait	O43390	HNRNPR	0.787|0.801|0.780	2.368	0.789	3	.|.|.	0.158	0.187	0.158	0.187	0.158	-1.862	1.848	0.303
BCL2_bait	P12268	IMPDH2	0.798|0.436|0.251	1.484	0.495	3	0.194|0.381|0.770	0.155	0.413	0.155	0.413	0.155	-5.685	1.287	0.306
BCL2_bait	P07437	TUBB	3.950|3.159|2.829	9.939	3.313	3	2.870|1.024|4.470	0.149	0.239	0.149	0.239	0.149	-2.37	1.404	0.308
BCL2_bait	P0DMU7	CT45A6	0.669|0.941|0.877	2.487	0.829	3	0.415|0.534|0.500	0.148	0.308	0.148	0.308	0.148	-5.892	1.726	0.31
BCL2_bait	Q6ZUT1	NKAPD1	0.829|1.062|1.137	3.027	1.009	3	0.660|0.761|0.393	0.144	0.296	0.144	0.296	0.144	-5.556	1.733	0.313
BCL2_bait	Q9UGY1	NOL12	0.800|0.844|0.619	2.263	0.754	3	0.312|0.493|0.537	0.14	0.272	0.14	0.272	0.14	-5.585	1.732	0.315
BCL2_bait	Q13177	PAK2	0.768|.|.	1.622	0.541	3	0.350|0.082|1.306	0.137	0.41	0.137	0.41	0.137	-1	1.614	0.317
BCL2_bait	P49327	FASN	1.328|0.944|0.617	2.888	0.963	3	0.524|.|0.839	0.128	0.379	0.128	0.379	0.128	-11.917	1.452	0.32
BCL2_bait	Q8TBX8	PIP4K2C	0.790|0.777|0.731	2.299	0.766	3	.|.|.	0.114	0.159	0.114	0.159	0.114	-2.826	1.794	0.322
BCL2_bait	Q96JE9	MAP6	0.387|0.205|0.843	1.434	0.478	3	.|.|.	0.11	0.33	0.11	0.33	0.11	-13.01	1.119	0.325
BCL2_bait	Q9Y3F4	STRAP	0.839|0.495|0.262	1.596	0.532	3	.|.|.	0.105	0.316	0.105	0.316	0.105	-13.01	1.246	0.327
BCL2_bait	P62753	RPS6	4.656|4.202|4.199	13.058	4.353	3	2.178|2.287|3.029	0.1	0.198	0.1	0.198	0.1	-2.932	1.761	0.329
BCL2_bait	P48735	IDH2	0.739|0.676|0.272	1.687	0.562	3	0.788|0.207|0.927	0.1	0.164	0.1	0.164	0.1	-5.188	1.056	0.332
BCL2_bait	P37108	SRP14	1.205|1.741|1.581	4.528	1.509	3	0.939|1.008|0.810	0.096	0.222	0.096	0.222	0.096	-6.717	1.649	0.334
BCL2_bait	P07237	P4HB	1.619|1.404|0.820	3.844	1.281	3	1.570|0.466|1.506	0.094	0.171	0.094	0.171	0.094	-4.636	1.24	0.337
BCL2_bait	P24752	ACAT1	0.639|1.187|0.769	2.596	0.865	3	0.515|.|0.728	0.091	0.272	0.091	0.272	0.091	-10.174	1.413	0.339
BCL2_bait	P78371	CCT2	1.824|0.605|0.555	2.984	0.995	3	0.999|0.530|1.965	0.089	0.264	0.089	0.264	0.089	-7.424	0.981	0.341
BCL2_bait	Q9Y5A9	YTHDF2	0.705|0.770|0.768	2.243	0.748	3	.|.|.	0.086	0.114	0.086	0.114	0.086	-3.365	1.751	0.344
BCL2_bait	Q00577	PURA	0.822|0.530|0.324	1.676	0.559	3	.|.|.	0.085	0.254	0.085	0.254	0.085	-13.01	1.308	0.346
BCL2_bait	P12956	XRCC6	1.048|0.972|0.870	2.89	0.963	3	0.294|.|1.083	0.084	0.171	0.084	0.171	0.084	-4.232	1.706	0.349
BCL2_bait	Q8NC51	SERBP1	1.216|0.899|0.748	2.862	0.954	3	0.535|0.472|1.117	0.081	0.224	0.081	0.224	0.081	-5.924	1.454	0.351
BCL2_bait	P63167	DYNLL1	0.638|0.632|0.813	2.083	0.694	3	.|.|.	0.079	0.223	0.079	0.223	0.079	-4.983	1.626	0.353
BCL2_bait	P30101	PDIA3	1.192|0.938|0.538	2.668	0.889	3	1.049|0.359|1.682	0.079	0.152	0.079	0.152	0.079	-4.625	1.036	0.355
BCL2_bait	P12236	SLC25A6	0.677|0.811|0.548	2.035	0.678	3	.|.|.	0.078	0.216	0.078	0.216	0.078	-7.103	1.588	0.358
BCL2_bait	P63173	RPL38	3.801|3.138|2.353	9.292	3.097	3	1.869|1.819|2.367	0.077	0.215	0.077	0.215	0.077	-8.423	1.546	0.36
BCL2_bait	P62750	RPL23A	5.427|6.980|6.803	19.211	6.404	3	3.658|4.449|3.599	0.063	0.109	0.063	0.109	0.063	-5.836	1.649	0.362
BCL2_bait	Q6NYC8	PPP1R18	0.786|0.313|0.364	1.462	0.487	3	.|.|.	0.049	0.147	0.049	0.147	0.049	-13.01	1.141	0.365
BCL2_bait	O60716	CTNND1	0.783|0.362|0.395	1.539	0.513	3	.|.|.	0.047	0.141	0.047	0.141	0.047	-13.01	1.201	0.367
BCL2_bait	Q9NX05	FAM120C	0.773|0.598|0.397	1.768	0.589	3	.|.|.	0.041	0.12	0.041	0.12	0.041	-11.937	1.38	0.369
BCL2_bait	Q9UHF7	TRPS1	0.481|.|0.770	1.678	0.559	3	.|.|.	0.038	0.114	0.038	0.114	0.038	-10.812	1.309	0.372
BCL2_bait	P46783	RPS10	3.128|3.529|3.196	9.854	3.285	3	1.783|1.507|3.082	0.035	0.073	0.035	0.073	0.035	-4.335	1.624	0.374
BCL2_bait	P18077	RPL35A	0.764|0.287|.	1.477	0.492	3	.|.|.	0.034	0.102	0.034	0.102	0.034	-13.01	1.153	0.376
BCL2_bait	P07196	NEFL	0.654|0.833|0.705	2.191	0.73	3	0.529|0.321|0.617	0.033	0.088	0.033	0.088	0.033	-5.937	1.551	0.379
BCL2_bait	Q0VF96	CGNL1	.|0.752|0.652	1.831	0.61	3	.|.|.	0.031	0.082	0.031	0.082	0.031	-10.812	1.429	0.381
BCL2_bait	P62277	RPS13	5.027|5.041|4.211	14.279	4.76	3	2.514|3.062|3.563	0.027	0.04	0.027	0.04	0.027	-5.851	1.578	0.383
BCL2_bait	P42694	HELZ	0.747|.|.	1.602	0.534	3	.|.|.	0.025	0.076	0.025	0.076	0.025	-10.812	1.25	0.385
BCL2_bait	Q13813	SPTAN1	0.403|0.255|0.396	1.055	0.352	3	.|.|0.277	0.025	0.039	0.025	0.039	0.025	-7.1	1.271	0.388
BCL2_bait	Q9H074	PAIP1	.|0.651|0.734	1.811	0.604	3	.|.|.	0.023	0.059	0.023	0.059	0.023	-10.812	1.414	0.39
BCL2_bait	P41219	PRPH	0.974|0.823|0.956	2.752	0.917	3	0.442|0.537|0.866	0.021	0.034	0.021	0.034	0.021	-5.866	1.555	0.392
BCL2_bait	Q99714	HSD17B10	0.613|0.387|0.271	1.272	0.424	3	0.700|0.247|0.984	0.02	0.053	0.02	0.053	0.02	-6.884	0.765	0.394
BCL2_bait	Q14498	RBM39	2.186|3.380|2.809	8.376	2.792	3	2.559|3.331|1.305	0.02	0.048	0.02	0.048	0.02	-6.865	1.251	0.397
BCL2_bait	Q8N5F7	NKAP	0.656|0.658|0.704	2.018	0.673	3	.|.|.	0.019	0.033	0.019	0.033	0.019	-4.433	1.575	0.399
BCL2_bait	P62701	RPS4X	5.964|5.260|4.885	16.109	5.37	3	3.451|3.797|3.382	0.018	0.045	0.018	0.045	0.018	-6.02	1.517	0.401
BCL2_bait	O00425	IGF2BP3	.|0.217|0.285	0.929	0.31	3	0.149|.|0.282	0.018	0.046	0.018	0.046	0.018	-4.888	1.507	0.403
BCL2_bait	Q9NSI2	FAM207A	0.293|0.396|0.358	1.046	0.349	3	0.627|0.583|0.181	0.017	0.027	0.017	0.027	0.017	-5.027	0.862	0.405
BCL2_bait	Q14697	GANAB	0.379|0.378|0.253	1.01	0.337	3	0.623|0.184|0.671	0.017	0.024	0.017	0.024	0.017	-5.693	0.791	0.407
BCL2_bait	P11142	HSPA8	6.364|5.549|4.887	16.8	5.6	3	3.959|2.773|5.153	0.014	0.036	0.014	0.036	0.014	-7.225	1.459	0.41
BCL2_bait	P49411	TUFM	1.795|1.620|1.217	4.632	1.544	3	1.062|0.798|1.834	0.013	0.03	0.013	0.03	0.013	-8.002	1.333	0.412
BCL2_bait	P62826	RAN	0.835|.|.	1.689	0.563	3	0.248|.|1.072	0.012	0.035	0.012	0.035	0.012	-12.441	1.092	0.414
BCL2_bait	Q15393	SF3B3	0.352|0.492|0.352	1.196	0.399	3	0.333|.|.	0.011	0.031	0.011	0.031	0.011	-6.697	1.199	0.416
BCL2_bait	P07305	H1F0	1.057|1.259|1.186	3.501	1.167	3	1.119|0.878|0.522	0.011	0.022	0.011	0.022	0.011	-6.21	1.458	0.418
BCL2_bait	O00299	CLIC1	0.698|0.598|0.421	1.717	0.572	3	.|.|.	0.011	0.029	0.011	0.029	0.011	-11.013	1.34	0.42
BCL2_bait	P62263	RPS14	4.920|5.783|6.209	16.911	5.637	3	4.117|4.892|2.946	0.009	0.02	0.009	0.02	0.009	-7.361	1.445	0.422
BCL2_bait	O00159	MYO1C	0.640|0.429|0.836	1.905	0.635	3	.|.|0.526	0.009	0.026	0.009	0.026	0.009	-12.85	1.207	0.424
BCL2_bait	P30041	PRDX6	0.689|0.586|0.289	1.564	0.521	3	.|.|.	0.009	0.024	0.009	0.024	0.009	-13.01	1.221	0.426
BCL2_bait	P21333	FLNA	0.466|0.546|0.757	1.769	0.59	3	0.476|.|0.495	0.008	0.024	0.008	0.024	0.008	-9.907	1.215	0.428
BCL2_bait	Q9BVP2	GNL3	.|0.239|.	1.093	0.364	3	.|0.149|0.259	0.007	0.022	0.007	0.022	0.007	-3.803	1.859	0.43
BCL2_bait	P05023	ATP1A1	0.683|.|.	1.538	0.513	3	.|.|.	0.007	0.021	0.007	0.021	0.007	-10.812	1.2	0.432
BCL2_bait	P60866	RPS20	2.532|2.323|2.325	7.18	2.393	3	1.844|1.271|1.855	0.007	0.014	0.007	0.014	0.007	-5.569	1.466	0.434
BCL2_bait	P61313	RPL15	1.627|1.460|1.513	4.6	1.533	3	1.218|0.737|1.750	0.007	0.012	0.007	0.012	0.007	-5.642	1.319	0.436
BCL2_bait	Q8NCB2	CAMKV	0.311|0.677|0.250	1.238	0.413	3	.|.|.	0.006	0.019	0.006	0.019	0.006	-13.01	0.966	0.438
BCL2_bait	P46779	RPL28	0.610|1.024|0.878	2.511	0.837	3	0.632|0.544|0.820	0.006	0.015	0.006	0.015	0.006	-11.917	1.277	0.44
BCL2_bait	O95996	APC2	0.555|0.509|0.663	1.727	0.576	3	.|.|.	0.005	0.014	0.005	0.014	0.005	-8.22	1.348	0.442
BCL2_bait	P16401	HIST1H1B	3.027|3.461|3.488	9.976	3.325	3	2.256|2.281|2.514	0.005	0.007	0.005	0.007	0.005	-7.032	1.417	0.444
BCL2_bait	P38646	HSPA9	2.766|2.673|2.402	7.842	2.614	3	1.960|1.411|2.276	0.005	0.008	0.005	0.008	0.005	-6.899	1.416	0.446
BCL2_bait	P08708	RPS17	7.387|7.395|6.266	21.049	7.016	3	4.620|5.308|5.140	0.004	0.006	0.004	0.006	0.004	-7.499	1.399	0.448
BCL2_bait	Q14847	LASP1	0.739|0.245|.	1.411	0.47	3	0.252|.|0.979	0.004	0.012	0.004	0.012	0.004	-13.01	0.946	0.45
BCL2_bait	Q8TA86	RP9	1.075|1.532|1.523	4.13	1.377	3	1.158|1.247|0.798	0.004	0.006	0.004	0.006	0.004	-10.434	1.313	0.452
BCL2_bait	P24534	EEF1B2	0.538|0.645|0.437	1.62	0.54	3	.|.|.	0.003	0.009	0.003	0.009	0.003	-10.481	1.265	0.453
BCL2_bait	P61254	RPL26	2.447|2.709|1.739	6.895	2.298	3	1.682|1.882|1.920	0.003	0.007	0.003	0.007	0.003	-11.538	1.26	0.455
BCL2_bait	P62851	RPS25	4.064|6.043|5.957	16.064	5.355	3	4.026|4.484|4.091	0.003	0.005	0.003	0.005	0.003	-11.293	1.276	0.457
BCL2_bait	P55072	VCP	0.545|0.650|0.420	1.616	0.539	3	0.319|.|0.676	0.003	0.007	0.003	0.007	0.003	-10.361	1.16	0.459
BCL2_bait	P40429	RPL13A	0.639|.|.	1.493	0.498	3	.|.|.	0.003	0.008	0.003	0.008	0.003	-10.812	1.165	0.461
BCL2_bait	P23396	RPS3	5.899|6.084|5.912	17.895	5.965	3	4.486|4.880|3.765	0.002	0.003	0.002	0.003	0.002	-6.292	1.371	0.463
BCL2_bait	P09493	TPM1	1.829|0.774|1.032	3.635	1.212	3	1.080|1.078|1.635	0.002	0.007	0.002	0.007	0.002	-13.01	0.978	0.464
BCL2_bait	Q9UJV9	DDX41	0.422|0.597|.	1.446	0.482	3	0.390|0.556|0.306	0.002	0.006	0.002	0.006	0.002	-10.192	1.191	0.466
BCL2_bait	Q9UQ35	SRRM2	3.097|4.056|4.411	11.564	3.855	3	3.345|3.455|2.448	0.002	0.005	0.002	0.005	0.002	-10.573	1.265	0.468
BCL2_bait	P16402	HIST1H1D	5.344|5.315|5.262	15.921	5.307	3	3.618|3.660|4.424	0.002	0.002	0.002	0.002	0.002	-6.299	1.366	0.47
BCL2_bait	Q92614	MYO18A	0.532|0.483|0.690	1.705	0.568	3	0.512|0.396|0.511	0.002	0.006	0.002	0.006	0.002	-10.41	1.209	0.472
BCL2_bait	Q00059	TFAM	0.605|0.555|0.515	1.674	0.558	3	.|.|.	0.002	0.004	0.002	0.004	0.002	-8.039	1.307	0.473
BCL2_bait	P35268	RPL22	1.621|2.079|2.177	5.878	1.959	3	1.644|1.527|1.509	0.001	0.003	0.001	0.003	0.001	-10.224	1.257	0.475
BCL2_bait	P55084	HADHB	0.613|0.560|0.422	1.594	0.531	3	0.331|.|0.680	0.001	0.002	0.001	0.002	0.001	-10.756	1.121	0.477
BCL2_bait	Q14671	PUM1	0.565|0.498|0.567	1.63	0.543	3	.|.|.	0.001	0.001	0.001	0.001	0.001	-8.521	1.272	0.478
BCL2_bait	P62841	RPS15	5.184|5.196|5.232	15.613	5.204	3	3.521|4.126|4.520	0.001	0.001	0.001	0.001	0.001	-7.085	1.29	0.48
BCL2_bait	P07737	PFN1	1.472|1.240|1.136	3.848	1.283	3	1.198|.|0.956	0.001	0.002	0.001	0.002	0.001	-9.924	1.199	0.482
BCL2_bait	Q92522	H1FX	0.515|0.952|0.960	2.427	0.809	3	0.718|0.543|0.978	0.001	0.001	0.001	0.001	0.001	-13.01	1.116	0.483
BCL2_bait	P48681	NES	1.031|1.086|0.783	2.9	0.967	3	0.771|1.064|0.646	0.001	0.002	0.001	0.002	0.001	-11.303	1.195	0.485
BCL2_bait	O00488	ZNF593	2.743|2.515|2.311	7.569	2.523	3	1.843|2.059|2.252	0.001	0.002	0.001	0.002	0.001	-8.994	1.234	0.487
BCL2_bait	P52292	KPNA2	0.521|0.540|0.553	1.613	0.538	3	.|.|.	0.001	0.001	0.001	0.001	0.001	-7.872	1.259	0.488
BCL2_bait	Q16891	IMMT	0.265|0.249|.	0.941	0.314	3	0.322|0.145|0.304	0.001	0.001	0.001	0.001	0.001	-7.407	1.297	0.49
BCL2_bait	P60174	TPI1	0.336|.|.	1.19	0.397	3	0.167|.|0.593	0.001	0.002	0.001	0.002	0.001	-6.403	1.259	0.492
BCL2_bait	Q15019	SEPTIN2	0.554|0.516|0.323	1.393	0.464	3	.|.|.	0	0.001	0	0.001	0	-13.01	1.087	0.493
BCL2_bait	Q9Y490	TLN1	0.563|0.311|0.373	1.247	0.416	3	.|.|.	0	0.001	0	0.001	0	-13.01	0.974	0.495
BCL2_bait	Q9P2E9	RRBP1	0.414|0.562|0.351	1.328	0.443	3	.|.|.	0	0.001	0	0.001	0	-13.01	1.036	0.496
BCL2_bait	O43707	ACTN4	0.559|0.195|0.466	1.221	0.407	3	.|.|.	0	0.001	0	0.001	0	-13.01	0.953	0.498
BCL2_bait	Q13045	FLII	0.327|.|0.700	1.455	0.485	3	0.385|0.606|0.885	0	0.001	0	0.001	0	-13.01	0.821	0.5
BCL2_bait	Q8IYB3	SRRM1	5.784|9.548|9.791	25.122	8.374	3	8.817|9.709|5.440	0	0.001	0	0.001	0	-13.01	1.08	0.501
BCL2_bait	Q8NE71	ABCF1	0.416|0.546|0.506	1.468	0.489	3	.|.|.	0	0.001	0	0.001	0	-11.224	1.146	0.503
BCL2_bait	P46778	RPL21	1.629|1.790|1.753	5.172	1.724	3	1.567|1.572|1.206	0	0.001	0	0.001	0	-8.952	1.199	0.504
BCL2_bait	Q00610	CLTC	0.490|0.383|0.312	1.184	0.395	3	0.761|0.343|1.002	0	0.001	0	0.001	0	-11.231	0.617	0.506
BCL2_bait	P50990	CCT8	0.578|0.524|.	1.529	0.51	3	0.745|0.357|0.861	0	0.001	0	0.001	0	-10.728	0.833	0.507
BCL2_bait	P42167	TMPO	1.316|0.574|1.091	2.981	0.994	3	1.296|0.960|0.913	0	0.001	0	0.001	0	-13.01	0.952	0.509
BCL2_bait	Q9UN81	Q9UN81	0.509|0.466|0.511	1.486	0.495	3	.|.|.	0	0	0	0	0	-9.514	1.16	0.51
BCL2_bait	Q13435	SF3B2	0.533|0.438|0.402	1.373	0.458	3	.|.|.	0	0.001	0	0.001	0	-11.715	1.072	0.512
BCL2_bait	P35221	CTNNA1	0.530|.|.	1.384	0.461	3	.|.|.	0	0	0	0	0	-10.812	1.08	0.513
BCL2_bait	Q16352	INA	1.610|1.587|1.623	4.82	1.607	3	1.201|1.351|1.699	0	0	0	0	0	-8.974	1.146	0.515
BCL2_bait	P61247	RPS3A	3.456|3.283|3.296	10.036	3.345	3	2.790|2.787|3.295	0	0	0	0	0	-9.211	1.135	0.516
BCL2_bait	P09012	SNRPA	0.521|0.375|0.309	1.205	0.402	3	.|.|.	0	0	0	0	0	-13.01	0.941	0.518
BCL2_bait	P62269	RPS18	13.004|18.441|17.317	48.761	16.254	3	16.734|18.313|12.101	0	0	0	0	0	-13.01	1.05	0.519
BCL2_bait	P07197	NEFM	1.442|2.599|3.282	7.323	2.441	3	2.514|2.430|3.309	0	0	0	0	0	-13.01	0.896	0.521
BCL2_bait	P07814	EPRS	0.943|0.177|0.165	1.285	0.428	3	.|.|0.784	0	0	0	0	0	-13.01	0.546	0.522
BCL2_bait	Q9P258	RCC2	0.261|0.510|0.366	1.137	0.379	3	.|.|.	0	0	0	0	0	-13.01	0.887	0.524
BCL2_bait	P50402	EMD	0.365|0.258|0.504	1.127	0.376	3	.|.|.	0	0	0	0	0	-13.01	0.88	0.525
BCL2_bait	P39019	RPS19	4.543|4.050|4.568	13.162	4.387	3	3.710|4.622|3.914	0	0	0	0	0	-10.864	1.08	0.526
BCL2_bait	P02545	LMNA	1.126|0.956|1.649	3.732	1.244	3	1.273|1.410|1.540	0	0	0	0	0	-13.01	0.886	0.528
BCL2_bait	P48047	ATP5PO	1.405|1.275|1.284	3.963	1.321	3	1.227|1.141|1.337	0	0	0	0	0	-10.311	1.072	0.529
BCL2_bait	Q13242	SRSF9	0.379|0.485|0.456	1.32	0.44	3	.|.|.	0	0	0	0	0	-12.655	1.03	0.531
BCL2_bait	Q9Y4F1	FARP1	0.923|0.301|0.664	1.887	0.629	3	0.643|0.841|0.934	0	0	0	0	0	-13.01	0.79	0.532
BCL2_bait	Q13263	TRIM28	0.936|0.761|0.516	2.212	0.737	3	.|.|0.810	0	0	0	0	0	-13.01	0.911	0.533
BCL2_bait	Q96C19	EFHD2	0.448|0.206|.	1.081	0.36	3	0.285|.|0.688	0	0	0	0	0	-13.01	0.814	0.535
BCL2_bait	O43143	DHX15	0.373|0.492|0.347	1.212	0.404	3	.|.|.	0	0	0	0	0	-13.01	0.946	0.536
BCL2_bait	P09429	HMGB1	1.151|0.471|0.274	1.897	0.632	3	0.694|.|1.456	0	0	0	0	0	-13.01	0.629	0.537
BCL2_bait	Q86U42	PABPN1	.|0.486|0.412	1.325	0.442	3	.|.|.	0	0	0	0	0	-11.355	1.034	0.539
BCL2_bait	Q9BU76	C1orf35	1.005|1.696|1.297	3.998	1.333	3	1.773|1.566|1.196	0	0	0	0	0	-13.01	0.893	0.54
BCL2_bait	P62258	YWHAE	1.047|0.969|0.598	2.614	0.871	3	1.004|0.763|1.080	0	0	0	0	0	-13.01	0.928	0.541
BCL2_bait	Q9P2M7	CGN	0.484|0.233|0.223	0.94	0.313	3	.|.|.	0	0	0	0	0	-13.01	0.733	0.543
BCL2_bait	Q07812	BAX	0.481|0.226|0.403	1.111	0.37	3	.|.|.	0	0	0	0	0	-13.01	0.867	0.544
BCL2_bait	P17677	GAP43	.|.|0.261	1.116	0.372	3	0.223|.|0.455	0	0	0	0	0	-9.036	1.168	0.545
BCL2_bait	Q9BYD2	MRPL9	0.431|0.462|0.422	1.315	0.438	3	.|.|.	0	0	0	0	0	-10.983	1.026	0.547
BCL2_bait	Q9UPQ9	TNRC6B	0.476|.|0.301	1.205	0.402	3	.|.|.	0	0	0	0	0	-13.01	0.94	0.548
BCL2_bait	P62081	RPS7	6.970|4.887|4.054	15.911	5.304	3	5.963|5.690|7.286	0	0	0	0	0	-13.01	0.845	0.549
BCL2_bait	Q9Y383	LUC7L2	4.192|5.380|5.489	15.061	5.02	3	5.571|6.361|3.799	0	0	0	0	0	-13.01	0.979	0.55
BCL2_bait	Q15691	MAPRE1	0.472|0.283|0.247	1.002	0.334	3	.|.|.	0	0	0	0	0	-13.01	0.782	0.552
BCL2_bait	P62280	RPS11	5.659|6.970|5.967	18.596	6.199	3	6.196|6.068|6.915	0	0	0	0	0	-12.679	0.971	0.553
BCL2_bait	P08493	MGP	3.131|3.032|3.589	9.753	3.251	3	3.657|3.901|2.600	0	0	0	0	0	-12.275	0.975	0.554
BCL2_bait	Q92945	KHSRP	1.084|0.917|0.697	2.697	0.899	3	0.823|.|1.222	0	0	0	0	0	-13.01	0.897	0.555
BCL2_bait	P48643	CCT5	0.617|0.341|0.145	1.104	0.368	3	0.440|0.510|0.908	0	0	0	0	0	-13.01	0.626	0.557
BCL2_bait	P29558	RBMS1	0.344|0.442|0.441	1.226	0.409	3	.|.|.	0	0	0	0	0	-13.01	0.957	0.558
BCL2_bait	P31948	STIP1	0.858|0.789|.	2.074	0.691	3	0.618|.|1.050	0	0	0	0	0	-13.01	0.858	0.559
BCL2_bait	Q9BR76	CORO1B	0.705|.|.	1.559	0.52	3	.|.|0.654	0	0	0	0	0	-13.01	0.795	0.56
BCL2_bait	Q9H9Z2	LIN28A	.|0.456|.	1.311	0.437	3	.|.|.	0	0	0	0	0	-10.812	1.023	0.561
BCL2_bait	P27797	CALR	2.009|0.971|0.632	3.612	1.204	3	1.472|.|2.553	0	0	0	0	0	-13.01	0.621	0.563
BCL2_bait	Q9UK76	JPT1	0.565|0.401|0.177	1.143	0.381	3	0.416|.|0.764	0	0	0	0	0	-13.01	0.676	0.564
BCL2_bait	O75533	SF3B1	0.216|0.380|0.440	1.036	0.345	3	.|.|.	0	0	0	0	0	-13.01	0.808	0.565
BCL2_bait	Q9BZH6	WDR11	0.339|0.400|0.434	1.173	0.391	3	.|.|.	0	0	0	0	0	-13.01	0.915	0.566
BCL2_bait	P42704	LRPPRC	0.326|0.434|0.339	1.099	0.366	3	.|.|.	0	0	0	0	0	-13.01	0.858	0.567
BCL2_bait	P05386	RPLP1	0.432|.|0.385	1.245	0.415	3	.|.|.	0	0	0	0	0	-12.397	0.971	0.569
BCL2_bait	P14923	JUP	0.348|0.364|0.431	1.143	0.381	3	.|.|.	0	0	0	0	0	-13.01	0.892	0.57
BCL2_bait	P10809	HSPD1	2.685|2.259|1.426	6.37	2.123	3	2.458|2.146|3.787	0	0	0	0	0	-13.01	0.783	0.571
BCL2_bait	Q8IWS0	PHF6	0.327|0.282|0.336	0.945	0.315	3	0.488|0.366|.	0	0	0	0	0	-13.01	0.746	0.572
BCL2_bait	Q15847	ADIRF	0.839|0.259|0.206	1.303	0.434	3	0.447|.|1.624	0	0	0	0	0	-13.01	0.51	0.573
BCL2_bait	Q13347	EIF3I	0.327|0.409|0.318	1.054	0.351	3	.|.|.	0	0	0	0	0	-13.01	0.823	0.574
BCL2_bait	P14314	PRKCSH	0.967|0.451|0.326	1.743	0.581	3	.|.|1.026	0	0	0	0	0	-13.01	0.566	0.575
BCL2_bait	P62910	RPL32	0.413|.|.	1.268	0.423	3	.|.|.	0	0	0	0	0	-11.304	0.989	0.577
BCL2_bait	Q96AE4	FUBP1	.|0.369|0.189	0.984	0.328	3	0.460|.|0.442	0	0	0	0	0	-13.01	0.728	0.578
BCL2_bait	P46782	RPS5	1.846|2.738|2.673	7.257	2.419	3	3.070|4.131|2.175	0	0	0	0	0	-13.01	0.801	0.579
BCL2_bait	Q9NX58	LYAR	0.210|0.391|0.197	0.798	0.266	3	.|.|.	0	0	0	0	0	-13.01	0.623	0.58
BCL2_bait	Q02543	RPL18A	0.269|0.271|0.386	0.925	0.308	3	.|.|.	0	0	0	0	0	-13.01	0.722	0.581
BCL2_bait	O43175	PHGDH	0.565|0.512|0.305	1.381	0.46	3	0.509|.|0.778	0	0	0	0	0	-13.01	0.732	0.582
BCL2_bait	Q13509	TUBB3	0.467|0.337|0.326	1.129	0.376	3	0.475|0.953|0.467	0	0	0	0	0	-13.01	0.632	0.583
BCL2_bait	P50991	CCT4	0.888|0.753|0.568	2.209	0.736	3	.|.|1.020	0	0	0	0	0	-13.01	0.722	0.584
BCL2_bait	Q9NWB6	ARGLU1	1.818|1.316|1.618	4.752	1.584	3	2.524|3.363|2.948	0	0	0	0	0	-13.01	0.542	0.585
BCL2_bait	O14745	SLC9A3R1	1.118|1.149|0.794	3.061	1.02	3	1.281|.|1.589	0	0	0	0	0	-13.01	0.715	0.586
BCL2_bait	Q01082	SPTBN1	0.309|0.281|0.225	0.815	0.272	3	.|.|0.597	0	0	0	0	0	-13.01	0.455	0.588
BCL2_bait	P49006	MARCKSL1	0.352|0.332|0.295	0.978	0.326	3	.|.|.	0	0	0	0	0	-13.01	0.764	0.589
BCL2_bait	Q9Y6M1	IGF2BP2	0.554|0.610|0.482	1.646	0.549	3	0.533|.|1.114	0	0	0	0	0	-13.01	0.712	0.589
BCL2_bait	Q14576	ELAVL3	0.257|0.247|0.360	0.864	0.288	3	.|.|.	0	0	0	0	0	-13.01	0.674	0.589
BCL2_bait	P09874	PARP1	0.260|0.287|0.305	0.852	0.284	3	.|.|.	0	0	0	0	0	-13.01	0.665	0.589
BCL2_bait	P26641	EEF1G	0.699|0.645|0.434	1.778	0.593	3	0.754|.|1.252	0	0	0	0	0	-13.01	0.61	0.589
BCL2_bait	Q9NR12	PDLIM7	0.212|0.260|0.279	0.751	0.25	3	.|.|.	0	0	0	0	0	-13.01	0.586	0.589
BCL2_bait	P29692	EEF1D	0.768|0.602|0.215	1.586	0.529	3	0.638|.|1.294	0	0	0	0	0	-13.01	0.582	0.589
BCL2_bait	Q15084	PDIA6	0.182|0.412|0.344	0.939	0.313	3	.|.|0.547	0	0	0	0	0	-13.01	0.572	0.589
BCL2_bait	Q8N3E9	PLCD3	0.462|0.745|0.789	1.997	0.666	3	1.195|1.338|1.207	0	0	0	0	0	-13.01	0.535	0.589
BCL2_bait	Q9BVA1	TUBB2B	0.213|0.488|0.375	1.076	0.359	3	0.739|0.730|0.933	0	0	0	0	0	-13.01	0.451	0.589
BCL2_bait	P51858	HDGF	0.575|0.450|0.249	1.274	0.425	3	0.963|.|.	0	0	0	0	0	-13.01	0.441	0.589
BCL2_bait	P12107	COL11A1	0.879|0.272|0.191	1.343	0.448	3	0.754|.|1.873	0	0	0	0	0	-13.01	0.377	0.589
BCL2_bait	P16989	YBX3	0.540|0.708|0.811	2.06	0.687	3	4.578|7.173|5.437	0	0	0	0	0	-13.01	0.122	0.589
BCL2_bait	P11021	HSPA5	3.867|2.900|2.260	9.027	3.009	3	5.157|7.135|4.374	0	0	0	0	0	-13.01	0.553	0.602
BCL2_bait	P11171	EPB41	.|.|0.230	1.085	0.362	3	0.586|0.232|0.517	0	0	0	0	0	-11.989	0.876	0.603
BCL2_bait	P13667	PDIA4	.|0.324|0.184	0.935	0.312	3	0.413|.|0.464	0	0	0	0	0	-13.01	0.711	0.604
BCL2_bait	Q9BY77	POLDIP3	0.329|.|0.366	1.122	0.374	3	.|.|.	0	0	0	0	0	-13.01	0.876	0.605
BCL2_bait	Q13126	MTAP	0.262|0.268|.	0.957	0.319	3	.|.|.	0	0	0	0	0	-13.01	0.747	0.605
BCL2_bait	Q96SB3	PPP1R9B	.|0.255|0.243	0.926	0.309	3	.|.|.	0	0	0	0	0	-13.01	0.722	0.605
BCL2_bait	Q9P0K7	RAI14	0.186|0.184|.	0.798	0.266	3	.|.|.	0	0	0	0	0	-13.01	0.623	0.605
BCL2_bait	P02786	TFRC	0.640|0.627|.	1.694	0.565	3	0.855|.|1.357	0	0	0	0	0	-13.01	0.525	0.605
BCL2_bait	P24539	ATP5PB	0.084|0.378|.	0.889	0.296	3	0.831|0.408|0.742	0	0	0	0	0	-13.01	0.469	0.605
BCL2_bait	Q99623	PHB2	0.248|.|.	1.102	0.367	3	.|.|0.376	0	0	0	0	0	-12.98	0.977	0.611
BCL2_bait	P02511	CRYAB	.|0.209|.	1.064	0.355	3	0.449|0.998|0.585	0	0	0	0	0	-13.01	0.554	0.612
BCL2_bait	P04350	TUBB4A	0.322|.|.	1.176	0.392	3	.|.|.	0	0	0	0	0	-13.01	0.918	0.613
BCL2_bait	P98175	RBM10	.|.|0.319	1.173	0.391	3	.|.|.	0	0	0	0	0	-13.01	0.916	0.613
BCL2_bait	P14649	MYL6B	0.281|.|.	1.135	0.378	3	.|.|.	0	0	0	0	0	-13.01	0.886	0.613
BCL2_bait	P12814	ACTN1	.|.|0.279	1.133	0.378	3	.|.|.	0	0	0	0	0	-13.01	0.884	0.613
BCL2_bait	O15355	PPM1G	0.272|.|.	1.126	0.375	3	.|.|.	0	0	0	0	0	-13.01	0.879	0.613
BCL2_bait	Q9BXP5	SRRT	.|.|0.263	1.117	0.372	3	.|.|.	0	0	0	0	0	-13.01	0.872	0.613
BCL2_bait	P08133	ANXA6	0.252|.|.	1.106	0.369	3	.|.|.	0	0	0	0	0	-13.01	0.863	0.613
BCL2_bait	P26378	ELAVL4	.|0.249|.	1.103	0.368	3	.|.|.	0	0	0	0	0	-13.01	0.861	0.613
BCL2_bait	P43358	MAGEA4	0.243|.|.	1.097	0.366	3	.|.|.	0	0	0	0	0	-13.01	0.856	0.613
BCL2_bait	Q9BZF9	UACA	.|.|0.098	0.953	0.318	3	0.420|0.277|0.477	0	0	0	0	0	-13.01	0.832	0.613
BCL2_bait	P80723	BASP1	.|0.080|.	0.934	0.311	3	0.464|.|0.605	0	0	0	0	0	-13.01	0.588	0.622

## Sheet: MDM2vsIgG.A375
Bait	Prey	PreyGene	Intensity	IntensitySum	AvgIntensity	NumReplicates	ctrlIntensity	AvgP	MaxP	TopoAvgP	TopoMaxP	SaintScore	OddsScore	FoldChange	BFDR	boosted_by
MDM2_bait	Q9BQE3	TUBA1C	10.004|12.067|11.237	33.307	11.102	3	.|.|.	1	1	1	1	1	11.811	49.878	0
MDM2_bait	Q71UI9	H2AFV	2.090|1.996|2.914	6.999	2.333	3	0.115|.|.	1	1	1	1	1	12.043	20.225	0
MDM2_bait	P07477	PRSS1	3.794|4.953|4.423	13.17	4.39	3	.|.|.	1	1	1	1	1	11.534	19.722	0
MDM2_bait	Q69YQ0	SPECC1L	2.908|2.180|2.341	7.428	2.476	3	0.258|0.187|0.082	1	1	1	1	1	12.968	15.647	0
MDM2_bait	Q8WWM7	ATXN2L	4.466|3.942|4.171	12.579	4.193	3	0.303|.|.	1	1	1	1	1	12.312	13.858	0
MDM2_bait	O95425	SVIL	2.573|2.109|2.045	6.727	2.242	3	.|.|.	1	1	1	1	1	11.893	10.074	0
MDM2_bait	P14866	HNRNPL	2.758|1.926|2.041	6.725	2.242	3	0.240|0.258|.	1	1	1	1	1	11.827	9	0
MDM2_bait	O75367	H2AFY	2.044|1.707|2.150	5.901	1.967	3	.|.|.	1	1	1	1	1	11.554	8.837	0
MDM2_bait	O94832	MYO1D	1.732|1.737|1.726	5.194	1.731	3	.|.|.	1	1	1	1	1	12.119	7.778	0
MDM2_bait	Q9NYL9	TMOD3	1.279|1.083|1.066	3.428	1.143	3	.|0.126|0.192	1	1	1	1	1	12.516	7.356	0
MDM2_bait	P42166	TMPO	1.895|1.288|1.593	4.776	1.592	3	.|.|.	1	1	1	1	1	11.181	7.152	0
MDM2_bait	Q6P1X5	TAF2	1.278|2.129|1.304	4.71	1.57	3	.|.|.	1	1	1	1	1	11.125	7.054	0
MDM2_bait	Q9P0K7	RAI14	2.132|1.596|1.738	5.465	1.822	3	0.240|0.306|0.297	1	1	1	1	1	11.623	6.524	0
MDM2_bait	Q92900	UPF1	1.500|1.379|1.348	4.226	1.409	3	.|.|.	1	1	1	1	1	12.063	6.329	0
MDM2_bait	P43243	MATR3	1.406|1.336|1.428	4.17	1.39	3	.|.|.	1	1	1	1	1	12.073	6.245	0
MDM2_bait	Q15717	ELAVL1	2.731|2.430|2.567	7.727	2.576	3	0.476|0.385|0.390	1	1	1	1	1	12.021	6.203	0
MDM2_bait	Q86UU1	PHLDB1	1.512|1.658|0.940	4.11	1.37	3	.|.|.	1	1	1	1	1	8.483	6.154	0
MDM2_bait	Q8N9E0	FAM133A	1.321|1.360|1.355	4.036	1.345	3	.|.|.	1	1	1	1	1	12.109	6.044	0
MDM2_bait	Q8N5F7	NKAP	1.256|1.484|1.278	4.018	1.339	3	.|.|.	1	1	1	1	1	12.007	6.017	0
MDM2_bait	P09874	PARP1	1.184|1.231|1.461	3.876	1.292	3	.|.|.	1	1	1	1	1	11.911	5.804	0
MDM2_bait	O60506	SYNCRIP	1.699|1.243|1.301	4.244	1.415	3	0.228|0.266|.	1	1	1	1	1	11.973	5.748	0
MDM2_bait	P42677	RPS27	1.412|1.276|1.085	3.773	1.258	3	.|.|.	1	1	1	1	1	11.518	5.65	0
MDM2_bait	Q92499	DDX1	1.687|1.415|1.427	4.53	1.51	3	0.250|0.379|0.228	1	1	1	1	1	12.543	5.424	0
MDM2_bait	Q7L2E3	DHX30	1.357|1.082|1.155	3.593	1.198	3	.|.|.	1	1	1	1	1	11.834	5.381	0
MDM2_bait	Q13151	HNRNPA0	1.442|1.282|1.382	4.105	1.368	3	0.343|0.324|0.151	1	1	1	1	1	9.794	5.347	0
MDM2_bait	P52907	CAPZA1	1.395|1.145|1.245	3.785	1.262	3	0.289|0.262|0.175	1	1	1	1	1	12.378	5.331	0
MDM2_bait	Q12905	ILF2	1.407|1.020|1.125	3.553	1.184	3	.|.|.	1	1	1	1	1	11.524	5.32	0
MDM2_bait	P46821	MAP1B	0.540|0.579|0.569	1.688	0.563	3	0.078|.|0.167	1	1	1	1	1	12.105	4.935	0
MDM2_bait	Q9UJV9	DDX41	1.028|1.236|1.122	3.387	1.129	3	.|0.233|.	1	1	1	1	1	12.006	4.847	0
MDM2_bait	Q96PK6	RBM14	3.808|3.359|3.861	11.028	3.676	3	0.940|0.677|0.696	1	1	1	1	1	11.943	4.822	0
MDM2_bait	Q07666	KHDRBS1	1.150|1.117|0.908	3.176	1.059	3	.|.|.	1	1	1	1	1	11.461	4.755	0
MDM2_bait	P84090	ERH	1.232|1.002|0.918	3.152	1.051	3	.|.|.	1	1	1	1	1	11.634	4.721	0
MDM2_bait	P04350	TUBB4A	1.154|1.100|0.879	3.133	1.044	3	.|.|.	1	1	1	1	1	11.301	4.691	0
MDM2_bait	Q9UHF7	TRPS1	0.742|1.260|1.094	3.096	1.032	3	.|.|.	1	1	1	1	1	9.314	4.637	0
MDM2_bait	Q8IY81	FTSJ3	1.009|1.282|0.834	3.125	1.042	3	0.229|0.259|0.195	1	1	1	1	1	10.831	4.603	0
MDM2_bait	P14649	MYL6B	1.109|0.997|0.938	3.044	1.015	3	.|.|.	1	1	1	1	1	11.944	4.559	0
MDM2_bait	O14979	HNRNPDL	1.071|0.928|1.039	3.038	1.013	3	.|.|.	1	1	1	1	1	11.902	4.549	0
MDM2_bait	Q96I24	FUBP3	1.104|1.005|0.912	3.02	1.007	3	.|.|.	1	1	1	1	1	11.84	4.523	0
MDM2_bait	Q9Y520	PRRC2C	1.027|0.924|1.057	3.007	1.002	3	.|.|.	1	1	1	1	1	11.927	4.503	0
MDM2_bait	O14950	MYL12B	8.233|7.622|7.410	23.265	7.755	3	1.599|1.971|1.659	1	1	1	1	1	12.059	4.468	0
MDM2_bait	Q92734	TFG	2.051|2.220|2.293	6.564	2.188	3	0.404|0.537|0.573	1	1	1	1	1	12.032	4.385	0
MDM2_bait	Q86V48	LUZP1	1.250|1.132|0.516	2.897	0.966	3	.|0.231|.	0.992	1	0.992	1	0.992	3.702	4.172	0
MDM2_bait	Q14764	MVP	1.106|0.778|0.900	2.784	0.928	3	.|.|.	1	1	1	1	1	11.293	4.169	0
MDM2_bait	Q9NVI7	ATAD3A	0.848|0.976|0.932	2.756	0.919	3	.|.|.	1	1	1	1	1	11.936	4.128	0
MDM2_bait	Q13523	PRPF4B	0.677|0.924|0.714	2.315	0.772	3	0.203|.|0.176	1	1	1	1	1	11.944	4.079	0
MDM2_bait	Q00722	PLCB2	0.946|0.868|0.879	2.693	0.898	3	.|.|.	1	1	1	1	1	12.087	4.033	0
MDM2_bait	Q9BVP2	GNL3	1.076|1.143|1.249	3.468	1.156	3	0.256|0.326|.	1	1	1	1	1	12.037	3.999	0
MDM2_bait	P12236	SLC25A6	0.955|0.824|0.874	2.653	0.884	3	.|.|.	1	1	1	1	1	11.937	3.973	0
MDM2_bait	P17302	GJA1	0.872|0.792|0.938	2.602	0.867	3	.|.|.	1	1	1	1	1	11.708	3.897	0
MDM2_bait	Q6WCQ1	MPRIP	3.790|2.850|3.239	9.88	3.293	3	0.765|0.822|0.962	1	1	1	1	1	11.236	3.893	0
MDM2_bait	P48681	NES	7.342|7.343|8.327	23.011	7.67	3	1.899|1.957|2.066	1	1	1	1	1	11.963	3.888	0
MDM2_bait	P49207	RPL34	0.961|0.940|0.683	2.585	0.862	3	.|.|.	1	1	1	1	1	10.008	3.871	0
MDM2_bait	Q7Z406	MYH14	1.040|0.695|0.711	2.446	0.815	3	.|.|.	1	1	1	1	1	10.28	3.663	0
MDM2_bait	Q14331	FRG1	0.772|0.794|0.863	2.428	0.809	3	.|.|.	1	1	1	1	1	11.503	3.636	0
MDM2_bait	P16278	GLB1	0.862|0.790|0.775	2.426	0.809	3	.|.|.	1	1	1	1	1	11.542	3.633	0
MDM2_bait	Q00325	SLC25A3	0.883|0.743|0.758	2.384	0.795	3	.|.|.	1	1	1	1	1	11.133	3.57	0
MDM2_bait	P51116	FXR2	2.976|2.657|2.473	8.106	2.702	3	0.931|0.716|0.665	1	1	1	1	1	11.056	3.543	0
MDM2_bait	P18583	SON	0.725|0.759|0.819	2.304	0.768	3	.|.|.	1	1	1	1	1	10.853	3.45	0
MDM2_bait	Q7Z417	NUFIP2	4.779|4.342|4.702	13.823	4.608	3	1.442|1.301|1.283	1	1	1	1	1	10.785	3.438	0
MDM2_bait	O43143	DHX15	0.817|0.730|0.742	2.289	0.763	3	.|.|.	1	1	1	1	1	10.928	3.427	0
MDM2_bait	P47756	CAPZB	1.403|1.558|1.535	4.496	1.499	3	0.405|0.477|0.441	1	1	1	1	1	10.576	3.405	0
MDM2_bait	Q8WXF1	PSPC1	0.950|0.691|0.618	2.259	0.753	3	.|.|.	1	1	1	1	1	8.125	3.382	0
MDM2_bait	A6NMY6	ANXA2P2	0.945|0.666|0.644	2.255	0.752	3	.|.|.	1	1	1	1	1	8.968	3.377	0
MDM2_bait	P11387	TOP1	2.067|1.590|1.721	5.379	1.793	3	0.534|0.552|0.514	1	1	1	1	1	9.535	3.364	0
MDM2_bait	Q8NCA5	FAM98A	1.534|1.259|1.514	4.307	1.436	3	0.501|0.344|0.465	1	1	1	1	1	10.229	3.328	0
MDM2_bait	Q2NL82	TSR1	1.887|2.077|2.070	6.034	2.011	3	0.625|0.852|0.422	1	1	1	1	1	7.003	3.308	0
MDM2_bait	P35580	MYH10	12.087|12.089|10.858	35.033	11.678	3	3.694|3.861|3.482	1	1	1	1	1	9.359	3.177	0
MDM2_bait	Q9Y5A9	YTHDF2	0.710|0.678|0.703	2.091	0.697	3	.|.|.	1	1	1	1	1	9.886	3.132	0
MDM2_bait	P11940	PABPC1	6.089|5.804|5.410	17.303	5.768	3	1.964|1.875|1.829	1	1	1	1	1	8.77	3.054	0
MDM2_bait	P11388	TOP2A	0.905|0.564|0.561	2.03	0.677	3	.|.|.	0.998	1	0.998	1	0.998	5.712	3.04	0
MDM2_bait	Q8WYL5	SSH1	0.605|0.775|0.625	2.005	0.668	3	.|.|.	1	1	1	1	1	7.638	3.002	0
MDM2_bait	P38159	RBMX	1.666|1.240|1.465	4.371	1.457	3	0.463|0.568|0.496	0.997	1	0.997	1	0.997	4.858	2.873	0
MDM2_bait	P15880	RPS2	2.418|2.225|2.239	6.882	2.294	3	0.885|0.937|0.638	1	1	1	1	1	9.683	2.836	0
MDM2_bait	Q562R1	ACTBL2	5.595|4.496|4.380	14.472	4.824	3	1.462|1.991|1.731	0.999	1	0.999	1	0.999	6.086	2.814	0
MDM2_bait	P27635	RPL10	1.584|1.572|1.427	4.583	1.528	3	0.606|0.568|0.466	1	1	1	1	1	6.799	2.811	0
MDM2_bait	P40939	HADHA	1.025|0.759|0.840	2.624	0.875	3	0.429|0.303|0.242	0.995	1	0.995	1	0.995	4.223	2.772	0
MDM2_bait	Q02880	TOP2B	1.657|1.140|1.338	4.135	1.378	3	0.502|.|.	0.997	1	0.997	1	0.997	4.752	2.748	0
MDM2_bait	Q01826	SATB1	0.662|0.524|0.637	1.823	0.608	3	.|.|.	0.992	1	0.992	1	0.992	3.682	2.73	0
MDM2_bait	P51114	FXR1	3.488|3.064|3.407	9.959	3.32	3	1.125|1.227|1.312	0.999	1	0.999	1	0.999	5.64	2.724	0
MDM2_bait	Q6PKG0	LARP1	2.152|2.029|2.017	6.199	2.066	3	0.825|0.773|0.692	0.999	1	0.999	1	0.999	7.012	2.713	0
MDM2_bait	O15061	SYNM	0.574|0.527|0.698	1.799	0.6	3	.|.|.	0.993	1	0.993	1	0.993	3.887	2.695	0
MDM2_bait	Q96C19	EFHD2	0.856|0.859|0.812	2.528	0.843	3	.|0.325|0.325	1	1	1	1	1	8.333	2.595	0
MDM2_bait	O00425	IGF2BP3	3.104|2.604|2.659	8.367	2.789	3	1.499|1.015|0.981	0.995	1	0.995	1	0.995	4.517	2.441	0
MDM2_bait	Q12906	ILF3	1.953|1.522|1.646	5.122	1.707	3	0.721|0.506|0.271	0.988	0.997	0.988	0.997	0.988	3.84	3.692	0.001
MDM2_bait	Q08211	DHX9	3.603|2.617|2.615	8.835	2.945	3	1.269|0.925|0.520	0.988	0.999	0.988	0.999	0.988	4.003	3.472	0.001
MDM2_bait	Q9P2E9	RRBP1	0.719|0.622|0.509	1.85	0.617	3	.|.|.	0.98	1	0.98	1	0.98	2.751	2.77	0.001
MDM2_bait	Q0VF96	CGNL1	0.510|0.673|0.538	1.72	0.573	3	.|.|.	0.977	1	0.977	1	0.977	2.771	2.576	0.001
MDM2_bait	P52272	HNRNPM	4.609|4.217|4.385	13.211	4.404	3	2.022|1.847|1.505	0.991	0.998	0.991	0.998	0.991	3.924	2.477	0.001
MDM2_bait	P17844	DDX5	2.571|2.301|2.406	7.278	2.426	3	1.061|1.038|0.868	0.986	0.999	0.986	0.999	0.986	3.417	2.462	0.001
MDM2_bait	Q13310	PABPC4	2.581|2.077|2.239	6.897	2.299	3	0.959|0.923|0.881	0.965	1	0.965	1	0.965	2.263	2.497	0.002
MDM2_bait	Q9BU76	C1orf35	1.803|2.004|1.798	5.606	1.869	3	0.754|0.757|0.840	0.965	0.998	0.965	0.998	0.965	2.885	2.387	0.002
MDM2_bait	P35579	MYH9	22.763|21.858|22.677	67.298	22.433	3	9.079|9.842|10.125	0.953	0.975	0.953	0.975	0.953	2.329	2.319	0.002
MDM2_bait	Q09161	NCBP1	1.517|1.278|0.571	3.366	1.122	3	.|.|.	0.939	1	0.939	1	0.939	1.498	5.041	0.003
MDM2_bait	P60660	MYL6	6.882|6.500|6.758	20.139	6.713	3	2.999|3.008|2.721	0.94	0.98	0.94	0.98	0.94	1.968	2.31	0.003
MDM2_bait	P00558	PGK1	0.674|0.607|0.490	1.772	0.591	3	.|.|.	0.936	1	0.936	1	0.936	1.439	2.654	0.004
MDM2_bait	Q02878	RPL6	2.856|2.954|2.876	8.686	2.895	3	1.600|1.479|1.104	0.892	0.968	0.892	0.968	0.892	1.594	2.102	0.005
MDM2_bait	O14974	PPP1R12A	2.476|1.457|1.776	5.71	1.903	3	0.892|0.709|0.577	0.87	1	0.87	1	0.87	0.452	2.663	0.006
MDM2_bait	Q13509	TUBB3	1.699|1.532|1.418	4.649	1.55	3	0.692|0.915|0.450	0.855	0.978	0.855	0.978	0.855	0.835	2.355	0.007
MDM2_bait	P62136	PPP1CA	0.600|0.483|0.485	1.568	0.523	3	.|.|.	0.815	0.999	0.815	0.999	0.815	0.9	2.348	0.008
MDM2_bait	Q9Y608	LRRFIP2	0.380|0.498|0.393	1.271	0.424	3	0.296|0.106|0.111	0.814	0.935	0.814	0.935	0.814	1.017	2.799	0.01
MDM2_bait	P26599	PTBP1	1.791|1.200|1.568	4.559	1.52	3	1.017|0.344|0.430	0.811	0.949	0.811	0.949	0.811	0.384	2.857	0.012
MDM2_bait	Q9HCE1	MOV10	0.776|0.752|0.747	2.275	0.758	3	0.343|0.359|0.327	0.807	0.913	0.807	0.913	0.807	1.011	2.21	0.014
MDM2_bait	Q9NZI8	IGF2BP1	4.075|3.205|3.212	10.491	3.497	3	2.020|1.510|1.203	0.797	1	0.797	1	0.797	0.798	2.267	0.015
MDM2_bait	Q06787	FMR1	0.826|0.300|0.700	1.826	0.609	3	0.171|0.168|0.118	0.795	1	0.795	1	0.795	-0.468	4.053	0.017
MDM2_bait	Q96HS1	PGAM5	1.488|1.291|1.429	4.208	1.403	3	0.574|0.640|0.651	0.781	0.986	0.781	0.986	0.781	-0.381	2.261	0.019
MDM2_bait	Q9Y3C1	NOP16	1.455|1.436|1.297	4.187	1.396	3	0.573|0.601|0.717	0.769	0.96	0.769	0.96	0.769	-0.381	2.224	0.021
MDM2_bait	P67936	TPM4	1.232|1.032|1.115	3.38	1.127	3	0.470|0.572|0.457	0.762	0.995	0.762	0.995	0.762	-0.381	2.264	0.023
MDM2_bait	P62249	RPS16	4.566|4.944|4.825	14.334	4.778	3	2.284|2.155|2.048	0.762	0.94	0.762	0.94	0.762	-0.103	2.212	0.025
MDM2_bait	P17480	UBTF	0.552|0.492|0.461	1.505	0.502	3	.|.|.	0.741	0.995	0.741	0.995	0.741	-0.381	2.254	0.027
MDM2_bait	P27348	YWHAQ	0.611|0.521|0.403	1.535	0.512	3	.|.|.	0.687	1	0.687	1	0.687	-2.302	2.298	0.029
MDM2_bait	Q00987	MDM2	0.697|0.592|0.238	1.527	0.509	3	.|.|.	0.666	1	0.666	1	0.666	-12.75	2.286	0.032
MDM2_bait	Q6ZUT1	NKAPD1	0.487|0.655|0.643	1.785	0.595	3	0.332|0.289|0.232	0.663	0.995	0.663	0.995	0.663	-5.896	2.114	0.034
MDM2_bait	Q9BY77	POLDIP3	0.529|0.295|0.591	1.415	0.472	3	.|.|.	0.66	0.999	0.66	0.999	0.66	-10.473	2.12	0.037
MDM2_bait	Q13428	TCOF1	3.305|3.740|2.583	9.629	3.21	3	1.220|1.514|1.671	0.659	0.998	0.659	0.998	0.659	-3.355	2.204	0.04
MDM2_bait	Q15366	PCBP2	1.090|1.040|0.645	2.775	0.925	3	0.495|0.540|0.389	0.645	0.987	0.645	0.987	0.645	-10.275	1.966	0.042
MDM2_bait	P31942	HNRNPH3	0.765|0.504|0.260	1.529	0.51	3	.|.|.	0.64	1	0.64	1	0.64	-12.169	2.29	0.045
MDM2_bait	Q9HCM4	EPB41L5	0.486|0.505|0.407	1.398	0.466	3	.|.|.	0.597	0.923	0.597	0.923	0.597	-1.984	2.093	0.048
MDM2_bait	P07197	NEFM	5.711|5.043|5.076	15.83	5.277	3	2.526|2.525|2.324	0.592	0.963	0.592	0.963	0.592	-0.381	2.148	0.051
MDM2_bait	P60709	ACTB	15.473|13.188|13.399	42.06	14.02	3	6.378|7.904|6.409	0.572	0.905	0.572	0.905	0.572	-0.381	2.043	0.054
MDM2_bait	Q96AG4	LRRC59	0.564|0.317|0.483	1.364	0.455	3	.|.|.	0.566	0.997	0.566	0.997	0.566	-9.106	2.043	0.057
MDM2_bait	Q15233	NONO	13.016|8.588|8.390	29.995	9.998	3	7.289|3.699|3.176	0.535	0.977	0.535	0.977	0.535	-0.906	2.269	0.06
MDM2_bait	P20700	LMNB1	0.478|0.476|0.447	1.401	0.467	3	.|.|.	0.534	0.62	0.534	0.62	0.534	-0.381	2.098	0.063
MDM2_bait	Q86V81	ALYREF	1.256|0.836|0.849	2.942	0.981	3	0.470|0.473|0.345	0.532	1	0.532	1	0.532	-1.404	2.308	0.067
MDM2_bait	Q07157	TJP1	0.171|0.344|0.228	0.744	0.248	3	0.111|.|.	0.516	1	0.516	1	0.516	-6.364	2.23	0.07
MDM2_bait	P07196	NEFL	1.655|1.165|1.150	3.971	1.324	3	0.788|0.669|0.410	0.509	0.996	0.509	0.996	0.509	-1.132	2.207	0.073
MDM2_bait	P62861	FAU	3.864|5.255|4.216	13.335	4.445	3	2.192|2.300|2.009	0.485	0.99	0.485	0.99	0.485	-2.775	2.055	0.077
MDM2_bait	Q96IZ0	PAWR	1.373|0.956|0.789	3.118	1.039	3	0.407|0.463|0.499	0.482	1	0.482	1	0.482	-3.736	2.286	0.08
MDM2_bait	P62913	RPL11	3.804|4.097|4.207	12.108	4.036	3	2.130|1.947|1.814	0.477	0.621	0.477	0.621	0.477	-0.381	2.06	0.084
MDM2_bait	Q9Y5B9	SUPT16H	0.777|0.408|0.418	1.604	0.535	3	.|.|.	0.473	1	0.473	1	0.473	-1.832	2.401	0.087
MDM2_bait	P84098	RPL19	1.746|1.497|1.552	4.795	1.598	3	0.908|0.841|0.671	0.47	0.752	0.47	0.752	0.47	-1.082	1.998	0.09
MDM2_bait	Q96EP5	DAZAP1	0.517|0.392|0.447	1.356	0.452	3	.|.|.	0.468	0.962	0.468	0.962	0.468	-3.274	2.031	0.094
MDM2_bait	Q01082	SPTBN1	0.520|0.871|0.812	2.203	0.734	3	0.405|.|.	0.468	0.974	0.468	0.974	0.468	-11.645	1.812	0.097
MDM2_bait	O43707	ACTN4	0.504|0.324|0.434	1.261	0.42	3	.|.|.	0.44	0.914	0.44	0.914	0.44	-8.662	1.888	0.101
MDM2_bait	Q16778	HIST2H2BE	2.268|1.712|2.382	6.362	2.121	3	2.084|0.938|0.606	0.413	0.561	0.413	0.561	0.413	-1.504	2.004	0.104
MDM2_bait	P62899	RPL31	2.587|2.567|2.160	7.315	2.438	3	1.555|1.412|0.881	0.403	0.613	0.403	0.613	0.403	-3.602	1.956	0.108
MDM2_bait	P20042	EIF2S2	0.484|0.360|0.430	1.274	0.425	3	.|.|.	0.378	0.725	0.378	0.725	0.378	-5.952	1.907	0.111
MDM2_bait	P09493	TPM1	2.464|2.137|2.174	6.775	2.258	3	1.096|1.302|1.069	0.371	0.592	0.371	0.592	0.371	-1.387	1.962	0.115
MDM2_bait	O00159	MYO1C	0.998|0.935|1.224	3.158	1.053	3	1.301|1.017|0.157	0.361	0.418	0.361	0.418	0.361	-0.747	1.778	0.119
MDM2_bait	P62829	RPL23	2.492|2.779|2.090	7.362	2.454	3	1.217|1.439|1.227	0.352	0.647	0.352	0.647	0.352	-5.894	1.902	0.122
MDM2_bait	Q9Y2W1	THRAP3	1.455|0.771|1.095	3.32	1.107	3	0.679|0.549|0.633	0.34	0.975	0.34	0.975	0.34	-11.403	1.791	0.126
MDM2_bait	Q6UVK1	CSPG4	0.858|0.288|0.367	1.513	0.504	3	0.197|0.250|0.198	0.339	1	0.339	1	0.339	-10.206	2.361	0.13
MDM2_bait	P62158	P62158	1.416|0.938|0.809	3.163	1.054	3	0.551|0.795|0.397	0.337	0.976	0.337	0.976	0.337	-5.903	1.89	0.134
MDM2_bait	Q00839	HNRNPU	3.810|3.046|3.182	10.038	3.346	3	2.077|1.688|1.422	0.336	0.993	0.336	0.993	0.336	-5.906	1.958	0.138
MDM2_bait	Q16643	DBN1	0.199|.|0.825	1.247	0.416	3	0.271|0.377|0.386	0.333	0.999	0.333	0.999	0.333	-12.881	1.222	0.141
MDM2_bait	Q9NSI2	FAM207A	0.168|.|0.338	0.728	0.243	3	.|.|0.131	0.333	0.998	0.333	0.998	0.333	-11.739	1.858	0.145
MDM2_bait	Q15424	SAFB	0.364|0.548|.	1.134	0.378	3	.|.|.	0.332	0.994	0.332	0.994	0.332	-12.881	1.698	0.148
MDM2_bait	P23246	SFPQ	14.934|9.575|9.814	34.323	11.441	3	9.699|5.143|4.461	0.328	0.896	0.328	0.896	0.328	-3.247	1.888	0.152
MDM2_bait	Q9Y4F1	FARP1	0.122|0.924|0.669	1.715	0.572	3	0.393|0.392|0.411	0.323	0.96	0.323	0.96	0.323	-12.881	1.435	0.156
MDM2_bait	P46776	RPL27A	2.758|2.830|2.621	8.208	2.736	3	1.590|1.287|1.410	0.322	0.406	0.322	0.406	0.322	-1.696	1.922	0.159
MDM2_bait	P46781	RPS9	1.590|1.593|1.652	4.835	1.612	3	0.854|0.907|0.791	0.31	0.406	0.31	0.406	0.31	-1.069	1.898	0.163
MDM2_bait	Q9NP64	ZCCHC17	5.479|6.249|6.026	17.755	5.918	3	3.096|3.003|3.217	0.284	0.406	0.284	0.406	0.284	-3.18	1.907	0.166
MDM2_bait	P22626	HNRNPA2B1	9.168|6.073|6.894	22.135	7.378	3	6.661|3.695|2.769	0.276	0.693	0.276	0.693	0.276	-3.462	1.806	0.17
MDM2_bait	P62847	RPS24	4.996|5.687|5.200	15.883	5.294	3	2.587|2.955|2.823	0.238	0.406	0.238	0.406	0.238	-2.609	1.902	0.173
MDM2_bait	P46777	RPL5	1.320|0.918|0.809	3.048	1.016	3	0.447|1.033|0.469	0.231	0.625	0.231	0.625	0.231	-4.097	1.692	0.177
MDM2_bait	P05387	RPLP2	1.973|1.784|1.790	5.548	1.849	3	1.163|1.053|0.733	0.23	0.602	0.23	0.602	0.23	-3.147	1.917	0.181
MDM2_bait	P54886	ALDH18A1	0.696|0.507|0.396	1.599	0.533	3	0.735|0.289|0.187	0.217	0.427	0.217	0.427	0.217	-2.694	1.562	0.185
MDM2_bait	P62857	RPS28	1.606|1.445|1.222	4.273	1.424	3	0.892|0.874|0.642	0.193	0.572	0.193	0.572	0.193	-8.765	1.793	0.189
MDM2_bait	P62753	RPS6	5.088|5.522|5.002	15.612	5.204	3	2.775|2.880|2.734	0.192	0.406	0.192	0.406	0.192	-2.716	1.862	0.193
MDM2_bait	P38646	HSPA9	2.846|2.364|2.899	8.108	2.703	3	1.149|1.698|1.573	0.191	0.378	0.191	0.378	0.191	-8.732	1.86	0.197
MDM2_bait	P0DMU7	CT45A6	2.887|3.078|3.055	9.02	3.007	3	1.385|1.744|1.851	0.155	0.24	0.155	0.24	0.155	-3.429	1.825	0.2
MDM2_bait	P07910	HNRNPC	1.246|1.076|0.991	3.313	1.104	3	0.595|0.681|0.597	0.142	0.406	0.142	0.406	0.142	-6.393	1.773	0.204
MDM2_bait	P61978	HNRNPK	4.471|3.357|3.455	11.282	3.761	3	2.441|2.573|2.046	0.135	0.406	0.135	0.406	0.135	-8.993	1.606	0.208
MDM2_bait	P18621	RPL17	4.133|4.498|3.523	12.154	4.051	3	2.185|2.692|2.331	0.101	0.284	0.101	0.284	0.101	-8.391	1.693	0.213
MDM2_bait	Q07020	RPL18	1.685|1.560|1.552	4.797	1.599	3	1.078|0.831|0.828	0.084	0.217	0.084	0.217	0.084	-4.146	1.767	0.217
MDM2_bait	Q16555	DPYSL2	0.350|0.303|.	0.876	0.292	3	0.260|0.371|0.114	0.073	0.149	0.073	0.149	0.073	-4.316	1.312	0.221
MDM2_bait	P48634	PRRC2A	0.411|0.317|0.392	1.119	0.373	3	.|.|.	0.068	0.166	0.068	0.166	0.068	-9.16	1.676	0.225
MDM2_bait	P62805	HIST1H4A	2.110|2.084|2.139	6.333	2.111	3	2.341|1.786|0.801	0.062	0.068	0.062	0.068	0.062	-2.797	1.411	0.23
MDM2_bait	Q13283	G3BP1	3.665|2.950|3.201	9.816	3.272	3	2.459|1.853|1.528	0.045	0.133	0.045	0.133	0.045	-9.748	1.714	0.234
MDM2_bait	P24593	IGFBP5	.|.|0.408	0.853	0.284	3	.|.|.	0.045	0.134	0.045	0.134	0.045	-12.881	1.277	0.238
MDM2_bait	Q8NE71	ABCF1	0.406|0.324|0.221	0.951	0.317	3	.|.|.	0.038	0.113	0.038	0.113	0.038	-12.881	1.425	0.242
MDM2_bait	Q92841	DDX17	3.662|3.017|3.180	9.86	3.287	3	2.022|2.063|1.950	0.037	0.11	0.037	0.11	0.037	-7.938	1.634	0.247
MDM2_bait	P62263	RPS14	5.548|6.370|5.855	17.773	5.924	3	3.502|3.512|3.579	0.029	0.082	0.029	0.082	0.029	-6.747	1.678	0.251
MDM2_bait	P83731	RPL24	1.174|1.200|1.161	3.535	1.178	3	0.749|0.710|0.492	0.029	0.051	0.029	0.051	0.029	-4.264	1.842	0.255
MDM2_bait	P02545	LMNA	3.480|3.283|3.129	9.893	3.298	3	2.176|1.794|1.502	0.027	0.073	0.027	0.073	0.027	-6.245	1.829	0.259
MDM2_bait	P52926	HMGA2	1.028|0.578|0.298	1.904	0.635	3	1.612|0.671|0.471	0.023	0.065	0.023	0.065	0.023	-10.91	0.795	0.263
MDM2_bait	Q8TA86	RP9	2.135|2.503|2.552	7.189	2.396	3	1.331|1.431|1.612	0.017	0.033	0.017	0.033	0.017	-8.444	1.649	0.267
MDM2_bait	Q07955	SRSF1	1.185|0.943|0.931	3.06	1.02	3	0.849|0.607|0.517	0.015	0.046	0.015	0.046	0.015	-10.873	1.586	0.271
MDM2_bait	Q13263	TRIM28	0.624|0.570|0.636	1.83	0.61	3	0.366|0.397|0.337	0.013	0.024	0.013	0.024	0.013	-6.959	1.667	0.275
MDM2_bait	P51991	HNRNPA3	1.766|1.176|1.440	4.382	1.461	3	1.313|0.871|0.804	0.012	0.037	0.012	0.037	0.012	-12.49	1.503	0.279
MDM2_bait	Q16352	INA	2.208|2.082|1.401	5.691	1.897	3	1.423|1.286|1.094	0.012	0.031	0.012	0.031	0.012	-12.543	1.505	0.283
MDM2_bait	Q9BUJ2	HNRNPUL1	2.151|1.994|2.074	6.219	2.073	3	1.580|1.106|0.968	0.011	0.024	0.011	0.024	0.011	-6.161	1.74	0.287
MDM2_bait	Q9BZF9	UACA	0.769|0.476|0.652	1.898	0.633	3	0.470|0.444|0.404	0.011	0.032	0.011	0.032	0.011	-12.677	1.442	0.291
MDM2_bait	P36578	RPL4	2.964|2.758|2.812	8.534	2.845	3	1.746|1.832|1.573	0.009	0.021	0.009	0.021	0.009	-6.073	1.66	0.295
MDM2_bait	P09211	GSTP1	0.888|0.724|0.718	2.33	0.777	3	0.628|0.819|0.372	0.009	0.023	0.009	0.023	0.009	-6.5	1.348	0.299
MDM2_bait	P26196	DDX6	2.645|2.245|2.097	6.987	2.329	3	1.676|1.587|1.367	0.006	0.017	0.006	0.017	0.006	-9.99	1.515	0.303
MDM2_bait	P62244	RPS15A	2.125|2.349|2.148	6.621	2.207	3	1.629|1.294|1.231	0.005	0.014	0.005	0.014	0.005	-7.18	1.606	0.306
MDM2_bait	P55209	NAP1L1	0.935|0.766|0.764	2.465	0.822	3	0.452|0.626|0.463	0.004	0.012	0.004	0.012	0.004	-9.084	1.618	0.31
MDM2_bait	Q14444	CAPRIN1	3.920|3.271|3.393	10.584	3.528	3	2.527|2.478|1.976	0.004	0.011	0.004	0.011	0.004	-9.272	1.525	0.314
MDM2_bait	P31943	HNRNPH1	2.693|2.390|2.540	7.623	2.541	3	1.616|1.772|1.441	0.003	0.008	0.003	0.008	0.003	-8.104	1.584	0.317
MDM2_bait	Q14103	HNRNPD	1.405|0.931|0.931	3.266	1.089	3	0.968|0.766|0.629	0.003	0.008	0.003	0.008	0.003	-12.347	1.404	0.321
MDM2_bait	P84243	H3F3A	1.205|1.116|1.494	3.815	1.272	3	1.925|1.205|0.778	0.002	0.005	0.002	0.005	0.002	-8.324	1.044	0.324
MDM2_bait	P23396	RPS3	9.270|10.272|10.425	29.968	9.989	3	6.143|6.456|6.749	0.002	0.003	0.002	0.003	0.002	-8.911	1.55	0.328
MDM2_bait	P62241	RPS8	2.433|2.273|2.049	6.754	2.251	3	1.692|1.554|1.241	0.001	0.003	0.001	0.003	0.001	-9.829	1.518	0.331
MDM2_bait	P12277	CKB	0.210|0.322|0.361	0.893	0.298	3	.|.|.	0.001	0.003	0.001	0.003	0.001	-12.881	1.337	0.335
MDM2_bait	Q08945	SSRP1	0.361|0.169|0.200	0.731	0.244	3	.|.|.	0.001	0.003	0.001	0.003	0.001	-12.881	1.094	0.338
MDM2_bait	P62851	RPS25	5.962|7.577|6.842	20.381	6.794	3	4.626|4.643|4.849	0.001	0.002	0.001	0.002	0.001	-11.197	1.444	0.342
MDM2_bait	Q9Y3I0	RTCB	1.898|1.538|1.508	4.944	1.648	3	1.121|1.197|1.213	0.001	0.002	0.001	0.002	0.001	-11.033	1.401	0.345
MDM2_bait	P39019	RPS19	5.918|5.906|6.105	17.929	5.976	3	3.455|3.849|4.372	0.001	0.001	0.001	0.001	0.001	-7.54	1.543	0.348
MDM2_bait	P12107	COL11A1	0.990|0.890|1.225	3.104	1.035	3	0.830|0.744|0.735	0.001	0.002	0.001	0.002	0.001	-12.235	1.347	0.352
MDM2_bait	P46782	RPS5	4.590|4.639|4.845	14.074	4.691	3	2.701|3.270|3.397	0.001	0.001	0.001	0.001	0.001	-8.306	1.51	0.355
MDM2_bait	P35637	FUS	3.327|2.943|2.679	8.949	2.983	3	2.244|2.185|1.933	0	0.001	0	0.001	0	-11.212	1.409	0.358
MDM2_bait	P63173	RPL38	3.490|4.033|3.654	11.177	3.726	3	2.388|2.450|3.102	0	0.001	0	0.001	0	-10.463	1.418	0.361
MDM2_bait	P05388	RPLP0	2.150|1.943|1.434	5.527	1.842	3	1.505|1.540|1.217	0	0.001	0	0.001	0	-12.874	1.304	0.364
MDM2_bait	Q8N3E9	PLCD3	1.158|1.049|1.166	3.373	1.124	3	0.772|0.757|0.833	0	0	0	0	0	-10.392	1.43	0.368
MDM2_bait	P62750	RPL23A	4.547|5.782|5.604	15.932	5.311	3	3.962|3.648|3.968	0	0	0	0	0	-12.067	1.377	0.371
MDM2_bait	Q01844	EWSR1	2.008|1.980|1.131	5.119	1.706	3	1.247|1.376|1.458	0	0	0	0	0	-12.881	1.257	0.374
MDM2_bait	P84103	SRSF3	1.462|1.140|1.159	3.761	1.254	3	1.050|1.064|0.813	0	0	0	0	0	-12.087	1.294	0.377
MDM2_bait	P09651	HNRNPA1	3.828|2.569|2.606	9.003	3.001	3	4.732|2.868|2.323	0	0	0	0	0	-12.881	0.95	0.38
MDM2_bait	Q8IWS0	PHF6	0.548|0.543|0.459	1.55	0.517	3	0.396|0.422|0.335	0	0	0	0	0	-11.881	1.351	0.383
MDM2_bait	Q02543	RPL18A	0.326|0.288|0.262	0.876	0.292	3	.|.|.	0	0	0	0	0	-12.074	1.312	0.386
MDM2_bait	P62906	RPL10A	1.844|1.631|1.708	5.183	1.728	3	1.209|1.307|1.298	0	0	0	0	0	-11.005	1.36	0.389
MDM2_bait	Q9Y6M1	IGF2BP2	2.216|1.761|1.652	5.629	1.876	3	1.808|1.455|1.095	0	0	0	0	0	-12.616	1.319	0.392
MDM2_bait	P06733	ENO1	5.970|5.187|5.084	16.241	5.414	3	3.725|4.977|3.502	0	0	0	0	0	-11.705	1.347	0.394
MDM2_bait	Q96JE9	MAP6	0.249|0.292|0.306	0.847	0.282	3	.|.|.	0	0	0	0	0	-12.512	1.268	0.397
MDM2_bait	Q13045	FLII	0.180|0.545|0.525	1.25	0.417	3	0.337|.|0.413	0	0	0	0	0	-12.881	1.117	0.4
MDM2_bait	Q15393	SF3B3	0.459|0.435|0.282	1.175	0.392	3	0.318|.|0.302	0	0	0	0	0	-12.881	1.264	0.403
MDM2_bait	P30050	RPL12	1.421|1.305|1.208	3.934	1.311	3	1.214|1.027|0.818	0	0	0	0	0	-12.244	1.302	0.406
MDM2_bait	P47755	CAPZA2	0.293|0.249|0.256	0.798	0.266	3	.|.|.	0	0	0	0	0	-12.494	1.194	0.408
MDM2_bait	P62266	RPS23	4.263|4.895|4.733	13.892	4.631	3	3.592|4.190|3.800	0	0	0	0	0	-12.573	1.202	0.411
MDM2_bait	P46783	RPS10	1.909|2.064|2.272	6.244	2.081	3	1.398|1.774|1.994	0	0	0	0	0	-12.587	1.221	0.414
MDM2_bait	Q9UQ35	SRRM2	2.519|2.834|2.648	8	2.667	3	2.034|2.176|2.542	0	0	0	0	0	-12.47	1.19	0.416
MDM2_bait	P61353	RPL27	1.386|1.359|1.265	4.009	1.336	3	1.307|0.911|1.073	0	0	0	0	0	-12.342	1.232	0.419
MDM2_bait	P09936	UCHL1	.|0.298|0.313	0.833	0.278	3	0.220|.|.	0	0	0	0	0	-12.879	1.264	0.422
MDM2_bait	P04083	ANXA1	1.975|1.219|1.221	4.415	1.472	3	1.551|1.752|1.244	0	0	0	0	0	-12.881	0.98	0.424
MDM2_bait	P62854	RPS26	1.344|1.429|1.088	3.86	1.287	3	0.987|1.303|1.158	0	0	0	0	0	-12.881	1.127	0.427
MDM2_bait	P26373	RPL13	2.007|1.881|1.868	5.757	1.919	3	1.636|1.659|1.571	0	0	0	0	0	-12.278	1.183	0.429
MDM2_bait	P60866	RPS20	3.269|3.464|3.442	10.175	3.392	3	2.620|3.181|2.933	0	0	0	0	0	-12.456	1.169	0.432
MDM2_bait	P37108	SRP14	0.878|0.406|0.367	1.651	0.55	3	0.680|.|0.729	0	0	0	0	0	-12.881	0.782	0.434
MDM2_bait	Q9NZB2	FAM120A	1.022|0.844|0.809	2.676	0.892	3	0.925|0.839|0.740	0	0	0	0	0	-12.881	1.073	0.437
MDM2_bait	O14647	CHD2	0.219|0.265|0.253	0.738	0.246	3	.|.|.	0	0	0	0	0	-12.881	1.105	0.439
MDM2_bait	Q92804	TAF15	1.239|1.047|0.878	3.165	1.055	3	1.010|1.049|1.007	0	0	0	0	0	-12.881	1.032	0.442
MDM2_bait	P16401	HIST1H1B	1.666|1.771|1.753	5.19	1.73	3	1.581|1.452|1.549	0	0	0	0	0	-12.65	1.133	0.444
MDM2_bait	P11142	HSPA8	4.493|4.627|4.443	13.563	4.521	3	4.280|4.544|3.251	0	0	0	0	0	-12.601	1.135	0.447
MDM2_bait	P04406	GAPDH	3.769|3.143|2.952	9.864	3.288	3	3.218|3.650|2.785	0	0	0	0	0	-12.881	1.028	0.449
MDM2_bait	P35268	RPL22	1.713|0.816|1.564	4.093	1.364	3	1.597|1.344|1.545	0	0	0	0	0	-12.881	0.915	0.451
MDM2_bait	Q16891	IMMT	0.463|0.410|0.530	1.403	0.468	3	0.410|0.560|0.319	0	0	0	0	0	-12.881	1.117	0.454
MDM2_bait	P18124	RPL7	2.187|1.947|1.924	6.058	2.019	3	1.736|2.125|1.887	0	0	0	0	0	-12.879	1.058	0.456
MDM2_bait	Q9UN86	G3BP2	1.271|0.932|0.463	2.666	0.889	3	1.190|1.214|0.830	0	0	0	0	0	-12.881	0.836	0.458
MDM2_bait	P23528	CFL1	1.589|1.323|1.387	4.299	1.433	3	1.326|1.719|1.027	0	0	0	0	0	-12.881	1.079	0.461
MDM2_bait	P61313	RPL15	1.832|1.404|1.550	4.786	1.595	3	1.657|1.909|1.381	0	0	0	0	0	-12.881	0.976	0.463
MDM2_bait	P62841	RPS15	3.388|4.202|3.193	10.783	3.594	3	3.361|4.033|4.010	0	0	0	0	0	-12.881	0.949	0.465
MDM2_bait	P62424	RPL7A	2.546|2.240|2.157	6.943	2.314	3	2.432|2.214|2.247	0	0	0	0	0	-12.881	1.008	0.467
MDM2_bait	O00488	ZNF593	1.873|2.047|1.950	5.87	1.957	3	1.635|1.949|2.028	0	0	0	0	0	-12.88	1.05	0.47
MDM2_bait	O95232	LUC7L3	0.224|0.245|0.228	0.697	0.232	3	.|.|.	0	0	0	0	0	-12.879	1.044	0.472
MDM2_bait	Q13242	SRSF9	0.241|0.210|0.227	0.679	0.226	3	.|.|.	0	0	0	0	0	-12.881	1.017	0.474
MDM2_bait	P06576	ATP5F1B	1.385|0.742|0.898	3.025	1.008	3	1.244|1.541|1.079	0	0	0	0	0	-12.881	0.791	0.476
MDM2_bait	P42766	RPL35	3.985|4.368|4.337	12.691	4.23	3	4.241|4.323|3.884	0	0	0	0	0	-12.881	1.021	0.478
MDM2_bait	Q14157	UBAP2L	0.936|0.465|0.591	1.991	0.664	3	0.984|0.904|0.757	0	0	0	0	0	-12.881	0.757	0.48
MDM2_bait	P08238	HSP90AB1	2.656|2.211|2.084	6.95	2.317	3	2.260|2.642|2.602	0	0	0	0	0	-12.881	0.928	0.482
MDM2_bait	Q92522	H1FX	0.970|0.754|0.572	2.296	0.765	3	1.060|0.876|0.830	0	0	0	0	0	-12.881	0.835	0.484
MDM2_bait	Q07065	CKAP4	0.626|0.747|0.786	2.159	0.72	3	0.679|0.791|0.776	0	0	0	0	0	-12.881	0.963	0.486
MDM2_bait	Q14498	RBM39	1.733|2.107|2.056	5.896	1.965	3	1.688|2.064|2.350	0	0	0	0	0	-12.881	0.975	0.489
MDM2_bait	P62269	RPS18	13.581|16.190|15.340	45.11	15.037	3	14.894|14.834|17.062	0	0	0	0	0	-12.881	0.966	0.491
MDM2_bait	P48047	ATP5PO	0.689|0.620|0.626	1.935	0.645	3	0.600|0.701|0.712	0	0	0	0	0	-12.881	0.964	0.493
MDM2_bait	P08865	RPSA	1.485|0.867|0.809	3.16	1.053	3	1.372|1.828|1.196	0	0	0	0	0	-12.881	0.73	0.495
MDM2_bait	Q9Y383	LUC7L2	2.412|2.214|1.835	6.461	2.154	3	2.425|2.030|2.702	0	0	0	0	0	-12.881	0.909	0.497
MDM2_bait	P16402	HIST1H1D	4.568|4.854|4.734	14.155	4.718	3	5.103|4.709|4.685	0	0	0	0	0	-12.881	0.977	0.499
MDM2_bait	P63104	YWHAZ	1.044|0.919|0.823	2.786	0.929	3	1.405|1.604|1.356	0	0	0	0	0	-12.881	0.64	0.5
MDM2_bait	P60842	EIF4A1	1.213|0.817|0.805	2.834	0.945	3	1.247|1.368|1.119	0	0	0	0	0	-12.881	0.762	0.502
MDM2_bait	P41219	PRPH	0.501|0.653|0.617	1.771	0.59	3	0.799|0.736|0.658	0	0	0	0	0	-12.881	0.81	0.504
MDM2_bait	P07737	PFN1	0.708|0.549|0.495	1.752	0.584	3	0.634|1.006|0.680	0	0	0	0	0	-12.881	0.772	0.504
MDM2_bait	Q9NYF8	BCLAF1	0.770|0.541|0.630	1.941	0.647	3	1.124|0.892|0.874	0	0	0	0	0	-12.881	0.676	0.504
MDM2_bait	P25705	ATP5F1A	0.857|0.713|0.696	2.265	0.755	3	1.300|1.281|1.134	0	0	0	0	0	-12.881	0.611	0.504
MDM2_bait	P07305	H1F0	0.464|0.406|0.193	1.063	0.354	3	0.739|0.636|0.783	0	0	0	0	0	-12.881	0.494	0.504
MDM2_bait	Q06830	PRDX1	0.356|0.296|0.283	0.935	0.312	3	0.650|0.736|0.597	0	0	0	0	0	-12.881	0.474	0.504
MDM2_bait	Q9Y2J2	EPB41L3	0.287|0.268|0.256	0.812	0.271	3	0.563|0.643|0.517	0	0	0	0	0	-12.881	0.473	0.504
MDM2_bait	P50454	SERPINH1	0.502|0.375|0.351	1.229	0.41	3	0.891|1.088|1.003	0	0	0	0	0	-12.881	0.413	0.504
MDM2_bait	P14625	HSP90B1	0.715|0.420|0.293	1.428	0.476	3	1.190|1.480|0.882	0	0	0	0	0	-12.881	0.411	0.504
MDM2_bait	P39023	RPL3	0.971|0.537|0.581	2.088	0.696	3	1.782|1.725|0.896	0	0	0	0	0	-12.881	0.497	0.521
MDM2_bait	Q92945	KHSRP	0.904|0.608|0.167	1.679	0.56	3	1.240|1.651|1.260	0	0	0	0	0	-12.881	0.408	0.521
MDM2_bait	P50914	RPL14	0.735|0.710|0.686	2.131	0.71	3	0.997|0.866|0.617	0	0	0	0	0	-12.881	0.876	0.525
MDM2_bait	P0DMV9	HSPA1B	0.512|0.449|0.460	1.421	0.474	3	0.602|0.874|0.596	0	0	0	0	0	-12.881	0.697	0.525
MDM2_bait	P21333	FLNA	0.512|0.535|0.516	1.563	0.521	3	0.617|0.638|0.410	0	0	0	0	0	-12.881	0.957	0.528
MDM2_bait	P62937	PPIA	0.795|0.687|0.675	2.157	0.719	3	1.027|1.514|1.369	0	0	0	0	0	-12.881	0.559	0.528
MDM2_bait	P07437	TUBB	1.591|1.430|1.238	4.259	1.42	3	2.575|3.204|2.301	0	0	0	0	0	-12.881	0.532	0.528
MDM2_bait	Q9NWB6	ARGLU1	2.689|3.031|2.818	8.538	2.846	3	2.599|3.150|3.471	0	0	0	0	0	-12.881	0.933	0.533
MDM2_bait	P62701	RPS4X	2.969|3.473|3.066	9.508	3.169	3	2.939|3.635|3.925	0	0	0	0	0	-12.881	0.912	0.533
MDM2_bait	P32969	RPL9	1.181|1.421|1.476	4.078	1.359	3	1.471|1.706|1.362	0	0	0	0	0	-12.881	0.902	0.533
MDM2_bait	P08708	RPS17	4.604|5.844|5.826	16.274	5.425	3	6.023|6.587|5.759	0	0	0	0	0	-12.881	0.887	0.533
MDM2_bait	P62277	RPS13	2.597|2.705|2.594	7.896	2.632	3	2.853|3.064|3.205	0	0	0	0	0	-12.881	0.866	0.533
MDM2_bait	P68104	EEF1A1	2.915|2.306|2.456	7.678	2.559	3	2.729|3.268|2.913	0	0	0	0	0	-12.881	0.864	0.533
MDM2_bait	P62280	RPS11	5.683|6.505|5.432	17.62	5.873	3	6.332|7.238|7.620	0	0	0	0	0	-12.881	0.834	0.533
MDM2_bait	P06748	NPM1	4.541|3.638|2.645	10.824	3.608	3	5.637|4.710|4.043	0	0	0	0	0	-12.881	0.759	0.533
MDM2_bait	P19338	NCL	1.397|1.074|1.091	3.562	1.187	3	1.696|1.826|1.501	0	0	0	0	0	-12.881	0.711	0.533
MDM2_bait	P62917	RPL8	1.783|1.524|1.542	4.848	1.616	3	2.611|2.401|2.023	0	0	0	0	0	-12.881	0.693	0.533
MDM2_bait	P67809	YBX1	2.433|2.099|2.005	6.536	2.179	3	3.792|3.099|3.103	0	0	0	0	0	-12.881	0.657	0.533
MDM2_bait	Q8IYB3	SRRM1	3.816|4.203|3.858	11.878	3.959	3	6.309|6.345|6.984	0	0	0	0	0	-12.881	0.605	0.533
MDM2_bait	P61247	RPS3A	2.135|2.075|2.036	6.246	2.082	3	3.885|3.578|3.538	0	0	0	0	0	-12.881	0.568	0.533
MDM2_bait	P49411	TUFM	0.765|1.094|0.964	2.824	0.941	3	1.486|1.836|1.748	0	0	0	0	0	-12.881	0.559	0.533
MDM2_bait	P62081	RPS7	3.117|3.357|3.646	10.12	3.373	3	5.857|6.035|6.377	0	0	0	0	0	-12.881	0.554	0.533
MDM2_bait	P10809	HSPD1	1.502|1.221|1.307	4.03	1.343	3	2.539|2.733|2.320	0	0	0	0	0	-12.881	0.532	0.533
MDM2_bait	P11021	HSPA5	2.258|2.120|1.978	6.356	2.119	3	4.358|4.872|4.672	0	0	0	0	0	-12.881	0.458	0.533
MDM2_bait	P61254	RPL26	0.406|0.523|0.455	1.384	0.461	3	2.302|2.293|2.288	0	0	0	0	0	-12.881	0.201	0.533
MDM2_bait	P16989	YBX3	0.580|0.640|0.210	1.43	0.477	3	5.034|5.963|5.956	0	0	0	0	0	-12.881	0.085	0.533
MDM2_bait	P14618	PKM	1.904|1.452|1.436	4.792	1.597	3	2.251|2.704|1.944	0	0	0	0	0	-12.881	0.701	0.563
MDM2_bait	P12956	XRCC6	0.237|0.193|.	0.652	0.217	3	0.173|0.230|0.224	0	0	0	0	0	-12.881	1.049	0.565
MDM2_bait	P17677	GAP43	.|0.112|0.279	0.613	0.204	3	0.546|0.289|0.347	0	0	0	0	0	-12.881	0.538	0.566
MDM2_bait	Q92614	MYO18A	0.222|.|0.173	0.618	0.206	3	0.504|0.766|0.488	0	0	0	0	0	-12.881	0.359	0.568
MDM2_bait	P11137	MAP2	.|0.255|0.259	0.737	0.246	3	.|0.313|0.406	0	0	0	0	0	-12.881	0.689	0.569
MDM2_bait	Q1KMD3	HNRNPUL2	0.228|.|.	0.673	0.224	3	.|.|.	0	0	0	0	0	-12.881	1.008	0.571
MDM2_bait	Q9NY93	DDX56	.|0.223|.	0.669	0.223	3	.|.|.	0	0	0	0	0	-12.881	1.001	0.572
MDM2_bait	Q16698	DECR1	.|0.105|.	0.55	0.183	3	0.109|0.161|0.118	0	0	0	0	0	-12.881	1.44	0.574
MDM2_bait	P29966	MARCKS	0.111|.|.	0.556	0.185	3	.|.|0.168	0	0	0	0	0	-12.881	1.107	0.574
MDM2_bait	Q9Y2W2	WBP11	.|0.220|.	0.666	0.222	3	.|.|.	0	0	0	0	0	-12.881	0.997	0.576
MDM2_bait	Q13813	SPTAN1	.|.|0.216	0.661	0.22	3	.|.|.	0	0	0	0	0	-12.881	0.99	0.576
MDM2_bait	P80723	BASP1	.|.|0.385	0.831	0.277	3	0.384|0.489|0.698	0	0	0	0	0	-12.881	0.545	0.576
MDM2_bait	P11171	EPB41	0.257|.|.	0.702	0.234	3	0.423|0.277|0.236	0	0	0	0	0	-12.881	0.774	0.58
MDM2_bait	P07237	P4HB	0.443|.|.	0.888	0.296	3	0.836|1.115|0.860	0	0	0	0	0	-12.881	0.319	0.582

## Sheet: MDM2vsIgG.G401
Bait	Prey	PreyGene	Intensity	IntensitySum	AvgIntensity	NumReplicates	ctrlIntensity	AvgP	MaxP	TopoAvgP	TopoMaxP	SaintScore	OddsScore	FoldChange	BFDR	boosted_by
MDM2_bait	Q9BQE3	TUBA1C	7.197|8.459|6.946	22.602	7.534	3	.|.|.	1	1	1	1	1	11.948	25.511	0
MDM2_bait	Q02880	TOP2B	2.167|2.441|1.904	6.512	2.171	3	0.149|.|0.197	1	1	1	1	1	12.316	12.653	0
MDM2_bait	Q71UI9	H2AFV	2.993|4.403|2.791	10.187	3.396	3	.|.|.	1	1	1	1	1	11.749	11.498	0
MDM2_bait	O00159	MYO1C	4.123|3.680|4.419	12.222	4.074	3	0.373|0.321|0.517	1	1	1	1	1	11.917	10.295	0
MDM2_bait	P14866	HNRNPL	2.176|2.215|1.922	6.312	2.104	3	0.148|0.280|0.335	1	1	1	1	1	12.277	8.765	0
MDM2_bait	O60506	SYNCRIP	1.489|1.495|1.538	4.522	1.507	3	0.170|0.283|0.110	1	1	1	1	1	12.436	8.651	0
MDM2_bait	P07477	PRSS1	2.262|2.917|2.165	7.344	2.448	3	.|.|.	1	1	1	1	1	11.891	8.289	0
MDM2_bait	O75367	H2AFY	2.161|2.598|2.029	6.789	2.263	3	.|.|.	1	1	1	1	1	11.91	7.662	0
MDM2_bait	Q7L2E3	DHX30	1.942|1.960|2.068	5.971	1.99	3	.|.|.	1	1	1	1	1	11.991	6.739	0
MDM2_bait	Q15717	ELAVL1	2.192|2.344|2.171	6.706	2.235	3	0.442|0.306|0.313	1	1	1	1	1	11.989	6.408	0
MDM2_bait	Q2NL82	TSR1	1.494|1.574|1.371	4.439	1.48	3	0.225|0.425|0.181	1	1	1	1	1	10.405	5.728	0
MDM2_bait	Q8WWM7	ATXN2L	2.151|2.466|2.276	6.893	2.298	3	0.373|0.232|0.826	0.996	0.998	0.996	0.998	0.996	5.151	5.532	0
MDM2_bait	Q8WYL5	SSH1	1.780|1.487|1.592	4.86	1.62	3	.|.|.	1	1	1	1	1	11.941	5.485	0
MDM2_bait	Q69YQ0	SPECC1L	2.834|2.688|2.467	7.989	2.663	3	0.518|0.316|0.712	1	1	1	1	1	11.469	5.455	0
MDM2_bait	Q12905	ILF2	1.463|1.611|1.743	4.817	1.606	3	.|.|.	1	1	1	1	1	11.93	5.437	0
MDM2_bait	P11388	TOP2A	1.481|1.579|1.346	4.407	1.469	3	.|.|.	1	1	1	1	1	11.937	4.974	0
MDM2_bait	O95425	SVIL	1.459|1.406|1.488	4.352	1.451	3	.|.|.	1	1	1	1	1	11.988	4.913	0
MDM2_bait	P52907	CAPZA1	1.779|1.847|1.935	5.56	1.853	3	0.262|0.463|0.484	1	1	1	1	1	11.985	4.77	0
MDM2_bait	P09874	PARP1	1.453|1.569|1.203	4.226	1.409	3	.|.|.	1	1	1	1	1	11.811	4.77	0
MDM2_bait	Q6P1X5	TAF2	1.464|1.233|1.281	3.979	1.326	3	.|.|.	1	1	1	1	1	11.957	4.491	0
MDM2_bait	Q7Z406	MYH14	1.494|1.019|1.463	3.976	1.325	3	.|.|.	1	1	1	1	1	11.342	4.488	0
MDM2_bait	Q9HCM4	EPB41L5	1.337|1.285|1.272	3.894	1.298	3	.|.|.	1	1	1	1	1	11.993	4.395	0
MDM2_bait	P11387	TOP1	1.499|1.451|1.359	4.309	1.436	3	0.390|0.339|0.288	1	1	1	1	1	11.972	4.271	0
MDM2_bait	P43243	MATR3	1.185|1.418|1.173	3.776	1.259	3	.|.|.	1	1	1	1	1	11.96	4.262	0
MDM2_bait	P06733	ENO1	15.837|15.887|16.317	48.041	16.014	3	4.120|4.575|2.935	1	1	1	1	1	11.995	4.203	0
MDM2_bait	Q15424	SAFB	1.141|1.420|1.136	3.697	1.232	3	.|.|.	1	1	1	1	1	11.949	4.173	0
MDM2_bait	P42677	RPS27	1.236|1.237|1.220	3.694	1.231	3	.|.|.	1	1	1	1	1	11.995	4.169	0
MDM2_bait	Q16643	DBN1	6.582|6.116|6.534	19.231	6.41	3	1.598|1.329|1.730	1	1	1	1	1	11.979	4.154	0
MDM2_bait	P84090	ERH	1.164|1.194|1.264	3.622	1.207	3	.|.|.	1	1	1	1	1	11.986	4.088	0
MDM2_bait	Q96PK6	RBM14	3.126|2.887|3.406	9.419	3.14	3	0.733|.|0.876	1	1	1	1	1	11.908	3.917	0
MDM2_bait	Q12906	ILF3	1.956|1.835|1.581	5.372	1.791	3	0.353|.|0.615	1	1	1	1	1	9.637	3.846	0
MDM2_bait	O14950	MYL12B	8.379|7.085|8.138	23.602	7.867	3	2.623|1.973|1.686	1	1	1	1	1	11.612	3.822	0
MDM2_bait	P38159	RBMX	1.575|1.733|1.599	4.907	1.636	3	0.518|0.300|0.524	1	1	1	1	1	11.675	3.774	0
MDM2_bait	Q16778	HIST2H2BE	3.421|4.411|3.087	10.919	3.64	3	0.947|0.931|1.041	1	1	1	1	1	9.824	3.745	0
MDM2_bait	Q07666	KHDRBS1	1.076|1.100|1.135	3.312	1.104	3	.|.|.	1	1	1	1	1	11.926	3.739	0
MDM2_bait	Q9Y5B9	SUPT16H	1.101|1.151|1.004	3.255	1.085	3	.|.|.	1	1	1	1	1	11.329	3.674	0
MDM2_bait	O94832	MYO1D	1.133|1.316|0.756	3.205	1.068	3	.|.|.	0.998	1	0.998	1	0.998	5.011	3.618	0
MDM2_bait	Q08211	DHX9	2.630|2.571|2.571	7.772	2.591	3	0.687|0.619|0.935	1	1	1	1	1	11.85	3.524	0
MDM2_bait	Q86UU1	PHLDB1	0.908|1.152|1.030	3.09	1.03	3	.|.|.	1	1	1	1	1	9.106	3.487	0
MDM2_bait	Q07157	TJP1	0.963|0.994|0.933	2.889	0.963	3	.|0.096|0.802	0.999	0.999	0.999	0.999	0.999	6.28	3.478	0
MDM2_bait	P47756	CAPZB	1.033|1.394|1.396	3.824	1.275	3	0.436|0.378|0.309	1	1	1	1	1	6.929	3.442	0
MDM2_bait	P62805	HIST1H4A	2.662|2.686|2.444	7.792	2.597	3	1.061|0.545|0.748	1	1	1	1	1	8.481	3.434	0
MDM2_bait	P49207	RPL34	1.003|1.046|0.962	3.011	1.004	3	.|.|.	1	1	1	1	1	10.376	3.399	0
MDM2_bait	Q6ZUT1	NKAPD1	0.239|0.401|0.262	0.902	0.301	3	0.078|0.100|0.093	0.999	1	0.999	1	0.999	5.796	3.339	0
MDM2_bait	P26599	PTBP1	1.457|1.561|1.446	4.464	1.488	3	0.355|.|0.569	1	1	1	1	1	8.365	3.309	0
MDM2_bait	P17480	UBTF	0.912|1.103|0.912	2.927	0.976	3	.|.|.	1	1	1	1	1	9.187	3.304	0
MDM2_bait	Q14103	HNRNPD	1.418|1.633|1.620	4.671	1.557	3	0.475|0.508|0.461	1	1	1	1	1	8.164	3.237	0
MDM2_bait	P62158	P62158	2.887|2.593|3.015	8.494	2.831	3	0.741|1.001|0.916	1	1	1	1	1	8.177	3.222	0
MDM2_bait	Q9NVI7	ATAD3A	0.849|0.973|0.940	2.762	0.921	3	.|.|.	1	1	1	1	1	7.598	3.117	0
MDM2_bait	O43707	ACTN4	0.806|1.013|0.885	2.705	0.902	3	.|.|.	0.999	1	0.999	1	0.999	6.447	3.053	0
MDM2_bait	Q8NCA5	FAM98A	1.432|1.272|1.067	3.771	1.257	3	0.548|0.301|0.436	0.998	1	0.998	1	0.998	5.06	3.022	0
MDM2_bait	P62136	PPP1CA	0.972|0.950|0.749	2.67	0.89	3	.|.|.	0.997	1	0.997	1	0.997	4.786	3.014	0
MDM2_bait	O14979	HNRNPDL	0.782|0.987|0.901	2.67	0.89	3	.|.|.	0.999	1	0.999	1	0.999	5.764	3.013	0
MDM2_bait	Q92900	UPF1	0.748|0.861|1.019	2.627	0.876	3	.|.|.	0.997	1	0.997	1	0.997	4.763	2.966	0
MDM2_bait	P04350	TUBB4A	0.852|0.926|0.811	2.59	0.863	3	.|.|.	0.999	1	0.999	1	0.999	6.581	2.923	0
MDM2_bait	Q9P0K7	RAI14	1.357|1.122|1.209	3.688	1.229	3	0.443|0.423|0.399	0.999	1	0.999	1	0.999	5.889	2.918	0
MDM2_bait	Q92734	TFG	2.369|2.180|2.111	6.661	2.22	3	0.784|0.804|0.797	0.998	1	0.998	1	0.998	5.828	2.793	0
MDM2_bait	P18583	SON	0.832|0.795|0.846	2.473	0.824	3	.|.|.	0.999	0.999	0.999	0.999	0.999	6.141	2.792	0
MDM2_bait	Q7Z417	NUFIP2	2.636|2.523|2.738	7.897	2.632	3	0.877|0.862|1.122	0.999	1	0.999	1	0.999	5.91	2.781	0
MDM2_bait	Q9NZI8	IGF2BP1	4.604|4.597|5.004	14.206	4.735	3	2.088|1.339|1.884	0.998	1	0.998	1	0.998	5.719	2.722	0
MDM2_bait	Q13428	TCOF1	2.712|2.774|2.532	8.017	2.672	3	1.152|0.990|0.838	0.997	0.999	0.997	0.999	0.997	5.091	2.713	0
MDM2_bait	P42166	TMPO	0.912|0.708|0.772	2.391	0.797	3	.|.|.	0.989	1	0.989	1	0.989	3.532	2.699	0.001
MDM2_bait	P14649	MYL6B	0.785|0.708|0.845	2.339	0.78	3	.|.|.	0.99	0.999	0.99	0.999	0.99	3.555	2.64	0.001
MDM2_bait	Q86V81	ALYREF	1.260|1.253|1.421	3.935	1.312	3	0.375|0.482|0.697	0.991	0.999	0.991	0.999	0.991	4.283	2.616	0.001
MDM2_bait	P02545	LMNA	2.306|2.744|2.636	7.686	2.562	3	1.016|0.965|.	0.981	0.999	0.981	0.999	0.981	2.884	2.586	0.001
MDM2_bait	Q9NYL9	TMOD3	3.077|2.949|3.221	9.247	3.082	3	1.274|1.050|1.450	0.981	0.995	0.981	0.995	0.981	3.24	2.472	0.001
MDM2_bait	Q06787	FMR1	0.934|0.799|0.876	2.61	0.87	3	0.256|0.252|0.487	0.978	0.995	0.978	0.995	0.978	2.972	2.758	0.002
MDM2_bait	Q92499	DDX1	1.429|1.368|1.185	3.982	1.327	3	0.464|.|0.572	0.97	0.998	0.97	0.998	0.97	2.388	2.577	0.002
MDM2_bait	O43143	DHX15	0.696|0.761|0.723	2.18	0.727	3	.|.|.	0.979	0.994	0.979	0.994	0.979	3.162	2.461	0.002
MDM2_bait	P27635	RPL10	1.486|1.420|1.496	4.402	1.467	3	0.585|0.510|0.748	0.973	0.985	0.973	0.985	0.973	3.009	2.419	0.002
MDM2_bait	Q13523	PRPF4B	0.454|0.576|0.504	1.534	0.511	3	0.261|0.095|0.084	0.957	0.981	0.957	0.981	0.957	2.595	3.992	0.003
MDM2_bait	Q9NSI2	FAM207A	0.623|0.833|0.528	1.984	0.661	3	0.138|0.299|.	0.959	0.999	0.959	0.999	0.959	2.189	3.249	0.003
MDM2_bait	Q96EP5	DAZAP1	0.687|0.802|0.673	2.161	0.72	3	.|.|.	0.954	0.998	0.954	0.998	0.954	2.394	2.439	0.004
MDM2_bait	P51116	FXR2	1.977|1.963|2.034	5.973	1.991	3	0.537|0.191|0.776	0.944	0.949	0.944	0.949	0.944	2.759	4.631	0.005
MDM2_bait	P31942	HNRNPH3	0.648|1.083|0.820	2.551	0.85	3	.|.|.	0.943	1	0.943	1	0.943	1.582	2.88	0.005
MDM2_bait	Q6PKG0	LARP1	1.034|1.096|1.038	3.169	1.056	3	0.447|.|.	0.924	0.964	0.924	0.964	0.924	2.208	2.363	0.006
MDM2_bait	Q0VF96	CGNL1	0.635|0.798|0.872	2.305	0.768	3	.|.|.	0.917	1	0.917	1	0.917	1.12	2.602	0.007
MDM2_bait	P35580	MYH10	12.961|10.685|13.032	36.678	12.226	3	5.537|4.362|5.061	0.917	0.996	0.917	0.996	0.917	1.141	2.463	0.008
MDM2_bait	Q9Y3I0	RTCB	1.793|1.715|1.794	5.302	1.767	3	0.956|0.476|0.845	0.915	0.934	0.915	0.934	0.915	1.975	2.431	0.009
MDM2_bait	Q86V48	LUZP1	1.770|1.740|1.779	5.288	1.763	3	0.906|0.549|0.948	0.905	0.922	0.905	0.922	0.905	1.981	2.265	0.01
MDM2_bait	Q562R1	ACTBL2	19.855|19.589|15.894	55.337	18.446	3	7.333|0.172|8.291	0.892	0.902	0.892	0.902	0.892	1.914	8.438	0.011
MDM2_bait	P11940	PABPC1	3.432|3.552|3.252	10.236	3.412	3	1.614|1.361|1.556	0.882	0.96	0.882	0.96	0.882	1.202	2.265	0.012
MDM2_bait	P39019	RPS19	9.162|8.038|8.598	25.798	8.599	3	3.483|3.936|3.854	0.881	0.981	0.881	0.981	0.881	1.029	2.292	0.013
MDM2_bait	P48681	NES	1.373|1.841|1.244	4.457	1.486	3	0.267|0.772|0.572	0.867	0.979	0.867	0.979	0.867	1.145	3.032	0.015
MDM2_bait	Q00722	PLCB2	0.786|0.799|0.614	2.199	0.733	3	.|.|.	0.86	0.998	0.86	0.998	0.86	0.345	2.482	0.016
MDM2_bait	Q96HS1	PGAM5	0.940|0.900|0.854	2.695	0.898	3	0.460|0.219|0.470	0.858	0.915	0.858	0.915	0.858	1.323	2.484	0.017
MDM2_bait	P21333	FLNA	1.030|1.379|1.166	3.575	1.192	3	0.490|0.635|0.403	0.827	0.999	0.827	0.999	0.827	0.136	2.381	0.019
MDM2_bait	Q9Y520	PRRC2C	0.628|0.639|0.756	2.023	0.674	3	.|.|.	0.824	0.993	0.824	0.993	0.824	0.865	2.283	0.021
MDM2_bait	P18621	RPL17	3.514|3.683|3.381	10.578	3.526	3	1.927|1.620|1.299	0.823	0.938	0.823	0.938	0.823	0.801	2.211	0.022
MDM2_bait	Q15366	PCBP2	0.946|0.987|0.933	2.867	0.956	3	0.312|0.564|0.477	0.794	0.896	0.794	0.896	0.794	0.908	2.182	0.024
MDM2_bait	P52926	HMGA2	2.586|2.574|2.837	7.997	2.666	3	1.074|1.417|1.189	0.771	0.947	0.771	0.947	0.771	0.718	2.188	0.026
MDM2_bait	P62899	RPL31	1.844|1.686|1.738	5.268	1.756	3	1.007|0.311|0.828	0.761	0.806	0.761	0.806	0.761	0.959	2.753	0.028
MDM2_bait	Q96IZ0	PAWR	1.410|1.246|1.018	3.674	1.225	3	0.822|0.287|0.483	0.725	0.91	0.725	0.91	0.725	-0.142	2.525	0.031
MDM2_bait	Q9HCE1	MOV10	0.849|0.715|0.748	2.311	0.77	3	0.235|.|0.504	0.713	0.938	0.713	0.938	0.713	0.078	2.24	0.033
MDM2_bait	Q9BY77	POLDIP3	0.704|0.566|0.713	1.983	0.661	3	.|.|.	0.711	0.976	0.711	0.976	0.711	-1.463	2.238	0.036
MDM2_bait	P17844	DDX5	2.263|2.071|2.401	6.735	2.245	3	1.033|0.755|1.418	0.704	0.932	0.704	0.932	0.704	-0.482	2.17	0.039
MDM2_bait	Q13509	TUBB3	1.163|1.494|1.310	3.967	1.322	3	0.285|0.806|0.654	0.703	0.863	0.703	0.863	0.703	0.117	2.487	0.041
MDM2_bait	P51114	FXR1	2.955|3.018|2.727	8.7	2.9	3	1.241|1.264|1.576	0.703	0.875	0.703	0.875	0.703	-0.322	2.145	0.044
MDM2_bait	P20700	LMNB1	0.723|0.757|0.545	2.026	0.675	3	.|.|.	0.689	0.994	0.689	0.994	0.689	-2.284	2.287	0.047
MDM2_bait	Q8N5F7	NKAP	0.829|0.549|0.678	2.056	0.685	3	.|.|.	0.678	0.999	0.678	0.999	0.678	-2.12	2.321	0.049
MDM2_bait	Q13151	HNRNPA0	1.552|1.619|1.585	4.757	1.586	3	0.476|0.782|1.022	0.675	0.738	0.675	0.738	0.675	0.447	2.188	0.052
MDM2_bait	P46821	MAP1B	0.745|0.541|.	1.581	0.527	3	0.184|0.222|0.105	0.666	1	0.666	1	0.666	-1.801	3.246	0.055
MDM2_bait	Q96I24	FUBP3	0.717|0.811|0.480	2.007	0.669	3	.|.|.	0.661	0.999	0.661	0.999	0.661	-5.149	2.266	0.057
MDM2_bait	Q13242	SRSF9	0.792|0.725|0.430	1.946	0.649	3	.|.|.	0.66	0.998	0.66	0.998	0.66	-7.603	2.197	0.06
MDM2_bait	Q6WCQ1	MPRIP	2.695|2.697|2.632	8.025	2.675	3	1.460|0.787|1.634	0.64	0.667	0.64	0.667	0.64	0.363	2.168	0.063
MDM2_bait	P52272	HNRNPM	5.225|5.172|5.032	15.429	5.143	3	2.427|1.329|3.576	0.64	0.67	0.64	0.67	0.64	0.396	2.277	0.066
MDM2_bait	Q9Y2W1	THRAP3	1.419|1.347|1.443	4.208	1.403	3	0.270|0.599|1.047	0.636	0.665	0.636	0.665	0.636	0.378	2.535	0.068
MDM2_bait	P22626	HNRNPA2B1	5.520|5.966|5.453	16.939	5.646	3	2.533|2.658|2.842	0.635	0.873	0.635	0.873	0.635	-0.074	2.111	0.071
MDM2_bait	P07910	HNRNPC	1.116|1.336|0.870	3.323	1.108	3	0.499|0.448|0.558	0.634	0.997	0.634	0.997	0.634	-3.591	2.217	0.074
MDM2_bait	Q9Y5A9	YTHDF2	0.663|0.634|0.574	1.871	0.624	3	.|.|.	0.626	0.889	0.626	0.889	0.626	-1.134	2.112	0.077
MDM2_bait	P12956	XRCC6	0.856|0.764|0.840	2.46	0.82	3	0.128|0.585|0.400	0.602	0.638	0.602	0.638	0.602	0.184	2.638	0.079
MDM2_bait	P26196	DDX6	1.248|1.401|1.434	4.083	1.361	3	0.626|0.682|0.643	0.601	0.844	0.601	0.844	0.601	-1.413	2.094	0.082
MDM2_bait	Q07020	RPL18	2.065|1.877|2.037	5.979	1.993	3	0.950|0.798|1.153	0.59	0.77	0.59	0.77	0.59	-0.917	2.085	0.085
MDM2_bait	P35579	MYH9	27.908|23.709|28.641	80.258	26.753	3	13.467|11.687|13.504	0.583	0.87	0.583	0.87	0.583	-2.317	2.081	0.088
MDM2_bait	Q8WXF1	PSPC1	0.709|0.754|.	1.758	0.586	3	.|.|0.311	0.566	0.903	0.566	0.903	0.566	-11.079	1.885	0.091
MDM2_bait	Q07955	SRSF1	1.107|1.064|1.115	3.286	1.095	3	0.536|0.261|0.815	0.564	0.592	0.564	0.592	0.564	0.078	2.259	0.094
MDM2_bait	Q9Y3C1	NOP16	1.088|1.188|1.117	3.393	1.131	3	0.666|0.694|0.347	0.509	0.674	0.509	0.674	0.509	-0.48	2.082	0.097
MDM2_bait	P37108	SRP14	1.408|1.648|1.480	4.536	1.512	3	1.104|1.020|0.264	0.473	0.543	0.473	0.543	0.473	-0.331	2.266	0.1
MDM2_bait	P05387	RPLP2	2.021|2.240|2.444	6.706	2.235	3	1.021|0.990|1.359	0.439	0.834	0.439	0.834	0.439	-2.633	2.011	0.104
MDM2_bait	Q14764	MVP	0.589|0.670|0.506	1.765	0.588	3	.|.|.	0.429	0.91	0.429	0.91	0.429	-3.945	1.992	0.108
MDM2_bait	O00425	IGF2BP3	2.780|2.774|2.712	8.265	2.755	3	1.375|1.099|1.687	0.422	0.471	0.422	0.471	0.422	-0.671	2.017	0.111
MDM2_bait	Q01826	SATB1	0.564|0.596|0.621	1.781	0.594	3	.|.|.	0.418	0.647	0.418	0.647	0.418	-1.524	2.011	0.115
MDM2_bait	P62829	RPL23	2.104|1.791|2.095	5.989	1.996	3	1.151|1.126|0.802	0.394	0.584	0.394	0.584	0.394	-3.256	1.971	0.119
MDM2_bait	A6NMY6	ANXA2P2	0.554|0.708|0.356	1.618	0.539	3	.|.|.	0.366	0.972	0.366	0.972	0.366	-11.809	1.826	0.123
MDM2_bait	Q96C19	EFHD2	2.392|2.151|2.389	6.931	2.31	3	1.231|1.033|1.262	0.353	0.492	0.353	0.492	0.353	-2.404	1.973	0.127
MDM2_bait	Q09161	NCBP1	1.422|0.311|.	2.029	0.676	3	.|.|.	0.333	1	0.333	1	0.333	-13.004	2.29	0.131
MDM2_bait	Q9UHF7	TRPS1	0.330|0.821|0.324	1.475	0.492	3	.|.|.	0.333	0.999	0.333	0.999	0.333	-12.934	1.664	0.136
MDM2_bait	Q13813	SPTAN1	1.088|.|0.252	1.636	0.545	3	0.255|0.531|0.291	0.332	0.997	0.332	0.997	0.332	-13.004	1.602	0.14
MDM2_bait	Q9UJV9	DDX41	0.577|0.265|.	1.137	0.379	3	0.130|0.283|.	0.329	0.972	0.329	0.972	0.329	-4.137	1.98	0.144
MDM2_bait	Q9BUJ2	HNRNPUL1	1.037|1.062|0.835	2.934	0.978	3	0.425|0.333|0.956	0.318	0.432	0.318	0.432	0.318	-1.917	1.905	0.148
MDM2_bait	Q01082	SPTBN1	0.577|0.802|0.487	1.866	0.622	3	0.213|0.501|0.357	0.309	0.812	0.309	0.812	0.309	-4.122	1.849	0.152
MDM2_bait	P20042	EIF2S2	0.647|0.326|0.451	1.424	0.475	3	.|.|.	0.275	0.824	0.275	0.824	0.275	-12.927	1.607	0.156
MDM2_bait	Q02543	RPL18A	0.533|0.486|0.627	1.646	0.549	3	.|.|.	0.255	0.699	0.255	0.699	0.255	-4.85	1.858	0.161
MDM2_bait	P60709	ACTB	46.029|46.138|48.011	140.177	46.726	3	23.058|22.025|27.281	0.253	0.374	0.253	0.374	0.253	-1.456	1.945	0.165
MDM2_bait	P83731	RPL24	1.214|1.248|1.367	3.828	1.276	3	0.646|0.693|0.653	0.248	0.537	0.248	0.537	0.248	-2.509	1.923	0.169
MDM2_bait	Q8IVW6	ARID3B	0.568|0.602|0.530	1.7	0.567	3	.|.|.	0.243	0.476	0.243	0.476	0.243	-2.918	1.918	0.174
MDM2_bait	Q14498	RBM39	1.649|1.854|1.660	5.162	1.721	3	1.465|0.864|0.653	0.189	0.342	0.189	0.342	0.189	-2.1	1.834	0.178
MDM2_bait	P16989	YBX3	0.310|0.478|0.410	1.198	0.399	3	0.198|6.402|0.388	0.188	0.216	0.188	0.216	0.188	-1.694	0.506	0.182
MDM2_bait	Q9NZB2	FAM120A	0.532|0.519|0.443	1.495	0.498	3	0.305|.|0.270	0.111	0.179	0.111	0.179	0.111	-3.961	1.735	0.187
MDM2_bait	Q15393	SF3B3	0.499|0.608|0.634	1.741	0.58	3	0.210|0.734|0.429	0.102	0.143	0.102	0.143	0.102	-3.06	1.435	0.192
MDM2_bait	Q14331	FRG1	0.561|0.543|0.472	1.577	0.526	3	.|.|.	0.084	0.163	0.084	0.163	0.084	-5.517	1.779	0.197
MDM2_bait	P07196	NEFL	1.322|1.209|1.180	3.711	1.237	3	0.826|5.561|1.005	0.08	0.092	0.08	0.092	0.08	-2.547	0.743	0.202
MDM2_bait	P15880	RPS2	2.195|2.152|2.266	6.612	2.204	3	1.187|1.195|1.239	0.08	0.129	0.08	0.129	0.08	-3.068	1.826	0.207
MDM2_bait	P84098	RPL19	1.828|1.831|1.812	5.471	1.824	3	0.951|0.995|1.057	0.072	0.078	0.072	0.078	0.072	-2.702	1.824	0.212
MDM2_bait	Q9Y4F1	FARP1	0.472|0.399|0.630	1.501	0.5	3	0.237|0.584|0.301	0.071	0.195	0.071	0.195	0.071	-5.752	1.443	0.217
MDM2_bait	Q13310	PABPC4	0.651|0.665|1.147	2.463	0.821	3	0.706|0.588|0.514	0.065	0.195	0.065	0.195	0.065	-12.945	1.374	0.222
MDM2_bait	O43301	HSPA12A	0.508|0.550|0.531	1.589	0.53	3	.|.|.	0.061	0.11	0.061	0.11	0.061	-3.881	1.793	0.227
MDM2_bait	P46781	RPS9	1.436|1.434|1.490	4.359	1.453	3	0.942|0.927|0.611	0.053	0.083	0.053	0.083	0.053	-3.261	1.792	0.232
MDM2_bait	O14974	PPP1R12A	3.906|3.824|3.764	11.493	3.831	3	1.991|1.826|2.693	0.051	0.073	0.051	0.073	0.051	-3.366	1.791	0.237
MDM2_bait	P17302	GJA1	1.537|1.511|1.388	4.436	1.479	3	0.785|0.844|0.886	0.049	0.082	0.049	0.082	0.049	-4.689	1.766	0.241
MDM2_bait	P62861	FAU	2.822|2.641|2.600	8.063	2.688	3	1.720|1.521|1.378	0.041	0.086	0.041	0.086	0.041	-4.189	1.753	0.246
MDM2_bait	P47755	CAPZA2	0.464|0.530|0.530	1.524	0.508	3	.|.|.	0.035	0.051	0.035	0.051	0.035	-5.869	1.72	0.251
MDM2_bait	Q9BU76	C1orf35	1.526|1.633|1.461	4.62	1.54	3	0.989|1.154|0.635	0.032	0.072	0.032	0.072	0.032	-4.964	1.715	0.256
MDM2_bait	P62913	RPL11	2.749|2.794|2.612	8.155	2.718	3	1.781|1.557|1.367	0.032	0.049	0.032	0.049	0.032	-4.461	1.743	0.26
MDM2_bait	P62851	RPS25	4.637|4.676|4.624	13.936	4.645	3	3.662|3.427|1.849	0.029	0.032	0.029	0.032	0.029	-3.576	1.629	0.265
MDM2_bait	Q9Y608	LRRFIP2	2.707|2.299|2.676	7.682	2.561	3	1.502|1.328|1.775	0.025	0.041	0.025	0.041	0.025	-6.799	1.68	0.269
MDM2_bait	P12107	COL11A1	8.073|7.138|7.868	23.079	7.693	3	4.927|3.711|5.119	0.023	0.042	0.023	0.042	0.023	-5.875	1.694	0.274
MDM2_bait	Q8NE71	ABCF1	0.528|0.507|0.423	1.458	0.486	3	.|.|.	0.022	0.047	0.022	0.047	0.022	-7.974	1.645	0.278
MDM2_bait	Q01844	EWSR1	3.104|2.717|3.051	8.872	2.957	3	2.145|1.340|1.917	0.019	0.033	0.019	0.033	0.019	-6.36	1.674	0.283
MDM2_bait	Q14444	CAPRIN1	2.556|2.578|2.503	7.636	2.545	3	1.871|1.125|1.568	0.018	0.024	0.018	0.024	0.018	-4.381	1.71	0.287
MDM2_bait	Q00325	SLC25A3	0.472|0.526|0.486	1.484	0.495	3	.|.|.	0.018	0.043	0.018	0.043	0.018	-5.498	1.675	0.292
MDM2_bait	Q16891	IMMT	.|0.199|.	0.79	0.263	3	0.080|0.459|0.256	0.016	0.049	0.016	0.049	0.016	-2.959	1.251	0.296
MDM2_bait	P62249	RPS16	3.572|3.574|3.244	10.389	3.463	3	2.272|2.391|1.665	0.014	0.019	0.014	0.019	0.014	-6.095	1.662	0.3
MDM2_bait	P51991	HNRNPA3	2.114|2.351|2.061	6.526	2.175	3	1.365|1.165|1.518	0.012	0.031	0.012	0.031	0.012	-6.386	1.622	0.304
MDM2_bait	Q9BZF9	UACA	0.936|0.886|0.869	2.691	0.897	3	0.503|0.611|0.514	0.012	0.024	0.012	0.024	0.012	-5.394	1.658	0.309
MDM2_bait	Q15233	NONO	7.074|6.376|7.424	20.873	6.958	3	4.720|3.313|7.431	0.01	0.018	0.01	0.018	0.01	-5.904	1.426	0.313
MDM2_bait	P23246	SFPQ	9.289|8.016|9.596	26.902	8.967	3	6.213|4.206|9.225	0.01	0.018	0.01	0.018	0.01	-6.435	1.441	0.317
MDM2_bait	Q00839	HNRNPU	3.289|3.056|3.349	9.694	3.231	3	1.383|2.395|2.345	0.01	0.016	0.01	0.016	0.01	-6.071	1.632	0.321
MDM2_bait	P61978	HNRNPK	2.656|2.798|2.538	7.992	2.664	3	1.504|1.849|1.546	0.01	0.021	0.01	0.021	0.01	-6.043	1.638	0.325
MDM2_bait	Q13283	G3BP1	2.247|2.090|2.316	6.653	2.218	3	1.121|1.264|1.797	0.008	0.015	0.008	0.015	0.008	-6.471	1.624	0.329
MDM2_bait	P35637	FUS	4.405|4.250|4.067	12.722	4.241	3	3.220|1.998|2.729	0.008	0.015	0.008	0.015	0.008	-5.984	1.632	0.333
MDM2_bait	P84103	SRSF3	1.306|1.528|1.402	4.236	1.412	3	0.889|0.918|0.897	0.006	0.015	0.006	0.015	0.006	-7.7	1.566	0.336
MDM2_bait	O14647	CHD2	0.439|0.503|0.292	1.234	0.411	3	.|.|.	0.006	0.016	0.006	0.016	0.006	-13.004	1.393	0.34
MDM2_bait	P60660	MYL6	8.317|7.157|8.319	23.793	7.931	3	5.018|4.748|5.365	0.006	0.008	0.006	0.008	0.006	-8.136	1.575	0.344
MDM2_bait	Q9Y6M1	IGF2BP2	1.314|1.579|1.483	4.376	1.459	3	1.015|0.670|1.215	0.005	0.013	0.005	0.013	0.005	-8.471	1.554	0.348
MDM2_bait	Q9Y383	LUC7L2	1.452|1.592|1.467	4.511	1.504	3	2.014|2.136|0.805	0.005	0.007	0.005	0.007	0.005	-5.607	0.994	0.351
MDM2_bait	P07305	H1F0	0.315|0.309|0.320	0.945	0.315	3	0.470|2.268|0.498	0.004	0.004	0.004	0.004	0.004	-5.694	0.389	0.355
MDM2_bait	Q92841	DDX17	4.398|4.248|4.433	13.079	4.36	3	3.009|2.269|3.065	0.003	0.005	0.003	0.005	0.003	-6.313	1.582	0.359
MDM2_bait	Q8IY81	FTSJ3	.|0.487|0.442	1.225	0.408	3	.|.|.	0.003	0.008	0.003	0.008	0.003	-13.004	1.383	0.362
MDM2_bait	P62750	RPL23A	3.916|4.115|3.893	11.924	3.975	3	3.010|2.630|2.083	0.003	0.005	0.003	0.005	0.003	-6.493	1.561	0.366
MDM2_bait	Q9P2E9	RRBP1	0.488|0.373|0.381	1.241	0.414	3	.|.|.	0.003	0.008	0.003	0.008	0.003	-10.749	1.401	0.369
MDM2_bait	Q9BVP2	GNL3	0.814|0.848|0.568	2.231	0.744	3	0.476|0.569|0.553	0.002	0.004	0.002	0.004	0.002	-12.967	1.401	0.373
MDM2_bait	P40939	HADHA	0.811|0.879|0.902	2.592	0.864	3	0.457|0.778|0.517	0.002	0.003	0.002	0.003	0.002	-8.057	1.519	0.376
MDM2_bait	Q9NP64	ZCCHC17	2.392|2.575|2.418	7.385	2.462	3	1.724|1.827|1.353	0.002	0.004	0.002	0.004	0.002	-7.296	1.518	0.38
MDM2_bait	P11171	EPB41	0.330|0.420|0.245	0.995	0.332	3	0.237|0.696|0.514	0.002	0.004	0.002	0.004	0.002	-9.952	0.755	0.383
MDM2_bait	P27348	YWHAQ	0.299|0.466|0.453	1.218	0.406	3	.|.|.	0.002	0.003	0.002	0.003	0.002	-13.003	1.375	0.386
MDM2_bait	Q16352	INA	1.879|1.891|1.863	5.633	1.878	3	1.108|1.460|1.153	0.001	0.002	0.001	0.002	0.001	-6.728	1.525	0.39
MDM2_bait	P09493	TPM1	4.175|3.517|3.977	11.669	3.89	3	2.243|2.557|3.211	0.001	0.003	0.001	0.003	0.001	-9.581	1.473	0.393
MDM2_bait	Q00987	MDM2	0.470|0.358|0.392	1.22	0.407	3	.|.|.	0.001	0.004	0.001	0.004	0.001	-11.662	1.377	0.396
MDM2_bait	P07197	NEFM	1.598|1.770|1.745	5.113	1.704	3	8.843|2.120|10.887	0.001	0.001	0.001	0.001	0.001	-7.346	0.289	0.399
MDM2_bait	Q92614	MYO18A	3.080|2.877|2.918	8.875	2.958	3	2.055|1.629|2.480	0.001	0.001	0.001	0.001	0.001	-8.134	1.461	0.402
MDM2_bait	Q8N3E9	PLCD3	0.819|0.676|0.499	1.994	0.665	3	0.584|0.457|0.572	0.001	0.002	0.001	0.002	0.001	-13.004	1.243	0.406
MDM2_bait	Q13045	FLII	1.308|1.079|1.343	3.731	1.244	3	0.986|0.742|0.984	0.001	0.001	0.001	0.001	0.001	-11.833	1.387	0.409
MDM2_bait	P55209	NAP1L1	0.996|1.009|0.973	2.978	0.993	3	0.535|0.959|0.647	0	0.001	0	0.001	0	-8.377	1.434	0.412
MDM2_bait	P17677	GAP43	0.298|0.367|0.159	0.825	0.275	3	0.219|0.443|0.539	0	0.001	0	0.001	0	-13.004	0.735	0.415
MDM2_bait	P14618	PKM	1.022|1.238|1.028	3.288	1.096	3	0.906|2.644|2.041	0	0.001	0	0.001	0	-9.107	0.646	0.418
MDM2_bait	P46777	RPL5	1.435|1.496|1.057	3.988	1.329	3	0.838|0.944|1.346	0	0.001	0	0.001	0	-12.995	1.301	0.421
MDM2_bait	P31943	HNRNPH1	2.295|2.594|2.340	7.229	2.41	3	1.847|1.913|1.535	0	0.001	0	0.001	0	-10.016	1.372	0.424
MDM2_bait	P62263	RPS14	4.482|4.699|4.330	13.51	4.503	3	3.775|3.345|2.721	0	0	0	0	0	-9.581	1.385	0.427
MDM2_bait	Q16555	DPYSL2	0.155|0.184|0.164	0.503	0.168	3	0.154|0.468|0.412	0	0	0	0	0	-9.277	0.542	0.429
MDM2_bait	Q92804	TAF15	1.534|1.980|1.607	5.121	1.707	3	1.897|1.066|2.165	0	0	0	0	0	-11.628	1.043	0.432
MDM2_bait	P23528	CFL1	0.672|0.917|0.627	2.217	0.739	3	0.604|1.434|0.853	0	0	0	0	0	-12.68	0.817	0.435
MDM2_bait	P62847	RPS24	3.231|3.098|2.958	9.288	3.096	3	2.206|2.703|2.038	0	0	0	0	0	-10.352	1.347	0.438
MDM2_bait	P12277	CKB	0.320|0.449|0.317	1.087	0.362	3	0.330|0.906|0.635	0	0	0	0	0	-11.673	0.63	0.441
MDM2_bait	Q96JE9	MAP6	0.197|.|0.416	0.909	0.303	3	.|.|.	0	0	0	0	0	-13.004	1.026	0.443
MDM2_bait	P84243	H3F3A	0.798|1.072|0.797	2.668	0.889	3	0.722|0.818|0.760	0	0	0	0	0	-12.991	1.161	0.446
MDM2_bait	P36578	RPL4	3.134|3.278|3.034	9.446	3.149	3	2.375|1.880|3.078	0	0	0	0	0	-10.701	1.314	0.449
MDM2_bait	P02511	CRYAB	0.989|1.433|0.983	3.405	1.135	3	0.921|2.109|1.461	0	0	0	0	0	-13.004	0.802	0.452
MDM2_bait	P62906	RPL10A	1.817|1.925|1.681	5.423	1.808	3	1.449|1.452|1.406	0	0	0	0	0	-12.458	1.259	0.454
MDM2_bait	P62244	RPS15A	1.207|1.282|1.031	3.52	1.173	3	1.043|0.889|0.944	0	0	0	0	0	-12.959	1.227	0.457
MDM2_bait	P06576	ATP5F1B	0.773|1.074|0.911	2.757	0.919	3	0.825|2.080|1.396	0	0	0	0	0	-13.004	0.687	0.459
MDM2_bait	O00488	ZNF593	1.554|1.747|1.455	4.756	1.585	3	1.638|1.372|0.998	0	0	0	0	0	-12.913	1.211	0.462
MDM2_bait	P62269	RPS18	10.466|9.551|9.343	29.36	9.787	3	12.247|14.149|6.724	0	0	0	0	0	-11.421	0.93	0.464
MDM2_bait	P60842	EIF4A1	0.639|0.721|0.566	1.925	0.642	3	0.599|1.591|1.083	0	0	0	0	0	-12.498	0.635	0.467
MDM2_bait	P41219	PRPH	1.237|1.259|1.057	3.554	1.185	3	0.745|0.965|1.254	0	0	0	0	0	-12.938	1.226	0.469
MDM2_bait	P48634	PRRC2A	0.391|0.321|0.348	1.059	0.353	3	.|.|.	0	0	0	0	0	-12.95	1.196	0.472
MDM2_bait	P62241	RPS8	2.228|2.213|1.990	6.431	2.144	3	1.748|1.645|1.810	0	0	0	0	0	-12.85	1.237	0.474
MDM2_bait	Q02878	RPL6	2.510|2.495|2.398	7.402	2.467	3	1.945|1.638|3.109	0	0	0	0	0	-11.518	1.149	0.477
MDM2_bait	P38646	HSPA9	2.139|2.300|2.155	6.595	2.198	3	1.676|2.115|1.596	0	0	0	0	0	-11.897	1.234	0.479
MDM2_bait	P30050	RPL12	1.482|1.413|1.521	4.416	1.472	3	1.124|1.068|1.400	0	0	0	0	0	-12.126	1.238	0.482
MDM2_bait	P62753	RPS6	4.320|4.240|4.071	12.631	4.21	3	3.425|3.590|3.173	0	0	0	0	0	-11.9	1.242	0.484
MDM2_bait	P42766	RPL35	3.066|2.949|2.949	8.964	2.988	3	2.894|2.623|1.848	0	0	0	0	0	-11.488	1.239	0.486
MDM2_bait	P62266	RPS23	3.505|3.222|2.868	9.595	3.198	3	3.178|2.871|2.218	0	0	0	0	0	-12.983	1.174	0.489
MDM2_bait	P23396	RPS3	7.411|7.486|6.633	21.53	7.177	3	6.159|6.799|5.116	0	0	0	0	0	-12.919	1.199	0.491
MDM2_bait	P61353	RPL27	1.311|1.397|0.976	3.684	1.228	3	0.989|1.065|1.311	0	0	0	0	0	-13.004	1.103	0.493
MDM2_bait	Q9NY93	DDX56	0.376|.|.	0.966	0.322	3	.|.|.	0	0	0	0	0	-13.004	1.091	0.495
MDM2_bait	Q8IWS0	PHF6	0.779|0.770|0.714	2.263	0.754	3	0.726|0.763|0.459	0	0	0	0	0	-12.889	1.191	0.498
MDM2_bait	P46776	RPL27A	1.893|1.863|1.844	5.6	1.867	3	1.545|1.682|1.439	0	0	0	0	0	-12.138	1.202	0.5
MDM2_bait	P60866	RPS20	2.816|2.918|2.204	7.939	2.646	3	2.693|2.660|1.889	0	0	0	0	0	-13.004	1.11	0.502
MDM2_bait	P16401	HIST1H1B	2.278|2.460|2.297	7.035	2.345	3	2.095|2.115|1.800	0	0	0	0	0	-12.865	1.174	0.504
MDM2_bait	P08238	HSP90AB1	1.776|2.146|1.671	5.593	1.864	3	1.607|3.510|2.461	0	0	0	0	0	-13.004	0.776	0.506
MDM2_bait	P06748	NPM1	6.122|5.297|5.626	17.046	5.682	3	5.127|4.526|5.503	0	0	0	0	0	-12.983	1.128	0.509
MDM2_bait	O43602	DCX	0.349|0.284|0.345	0.978	0.326	3	.|.|.	0	0	0	0	0	-13.004	1.104	0.511
MDM2_bait	P09211	GSTP1	0.845|0.995|0.894	2.733	0.911	3	0.630|1.027|0.894	0	0	0	0	0	-13.003	1.093	0.513
MDM2_bait	Q6UVK1	CSPG4	.|0.356|0.245	0.896	0.299	3	.|.|.	0	0	0	0	0	-13.004	1.011	0.515
MDM2_bait	O95232	LUC7L3	0.275|0.342|0.270	0.887	0.296	3	.|.|.	0	0	0	0	0	-13.004	1.001	0.517
MDM2_bait	P05388	RPLP0	2.185|2.223|2.526	6.933	2.311	3	2.109|2.068|2.389	0	0	0	0	0	-13.004	1.058	0.519
MDM2_bait	P46783	RPS10	1.923|1.951|1.934	5.808	1.936	3	1.307|1.982|2.036	0	0	0	0	0	-12.924	1.112	0.521
MDM2_bait	P04406	GAPDH	1.791|2.175|1.767	5.733	1.911	3	1.643|3.414|2.723	0	0	0	0	0	-13.004	0.77	0.523
MDM2_bait	P35268	RPL22	1.226|1.247|1.271	3.744	1.248	3	1.331|1.281|0.893	0	0	0	0	0	-12.971	1.085	0.525
MDM2_bait	Q9UQ35	SRRM2	3.801|4.111|3.630	11.542	3.847	3	4.006|4.149|2.919	0	0	0	0	0	-13.004	1.055	0.527
MDM2_bait	Q8N9E0	FAM133A	0.244|0.331|0.309	0.884	0.295	3	.|.|.	0	0	0	0	0	-13.004	0.998	0.529
MDM2_bait	Q8TA86	RP9	0.976|1.177|1.099	3.251	1.084	3	1.079|1.335|0.807	0	0	0	0	0	-13.004	1.031	0.531
MDM2_bait	Q9Y2J2	EPB41L3	0.715|0.610|0.592	1.917	0.639	3	0.581|0.866|0.557	0	0	0	0	0	-13.004	0.976	0.533
MDM2_bait	P00558	PGK1	0.149|0.322|0.260	0.731	0.244	3	.|.|.	0	0	0	0	0	-13.004	0.825	0.535
MDM2_bait	P62424	RPL7A	2.467|2.333|2.365	7.165	2.388	3	2.361|2.110|2.393	0	0	0	0	0	-13	1.045	0.537
MDM2_bait	P62854	RPS26	0.949|1.064|1.204	3.218	1.073	3	1.335|0.882|1.191	0	0	0	0	0	-13.004	0.958	0.538
MDM2_bait	P62857	RPS28	1.656|1.704|1.623	4.983	1.661	3	1.691|1.926|1.272	0	0	0	0	0	-13.003	1.034	0.54
MDM2_bait	P16402	HIST1H1D	3.636|3.907|3.709	11.252	3.751	3	3.746|3.758|3.481	0	0	0	0	0	-13.004	1.025	0.542
MDM2_bait	P46782	RPS5	3.733|3.486|3.532	10.75	3.583	3	4.206|3.625|2.878	0	0	0	0	0	-13.004	1.016	0.544
MDM2_bait	P63173	RPL38	2.458|2.365|1.772	6.595	2.198	3	2.634|2.850|1.883	0	0	0	0	0	-13.004	0.909	0.546
MDM2_bait	Q9NWB6	ARGLU1	1.815|1.893|1.599	5.307	1.769	3	2.601|1.499|1.672	0	0	0	0	0	-13.004	0.947	0.548
MDM2_bait	P11137	MAP2	0.650|0.484|0.967	2.1	0.7	3	1.102|0.939|0.871	0	0	0	0	0	-13.004	0.725	0.549
MDM2_bait	P62280	RPS11	3.806|3.695|3.591	11.092	3.697	3	7.526|7.836|5.293	0	0	0	0	0	-13.004	0.545	0.551
MDM2_bait	P62081	RPS7	1.739|1.905|1.668	5.312	1.771	3	6.059|7.833|5.374	0	0	0	0	0	-13.004	0.279	0.551
MDM2_bait	P68104	EEF1A1	1.874|2.374|1.802	6.05	2.017	3	2.652|5.627|3.415	0	0	0	0	0	-13.004	0.544	0.555
MDM2_bait	P67936	TPM4	1.223|1.200|1.212	3.635	1.212	3	1.012|1.493|1.430	0	0	0	0	0	-13.004	0.937	0.557
MDM2_bait	P10809	HSPD1	1.067|1.432|0.922	3.421	1.14	3	1.837|3.932|2.476	0	0	0	0	0	-13.004	0.436	0.558
MDM2_bait	P19338	NCL	2.354|2.168|2.333	6.856	2.285	3	2.386|2.807|2.753	0	0	0	0	0	-13.004	0.865	0.56
MDM2_bait	P11142	HSPA8	3.245|3.702|3.089	10.037	3.346	3	3.241|5.053|3.903	0	0	0	0	0	-13.004	0.837	0.56
MDM2_bait	P26373	RPL13	2.015|2.009|2.055	6.079	2.026	3	2.182|2.196|3.010	0	0	0	0	0	-13.004	0.832	0.56
MDM2_bait	Q9NYF8	BCLAF1	0.812|0.600|0.760	2.172	0.724	3	0.875|0.798|0.948	0	0	0	0	0	-13.004	0.83	0.56
MDM2_bait	P67809	YBX1	2.295|2.048|2.092	6.435	2.145	3	2.584|2.735|2.621	0	0	0	0	0	-13.004	0.811	0.56
MDM2_bait	P09651	HNRNPA1	3.061|2.859|2.947	8.867	2.956	3	3.282|3.346|4.484	0	0	0	0	0	-13.004	0.806	0.56
MDM2_bait	P07737	PFN1	0.444|0.520|0.454	1.419	0.473	3	0.625|0.781|0.427	0	0	0	0	0	-13.004	0.798	0.56
MDM2_bait	P62701	RPS4X	2.566|2.471|2.312	7.349	2.45	3	3.242|3.547|2.606	0	0	0	0	0	-13.004	0.789	0.56
MDM2_bait	Q16698	DECR1	0.701|0.543|0.760	2.004	0.668	3	0.803|0.979|0.787	0	0	0	0	0	-13.004	0.784	0.56
MDM2_bait	Q13263	TRIM28	0.532|0.613|0.489	1.634	0.545	3	.|0.545|0.896	0	0	0	0	0	-13.004	0.779	0.56
MDM2_bait	Q92522	H1FX	0.565|0.721|0.694	1.98	0.66	3	0.843|0.801|0.901	0	0	0	0	0	-13.004	0.779	0.56
MDM2_bait	P62277	RPS13	2.170|1.833|1.763	5.766	1.922	3	2.709|2.693|2.115	0	0	0	0	0	-13.004	0.772	0.56
MDM2_bait	P62917	RPL8	2.013|1.823|1.858	5.695	1.898	3	2.397|2.697|2.536	0	0	0	0	0	-13.004	0.747	0.56
MDM2_bait	P62841	RPS15	2.653|2.497|2.321	7.471	2.49	3	3.809|3.932|2.485	0	0	0	0	0	-13.004	0.746	0.56
MDM2_bait	Q9UN86	G3BP2	1.013|0.678|1.002	2.693	0.898	3	0.905|.|1.906	0	0	0	0	0	-13.004	0.684	0.56
MDM2_bait	P08708	RPS17	3.104|3.467|2.561	9.131	3.044	3	5.253|5.728|4.594	0	0	0	0	0	-13.004	0.589	0.56
MDM2_bait	P50914	RPL14	0.732|0.695|0.643	2.07	0.69	3	1.213|1.269|1.203	0	0	0	0	0	-13.004	0.562	0.56
MDM2_bait	P61247	RPS3A	1.607|1.710|1.672	4.989	1.663	3	3.328|3.166|2.928	0	0	0	0	0	-13.004	0.53	0.56
MDM2_bait	Q14157	UBAP2L	0.666|0.662|0.642	1.97	0.657	3	1.416|1.270|1.189	0	0	0	0	0	-13.004	0.51	0.56
MDM2_bait	P61313	RPL15	1.675|1.477|1.409	4.561	1.52	3	3.129|3.124|2.870	0	0	0	0	0	-13.004	0.5	0.56
MDM2_bait	P32969	RPL9	0.799|0.825|0.829	2.452	0.817	3	1.701|1.725|1.616	0	0	0	0	0	-13.004	0.486	0.56
MDM2_bait	P48047	ATP5PO	0.667|0.481|0.389	1.538	0.513	3	0.976|1.381|0.877	0	0	0	0	0	-13.004	0.485	0.56
MDM2_bait	P39023	RPL3	0.477|0.950|0.639	2.066	0.689	3	1.311|1.273|1.798	0	0	0	0	0	-13.004	0.478	0.56
MDM2_bait	P62937	PPIA	0.413|0.531|0.464	1.408	0.469	3	0.728|1.204|1.096	0	0	0	0	0	-13.004	0.476	0.56
MDM2_bait	Q06830	PRDX1	0.302|0.377|0.333	1.012	0.337	3	0.586|1.069|0.614	0	0	0	0	0	-13.004	0.464	0.56
MDM2_bait	Q92945	KHSRP	0.440|0.658|0.366	1.463	0.488	3	0.967|1.565|0.991	0	0	0	0	0	-13.004	0.426	0.56
MDM2_bait	P49411	TUFM	0.281|0.547|0.288	1.115	0.372	3	1.399|0.846|0.912	0	0	0	0	0	-13.004	0.363	0.56
MDM2_bait	P61254	RPL26	0.513|0.367|0.416	1.296	0.432	3	1.639|1.316|1.649	0	0	0	0	0	-13.004	0.283	0.56
MDM2_bait	P18124	RPL7	2.281|2.156|2.312	6.749	2.25	3	2.802|1.697|3.271	0	0	0	0	0	-13.004	0.901	0.603
MDM2_bait	Q07065	CKAP4	0.584|0.635|0.643	1.861	0.62	3	0.596|1.100|0.674	0	0	0	0	0	-13.004	0.815	0.603
MDM2_bait	P25705	ATP5F1A	0.608|0.729|0.428	1.765	0.588	3	0.822|1.522|1.108	0	0	0	0	0	-13.004	0.528	0.603
MDM2_bait	P07237	P4HB	0.298|0.303|0.209	0.81	0.27	3	0.554|0.898|0.508	0	0	0	0	0	-13.004	0.427	0.607
MDM2_bait	P50454	SERPINH1	0.549|0.703|0.626	1.878	0.626	3	1.250|2.494|1.590	0	0	0	0	0	-13.004	0.367	0.607
MDM2_bait	P0DMV9	HSPA1B	0.324|0.327|0.283	0.933	0.311	3	0.345|0.794|0.513	0	0	0	0	0	-13.004	0.599	0.61
MDM2_bait	P08865	RPSA	0.453|0.742|0.501	1.696	0.565	3	0.845|1.783|1.163	0	0	0	0	0	-13.004	0.469	0.61
MDM2_bait	P63104	YWHAZ	0.933|1.027|0.892	2.852	0.951	3	1.443|2.710|1.472	0	0	0	0	0	-13.004	0.53	0.613
MDM2_bait	P11021	HSPA5	1.339|1.558|1.319	4.217	1.406	3	3.602|3.278|2.029	0	0	0	0	0	-13.004	0.488	0.614
MDM2_bait	P04792	HSPB1	0.751|0.870|0.717	2.338	0.779	3	0.837|1.852|1.272	0	0	0	0	0	-13.004	0.622	0.615
MDM2_bait	P07437	TUBB	1.623|1.906|1.611	5.14	1.713	3	2.209|4.444|3.043	0	0	0	0	0	-13.004	0.552	0.616
MDM2_bait	Q8IYB3	SRRM1	4.007|3.270|3.334	10.612	3.537	3	5.674|5.683|4.628	0	0	0	0	0	-13.004	0.667	0.618
MDM2_bait	O15061	SYNM	.|0.354|.	0.944	0.315	3	.|.|.	0	0	0	0	0	-13.004	1.066	0.619
MDM2_bait	Q96AG4	LRRC59	0.268|0.242|.	0.805	0.268	3	.|.|.	0	0	0	0	0	-13.004	0.908	0.62
MDM2_bait	Q9Y2W2	WBP11	0.203|0.205|.	0.702	0.234	3	.|.|.	0	0	0	0	0	-13.004	0.793	0.62
MDM2_bait	P14625	HSP90B1	0.311|0.485|.	1.091	0.364	3	0.512|1.268|0.778	0	0	0	0	0	-13.004	0.457	0.62
MDM2_bait	P08493	MGP	.|0.293|0.293	0.882	0.294	3	.|0.580|0.381	0	0	0	0	0	-13.004	0.625	0.624
MDM2_bait	P09936	UCHL1	0.335|0.400|.	1.031	0.344	3	0.318|0.657|0.511	0	0	0	0	0	-13.004	0.724	0.625
MDM2_bait	P24593	IGFBP5	.|0.350|.	0.941	0.314	3	.|0.375|.	0	0	0	0	0	-13.004	0.837	0.627
MDM2_bait	P12236	SLC25A6	.|.|0.309	0.9	0.3	3	.|.|.	0	0	0	0	0	-13.004	1.016	0.628
MDM2_bait	Q14194	CRMP1	.|.|0.239	0.83	0.277	3	.|.|.	0	0	0	0	0	-13.004	0.937	0.629
MDM2_bait	Q9BUP0	EFHD1	0.233|.|.	0.824	0.275	3	.|.|.	0	0	0	0	0	-13.004	0.93	0.629

## Sheet: MDM2vsIgG.GPiN
Bait	Prey	PreyGene	Intensity	IntensitySum	AvgIntensity	NumReplicates	ctrlIntensity	AvgP	MaxP	TopoAvgP	TopoMaxP	SaintScore	OddsScore	FoldChange	BFDR	boosted_by
MDM2_bait	Q9BQE3	TUBA1C	17.109|16.035|16.766	49.909	16.636	3	.|.|.	1	1	1	1	1	11.425	45.252	0
MDM2_bait	Q6P1X5	TAF2	2.684|2.438|2.596	7.718	2.573	3	.|0.131|0.142	1	1	1	1	1	12.154	18.923	0
MDM2_bait	O14950	MYL12B	3.775|3.756|3.633	11.164	3.721	3	0.170|0.232|0.229	1	1	1	1	1	11.436	17.861	0
MDM2_bait	P07477	PRSS1	5.828|5.671|5.450	16.949	5.65	3	.|.|.	1	1	1	1	1	11.425	15.368	0
MDM2_bait	O94832	MYO1D	2.837|2.712|2.610	8.159	2.72	3	.|.|.	1	1	1	1	1	11.42	7.397	0
MDM2_bait	Q92734	TFG	2.932|2.361|2.180	7.472	2.491	3	.|.|.	1	1	1	1	1	11.209	6.775	0
MDM2_bait	Q15233	NONO	1.993|3.919|3.642	9.554	3.185	3	0.511|0.699|0.612	1	1	1	1	1	8.731	5.288	0
MDM2_bait	P62899	RPL31	3.264|3.574|3.472	10.311	3.437	3	1.231|0.524|0.438	0.999	0.999	0.999	0.999	0.999	6.139	5.238	0
MDM2_bait	Q9HCM4	EPB41L5	2.131|1.708|1.667	5.505	1.835	3	.|.|.	1	1	1	1	1	11.324	4.992	0
MDM2_bait	P04350	TUBB4A	1.896|1.467|1.583	4.946	1.649	3	.|.|.	1	1	1	1	1	11.261	4.484	0
MDM2_bait	Q15717	ELAVL1	1.324|1.613|1.622	4.559	1.52	3	.|.|.	1	1	1	1	1	11.179	4.133	0
MDM2_bait	Q9UHF7	TRPS1	1.531|1.200|1.165	3.896	1.299	3	.|.|.	1	1	1	1	1	10.636	3.532	0
MDM2_bait	Q7Z417	NUFIP2	1.155|1.391|1.340	3.886	1.295	3	0.293|0.533|0.316	1	1	1	1	1	7.781	3.531	0
MDM2_bait	Q00722	PLCB2	1.483|1.135|1.272	3.89	1.297	3	.|.|.	1	1	1	1	1	10.444	3.527	0
MDM2_bait	Q96JE9	MAP6	1.346|1.336|1.197	3.879	1.293	3	.|.|.	1	1	1	1	1	10.813	3.517	0
MDM2_bait	P27635	RPL10	1.395|1.617|1.544	4.556	1.519	3	0.476|0.397|0.429	1	1	1	1	1	10.75	3.509	0
MDM2_bait	Q14194	CRMP1	3.030|2.268|2.670	7.969	2.656	3	0.589|0.727|1.016	1	1	1	1	1	10.07	3.506	0
MDM2_bait	O43602	DCX	1.294|1.279|1.226	3.8	1.267	3	.|.|.	1	1	1	1	1	10.952	3.445	0
MDM2_bait	P11387	TOP1	1.538|1.491|1.449	4.479	1.493	3	0.485|0.482|0.384	1	1	1	1	1	10.774	3.334	0
MDM2_bait	P48681	NES	3.714|3.367|2.967	10.049	3.35	3	1.214|1.186|0.707	1	1	1	1	1	7.625	3.33	0
MDM2_bait	Q8WYL5	SSH1	1.312|1.151|1.191	3.654	1.218	3	.|.|.	1	1	1	1	1	10.546	3.313	0
MDM2_bait	Q8WWM7	ATXN2L	4.537|4.886|3.647	13.07	4.357	3	1.180|1.218|1.630	1	1	1	1	1	9.331	3.281	0
MDM2_bait	Q8N5F7	NKAP	1.004|1.207|1.170	3.381	1.127	3	.|.|.	1	1	1	1	1	9.264	3.066	0
MDM2_bait	Q0VF96	CGNL1	1.110|1.093|1.106	3.309	1.103	3	.|.|.	1	1	1	1	1	10.131	3	0
MDM2_bait	Q71UI9	H2AFV	1.961|2.009|1.797	5.767	1.922	3	0.648|.|.	1	1	1	1	1	9.051	2.965	0
MDM2_bait	P18583	SON	1.417|1.234|1.243	3.894	1.298	3	0.455|.|.	0.999	1	0.999	1	0.999	6.122	2.854	0
MDM2_bait	P62861	FAU	2.255|2.120|2.180	6.555	2.185	3	1.080|0.756|0.580	0.998	0.999	0.998	0.999	0.998	5.513	2.803	0
MDM2_bait	Q02878	RPL6	3.253|4.187|3.873	11.314	3.771	3	1.338|1.292|1.423	1	1	1	1	1	6.669	2.794	0
MDM2_bait	Q9NSI2	FAM207A	0.725|0.622|0.584	1.931	0.644	3	0.173|0.293|0.259	0.997	1	0.997	1	0.997	4.85	2.731	0
MDM2_bait	O00425	IGF2BP3	1.472|1.020|1.131	3.623	1.208	3	0.353|0.475|0.534	0.996	1	0.996	1	0.996	4.373	2.7	0
MDM2_bait	Q9Y2W2	WBP11	1.035|0.943|0.949	2.927	0.976	3	.|.|.	1	1	1	1	1	8.491	2.654	0
MDM2_bait	A6NMY6	ANXA2P2	0.829|0.988|1.068	2.885	0.962	3	.|.|.	0.993	1	0.993	1	0.993	3.92	2.616	0
MDM2_bait	Q13523	PRPF4B	1.366|1.580|1.482	4.428	1.476	3	0.612|0.553|0.558	0.999	1	0.999	1	0.999	6.195	2.575	0
MDM2_bait	Q07020	RPL18	0.645|0.430|0.573	1.648	0.549	3	0.118|.|.	0.992	0.999	0.992	0.999	0.992	3.745	4.645	0.001
MDM2_bait	P38159	RBMX	0.360|0.527|0.463	1.35	0.45	3	.|0.109|.	0.977	0.997	0.977	0.997	0.977	2.811	4.133	0.001
MDM2_bait	P06733	ENO1	4.546|3.447|3.559	11.552	3.851	3	1.739|1.220|1.754	0.986	1	0.986	1	0.986	3.342	2.485	0.001
MDM2_bait	Q2NL82	TSR1	2.917|2.762|2.672	8.35	2.783	3	1.035|0.622|0.194	0.964	0.969	0.964	0.969	0.964	3.126	5.565	0.002
MDM2_bait	P15880	RPS2	2.412|2.294|2.175	6.882	2.294	3	1.105|1.041|0.902	0.951	0.998	0.951	0.998	0.951	1.902	2.265	0.003
MDM2_bait	Q02880	TOP2B	0.785|0.867|1.054	2.707	0.902	3	.|.|.	0.946	1	0.946	1	0.946	1.676	2.454	0.004
MDM2_bait	P52272	HNRNPM	0.732|1.010|0.959	2.701	0.9	3	0.162|0.246|0.440	0.942	0.988	0.942	0.988	0.942	1.775	3.466	0.005
MDM2_bait	P06748	NPM1	2.788|2.833|2.576	8.197	2.732	3	1.333|1.333|1.002	0.933	0.996	0.933	0.996	0.933	1.473	2.255	0.007
MDM2_bait	Q9BVP2	GNL3	0.950|0.998|0.818	2.766	0.922	3	0.225|0.197|0.509	0.929	0.968	0.929	0.968	0.929	1.857	3.268	0.008
MDM2_bait	P62857	RPS28	1.172|1.082|1.099	3.353	1.118	3	0.615|0.307|0.482	0.918	0.966	0.918	0.966	0.918	2.014	2.484	0.01
MDM2_bait	P38646	HSPA9	3.238|2.750|2.624	8.611	2.87	3	1.543|1.146|1.089	0.905	1	0.905	1	0.905	1.144	2.307	0.011
MDM2_bait	P35580	MYH10	3.817|3.222|2.949	9.988	3.329	3	1.915|0.732|0.925	0.893	0.973	0.893	0.973	0.893	1.439	3.053	0.013
MDM2_bait	Q9P0L2	MARK1	0.757|0.953|0.818	2.529	0.843	3	.|.|.	0.836	1	0.836	1	0.836	0.166	2.293	0.015
MDM2_bait	P62244	RPS15A	2.646|2.622|2.813	8.08	2.693	3	1.486|1.371|0.876	0.807	0.939	0.807	0.939	0.807	0.938	2.221	0.018
MDM2_bait	P62249	RPS16	5.462|5.363|4.719	15.544	5.181	3	2.545|2.480|2.083	0.745	0.993	0.745	0.993	0.745	-1.068	2.195	0.022
MDM2_bait	P62913	RPL11	4.604|4.503|4.079	13.186	4.395	3	2.205|2.198|1.786	0.708	0.975	0.708	0.975	0.708	-1.331	2.141	0.027
MDM2_bait	Q07065	CKAP4	1.204|1.134|1.061	3.4	1.133	3	0.256|0.395|0.774	0.689	0.774	0.689	0.774	0.689	0.39	2.652	0.032
MDM2_bait	Q13428	TCOF1	3.828|5.234|5.079	14.141	4.714	3	2.087|2.052|1.917	0.679	1	0.679	1	0.679	-3.224	2.337	0.038
MDM2_bait	Q86V48	LUZP1	.|1.757|1.722	3.846	1.282	3	.|.|.	0.667	1	0.667	1	0.667	-13.556	3.487	0.044
MDM2_bait	O14647	CHD2	0.437|1.016|1.090	2.543	0.848	3	.|.|.	0.667	1	0.667	1	0.667	-13.109	2.305	0.049
MDM2_bait	Q562R1	ACTBL2	3.588|3.180|3.391	10.158	3.386	3	1.033|1.340|2.283	0.665	0.818	0.665	0.818	0.665	-0.033	2.308	0.054
MDM2_bait	P11940	PABPC1	0.993|1.205|1.217	3.415	1.138	3	0.642|.|0.422	0.662	0.954	0.662	0.954	0.662	-2.293	2.187	0.06
MDM2_bait	P55209	NAP1L1	0.541|.|0.947	1.856	0.619	3	0.290|0.156|0.256	0.64	1	0.64	1	0.64	-5.123	2.733	0.065
MDM2_bait	P62241	RPS8	1.342|1.869|1.723	4.934	1.645	3	0.887|0.681|0.835	0.632	0.996	0.632	0.996	0.632	-8.143	2.066	0.07
MDM2_bait	Q9Y608	LRRFIP2	0.827|1.264|0.980	3.071	1.024	3	0.478|0.297|0.574	0.629	0.997	0.629	0.997	0.629	-1.901	2.362	0.075
MDM2_bait	Q9BY77	POLDIP3	0.257|0.766|0.849	1.873	0.624	3	.|.|.	0.55	0.993	0.55	0.993	0.55	-13.556	1.698	0.08
MDM2_bait	P62829	RPL23	1.595|2.032|1.930	5.557	1.852	3	1.202|0.895|0.565	0.549	0.827	0.549	0.827	0.549	-1.923	2.186	0.087
MDM2_bait	P18621	RPL17	3.253|3.494|3.464	10.211	3.404	3	2.293|1.655|0.826	0.524	0.574	0.524	0.574	0.524	-0.248	2.326	0.093
MDM2_bait	P39019	RPS19	6.574|6.784|4.774	18.132	6.044	3	3.254|2.793|3.429	0.522	0.886	0.522	0.886	0.522	-10.961	1.921	0.099
MDM2_bait	P42677	RPS27	1.017|0.755|0.673	2.445	0.815	3	.|.|.	0.506	1	0.506	1	0.506	-4.733	2.217	0.105
MDM2_bait	P43243	MATR3	0.727|0.763|0.765	2.256	0.752	3	.|.|.	0.481	0.645	0.481	0.645	0.481	-1.502	2.045	0.111
MDM2_bait	P62854	RPS26	1.529|1.870|1.841	5.24	1.747	3	0.957|0.888|0.826	0.448	0.74	0.448	0.74	0.448	-7.282	1.966	0.118
MDM2_bait	P18124	RPL7	0.671|0.429|0.492	1.592	0.531	3	.|0.131|0.461	0.426	0.97	0.426	0.97	0.426	-3.039	2.16	0.124
MDM2_bait	P24593	IGFBP5	1.886|2.100|1.783	5.769	1.923	3	0.874|1.621|0.252	0.412	0.463	0.412	0.463	0.412	-0.528	2.71	0.131
MDM2_bait	P47756	CAPZB	1.263|0.555|0.665	2.483	0.828	3	.|.|0.347	0.38	1	0.38	1	0.38	-5.319	2.386	0.138
MDM2_bait	P62158	P62158	2.803|2.175|2.351	7.329	2.443	3	1.028|1.052|1.675	0.357	0.941	0.357	0.941	0.357	-4.184	2.004	0.145
MDM2_bait	P00558	PGK1	0.904|.|0.705	1.977	0.659	3	.|.|.	0.353	0.999	0.353	0.999	0.353	-13.556	1.792	0.152
MDM2_bait	Q96PK6	RBM14	0.576|1.430|.	2.374	0.791	3	.|.|.	0.333	1	0.333	1	0.333	-13.556	2.152	0.159
MDM2_bait	Q00325	SLC25A3	1.360|0.411|0.525	2.296	0.765	3	.|.|.	0.333	1	0.333	1	0.333	-13.368	2.082	0.166
MDM2_bait	P22626	HNRNPA2B1	3.736|1.208|0.960	5.904	1.968	3	1.210|1.227|1.017	0.333	1	0.333	1	0.333	-13.556	1.716	0.173
MDM2_bait	Q96C19	EFHD2	1.136|.|.	1.871	0.624	3	.|.|.	0.333	1	0.333	1	0.333	-13.556	1.696	0.18
MDM2_bait	Q9NYL9	TMOD3	.|.|0.715	1.451	0.484	3	0.192|0.223|0.297	0.333	1	0.333	1	0.333	-10.465	2.073	0.187
MDM2_bait	P42166	TMPO	1.073|0.374|0.482	1.929	0.643	3	.|.|.	0.333	1	0.333	1	0.333	-13.551	1.749	0.193
MDM2_bait	P60842	EIF4A1	0.601|1.038|.	2.007	0.669	3	0.383|0.349|0.528	0.333	1	0.333	1	0.333	-13.556	1.619	0.199
MDM2_bait	P35637	FUS	0.797|.|.	1.532	0.511	3	.|.|0.187	0.333	1	0.333	1	0.333	-1.653	2.735	0.205
MDM2_bait	P27348	YWHAQ	0.852|0.530|0.614	1.995	0.665	3	.|.|.	0.331	0.994	0.331	0.994	0.331	-11.562	1.809	0.211
MDM2_bait	Q01082	SPTBN1	1.612|1.548|1.544	4.704	1.568	3	0.415|0.856|1.179	0.329	0.374	0.329	0.374	0.329	-0.824	2.096	0.217
MDM2_bait	P09936	UCHL1	1.604|1.368|1.566	4.538	1.513	3	0.565|0.659|1.140	0.319	0.485	0.319	0.485	0.319	-2.486	2.014	0.223
MDM2_bait	Q92900	UPF1	.|0.382|0.807	1.557	0.519	3	.|.|.	0.315	0.944	0.315	0.944	0.315	-13.556	1.412	0.228
MDM2_bait	Q69YQ0	SPECC1L	0.768|.|.	1.503	0.501	3	.|.|0.308	0.314	0.943	0.314	0.943	0.314	-9.991	1.629	0.234
MDM2_bait	P06576	ATP5F1B	2.407|1.495|2.028	5.929	1.976	3	0.494|0.964|1.951	0.285	0.467	0.285	0.467	0.285	-2.229	2.026	0.24
MDM2_bait	P20700	LMNB1	0.772|0.719|0.479	1.97	0.657	3	.|.|.	0.282	0.725	0.282	0.725	0.282	-12.515	1.786	0.245
MDM2_bait	Q6PKG0	LARP1	0.657|0.752|0.741	2.149	0.716	3	.|.|.	0.263	0.464	0.263	0.464	0.263	-5.719	1.949	0.251
MDM2_bait	P46781	RPS9	1.262|1.166|1.281	3.709	1.236	3	0.741|0.527|.	0.26	0.423	0.26	0.423	0.26	-3.146	1.978	0.256
MDM2_bait	Q13310	PABPC4	.|1.794|.	2.529	0.843	3	0.280|0.387|1.158	0.252	0.756	0.252	0.756	0.252	-4.942	1.685	0.262
MDM2_bait	P09874	PARP1	0.774|0.644|0.630	2.048	0.683	3	.|.|.	0.248	0.742	0.248	0.742	0.248	-7.445	1.857	0.267
MDM2_bait	P60660	MYL6	0.887|0.252|0.330	1.468	0.489	3	.|0.258|0.639	0.234	0.702	0.234	0.702	0.234	-13.556	1.207	0.273
MDM2_bait	P62805	HIST1H4A	1.968|1.894|1.541	5.403	1.801	3	1.512|0.596|0.934	0.217	0.341	0.217	0.341	0.217	-3.005	1.908	0.278
MDM2_bait	P42766	RPL35	2.303|2.370|2.348	7.021	2.34	3	0.866|1.493|1.332	0.164	0.208	0.164	0.208	0.164	-2.069	1.952	0.284
MDM2_bait	O75367	H2AFY	0.742|0.408|.	1.518	0.506	3	.|.|.	0.113	0.34	0.113	0.34	0.113	-13.556	1.376	0.29
MDM2_bait	P62937	PPIA	0.917|0.459|0.668	2.045	0.682	3	0.419|0.268|1.123	0.094	0.197	0.094	0.197	0.094	-4.095	1.359	0.296
MDM2_bait	Q96I24	FUBP3	0.376|.|0.735	1.479	0.493	3	.|.|.	0.086	0.257	0.086	0.257	0.086	-13.556	1.341	0.303
MDM2_bait	P51114	FXR1	1.381|1.430|1.301	4.112	1.371	3	0.456|1.170|0.996	0.084	0.112	0.084	0.112	0.084	-2.846	1.692	0.309
MDM2_bait	Q7L2E3	DHX30	0.732|.|.	1.468	0.489	3	.|.|.	0.076	0.229	0.076	0.229	0.076	-13.556	1.331	0.316
MDM2_bait	O00159	MYO1C	0.504|0.527|.	1.4	0.467	3	0.820|0.099|.	0.046	0.092	0.046	0.092	0.046	-8.189	1.64	0.322
MDM2_bait	Q14331	FRG1	0.632|0.720|0.618	1.97	0.657	3	.|.|.	0.042	0.125	0.042	0.125	0.042	-8.264	1.786	0.328
MDM2_bait	P46821	MAP1B	2.510|1.851|2.142	6.504	2.168	3	0.981|1.265|1.809	0.042	0.121	0.042	0.121	0.042	-8.678	1.656	0.335
MDM2_bait	Q13509	TUBB3	5.949|4.792|5.461	16.202	5.401	3	2.562|2.817|3.926	0.038	0.112	0.038	0.112	0.038	-10.502	1.771	0.341
MDM2_bait	P25705	ATP5F1A	1.637|1.195|1.625	4.457	1.486	3	0.710|0.979|2.526	0.038	0.052	0.038	0.052	0.038	-4.413	1.231	0.347
MDM2_bait	Q12906	ILF3	0.717|.|.	1.452	0.484	3	.|.|.	0.036	0.109	0.036	0.109	0.036	-13.556	1.317	0.353
MDM2_bait	Q07955	SRSF1	.|.|0.310	1.045	0.348	3	0.174|.|.	0.028	0.085	0.028	0.085	0.028	-2.38	1.999	0.359
MDM2_bait	P11021	HSPA5	1.528|1.257|1.338	4.122	1.374	3	0.597|2.687|1.914	0.028	0.039	0.028	0.039	0.028	-3.885	0.945	0.365
MDM2_bait	P84243	H3F3A	0.574|0.293|0.399	1.266	0.422	3	.|.|0.311	0.027	0.081	0.027	0.081	0.027	-13.556	1.359	0.371
MDM2_bait	Q16555	DPYSL2	2.638|2.002|2.439	7.079	2.36	3	1.058|1.621|2.928	0.023	0.042	0.023	0.042	0.023	-5.329	1.378	0.376
MDM2_bait	P46776	RPL27A	1.836|1.936|1.572	5.344	1.781	3	0.796|1.046|1.605	0.019	0.039	0.019	0.039	0.019	-6.661	1.618	0.382
MDM2_bait	P46782	RPS5	3.159|3.088|2.950	9.197	3.066	3	2.906|2.109|1.275	0.016	0.022	0.016	0.022	0.016	-4.631	1.545	0.388
MDM2_bait	Q8WXF1	PSPC1	0.666|.|0.838	1.871	0.624	3	0.388|.|0.539	0.014	0.042	0.014	0.042	0.014	-13.556	1.364	0.393
MDM2_bait	Q16643	DBN1	1.117|0.862|1.076	3.055	1.018	3	0.454|0.849|1.245	0.014	0.023	0.014	0.023	0.014	-5.847	1.3	0.398
MDM2_bait	P04406	GAPDH	2.709|1.914|2.275	6.897	2.299	3	1.057|1.669|2.168	0.012	0.035	0.012	0.035	0.012	-8.788	1.47	0.404
MDM2_bait	Q13045	FLII	0.375|.|.	1.11	0.37	3	0.177|0.783|0.971	0.009	0.027	0.009	0.027	0.009	-3.635	0.722	0.409
MDM2_bait	P62266	RPS23	3.759|3.524|3.236	10.519	3.506	3	4.103|1.955|1.995	0.006	0.011	0.006	0.011	0.006	-6.22	1.392	0.414
MDM2_bait	Q15393	SF3B3	0.683|.|.	1.418	0.473	3	.|.|.	0.005	0.016	0.005	0.016	0.005	-13.556	1.286	0.419
MDM2_bait	P49411	TUFM	0.985|0.795|0.815	2.595	0.865	3	1.601|0.529|1.828	0.004	0.007	0.004	0.007	0.004	-6.078	0.747	0.424
MDM2_bait	Q9BU76	C1orf35	0.585|0.597|0.509	1.691	0.564	3	0.807|0.779|0.298	0.004	0.005	0.004	0.005	0.004	-6.347	0.985	0.429
MDM2_bait	O14974	PPP1R12A	0.781|0.791|0.592	2.164	0.721	3	0.396|0.427|0.489	0.003	0.006	0.003	0.006	0.003	-12.155	1.656	0.434
MDM2_bait	P50454	SERPINH1	0.309|.|.	1.044	0.348	3	0.428|0.098|.	0.003	0.01	0.003	0.01	0.003	-4.621	1.701	0.439
MDM2_bait	Q9Y6M1	IGF2BP2	0.782|0.729|.	1.879	0.626	3	0.296|.|0.712	0.003	0.008	0.003	0.008	0.003	-13.556	1.364	0.443
MDM2_bait	P07737	PFN1	0.284|.|.	1.019	0.34	3	.|0.195|0.195	0.002	0.007	0.002	0.007	0.002	-4.913	1.743	0.448
MDM2_bait	O60506	SYNCRIP	0.344|0.380|0.668	1.393	0.464	3	.|.|.	0.002	0.007	0.002	0.007	0.002	-13.556	1.263	0.453
MDM2_bait	Q9NZI8	IGF2BP1	.|0.650|0.675	1.693	0.564	3	0.397|0.342|0.695	0.002	0.004	0.002	0.004	0.002	-13.556	1.24	0.457
MDM2_bait	Q01844	EWSR1	.|0.455|0.491	1.313	0.438	3	0.783|0.262|0.525	0.002	0.004	0.002	0.004	0.002	-7.632	0.921	0.461
MDM2_bait	P21333	FLNA	0.592|0.662|0.491	1.744	0.581	3	0.399|.|0.423	0.001	0.003	0.001	0.003	0.001	-12.25	1.415	0.466
MDM2_bait	P17844	DDX5	1.986|1.955|1.811	5.752	1.917	3	1.144|1.208|1.025	0.001	0.002	0.001	0.002	0.001	-9.959	1.708	0.47
MDM2_bait	Q16698	DECR1	.|0.209|.	0.944	0.315	3	0.165|.|.	0.001	0.003	0.001	0.003	0.001	-5.915	1.912	0.474
MDM2_bait	P11142	HSPA8	4.649|4.241|4.152	13.043	4.348	3	2.210|2.667|3.668	0	0.001	0	0.001	0	-10.375	1.561	0.478
MDM2_bait	O95425	SVIL	0.366|.|0.640	1.374	0.458	3	.|.|.	0	0.001	0	0.001	0	-13.556	1.245	0.482
MDM2_bait	P62847	RPS24	5.896|6.546|6.181	18.623	6.208	3	3.423|4.017|3.927	0	0.001	0	0.001	0	-10.604	1.642	0.486
MDM2_bait	P62753	RPS6	3.965|4.113|3.925	12.003	4.001	3	2.289|2.526|2.444	0	0	0	0	0	-9.694	1.655	0.49
MDM2_bait	P62263	RPS14	4.642|5.097|4.676	14.415	4.805	3	3.707|2.769|2.613	0	0	0	0	0	-10.681	1.605	0.494
MDM2_bait	O76070	SNCG	0.697|0.593|0.771	2.061	0.687	3	0.548|0.861|1.496	0	0	0	0	0	-10.598	0.771	0.498
MDM2_bait	P62851	RPS25	9.775|9.443|8.761	27.979	9.326	3	7.573|6.486|4.604	0	0	0	0	0	-11.63	1.531	0.502
MDM2_bait	P23396	RPS3	7.097|7.216|6.745	21.058	7.019	3	4.276|4.021|4.620	0	0	0	0	0	-10.524	1.633	0.506
MDM2_bait	P63104	YWHAZ	1.584|1.292|1.533	4.409	1.47	3	1.047|1.549|2.496	0	0	0	0	0	-11.17	0.922	0.509
MDM2_bait	P60866	RPS20	3.739|3.442|2.985	10.167	3.389	3	2.148|2.556|2.074	0	0	0	0	0	-12.359	1.506	0.513
MDM2_bait	Q9UJV9	DDX41	.|0.654|0.516	1.538	0.513	3	0.339|0.437|0.408	0	0	0	0	0	-13.556	1.305	0.516
MDM2_bait	P07305	H1F0	0.562|0.915|0.854	2.331	0.777	3	1.311|3.200|1.031	0	0	0	0	0	-13.556	0.477	0.52
MDM2_bait	P62917	RPL8	0.684|.|.	1.419	0.473	3	.|0.474|.	0	0	0	0	0	-13.556	0.998	0.523
MDM2_bait	P07196	NEFL	9.574|10.510|9.848	29.933	9.978	3	6.424|6.555|6.353	0	0	0	0	0	-11.213	1.548	0.527
MDM2_bait	Q8IWS0	PHF6	0.737|1.031|0.864	2.632	0.877	3	0.747|0.577|0.577	0	0	0	0	0	-13.183	1.395	0.53
MDM2_bait	P67809	YBX1	.|.|0.146	0.882	0.294	3	0.689|0.299|1.816	0	0	0	0	0	-9.237	0.408	0.533
MDM2_bait	P62424	RPL7A	0.426|0.392|0.395	1.213	0.404	3	.|0.313|0.364	0	0	0	0	0	-11.203	1.197	0.537
MDM2_bait	Q9UQ35	SRRM2	2.892|2.666|2.655	8.212	2.737	3	2.005|1.977|1.425	0	0	0	0	0	-11.174	1.537	0.54
MDM2_bait	P23528	CFL1	1.254|0.766|0.880	2.901	0.967	3	1.025|0.632|0.774	0	0	0	0	0	-13.556	1.217	0.543
MDM2_bait	Q14498	RBM39	3.097|3.176|3.061	9.333	3.111	3	2.690|1.738|1.808	0	0	0	0	0	-11.253	1.527	0.546
MDM2_bait	P12277	CKB	1.072|0.861|0.853	2.786	0.929	3	.|0.451|1.089	0	0	0	0	0	-13.096	1.326	0.549
MDM2_bait	P62750	RPL23A	8.396|7.603|7.615	23.614	7.871	3	6.087|5.604|4.249	0	0	0	0	0	-11.513	1.499	0.552
MDM2_bait	P60709	ACTB	10.429|8.691|9.474	28.593	9.531	3	5.473|6.204|8.460	0	0	0	0	0	-12.424	1.444	0.555
MDM2_bait	P41219	PRPH	13.536|13.721|12.449	39.705	13.235	3	8.615|9.254|9.590	0	0	0	0	0	-12.134	1.447	0.558
MDM2_bait	Q16352	INA	11.757|12.463|11.553	35.772	11.924	3	7.879|8.258|8.622	0	0	0	0	0	-11.859	1.446	0.561
MDM2_bait	Q14195	DPYSL3	0.687|0.549|0.601	1.837	0.612	3	0.758|1.438|2.422	0	0	0	0	0	-12.876	0.443	0.564
MDM2_bait	Q96HS1	PGAM5	0.410|0.220|.	0.998	0.333	3	.|.|0.340	0	0	0	0	0	-13.556	0.979	0.567
MDM2_bait	P08238	HSP90AB1	2.024|1.451|1.637	5.112	1.704	3	1.917|1.163|2.205	0	0	0	0	0	-13.556	1.002	0.57
MDM2_bait	P48047	ATP5PO	1.686|2.171|1.886	5.744	1.915	3	1.368|1.326|1.552	0	0	0	0	0	-13.084	1.356	0.573
MDM2_bait	P08865	RPSA	0.709|.|.	1.444	0.481	3	0.495|0.408|0.457	0	0	0	0	0	-13.556	1.065	0.575
MDM2_bait	P62906	RPL10A	0.592|0.642|0.676	1.91	0.637	3	.|.|0.501	0	0	0	0	0	-13.298	1.271	0.578
MDM2_bait	P36578	RPL4	0.431|0.757|0.759	1.947	0.649	3	.|.|0.554	0	0	0	0	0	-13.556	1.171	0.581
MDM2_bait	P0DMV9	HSPA1B	1.241|1.000|1.023	3.264	1.088	3	0.691|0.828|0.967	0	0	0	0	0	-12.977	1.325	0.583
MDM2_bait	Q9NP64	ZCCHC17	2.142|1.659|1.782	5.583	1.861	3	1.576|1.274|1.476	0	0	0	0	0	-13.246	1.296	0.586
MDM2_bait	P35268	RPL22	2.338|2.161|1.940	6.438	2.146	3	1.610|1.746|1.483	0	0	0	0	0	-13.036	1.333	0.588
MDM2_bait	P07197	NEFM	14.792|17.153|15.891	47.836	15.945	3	12.760|11.354|11.830	0	0	0	0	0	-12.885	1.332	0.591
MDM2_bait	O00488	ZNF593	2.219|2.040|2.008	6.267	2.089	3	1.391|1.705|1.599	0	0	0	0	0	-12.6	1.34	0.594
MDM2_bait	P11137	MAP2	2.394|2.145|1.819	6.358	2.119	3	1.601|1.581|1.782	0	0	0	0	0	-13.417	1.283	0.596
MDM2_bait	P63173	RPL38	2.089|2.253|2.088	6.43	2.143	3	1.539|1.630|1.736	0	0	0	0	0	-12.65	1.313	0.598
MDM2_bait	Q9Y2J2	EPB41L3	5.709|5.582|5.288	16.579	5.526	3	3.741|4.283|4.626	0	0	0	0	0	-12.765	1.316	0.601
MDM2_bait	P11171	EPB41	3.172|3.314|3.011	9.498	3.166	3	2.347|2.780|2.237	0	0	0	0	0	-12.905	1.295	0.603
MDM2_bait	Q16778	HIST2H2BE	2.371|2.422|2.120	6.913	2.304	3	1.458|2.195|1.921	0	0	0	0	0	-13.237	1.258	0.606
MDM2_bait	Q9Y4F1	FARP1	3.441|3.618|3.716	10.775	3.592	3	2.813|2.936|2.749	0	0	0	0	0	-12.988	1.268	0.608
MDM2_bait	Q8N3E9	PLCD3	0.708|0.670|0.405	1.783	0.594	3	0.615|0.475|0.524	0	0	0	0	0	-13.556	1.111	0.61
MDM2_bait	Q07666	KHDRBS1	0.480|0.470|0.353	1.303	0.434	3	.|.|.	0	0	0	0	0	-13.556	1.181	0.613
MDM2_bait	P11388	TOP2A	0.493|.|0.473	1.333	0.444	3	.|.|.	0	0	0	0	0	-13.556	1.209	0.615
MDM2_bait	P08708	RPS17	7.308|7.457|6.906	21.671	7.224	3	5.139|5.765|6.964	0	0	0	0	0	-13.193	1.223	0.617
MDM2_bait	P16402	HIST1H1D	4.211|4.286|4.092	12.589	4.196	3	3.352|3.231|3.743	0	0	0	0	0	-13.099	1.222	0.619
MDM2_bait	Q8IY81	FTSJ3	.|0.427|0.499	1.294	0.431	3	.|.|.	0	0	0	0	0	-13.556	1.174	0.621
MDM2_bait	P16401	HIST1H1B	2.070|2.077|1.990	6.137	2.046	3	1.548|1.740|1.790	0	0	0	0	0	-13.155	1.211	0.624
MDM2_bait	Q00839	HNRNPU	0.736|0.610|0.896	2.242	0.747	3	0.503|.|0.923	0	0	0	0	0	-13.556	1.096	0.626
MDM2_bait	Q13813	SPTAN1	0.955|0.766|0.818	2.539	0.846	3	.|0.640|0.893	0	0	0	0	0	-13.554	1.119	0.628
MDM2_bait	P35579	MYH9	3.916|5.161|4.858	13.935	4.645	3	5.633|3.503|3.608	0	0	0	0	0	-13.556	1.121	0.63
MDM2_bait	P62269	RPS18	9.859|10.019|9.228	29.106	9.702	3	9.395|9.341|7.117	0	0	0	0	0	-13.468	1.135	0.632
MDM2_bait	P37108	SRP14	0.530|1.216|0.760	2.505	0.835	3	1.118|1.060|0.840	0	0	0	0	0	-13.556	0.836	0.634
MDM2_bait	Q9Y3C1	NOP16	1.589|1.441|1.381	4.412	1.471	3	1.534|1.472|0.929	0	0	0	0	0	-13.499	1.149	0.636
MDM2_bait	P09211	GSTP1	0.376|0.635|0.343	1.354	0.451	3	0.561|0.535|0.474	0	0	0	0	0	-13.556	0.864	0.638
MDM2_bait	Q14244	MAP7	1.745|1.585|1.342	4.673	1.558	3	1.149|1.525|1.761	0	0	0	0	0	-13.556	1.07	0.64
MDM2_bait	P08493	MGP	.|0.468|0.419	1.255	0.418	3	.|.|.	0	0	0	0	0	-13.556	1.138	0.642
MDM2_bait	P26373	RPL13	0.982|1.020|0.734	2.736	0.912	3	0.802|0.838|0.991	0	0	0	0	0	-13.556	1.044	0.644
MDM2_bait	P62277	RPS13	2.718|2.936|2.520	8.174	2.725	3	2.629|2.783|2.133	0	0	0	0	0	-13.555	1.09	0.646
MDM2_bait	P48634	PRRC2A	0.469|.|0.280	1.117	0.372	3	.|.|.	0	0	0	0	0	-13.556	1.012	0.648
MDM2_bait	Q13151	HNRNPA0	.|0.937|0.640	1.945	0.648	3	.|0.715|.	0	0	0	0	0	-13.556	0.906	0.649
MDM2_bait	P17677	GAP43	4.462|3.792|4.538	12.792	4.264	3	3.463|3.855|4.986	0	0	0	0	0	-13.556	1.052	0.651
MDM2_bait	P39023	RPL3	0.406|0.574|0.703	1.682	0.561	3	0.613|0.682|0.541	0	0	0	0	0	-13.556	0.92	0.653
MDM2_bait	P62841	RPS15	4.392|5.075|4.668	14.136	4.712	3	5.368|4.541|3.664	0	0	0	0	0	-13.556	1.054	0.655
MDM2_bait	P02545	LMNA	1.551|1.667|1.520	4.739	1.58	3	1.455|1.461|1.866	0	0	0	0	0	-13.556	0.998	0.657
MDM2_bait	Q14444	CAPRIN1	0.533|0.418|0.413	1.364	0.455	3	1.566|0.165|.	0	0	0	0	0	-13.556	0.895	0.658
MDM2_bait	P05387	RPLP2	0.440|0.350|0.316	1.105	0.368	3	0.490|0.343|0.459	0	0	0	0	0	-13.556	0.865	0.66
MDM2_bait	P07437	TUBB	3.763|4.968|3.318	12.049	4.016	3	3.862|4.372|6.474	0	0	0	0	0	-13.556	0.84	0.662
MDM2_bait	Q9NWB6	ARGLU1	2.108|1.885|1.803	5.797	1.932	3	2.172|1.602|2.526	0	0	0	0	0	-13.556	0.936	0.664
MDM2_bait	Q9NY93	DDX56	0.747|0.788|0.755	2.29	0.763	3	0.739|.|0.830	0	0	0	0	0	-13.556	0.974	0.665
MDM2_bait	P62701	RPS4X	5.716|6.007|5.771	17.495	5.832	3	6.696|6.669|4.769	0	0	0	0	0	-13.556	0.977	0.667
MDM2_bait	P62081	RPS7	4.569|4.657|4.026	13.252	4.417	3	7.210|7.899|7.219	0	0	0	0	0	-13.556	0.594	0.669
MDM2_bait	P10809	HSPD1	1.385|1.026|1.434	3.845	1.282	3	1.228|1.435|1.918	0	0	0	0	0	-13.556	0.854	0.67
MDM2_bait	P68104	EEF1A1	1.713|0.906|1.173	3.792	1.264	3	1.322|1.831|2.599	0	0	0	0	0	-13.556	0.685	0.672
MDM2_bait	Q92841	DDX17	0.637|0.462|0.432	1.53	0.51	3	0.947|1.573|0.729	0	0	0	0	0	-13.556	0.496	0.672
MDM2_bait	P31943	HNRNPH1	0.730|0.717|0.747	2.194	0.731	3	.|0.787|0.816	0	0	0	0	0	-13.556	0.913	0.675
MDM2_bait	P40939	HADHA	0.518|0.270|0.322	1.109	0.37	3	0.612|.|.	0	0	0	0	0	-13.556	0.604	0.677
MDM2_bait	Q9Y383	LUC7L2	0.949|1.092|0.927	2.968	0.989	3	1.840|2.246|1.126	0	0	0	0	0	-13.556	0.592	0.677
MDM2_bait	Q92522	H1FX	1.354|1.336|1.239	3.929	1.31	3	1.366|1.411|1.401	0	0	0	0	0	-13.556	0.94	0.68
MDM2_bait	Q9P0K7	RAI14	0.363|0.317|0.329	1.009	0.336	3	.|.|.	0	0	0	0	0	-13.556	0.915	0.68
MDM2_bait	P32969	RPL9	2.461|2.546|2.295	7.302	2.434	3	2.946|2.552|2.588	0	0	0	0	0	-13.556	0.905	0.68
MDM2_bait	P46783	RPS10	1.678|1.570|1.508	4.756	1.585	3	1.799|1.643|2.227	0	0	0	0	0	-13.556	0.846	0.68
MDM2_bait	Q8IYB3	SRRM1	2.972|3.656|3.999	10.627	3.542	3	4.731|4.885|3.613	0	0	0	0	0	-13.556	0.81	0.68
MDM2_bait	Q6WCQ1	MPRIP	0.705|0.770|0.476	1.952	0.651	3	0.913|0.817|0.737	0	0	0	0	0	-13.556	0.794	0.68
MDM2_bait	P62280	RPS11	5.258|5.444|5.156	15.858	5.286	3	6.529|6.806|7.090	0	0	0	0	0	-13.556	0.777	0.68
MDM2_bait	P14618	PKM	0.818|0.459|0.660	1.937	0.646	3	0.781|0.805|1.091	0	0	0	0	0	-13.556	0.732	0.68
MDM2_bait	P61247	RPS3A	3.026|2.800|2.574	8.401	2.8	3	3.946|4.839|4.302	0	0	0	0	0	-13.556	0.644	0.68
MDM2_bait	P29966	MARCKS	0.465|0.620|0.707	1.793	0.598	3	1.111|0.828|.	0	0	0	0	0	-13.556	0.623	0.68
MDM2_bait	P84090	ERH	0.190|0.252|0.221	0.662	0.221	3	.|.|.	0	0	0	0	0	-13.556	0.601	0.68
MDM2_bait	P61254	RPL26	0.553|0.652|0.666	1.871	0.624	3	1.351|1.134|0.890	0	0	0	0	0	-13.556	0.562	0.68
MDM2_bait	P23246	SFPQ	0.553|0.714|1.021	2.287	0.762	3	1.642|1.593|1.816	0	0	0	0	0	-13.556	0.454	0.68
MDM2_bait	Q86UU1	PHLDB1	0.105|0.187|0.162	0.454	0.151	3	.|.|.	0	0	0	0	0	-13.556	0.412	0.68
MDM2_bait	P09651	HNRNPA1	0.382|0.510|0.463	1.355	0.452	3	1.279|1.292|1.206	0	0	0	0	0	-13.556	0.359	0.68
MDM2_bait	Q08211	DHX9	0.388|0.274|0.228	0.889	0.296	3	.|1.038|1.872	0	0	0	0	0	-13.556	0.213	0.68
MDM2_bait	P80723	BASP1	2.024|2.282|2.183	6.49	2.163	3	2.731|3.926|4.169	0	0	0	0	0	-13.556	0.61	0.703
MDM2_bait	P12236	SLC25A6	0.267|.|0.438	1.074	0.358	3	.|.|.	0	0	0	0	0	-13.556	0.973	0.704
MDM2_bait	P61978	HNRNPK	0.538|.|0.987	1.893	0.631	3	0.906|0.777|0.805	0	0	0	0	0	-13.556	0.762	0.706
MDM2_bait	P84103	SRSF3	.|0.393|0.639	1.399	0.466	3	0.612|0.496|.	0	0	0	0	0	-13.556	0.847	0.707
MDM2_bait	P61353	RPL27	0.398|.|0.314	1.08	0.36	3	.|.|.	0	0	0	0	0	-13.556	0.979	0.708
MDM2_bait	O14979	HNRNPDL	.|0.347|0.382	1.097	0.366	3	.|.|.	0	0	0	0	0	-13.556	0.995	0.709
MDM2_bait	P12107	COL11A1	.|0.380|0.421	1.168	0.389	3	0.444|0.641|1.089	0	0	0	0	0	-13.556	0.576	0.711
MDM2_bait	Q06830	PRDX1	0.284|0.276|.	0.928	0.309	3	.|0.476|0.654	0	0	0	0	0	-13.556	0.555	0.712
MDM2_bait	P84098	RPL19	0.359|.|0.237	0.963	0.321	3	.|0.386|.	0	0	0	0	0	-13.556	0.832	0.713
MDM2_bait	P14625	HSP90B1	0.333|.|0.393	1.094	0.365	3	0.383|0.536|0.702	0	0	0	0	0	-13.556	0.696	0.714
MDM2_bait	Q92614	MYO18A	.|0.500|0.617	1.485	0.495	3	0.591|1.232|0.821	0	0	0	0	0	-13.556	0.588	0.714
MDM2_bait	P14866	HNRNPL	0.448|.|0.554	1.369	0.456	3	.|0.607|.	0	0	0	0	0	-13.556	0.752	0.717
MDM2_bait	P09493	TPM1	0.798|0.905|.	2.07	0.69	3	0.933|0.975|0.932	0	0	0	0	0	-13.556	0.729	0.717
MDM2_bait	P52926	HMGA2	.|0.254|0.181	0.802	0.267	3	.|.|.	0	0	0	0	0	-13.556	0.727	0.717
MDM2_bait	Q13283	G3BP1	.|.|0.598	1.333	0.444	3	.|.|0.493	0	0	0	0	0	-13.556	0.902	0.72
MDM2_bait	P26599	PTBP1	0.421|.|.	1.156	0.385	3	.|.|.	0	0	0	0	0	-13.556	1.048	0.722
MDM2_bait	P12956	XRCC6	.|0.568|.	1.304	0.435	3	0.835|0.293|.	0	0	0	0	0	-13.556	0.878	0.723
MDM2_bait	P30050	RPL12	0.405|.|.	1.141	0.38	3	.|.|.	0	0	0	0	0	-13.556	1.034	0.724
MDM2_bait	O43301	HSPA12A	.|.|0.405	1.14	0.38	3	.|.|.	0	0	0	0	0	-13.556	1.034	0.725
MDM2_bait	Q07157	TJP1	.|.|0.468	1.203	0.401	3	0.249|0.762|.	0	0	0	0	0	-13.556	0.921	0.726
MDM2_bait	P07237	P4HB	.|0.518|.	1.253	0.418	3	0.374|0.715|0.506	0	0	0	0	0	-13.556	0.813	0.727
MDM2_bait	Q9BZF9	UACA	0.319|.|.	1.055	0.352	3	0.548|0.551|0.331	0	0	0	0	0	-13.556	0.758	0.728
MDM2_bait	P19338	NCL	.|.|0.091	0.826	0.275	3	0.645|0.567|0.380	0	0	0	0	0	-13.556	0.531	0.73
MDM2_bait	P49207	RPL34	0.327|.|.	1.063	0.354	3	.|.|.	0	0	0	0	0	-13.556	0.963	0.731
MDM2_bait	Q15424	SAFB	.|0.308|.	1.044	0.348	3	.|.|.	0	0	0	0	0	-13.556	0.946	0.731
MDM2_bait	Q02543	RPL18A	0.295|.|.	1.03	0.343	3	.|.|.	0	0	0	0	0	-13.556	0.934	0.731
MDM2_bait	P31942	HNRNPH3	.|.|0.288	1.023	0.341	3	.|.|.	0	0	0	0	0	-13.556	0.928	0.731
MDM2_bait	P17480	UBTF	.|.|0.251	0.987	0.329	3	.|.|.	0	0	0	0	0	-13.556	0.895	0.731
MDM2_bait	O43143	DHX15	.|.|0.230	0.965	0.322	3	.|.|.	0	0	0	0	0	-13.556	0.875	0.731
MDM2_bait	Q8N9E0	FAM133A	.|.|0.195	0.93	0.31	3	.|.|.	0	0	0	0	0	-13.556	0.844	0.731
MDM2_bait	Q9NVI7	ATAD3A	0.182|.|.	0.917	0.306	3	.|.|.	0	0	0	0	0	-13.556	0.831	0.731
MDM2_bait	P07910	HNRNPC	.|0.436|.	1.171	0.39	3	1.902|.|0.569	0	0	0	0	0	-13.556	0.375	0.731
MDM2_bait	Q9Y3I0	RTCB	.|0.334|.	1.069	0.356	3	1.445|1.260|1.451	0	0	0	0	0	-13.556	0.258	0.731
MDM2_bait	P51991	HNRNPA3	.|.|0.315	1.05	0.35	3	.|.|0.508	0	0	0	0	0	-13.556	0.689	0.741

## Sheet: MDM2vsIgG.T47D
Bait	Prey	PreyGene	Intensity	IntensitySum	AvgIntensity	NumReplicates	ctrlIntensity	AvgP	MaxP	TopoAvgP	TopoMaxP	SaintScore	OddsScore	FoldChange	BFDR	boosted_by
MDM2_bait	Q9BQE3	TUBA1C	13.646|12.820|2.759	29.225	9.742	3	.|.|.	1	1	1	1	1	9.792	20.946	0
MDM2_bait	P42166	TMPO	5.407|5.062|5.793	16.262	5.421	3	.|.|.	1	1	1	1	1	11.511	11.655	0
MDM2_bait	Q6P1X5	TAF2	2.480|2.222|1.179	5.882	1.961	3	0.192|0.263|0.123	1	1	1	1	1	10.625	10.661	0
MDM2_bait	P07477	PRSS1	4.776|4.327|4.543	13.647	4.549	3	.|.|.	1	1	1	1	1	11.522	9.78	0
MDM2_bait	Q71UI9	H2AFV	4.083|3.921|5.283	13.288	4.429	3	.|.|.	1	1	1	1	1	11.468	9.523	0
MDM2_bait	P62805	HIST1H4A	3.842|4.154|4.661	12.657	4.219	3	0.524|0.393|0.565	1	1	1	1	1	11.492	8.641	0
MDM2_bait	O14950	MYL12B	6.804|6.611|7.759	21.174	7.058	3	1.248|0.946|0.576	1	1	1	1	1	11.55	8.026	0
MDM2_bait	P52272	HNRNPM	2.989|2.862|3.119	8.97	2.99	3	0.362|0.218|0.865	0.997	0.998	0.997	0.998	0.997	5.48	7.313	0
MDM2_bait	Q16778	HIST2H2BE	4.264|3.617|5.541	13.421	4.474	3	0.625|0.644|0.645	1	1	1	1	1	11.331	7.011	0
MDM2_bait	P11387	TOP1	1.855|1.456|1.785	5.095	1.698	3	0.367|0.166|.	1	1	1	1	1	7.511	6.883	0
MDM2_bait	O94832	MYO1D	3.316|3.087|2.865	9.268	3.089	3	.|.|.	1	1	1	1	1	11.506	6.643	0
MDM2_bait	Q9UHF7	TRPS1	2.542|2.677|3.314	8.533	2.844	3	.|.|.	1	1	1	1	1	11.476	6.115	0
MDM2_bait	O60506	SYNCRIP	1.250|1.156|1.198	3.604	1.201	3	0.204|0.166|0.248	1	1	1	1	1	11.527	5.915	0
MDM2_bait	O75367	H2AFY	2.711|2.364|2.851	7.925	2.642	3	.|.|.	1	1	1	1	1	11.474	5.68	0
MDM2_bait	Q7Z417	NUFIP2	2.573|2.404|2.520	7.497	2.499	3	0.456|0.334|0.685	1	1	1	1	1	11.527	5.306	0
MDM2_bait	Q15717	ELAVL1	1.457|1.455|1.697	4.609	1.536	3	0.403|0.351|0.210	1	1	1	1	1	11.521	4.965	0
MDM2_bait	Q2NL82	TSR1	2.601|2.448|1.953	7.002	2.334	3	0.317|0.828|0.475	0.997	1	0.997	1	0.997	4.944	4.673	0
MDM2_bait	P35579	MYH9	21.621|21.073|24.628	67.321	22.44	3	5.336|4.937|6.492	1	1	1	1	1	8.377	4.043	0
MDM2_bait	P17480	UBTF	1.863|1.533|1.972	5.368	1.789	3	.|.|.	0.999	1	0.999	1	0.999	6.318	3.847	0
MDM2_bait	P22626	HNRNPA2B1	5.552|5.373|6.282	17.207	5.736	3	1.799|1.062|1.781	1	1	1	1	1	7.492	3.813	0
MDM2_bait	P60660	MYL6	6.077|6.122|7.268	19.466	6.489	3	1.835|1.527|1.851	1	1	1	1	1	7.242	3.749	0
MDM2_bait	Q9HCM4	EPB41L5	1.831|1.680|1.322	4.834	1.611	3	.|.|.	0.995	1	0.995	1	0.995	4.167	3.464	0
MDM2_bait	Q13151	HNRNPA0	1.019|0.782|0.689	2.49	0.83	3	.|0.086|0.251	0.988	0.998	0.988	0.998	0.988	3.729	5.668	0.001
MDM2_bait	Q08211	DHX9	1.193|1.206|0.997	3.396	1.132	3	0.303|.|0.263	0.987	0.994	0.987	0.994	0.987	3.571	4.005	0.001
MDM2_bait	Q00722	PLCB2	1.309|1.351|1.852	4.512	1.504	3	.|.|.	0.99	1	0.99	1	0.99	4.02	3.234	0.001
MDM2_bait	Q562R1	ACTBL2	6.345|7.628|7.572	21.545	7.182	3	2.419|1.212|2.921	0.984	0.994	0.984	0.994	0.984	3.292	3.51	0.002
MDM2_bait	Q9NVI7	ATAD3A	1.596|1.257|1.257	4.109	1.37	3	.|.|.	0.979	0.999	0.979	0.999	0.979	3.421	2.945	0.002
MDM2_bait	Q13428	TCOF1	4.935|4.203|4.420	13.558	4.519	3	1.724|1.927|1.196	0.978	0.996	0.978	0.996	0.978	3.158	2.853	0.003
MDM2_bait	P84243	H3F3A	3.042|2.867|3.518	9.427	3.142	3	.|.|1.097	0.975	0.997	0.975	0.997	0.975	2.934	2.864	0.004
MDM2_bait	P46821	MAP1B	0.572|0.634|2.014	3.22	1.073	3	0.095|.|.	0.974	1	0.974	1	0.974	2.954	11.334	0.005
MDM2_bait	P62899	RPL31	2.935|2.917|2.196	8.047	2.682	3	1.108|0.608|1.041	0.963	0.998	0.963	0.998	0.963	2.123	3.02	0.005
MDM2_bait	P11388	TOP2A	1.276|1.212|1.233	3.721	1.24	3	.|.|.	0.96	0.974	0.96	0.974	0.96	2.898	2.667	0.006
MDM2_bait	P04350	TUBB4A	1.260|1.293|1.171	3.724	1.241	3	.|.|.	0.955	0.979	0.955	0.979	0.955	2.392	2.669	0.007
MDM2_bait	Q9Y5B9	SUPT16H	1.309|1.120|1.387	3.816	1.272	3	.|.|.	0.942	0.992	0.942	0.992	0.942	1.744	2.735	0.008
MDM2_bait	Q9BVP2	GNL3	0.670|0.756|1.290	2.716	0.905	3	.|0.160|0.280	0.94	0.999	0.94	0.999	0.94	1.991	4.273	0.01
MDM2_bait	Q13509	TUBB3	1.890|1.985|1.583	5.458	1.819	3	0.518|1.045|0.509	0.923	0.986	0.923	0.986	0.923	1.451	2.795	0.011
MDM2_bait	P0DMU7	CT45A6	1.472|1.485|1.212	4.169	1.39	3	0.452|0.582|0.545	0.91	0.984	0.91	0.984	0.91	1.166	2.654	0.013
MDM2_bait	P62861	FAU	5.509|5.712|5.635	16.855	5.618	3	2.097|2.178|2.478	0.907	0.927	0.907	0.927	0.907	2.017	2.502	0.015
MDM2_bait	P62913	RPL11	3.951|3.887|3.810	11.647	3.882	3	1.406|1.557|1.713	0.906	0.927	0.906	0.927	0.906	2.006	2.499	0.017
MDM2_bait	Q01826	SATB1	1.166|1.082|1.525	3.774	1.258	3	.|.|.	0.895	0.998	0.895	0.998	0.895	1.241	2.705	0.019
MDM2_bait	Q9NSI2	FAM207A	1.762|1.712|2.150	5.624	1.875	3	0.685|0.637|0.196	0.894	0.945	0.894	0.945	0.894	1.819	4.257	0.021
MDM2_bait	P62158	P62158	2.890|3.001|3.757	9.647	3.216	3	1.121|0.376|1.320	0.871	0.94	0.871	0.94	0.871	1.549	3.912	0.023
MDM2_bait	P35580	MYH10	9.069|7.729|3.032	19.83	6.61	3	1.073|0.953|1.989	0.86	1	0.86	1	0.86	0.328	5.217	0.026
MDM2_bait	P26599	PTBP1	1.027|0.721|1.015	2.762	0.921	3	.|.|0.317	0.818	0.961	0.818	0.961	0.818	0.145	2.902	0.029
MDM2_bait	P60709	ACTB	18.384|19.424|23.264	61.073	20.358	3	7.414|4.067|11.799	0.814	0.934	0.814	0.934	0.814	0.933	2.873	0.032
MDM2_bait	Q02880	TOP2B	1.254|1.376|0.977	3.607	1.202	3	.|.|.	0.799	0.991	0.799	0.991	0.799	-0.252	2.585	0.036
MDM2_bait	P27635	RPL10	1.212|1.236|0.895	3.343	1.114	3	0.324|0.236|0.715	0.767	0.896	0.767	0.896	0.767	0.09	2.938	0.039
MDM2_bait	Q92734	TFG	2.419|2.124|1.436	5.979	1.993	3	0.717|0.261|0.987	0.755	0.908	0.755	0.908	0.755	0.035	3.502	0.043
MDM2_bait	P06733	ENO1	6.999|7.405|9.591	23.995	7.998	3	2.589|0.921|4.186	0.75	0.862	0.75	0.862	0.75	0.722	3.715	0.047
MDM2_bait	P43243	MATR3	1.016|0.996|1.192	3.204	1.068	3	.|.|.	0.674	0.934	0.674	0.934	0.674	0.027	2.296	0.052
MDM2_bait	P09874	PARP1	1.855|1.735|0.745	4.336	1.445	3	.|.|.	0.671	1	0.671	1	0.671	-4.203	3.107	0.057
MDM2_bait	Q96PK6	RBM14	2.682|2.540|.	5.687	1.896	3	0.779|.|0.352	0.667	1	0.667	1	0.667	-13.465	3.621	0.062
MDM2_bait	Q8WWM7	ATXN2L	1.944|1.832|0.419	4.195	1.398	3	0.403|.|.	0.667	1	0.667	1	0.667	-7.716	3.472	0.068
MDM2_bait	P14866	HNRNPL	1.046|0.944|1.629	3.62	1.207	3	.|.|.	0.666	0.999	0.666	0.999	0.666	-0.751	2.594	0.073
MDM2_bait	Q9Y3C1	NOP16	1.479|1.385|.	3.329	1.11	3	.|0.272|0.373	0.665	0.998	0.665	0.998	0.665	-4.485	3.484	0.077
MDM2_bait	Q86UU1	PHLDB1	1.603|1.417|.	3.486	1.162	3	.|.|.	0.664	0.999	0.664	0.999	0.664	-11.074	2.498	0.082
MDM2_bait	Q8NCA5	FAM98A	0.867|0.709|.	2.041	0.68	3	0.215|0.226|0.339	0.659	0.999	0.659	0.999	0.659	-2.294	2.67	0.087
MDM2_bait	Q9UJV9	DDX41	1.302|1.236|0.432	2.969	0.99	3	0.425|0.607|0.332	0.658	0.991	0.658	0.991	0.658	-11.38	2.246	0.091
MDM2_bait	P62854	RPS26	1.333|1.737|.	3.535	1.178	3	0.381|0.274|0.778	0.627	0.984	0.627	0.984	0.627	-5.491	2.722	0.095
MDM2_bait	Q8N5F7	NKAP	1.159|1.287|.	2.91	0.97	3	.|.|.	0.627	0.977	0.627	0.977	0.627	-11.074	2.086	0.1
MDM2_bait	P51991	HNRNPA3	1.178|0.979|1.149	3.307	1.102	3	0.650|0.316|0.575	0.626	0.832	0.626	0.832	0.626	-0.996	2.247	0.105
MDM2_bait	P42677	RPS27	1.263|1.162|.	2.89	0.963	3	.|.|.	0.626	0.971	0.626	0.971	0.626	-11.074	2.071	0.109
MDM2_bait	P51114	FXR1	2.198|2.729|2.646	7.573	2.524	3	1.186|1.051|1.155	0.619	0.858	0.619	0.858	0.619	-1.355	2.236	0.113
MDM2_bait	O00159	MYO1C	1.518|1.463|0.867	3.847	1.282	3	.|.|0.574	0.618	0.94	0.618	0.94	0.618	-4.685	2.236	0.118
MDM2_bait	Q9Y608	LRRFIP2	0.887|0.882|.	2.233	0.744	3	0.369|0.303|0.389	0.609	0.917	0.609	0.917	0.609	-7.001	2.116	0.122
MDM2_bait	P40939	HADHA	1.298|1.094|0.680	3.073	1.024	3	0.514|0.253|0.601	0.603	0.958	0.603	0.958	0.603	-3.205	2.397	0.126
MDM2_bait	P15880	RPS2	1.795|1.517|.	3.778	1.259	3	0.587|.|0.704	0.595	0.979	0.595	0.979	0.595	-13.465	1.959	0.13
MDM2_bait	Q00325	SLC25A3	1.129|1.075|0.879	3.083	1.028	3	.|.|.	0.589	0.865	0.589	0.865	0.589	-1.787	2.209	0.134
MDM2_bait	O00425	IGF2BP3	0.659|0.736|.	1.86	0.62	3	0.161|.|0.306	0.588	0.92	0.588	0.92	0.588	-0.654	2.793	0.138
MDM2_bait	P38159	RBMX	1.082|0.955|1.030	3.067	1.022	3	.|.|.	0.587	0.776	0.587	0.776	0.587	-0.587	2.198	0.142
MDM2_bait	Q15233	NONO	1.855|2.303|1.423	5.581	1.86	3	0.799|0.827|0.824	0.58	0.983	0.58	0.983	0.58	-2.978	2.278	0.146
MDM2_bait	Q13523	PRPF4B	1.316|1.258|0.856	3.43	1.143	3	0.655|0.612|0.372	0.579	0.899	0.579	0.899	0.579	-4.094	2.156	0.15
MDM2_bait	Q96C19	EFHD2	1.304|1.169|0.665	3.137	1.046	3	0.310|.|0.752	0.572	0.928	0.572	0.928	0.572	-5.341	2.167	0.154
MDM2_bait	Q9NYL9	TMOD3	0.565|0.851|.	1.881	0.627	3	0.166|.|0.257	0.571	0.975	0.571	0.975	0.571	-0.211	3.034	0.157
MDM2_bait	P23396	RPS3	10.558|10.571|10.476	31.605	10.535	3	4.995|5.438|4.185	0.564	0.576	0.564	0.576	0.564	0.174	2.175	0.161
MDM2_bait	Q6ZUT1	NKAPD1	1.350|1.435|1.351	4.137	1.379	3	0.722|0.833|0.427	0.55	0.69	0.55	0.69	0.55	-0.088	2.169	0.165
MDM2_bait	Q12906	ILF3	0.758|0.763|1.028	2.548	0.849	3	.|.|0.366	0.541	0.91	0.541	0.91	0.541	-0.618	2.324	0.169
MDM2_bait	Q13283	G3BP1	1.638|1.931|1.468	5.036	1.679	3	0.717|0.585|1.057	0.54	0.923	0.54	0.923	0.54	-1.521	2.202	0.172
MDM2_bait	P62266	RPS23	4.370|4.593|2.996	11.959	3.986	3	1.876|1.280|2.788	0.537	0.851	0.537	0.851	0.537	-4.112	2.115	0.176
MDM2_bait	P62249	RPS16	4.812|4.881|3.988	13.681	4.56	3	2.040|2.090|2.245	0.526	0.744	0.526	0.744	0.526	-1.878	2.148	0.18
MDM2_bait	P02545	LMNA	3.512|3.505|2.876	9.893	3.298	3	1.401|1.553|1.697	0.511	0.71	0.511	0.71	0.511	-2.018	2.134	0.183
MDM2_bait	Q00839	HNRNPU	2.298|2.410|2.193	6.901	2.3	3	0.933|0.350|2.109	0.429	0.459	0.429	0.459	0.429	-0.409	2.606	0.187
MDM2_bait	P18621	RPL17	4.468|4.691|2.245	11.403	3.801	3	1.769|2.774|1.785	0.422	0.714	0.422	0.714	0.422	-9.831	1.844	0.192
MDM2_bait	P07910	HNRNPC	1.607|1.680|2.035	5.322	1.774	3	0.973|1.337|0.365	0.404	0.56	0.404	0.56	0.404	-0.831	2.273	0.196
MDM2_bait	P46781	RPS9	1.184|1.241|1.084	3.509	1.17	3	0.721|0.417|0.604	0.393	0.591	0.393	0.591	0.393	-1.605	2.066	0.201
MDM2_bait	P52907	CAPZA1	0.665|0.956|0.653	2.274	0.758	3	.|.|0.357	0.388	0.858	0.388	0.858	0.388	-1.806	2.124	0.206
MDM2_bait	P62829	RPL23	2.992|2.994|2.121	8.106	2.702	3	1.225|1.511|1.420	0.372	0.555	0.372	0.555	0.372	-4.808	1.958	0.211
MDM2_bait	P05388	RPLP0	1.174|1.122|0.953	3.25	1.083	3	0.413|0.114|1.395	0.36	0.385	0.36	0.385	0.36	-0.745	2.685	0.215
MDM2_bait	Q86V48	LUZP1	1.294|1.050|1.503	3.847	1.282	3	0.766|0.445|0.793	0.357	0.774	0.357	0.774	0.357	-4.004	1.983	0.22
MDM2_bait	Q6WCQ1	MPRIP	0.633|0.748|1.446	2.826	0.942	3	0.274|0.309|0.950	0.348	0.788	0.348	0.788	0.348	-2.338	2.183	0.225
MDM2_bait	Q86V81	ALYREF	0.600|0.598|.	1.663	0.554	3	0.314|0.086|0.381	0.342	0.514	0.342	0.514	0.342	-0.752	2.55	0.23
MDM2_bait	O14974	PPP1R12A	0.315|0.557|0.443	1.315	0.438	3	0.248|0.127|0.342	0.34	0.716	0.34	0.716	0.34	-3.718	1.985	0.235
MDM2_bait	Q13310	PABPC4	1.625|0.506|0.557	2.688	0.896	3	0.472|0.257|0.659	0.334	0.992	0.334	0.992	0.334	-5.801	2.081	0.239
MDM2_bait	Q00059	TFAM	.|.|4.923	5.853	1.951	3	.|.|.	0.333	1	0.333	1	0.333	-13.465	4.195	0.244
MDM2_bait	P17677	GAP43	.|.|1.610	2.54	0.847	3	0.241|.|0.496	0.333	0.999	0.333	0.999	0.333	-5.812	2.448	0.248
MDM2_bait	P62851	RPS25	9.219|10.255|8.892	28.365	9.455	3	4.478|4.993|4.552	0.332	0.599	0.332	0.599	0.332	-1.679	2.025	0.253
MDM2_bait	P18583	SON	0.982|0.854|0.977	2.812	0.937	3	.|.|.	0.33	0.456	0.33	0.456	0.33	-2.214	2.016	0.257
MDM2_bait	P09211	GSTP1	0.847|0.727|.	2.04	0.68	3	0.329|0.386|0.392	0.33	0.748	0.33	0.748	0.33	-7.664	1.847	0.261
MDM2_bait	Q96IZ0	PAWR	0.596|.|.	1.526	0.509	3	.|.|0.116	0.319	0.958	0.319	0.958	0.319	1.886	4.4	0.265
MDM2_bait	P55209	NAP1L1	1.004|0.938|0.518	2.46	0.82	3	0.492|0.187|0.759	0.302	0.459	0.302	0.459	0.302	-2.834	1.992	0.27
MDM2_bait	P12277	CKB	.|0.480|.	1.41	0.47	3	.|0.109|.	0.301	0.903	0.301	0.903	0.301	2.095	4.302	0.274
MDM2_bait	P20700	LMNB1	0.939|0.668|1.019	2.626	0.875	3	.|.|.	0.299	0.591	0.299	0.591	0.299	-5.795	1.882	0.278
MDM2_bait	Q07065	CKAP4	0.849|0.745|.	2.06	0.687	3	0.269|0.121|0.775	0.295	0.48	0.295	0.48	0.295	-1.525	2.339	0.282
MDM2_bait	A6NMY6	ANXA2P2	1.013|0.936|0.301	2.25	0.75	3	.|.|.	0.288	0.568	0.288	0.568	0.288	-13.465	1.612	0.286
MDM2_bait	Q6UVK1	CSPG4	.|1.118|.	2.048	0.683	3	.|.|.	0.283	0.848	0.283	0.848	0.283	-11.074	1.468	0.29
MDM2_bait	P84103	SRSF3	0.945|1.097|1.932	3.974	1.325	3	0.983|0.362|0.976	0.281	0.738	0.281	0.738	0.281	-3.456	1.885	0.294
MDM2_bait	Q08945	SSRP1	0.443|0.387|1.108	1.938	0.646	3	.|.|.	0.277	0.831	0.277	0.831	0.277	-13.465	1.389	0.298
MDM2_bait	Q9BUP0	EFHD1	0.571|0.647|1.082	2.3	0.767	3	.|.|.	0.259	0.776	0.259	0.776	0.259	-8.094	1.648	0.302
MDM2_bait	P47756	CAPZB	0.788|0.648|.	1.901	0.634	3	0.202|.|0.577	0.257	0.582	0.257	0.582	0.257	-4.497	1.853	0.307
MDM2_bait	Q8WXF1	PSPC1	.|0.712|.	1.642	0.547	3	.|.|0.273	0.25	0.749	0.25	0.749	0.25	-2.228	2.002	0.311
MDM2_bait	P62244	RPS15A	2.253|2.726|2.241	7.22	2.407	3	0.876|1.737|1.291	0.237	0.567	0.237	0.567	0.237	-2.589	1.922	0.315
MDM2_bait	Q16643	DBN1	0.604|0.614|0.839	2.057	0.686	3	.|.|0.367	0.234	0.581	0.234	0.581	0.234	-2.835	1.87	0.319
MDM2_bait	Q8WYL5	SSH1	1.018|0.861|.	2.345	0.782	3	.|.|.	0.233	0.588	0.233	0.588	0.233	-11.074	1.68	0.323
MDM2_bait	P62263	RPS14	8.718|8.635|7.828	25.181	8.394	3	4.580|5.452|3.267	0.211	0.291	0.211	0.291	0.211	-2.463	1.935	0.326
MDM2_bait	P07196	NEFL	0.744|0.436|1.130	2.311	0.77	3	0.577|0.348|0.674	0.204	0.607	0.204	0.607	0.204	-13.465	1.501	0.331
MDM2_bait	P41219	PRPH	1.314|1.286|0.291	2.891	0.964	3	0.481|0.586|0.950	0.202	0.336	0.202	0.336	0.202	-13.465	1.496	0.335
MDM2_bait	P62847	RPS24	7.192|8.274|6.306	21.772	7.257	3	3.670|3.791|4.275	0.197	0.471	0.197	0.471	0.197	-4.079	1.859	0.339
MDM2_bait	P63173	RPL38	4.389|4.487|3.592	12.467	4.156	3	2.064|2.008|2.620	0.194	0.315	0.194	0.315	0.194	-4.021	1.877	0.343
MDM2_bait	Q9NP64	ZCCHC17	3.403|3.285|2.977	9.665	3.222	3	1.488|1.607|2.036	0.179	0.288	0.179	0.288	0.179	-2.856	1.901	0.346
MDM2_bait	Q12905	ILF2	0.770|0.704|0.993	2.466	0.822	3	.|.|.	0.175	0.496	0.175	0.496	0.175	-5.034	1.767	0.35
MDM2_bait	P62753	RPS6	5.539|5.235|4.748	15.522	5.174	3	2.409|2.530|3.361	0.175	0.313	0.175	0.313	0.175	-3.037	1.891	0.354
MDM2_bait	Q7Z406	MYH14	0.852|0.852|0.943	2.647	0.882	3	.|.|.	0.17	0.318	0.17	0.318	0.17	-2.247	1.897	0.358
MDM2_bait	Q6PKG0	LARP1	0.563|0.985|0.188	1.736	0.579	3	.|.|.	0.156	0.467	0.156	0.467	0.156	-13.465	1.244	0.362
MDM2_bait	P62857	RPS28	1.066|0.994|1.120	3.18	1.06	3	0.507|0.606|0.583	0.154	0.259	0.154	0.259	0.154	-2.801	1.881	0.366
MDM2_bait	Q16555	DPYSL2	.|.|0.541	1.472	0.491	3	0.175|.|0.339	0.15	0.449	0.15	0.449	0.15	-1.296	2.015	0.37
MDM2_bait	Q02878	RPL6	2.883|2.844|0.803	6.53	2.177	3	1.210|1.163|2.211	0.149	0.241	0.149	0.241	0.149	-13.465	1.491	0.374
MDM2_bait	Q9BU76	C1orf35	3.264|3.142|2.437	8.843	2.948	3	1.957|1.727|1.315	0.141	0.255	0.141	0.255	0.141	-5.338	1.793	0.378
MDM2_bait	Q96AG4	LRRC59	0.972|0.420|.	1.857	0.619	3	.|.|.	0.14	0.42	0.14	0.42	0.14	-12.606	1.331	0.381
MDM2_bait	Q8NE71	ABCF1	0.970|0.491|.	1.927	0.642	3	.|.|.	0.138	0.413	0.138	0.413	0.138	-11.074	1.381	0.385
MDM2_bait	Q8IY81	FTSJ3	0.389|0.377|0.191	0.957	0.319	3	0.213|.|.	0.107	0.173	0.107	0.173	0.107	-6.232	1.497	0.389
MDM2_bait	P31942	HNRNPH3	0.943|.|0.392	1.801	0.6	3	.|.|.	0.106	0.319	0.106	0.319	0.106	-13.465	1.291	0.393
MDM2_bait	Q96HS1	PGAM5	1.815|1.668|1.647	5.129	1.71	3	1.007|1.078|0.756	0.105	0.195	0.105	0.195	0.105	-2.837	1.826	0.397
MDM2_bait	P08238	HSP90AB1	5.012|5.176|1.529	11.716	3.905	3	3.689|1.395|6.437	0.097	0.153	0.097	0.153	0.097	-6.642	1.216	0.4
MDM2_bait	Q1KMD3	HNRNPUL2	.|.|0.930	1.86	0.62	3	.|.|.	0.092	0.275	0.092	0.275	0.092	-11.074	1.333	0.404
MDM2_bait	P06748	NPM1	4.222|3.455|1.799	9.477	3.159	3	2.762|1.248|2.992	0.09	0.225	0.09	0.225	0.09	-8.954	1.451	0.408
MDM2_bait	P84098	RPL19	1.173|1.056|.	2.694	0.898	3	0.602|0.471|0.776	0.084	0.202	0.084	0.202	0.084	-13.465	1.488	0.412
MDM2_bait	P60866	RPS20	3.381|3.185|3.120	9.686	3.229	3	2.036|1.398|2.048	0.079	0.132	0.079	0.132	0.079	-3.053	1.794	0.415
MDM2_bait	Q9UN86	G3BP2	0.507|0.406|.	1.377	0.459	3	5.627|0.918|0.180	0.071	0.117	0.071	0.117	0.071	-2.26	0.471	0.419
MDM2_bait	P05387	RPLP2	1.075|1.029|0.647	2.75	0.917	3	1.584|0.314|1.467	0.069	0.095	0.069	0.095	0.069	-3.613	1.019	0.423
MDM2_bait	P04406	GAPDH	1.970|2.258|1.003	5.23	1.743	3	1.859|0.695|4.049	0.065	0.108	0.065	0.108	0.065	-4.564	1.004	0.426
MDM2_bait	Q14331	FRG1	0.837|0.862|.	2.164	0.721	3	.|.|.	0.063	0.112	0.063	0.112	0.063	-11.074	1.551	0.43
MDM2_bait	Q07020	RPL18	1.037|0.966|0.923	2.925	0.975	3	0.957|0.335|0.955	0.058	0.079	0.058	0.079	0.058	-3.123	1.446	0.434
MDM2_bait	P08865	RPSA	1.387|1.086|.	2.938	0.979	3	0.962|0.416|1.414	0.057	0.13	0.057	0.13	0.057	-8.33	1.185	0.437
MDM2_bait	P14618	PKM	1.391|1.348|.	3.204	1.068	3	1.692|0.497|3.691	0.05	0.078	0.05	0.078	0.05	-5.657	0.732	0.441
MDM2_bait	P84090	ERH	0.839|0.809|0.755	2.403	0.801	3	.|.|.	0.048	0.078	0.048	0.078	0.048	-4.013	1.722	0.444
MDM2_bait	P09493	TPM1	2.473|2.396|1.909	6.778	2.259	3	1.186|1.185|1.803	0.047	0.084	0.047	0.084	0.047	-6.165	1.657	0.448
MDM2_bait	P18124	RPL7	1.002|1.172|0.931	3.105	1.035	3	1.024|0.403|1.648	0.045	0.069	0.045	0.069	0.045	-3.538	1.177	0.451
MDM2_bait	P51116	FXR2	.|0.589|.	1.519	0.506	3	0.269|0.483|0.243	0.039	0.118	0.039	0.118	0.039	-5.447	1.601	0.455
MDM2_bait	Q9Y2J2	EPB41L3	.|0.317|.	1.247	0.416	3	0.413|0.093|0.943	0.037	0.111	0.037	0.111	0.037	-2.078	1.256	0.458
MDM2_bait	Q14444	CAPRIN1	2.136|2.471|2.207	6.814	2.271	3	1.529|1.140|1.462	0.036	0.081	0.036	0.081	0.036	-4.554	1.663	0.461
MDM2_bait	Q92499	DDX1	0.693|0.869|0.531	2.092	0.697	3	.|.|0.483	0.035	0.098	0.035	0.098	0.035	-8.01	1.444	0.465
MDM2_bait	P60842	EIF4A1	0.960|0.960|0.800	2.72	0.907	3	1.171|0.429|2.411	0.034	0.04	0.034	0.04	0.034	-3.764	0.85	0.468
MDM2_bait	P06576	ATP5F1B	1.461|1.488|.	3.414	1.138	3	1.491|0.582|2.786	0.033	0.05	0.033	0.05	0.033	-8.191	0.848	0.471
MDM2_bait	Q07157	TJP1	.|.|0.477	1.407	0.469	3	0.527|0.539|0.142	0.031	0.094	0.031	0.094	0.031	-2.356	1.367	0.475
MDM2_bait	Q00987	MDM2	0.844|0.581|.	1.891	0.63	3	.|.|.	0.028	0.085	0.028	0.085	0.028	-11.074	1.355	0.478
MDM2_bait	P63104	YWHAZ	1.124|1.066|.	2.656	0.885	3	1.586|0.436|2.007	0.027	0.044	0.027	0.044	0.027	-6.642	0.794	0.481
MDM2_bait	P38646	HSPA9	3.593|3.360|1.790	8.744	2.915	3	2.166|1.554|2.518	0.026	0.057	0.026	0.057	0.026	-13.055	1.43	0.484
MDM2_bait	P25705	ATP5F1A	1.194|1.047|0.647	2.889	0.963	3	1.523|0.520|2.733	0.022	0.038	0.022	0.038	0.022	-5.548	0.744	0.487
MDM2_bait	P36578	RPL4	1.591|1.507|0.908	4.007	1.336	3	0.946|0.709|2.042	0.021	0.036	0.021	0.036	0.021	-7.278	1.203	0.49
MDM2_bait	P62750	RPL23A	7.075|7.092|7.038	21.205	7.068	3	4.065|4.954|3.999	0.02	0.021	0.02	0.021	0.02	-3.95	1.637	0.493
MDM2_bait	Q92841	DDX17	1.507|1.452|1.251	4.21	1.403	3	0.832|0.849|0.975	0.02	0.036	0.02	0.036	0.02	-5.992	1.589	0.496
MDM2_bait	P30050	RPL12	0.615|0.586|0.614	1.814	0.605	3	0.577|0.291|1.075	0.018	0.019	0.018	0.019	0.018	-4.159	1.07	0.499
MDM2_bait	P39019	RPS19	7.068|7.500|7.334	21.902	7.301	3	4.123|5.148|4.353	0.017	0.024	0.017	0.024	0.017	-4.557	1.615	0.502
MDM2_bait	Q16352	INA	2.614|2.506|1.239	6.359	2.12	3	1.321|1.487|1.874	0.017	0.032	0.017	0.032	0.017	-13.465	1.373	0.505
MDM2_bait	P23246	SFPQ	1.626|2.330|2.931	6.888	2.296	3	1.565|1.449|2.140	0.015	0.044	0.015	0.044	0.015	-11.668	1.356	0.508
MDM2_bait	Q8TA86	RP9	1.840|1.873|1.808	5.521	1.84	3	1.273|1.371|0.875	0.015	0.018	0.015	0.018	0.015	-4.497	1.598	0.511
MDM2_bait	P68104	EEF1A1	2.589|2.544|2.401	7.534	2.511	3	3.090|1.322|5.327	0.013	0.015	0.013	0.015	0.013	-4.557	0.9	0.514
MDM2_bait	P20042	EIF2S2	0.796|.|.	1.726	0.575	3	.|.|.	0.013	0.038	0.013	0.038	0.013	-11.074	1.237	0.517
MDM2_bait	P46776	RPL27A	2.911|3.027|2.653	8.591	2.864	3	1.592|1.503|2.649	0.011	0.02	0.011	0.02	0.011	-5.819	1.547	0.52
MDM2_bait	P09936	UCHL1	0.327|.|.	1.258	0.419	3	0.186|.|0.287	0.011	0.034	0.011	0.034	0.011	-3.346	1.815	0.522
MDM2_bait	Q01082	SPTBN1	1.092|0.980|.	2.537	0.846	3	.|.|0.652	0.011	0.028	0.011	0.028	0.011	-13.465	1.297	0.525
MDM2_bait	P83731	RPL24	0.866|0.850|.	2.182	0.727	3	0.419|0.552|0.656	0.011	0.018	0.011	0.018	0.011	-13.167	1.364	0.528
MDM2_bait	P04792	HSPB1	1.346|1.247|0.789	3.382	1.127	3	2.347|0.730|3.735	0.011	0.017	0.011	0.017	0.011	-6.3	0.607	0.531
MDM2_bait	Q0VF96	CGNL1	0.774|0.693|.	1.932	0.644	3	.|.|.	0.01	0.025	0.01	0.025	0.01	-11.074	1.385	0.533
MDM2_bait	Q14498	RBM39	3.294|3.183|3.240	9.717	3.239	3	2.834|3.699|1.436	0.01	0.011	0.01	0.011	0.01	-4.799	1.312	0.536
MDM2_bait	Q69YQ0	SPECC1L	0.220|.|0.376	1.061	0.354	3	.|.|0.271	0.007	0.022	0.007	0.022	0.007	-8.104	1.304	0.538
MDM2_bait	Q07955	SRSF1	0.520|0.748|0.419	1.688	0.563	3	0.465|0.384|0.532	0.007	0.02	0.007	0.02	0.007	-12.358	1.232	0.541
MDM2_bait	P11940	PABPC1	2.302|2.177|2.365	6.844	2.281	3	1.510|1.587|1.457	0.007	0.01	0.007	0.01	0.007	-5.802	1.504	0.544
MDM2_bait	P50914	RPL14	0.338|0.325|.	1.128	0.376	3	.|0.300|0.239	0.006	0.011	0.006	0.011	0.006	-4.802	1.404	0.546
MDM2_bait	Q13813	SPTAN1	0.419|0.250|.	1.134	0.378	3	.|.|0.300	0.006	0.019	0.006	0.019	0.006	-8.37	1.26	0.549
MDM2_bait	O14979	HNRNPDL	0.320|0.373|0.758	1.451	0.484	3	.|.|.	0.006	0.019	0.006	0.019	0.006	-13.465	1.04	0.551
MDM2_bait	P62937	PPIA	1.221|1.067|.	2.753	0.918	3	2.129|0.729|3.530	0.006	0.011	0.006	0.011	0.006	-9.501	0.521	0.554
MDM2_bait	Q9NZB2	FAM120A	0.568|0.374|0.343	1.285	0.428	3	.|0.354|0.425	0.006	0.016	0.006	0.016	0.006	-9.215	1.104	0.556
MDM2_bait	P17844	DDX5	1.667|1.612|1.037	4.316	1.439	3	1.075|1.195|0.960	0.005	0.01	0.005	0.01	0.005	-11.564	1.342	0.558
MDM2_bait	Q06830	PRDX1	0.383|0.372|.	1.221	0.407	3	0.768|0.282|1.592	0.005	0.007	0.005	0.007	0.005	-5.017	0.58	0.561
MDM2_bait	Q92804	TAF15	0.510|0.799|.	1.773	0.591	3	0.600|0.730|0.330	0.005	0.014	0.005	0.014	0.005	-10.882	1.126	0.563
MDM2_bait	P31943	HNRNPH1	1.194|1.258|1.161	3.613	1.204	3	0.726|0.612|1.271	0.005	0.008	0.005	0.008	0.005	-6.005	1.457	0.565
MDM2_bait	P07437	TUBB	1.709|1.673|1.488	4.87	1.623	3	3.182|1.124|4.978	0.005	0.006	0.005	0.006	0.005	-5.85	0.622	0.568
MDM2_bait	P46777	RPL5	0.595|0.635|.	1.695	0.565	3	0.573|0.293|0.791	0.004	0.008	0.004	0.008	0.004	-7.358	1.108	0.57
MDM2_bait	P62424	RPL7A	1.043|1.082|1.098	3.223	1.074	3	1.280|0.598|1.879	0.004	0.005	0.004	0.005	0.004	-5.706	0.952	0.572
MDM2_bait	P23528	CFL1	1.545|1.439|0.744	3.728	1.243	3	1.579|0.745|2.076	0.003	0.006	0.003	0.006	0.003	-11.41	0.923	0.574
MDM2_bait	Q07666	KHDRBS1	0.452|0.655|0.697	1.804	0.601	3	.|.|.	0.003	0.006	0.003	0.006	0.003	-11.491	1.293	0.577
MDM2_bait	O00488	ZNF593	3.264|3.308|2.675	9.248	3.083	3	2.035|2.275|2.492	0.002	0.004	0.002	0.004	0.002	-8.611	1.364	0.579
MDM2_bait	P62241	RPS8	2.065|1.915|1.735	5.715	1.905	3	1.459|1.287|1.414	0.002	0.005	0.002	0.005	0.002	-7.787	1.376	0.581
MDM2_bait	P19338	NCL	0.583|0.412|.	1.46	0.487	3	1.281|0.420|2.170	0.002	0.006	0.002	0.006	0.002	-6.735	0.462	0.583
MDM2_bait	Q8N3E9	PLCD3	1.985|1.962|1.426	5.372	1.791	3	1.314|1.473|1.327	0.002	0.003	0.002	0.003	0.002	-10.489	1.307	0.585
MDM2_bait	P61978	HNRNPK	1.993|1.471|0.577	4.041	1.347	3	1.654|0.975|1.451	0.002	0.006	0.002	0.006	0.002	-13.465	1.015	0.587
MDM2_bait	P42766	RPL35	4.421|4.522|4.748	13.691	4.564	3	3.198|3.330|3.367	0.002	0.003	0.002	0.003	0.002	-6.8	1.384	0.59
MDM2_bait	P46782	RPS5	4.882|4.469|4.290	13.641	4.547	3	3.406|4.596|2.405	0.002	0.004	0.002	0.004	0.002	-7.475	1.357	0.592
MDM2_bait	Q7L2E3	DHX30	0.693|0.454|.	1.612	0.537	3	.|.|.	0.002	0.005	0.002	0.005	0.002	-11.423	1.156	0.594
MDM2_bait	Q15366	PCBP2	0.580|0.566|.	1.612	0.537	3	0.709|0.293|0.682	0.002	0.003	0.002	0.003	0.002	-7.755	1.031	0.596
MDM2_bait	P67809	YBX1	1.272|1.570|1.804	4.645	1.548	3	2.447|0.983|2.837	0.002	0.003	0.002	0.003	0.002	-8.233	0.816	0.598
MDM2_bait	P16402	HIST1H1D	6.033|5.866|5.853	17.751	5.917	3	4.021|4.068|4.925	0.002	0.002	0.002	0.002	0.002	-6.641	1.37	0.6
MDM2_bait	Q8IWS0	PHF6	0.600|0.554|.	1.619	0.54	3	0.532|0.397|.	0.001	0.003	0.001	0.003	0.001	-8.695	1.174	0.602
MDM2_bait	Q15393	SF3B3	.|0.448|.	1.378	0.459	3	0.361|.|.	0.001	0.004	0.001	0.004	0.001	-5.528	1.271	0.604
MDM2_bait	P61353	RPL27	0.823|0.676|0.438	1.936	0.645	3	0.646|0.502|1.356	0.001	0.003	0.001	0.003	0.001	-11.529	0.849	0.605
MDM2_bait	P08493	MGP	4.726|5.012|5.146	14.884	4.961	3	4.065|4.338|2.880	0.001	0.002	0.001	0.002	0.001	-7.516	1.34	0.607
MDM2_bait	P16401	HIST1H1B	3.578|3.494|3.405	10.476	3.492	3	2.495|2.524|2.784	0.001	0.002	0.001	0.002	0.001	-7.13	1.344	0.609
MDM2_bait	P11171	EPB41	0.325|0.270|0.501	1.096	0.365	3	0.640|0.251|0.564	0.001	0.003	0.001	0.003	0.001	-11.394	0.813	0.611
MDM2_bait	P08708	RPS17	7.727|7.253|6.823	21.803	7.268	3	5.146|5.919|5.731	0.001	0.002	0.001	0.002	0.001	-8.164	1.3	0.613
MDM2_bait	P37108	SRP14	1.395|1.297|0.941	3.633	1.211	3	1.030|1.107|0.887	0.001	0.002	0.001	0.002	0.001	-12.033	1.206	0.615
MDM2_bait	Q9UQ35	SRRM2	4.699|4.328|3.631	12.657	4.219	3	3.714|3.837|2.711	0.001	0.002	0.001	0.002	0.001	-10.034	1.248	0.617
MDM2_bait	P49207	RPL34	0.642|0.565|0.124	1.33	0.443	3	.|.|.	0.001	0.002	0.001	0.002	0.001	-13.465	0.953	0.618
MDM2_bait	P46783	RPS10	3.010|2.898|2.536	8.444	2.815	3	1.968|1.661|3.419	0.001	0.001	0.001	0.001	0.001	-9.236	1.259	0.62
MDM2_bait	P52926	HMGA2	0.226|.|.	1.156	0.385	3	.|0.240|.	0	0.001	0	0.001	0	-6.649	1.605	0.622
MDM2_bait	P62906	RPL10A	0.637|0.713|0.317	1.667	0.556	3	0.678|0.444|1.164	0	0.001	0	0.001	0	-13.465	0.789	0.624
MDM2_bait	P11142	HSPA8	5.538|5.218|4.969	15.724	5.241	3	4.403|3.074|5.746	0	0.001	0	0.001	0	-8.859	1.228	0.626
MDM2_bait	O95232	LUC7L3	0.611|0.477|.	1.553	0.518	3	.|.|.	0	0.001	0	0.001	0	-11.074	1.113	0.627
MDM2_bait	P14625	HSP90B1	0.512|0.713|.	1.69	0.563	3	1.289|0.631|2.397	0	0.001	0	0.001	0	-10.437	0.451	0.629
MDM2_bait	Q14103	HNRNPD	0.308|.|.	1.238	0.413	3	0.362|0.230|0.696	0	0.001	0	0.001	0	-7.262	1.067	0.631
MDM2_bait	P62841	RPS15	5.430|5.572|2.581	13.583	4.528	3	3.912|4.590|5.033	0	0	0	0	0	-13.465	1.009	0.632
MDM2_bait	Q9P2E9	RRBP1	.|.|0.596	1.526	0.509	3	.|.|.	0	0.001	0	0.001	0	-11.074	1.094	0.634
MDM2_bait	P62701	RPS4X	4.839|4.713|4.053	13.604	4.535	3	3.834|4.222|3.755	0	0	0	0	0	-10.633	1.153	0.636
MDM2_bait	P35268	RPL22	2.061|1.803|2.005	5.869	1.956	3	1.813|1.683|1.663	0	0	0	0	0	-10.369	1.139	0.637
MDM2_bait	P35637	FUS	1.682|1.652|1.117	4.451	1.484	3	3.110|1.254|1.640	0	0	0	0	0	-13.331	0.799	0.639
MDM2_bait	P26373	RPL13	1.424|1.428|1.126	3.977	1.326	3	1.111|0.880|1.815	0	0	0	0	0	-12.163	1.095	0.64
MDM2_bait	O43143	DHX15	0.505|0.564|.	1.534	0.511	3	.|.|.	0	0	0	0	0	-11.074	1.099	0.642
MDM2_bait	Q99986	VRK1	0.490|0.455|0.563	1.507	0.502	3	.|.|.	0	0	0	0	0	-11.385	1.08	0.644
MDM2_bait	P48681	NES	0.882|1.070|0.873	2.825	0.942	3	0.844|1.169|0.706	0	0	0	0	0	-11.299	1.063	0.645
MDM2_bait	P62269	RPS18	19.709|20.218|18.498	58.425	19.475	3	18.868|20.666|13.602	0	0	0	0	0	-10.214	1.117	0.647
MDM2_bait	Q14194	CRMP1	.|.|0.551	1.482	0.494	3	.|.|.	0	0	0	0	0	-11.074	1.062	0.648
MDM2_bait	Q16698	DECR1	0.221|0.173|.	0.859	0.286	3	0.242|.|0.341	0	0	0	0	0	-11.409	0.999	0.65
MDM2_bait	Q9NZI8	IGF2BP1	0.193|0.481|0.131	0.805	0.268	3	0.286|0.457|0.627	0	0	0	0	0	-13.465	0.618	0.651
MDM2_bait	P62280	RPS11	7.651|8.077|5.279	21.007	7.002	3	6.921|6.776|7.732	0	0	0	0	0	-13.465	0.982	0.653
MDM2_bait	P32969	RPL9	1.765|1.855|2.067	5.687	1.896	3	1.563|1.720|2.262	0	0	0	0	0	-11.57	1.039	0.654
MDM2_bait	P62917	RPL8	0.946|1.033|0.611	2.59	0.863	3	0.496|.|1.724	0	0	0	0	0	-13.465	0.934	0.656
MDM2_bait	P0DMV9	HSPA1B	1.139|1.010|1.089	3.237	1.079	3	0.932|0.799|1.508	0	0	0	0	0	-11.5	1.038	0.657
MDM2_bait	Q9BY77	POLDIP3	0.249|0.523|.	1.237	0.412	3	.|.|.	0	0	0	0	0	-13.465	0.886	0.659
MDM2_bait	P48047	ATP5PO	1.197|1.491|0.853	3.541	1.18	3	1.349|1.254|1.472	0	0	0	0	0	-13.465	0.871	0.66
MDM2_bait	Q9NWB6	ARGLU1	3.499|3.254|2.145	8.898	2.966	3	2.795|3.734|3.269	0	0	0	0	0	-13.465	0.914	0.662
MDM2_bait	P07737	PFN1	0.563|0.541|1.283	2.387	0.796	3	1.318|.|1.049	0	0	0	0	0	-13.465	0.677	0.663
MDM2_bait	Q01844	EWSR1	1.186|0.910|0.897	2.993	0.998	3	0.875|1.173|1.272	0	0	0	0	0	-13.465	0.913	0.664
MDM2_bait	P17302	GJA1	0.438|0.502|.	1.405	0.468	3	.|.|.	0	0	0	0	0	-11.953	1.007	0.666
MDM2_bait	P09651	HNRNPA1	1.483|1.358|1.014	3.856	1.285	3	1.290|1.145|1.918	0	0	0	0	0	-13.465	0.908	0.667
MDM2_bait	P07237	P4HB	0.358|0.358|.	1.181	0.394	3	1.731|0.508|1.660	0	0	0	0	0	-10.957	0.347	0.668
MDM2_bait	P07197	NEFM	2.979|2.899|2.851	8.729	2.91	3	2.784|2.690|3.674	0	0	0	0	0	-11.923	0.964	0.67
MDM2_bait	Q9Y6M1	IGF2BP2	0.875|0.520|.	1.861	0.62	3	0.582|.|1.224	0	0	0	0	0	-13.465	0.735	0.671
MDM2_bait	P62277	RPS13	2.974|3.392|2.562	8.928	2.976	3	2.784|3.397|3.959	0	0	0	0	0	-13.465	0.89	0.672
MDM2_bait	P12236	SLC25A6	0.459|0.451|.	1.375	0.458	3	.|.|.	0	0	0	0	0	-11.524	0.986	0.674
MDM2_bait	P00558	PGK1	0.288|0.471|.	1.224	0.408	3	.|.|.	0	0	0	0	0	-13.465	0.877	0.675
MDM2_bait	Q13242	SRSF9	0.450|0.450|.	1.365	0.455	3	.|.|.	0	0	0	0	0	-11.575	0.978	0.676
MDM2_bait	Q9BZF9	UACA	0.417|0.229|.	1.111	0.37	3	0.457|0.301|0.520	0	0	0	0	0	-13.465	0.892	0.678
MDM2_bait	O95425	SVIL	.|.|0.445	1.375	0.458	3	.|.|.	0	0	0	0	0	-11.74	0.985	0.679
MDM2_bait	Q15424	SAFB	0.434|0.363|.	1.262	0.421	3	.|.|.	0	0	0	0	0	-13.465	0.905	0.68
MDM2_bait	P26196	DDX6	0.304|0.429|0.214	0.947	0.316	3	0.808|0.365|0.503	0	0	0	0	0	-13.465	0.597	0.682
MDM2_bait	Q8IYB3	SRRM1	7.533|6.925|5.433	19.891	6.63	3	9.881|10.890|6.069	0	0	0	0	0	-13.465	0.764	0.683
MDM2_bait	Q9Y383	LUC7L2	4.919|4.720|3.774	13.413	4.471	3	6.217|7.106|4.224	0	0	0	0	0	-13.465	0.782	0.684
MDM2_bait	P49411	TUFM	0.895|0.870|0.684	2.449	0.816	3	1.167|0.874|2.025	0	0	0	0	0	-13.465	0.641	0.685
MDM2_bait	P61247	RPS3A	2.605|2.789|2.403	7.796	2.599	3	3.092|3.090|3.658	0	0	0	0	0	-13.465	0.795	0.686
MDM2_bait	P62081	RPS7	4.377|4.475|4.619	13.471	4.49	3	6.658|6.350|8.151	0	0	0	0	0	-13.465	0.64	0.686
MDM2_bait	P11021	HSPA5	2.489|2.360|1.835	6.683	2.228	3	5.750|7.980|4.870	0	0	0	0	0	-13.465	0.367	0.686
MDM2_bait	P10809	HSPD1	1.134|1.159|0.711	3.004	1.001	3	2.721|2.373|4.210	0	0	0	0	0	-13.465	0.333	0.69
MDM2_bait	P39023	RPL3	0.401|0.525|0.160	1.086	0.362	3	0.582|0.789|1.248	0	0	0	0	0	-13.465	0.436	0.691
MDM2_bait	Q92900	UPF1	0.388|0.315|0.383	1.086	0.362	3	.|.|.	0	0	0	0	0	-13.465	0.779	0.692
MDM2_bait	P47755	CAPZA2	0.284|0.289|0.378	0.951	0.317	3	.|.|.	0	0	0	0	0	-13.465	0.682	0.692
MDM2_bait	Q92614	MYO18A	0.282|0.303|0.327	0.912	0.304	3	0.558|0.431|0.558	0	0	0	0	0	-13.465	0.594	0.692
MDM2_bait	Q9Y4F1	FARP1	0.464|0.335|0.726	1.525	0.508	3	0.703|0.921|1.025	0	0	0	0	0	-13.465	0.583	0.692
MDM2_bait	Q96I24	FUBP3	0.238|0.350|0.223	0.811	0.27	3	.|.|.	0	0	0	0	0	-13.465	0.581	0.692
MDM2_bait	Q9NYF8	BCLAF1	0.542|0.383|0.227	1.152	0.384	3	0.872|0.888|0.530	0	0	0	0	0	-13.465	0.517	0.692
MDM2_bait	Q9BUJ2	HNRNPUL1	0.257|0.163|0.259	0.68	0.227	3	.|.|0.696	0	0	0	0	0	-13.465	0.325	0.692
MDM2_bait	Q13045	FLII	0.190|0.175|0.419	0.784	0.261	3	0.418|0.662|0.970	0	0	0	0	0	-13.465	0.405	0.7
MDM2_bait	Q9Y3I0	RTCB	0.912|1.024|0.921	2.857	0.952	3	1.376|1.506|1.004	0	0	0	0	0	-13.465	0.746	0.701
MDM2_bait	P12107	COL11A1	1.065|0.720|0.248	2.033	0.678	3	0.826|.|2.068	0	0	0	0	0	-13.465	0.519	0.701
MDM2_bait	P62136	PPP1CA	0.279|0.412|.	1.157	0.386	3	.|.|.	0	0	0	0	0	-13.465	0.829	0.704
MDM2_bait	Q9Y2W1	THRAP3	0.583|0.500|.	1.549	0.516	3	0.520|0.593|1.081	0	0	0	0	0	-13.465	0.744	0.705
MDM2_bait	P07305	H1F0	0.642|0.661|.	1.768	0.589	3	1.229|0.963|0.570	0	0	0	0	0	-13.465	0.672	0.706
MDM2_bait	P50454	SERPINH1	0.271|.|0.640	1.376	0.459	3	0.820|0.856|1.757	0	0	0	0	0	-13.465	0.428	0.707
MDM2_bait	P61313	RPL15	0.423|0.347|.	1.235	0.412	3	1.340|0.807|1.931	0	0	0	0	0	-13.465	0.322	0.708
MDM2_bait	O14647	CHD2	0.314|0.313|.	1.093	0.364	3	.|.|.	0	0	0	0	0	-13.465	0.783	0.709
MDM2_bait	Q9HCE1	MOV10	0.309|0.266|.	1.041	0.347	3	.|.|.	0	0	0	0	0	-13.465	0.746	0.709
MDM2_bait	Q9Y520	PRRC2C	0.254|0.313|.	1.033	0.344	3	.|.|.	0	0	0	0	0	-13.465	0.74	0.709
MDM2_bait	P11137	MAP2	0.292|0.327|.	1.084	0.361	3	0.423|0.598|0.473	0	0	0	0	0	-13.465	0.733	0.709
MDM2_bait	Q92522	H1FX	0.636|0.608|.	1.709	0.57	3	0.786|0.592|1.074	0	0	0	0	0	-13.465	0.718	0.709
MDM2_bait	P27348	YWHAQ	0.261|0.150|.	0.876	0.292	3	.|.|.	0	0	0	0	0	-13.465	0.628	0.709
MDM2_bait	O43602	DCX	0.195|0.184|.	0.845	0.282	3	.|.|.	0	0	0	0	0	-13.465	0.605	0.709
MDM2_bait	Q8N9E0	FAM133A	.|0.208|0.129	0.802	0.267	3	.|.|.	0	0	0	0	0	-13.465	0.575	0.709
MDM2_bait	Q02543	RPL18A	0.131|.|0.146	0.742	0.247	3	.|.|.	0	0	0	0	0	-13.465	0.532	0.709
MDM2_bait	P61254	RPL26	0.588|0.455|.	1.508	0.503	3	1.856|2.078|2.120	0	0	0	0	0	-13.465	0.249	0.709
MDM2_bait	P12956	XRCC6	0.258|0.238|.	0.961	0.32	3	0.319|.|1.189	0	0	0	0	0	-13.465	0.52	0.719
MDM2_bait	P21333	FLNA	.|0.375|0.244	1.085	0.362	3	0.519|.|0.540	0	0	0	0	0	-13.465	0.683	0.72
MDM2_bait	P14649	MYL6B	.|.|0.320	1.25	0.417	3	.|.|.	0	0	0	0	0	-13.465	0.896	0.721
MDM2_bait	Q9NY93	DDX56	.|0.289|.	1.219	0.406	3	.|.|.	0	0	0	0	0	-13.465	0.874	0.721
MDM2_bait	Q8IVW6	ARID3B	.|.|0.277	1.207	0.402	3	.|.|.	0	0	0	0	0	-13.465	0.865	0.721
MDM2_bait	Q14764	MVP	.|0.194|.	1.125	0.375	3	.|.|.	0	0	0	0	0	-13.465	0.806	0.721
MDM2_bait	O43707	ACTN4	.|0.175|.	1.105	0.368	3	.|.|.	0	0	0	0	0	-13.465	0.792	0.721
MDM2_bait	Q14157	UBAP2L	0.140|.|.	1.07	0.357	3	0.923|1.522|0.782	0	0	0	0	0	-13.465	0.346	0.721

[truncated: 8 more sheets: PTENvsIgG.A375, PTENvsIgG.G401, PTENvsIgG.GPiN, PTENvsIgG.T47D, TDP-43vsIgG.A375, TDP-43vsIgG.G401, TDP-43vsIgG.GPiN, TDP-43vsIgG.T47D]
