# Supplementary material for: Genoppi is an open-source software for robust and standardized integration of proteomic and genetic data
Source: Nat Commun. 2021 May 10;12:2580. doi: 10.1038/s41467-021-22648-5 (PMC8110583; doi:10.1038/s41467-021-22648-5)
Supplement: Supplementary file 11 — Source Data [file 41467_2021_22648_MOESM11_ESM.xlsx]

## Sheet: Description
This files contains the source data used to generate the main and supplemnetary figures in the paper. For data that are already provided as supplementary tables, we document the relevant table/sheet names containing the source data.

## Sheet: Fig 1b-f
Source data for Fig 1b-f are provided below: DMSO vs. control data were used for volcano plots in Fig 1b-e and left scatter plot in Fig 1f; LEN vs. control data were used for right scatter plot in Fig 1f. Original data (replicate log2 fold changes in rep1 and rep2 columns) were downloaded from Kronke et al (PMID: 24292625), Database S1 "CRBN PPI" sheet. The logFC, pvalue, and FDR columns were cal…
	DMSO vs. control (i.e. - lenalidomide)					LEN vs. control (i.e. + lenalidomide)
gene	rep1	rep2	logFC	pvalue	FDR	rep1	rep2	logFC	pvalue	FDR
AAK1	-0.871786	0.312665	-0.27956	0.49893	0.706372	0.0253123	0.0953168	0.0603146	0.532223	0.676904
AAMP	0.154583	0.35727	0.255927	0.178442	0.41119	0.0425043	-0.272141	-0.114818	0.442788	0.609507
AARS	-0.225093	-0.424901	-0.324997	0.110349	0.327554	-0.131961	-0.156675	-0.144318	0.185327	0.380745
AASDHPPT	0.230572	0.282499	0.256536	0.15388	0.382428	-0.0884235	0.36087	0.136223	0.470768	0.631603
ABCB7	0.385928	-0.0617217	0.162103	0.449385	0.665728	0.0255958	-0.331118	-0.152761	0.358407	0.540989
ABCE1	-0.175208	-0.0380063	-0.106607	0.507759	0.712116	-0.051758	-0.110791	-0.0812746	0.409936	0.583363
ABCF1	0.206518	0.302524	0.254521	0.160433	0.389284	0.0946415	0.131721	0.113181	0.271761	0.465841
ABCF2	-0.0269398	-0.0803319	-0.0536359	0.72334	0.858541	-0.282562	-0.279897	-0.281229	0.0468743	0.207957
ABCF3	-0.0743803	-0.0264695	-0.0504249	0.738676	0.8686	-0.356938	-0.108752	-0.232845	0.139673	0.327975
ABHD10	-0.0217458	-0.0537782	-0.037762	0.801386	0.908054	0.675274	-0.198957	0.238158	0.47281	0.632772
ABHD12	0.142609	0.0415234	0.0920664	0.557219	0.741042	0.315914	0.293017	0.304466	0.0391867	0.198481
ABI1	0.173767	-0.218481	-0.0223569	0.907675	0.96051	0.0277203	0.0465609	0.0371406	0.684097	0.801246
ABLIM1	-0.245335	0.215989	-0.0146728	0.943471	0.972233	0.138028	-0.226021	-0.0439963	0.776996	0.866172
ABR	0.702392	0.40719	0.554791	0.0362899	0.210467	0.765959	0.608715	0.687337	0.00725711	0.130971
ACAA2	0.566572	0.16221	0.364391	0.129144	0.35243	0.344033	0.411969	0.378001	0.0247831	0.171438
ACACA	-0.392686	-0.95288	-0.672783	0.0445745	0.22598	-0.599309	-0.302991	-0.45115	0.0410603	0.20089
ACAD8	2.16421	0.961846	1.56303	0.0206205	0.183204	0.736994	1.12426	0.930628	0.0101182	0.143612
ACAD9	-0.00102468	0.00201836	0.000496842	0.997339	0.998251	0.0373119	0.169027	0.103169	0.34912	0.53559
ACADM	0.161178	0.0533894	0.107284	0.499425	0.70673	0.1141	0.171975	0.143038	0.194418	0.389067
ACADSB	0.196733	0.284869	0.240801	0.176886	0.408668	0.420402	0.65471	0.537556	0.019879	0.16656
ACADVL	-0.475655	-0.496326	-0.485991	0.0336636	0.204185	-0.188743	-0.332299	-0.260521	0.0753821	0.246283
ACAP1	-0.182901	-0.128945	-0.155923	0.33729	0.569617	-0.0225222	-0.451563	-0.237043	0.238125	0.430961
ACAP2	-0.148337	-0.345894	-0.247116	0.188736	0.424108	-0.00174672	-0.23596	-0.118853	0.36596	0.547758
ACAT1	0.635244	0.267596	0.45142	0.0736327	0.27575	0.550507	0.561008	0.555758	0.00844458	0.139314
ACAT2	0.282855	0.454492	0.368673	0.0793152	0.283651	0.449112	0.585251	0.517182	0.0139697	0.148219
ACBD3	-0.238732	0.0661236	-0.0863041	0.631822	0.796572	-0.0999273	0.168899	0.0344857	0.790345	0.873932
ACIN1	-1.21213	0.504671	-0.353731	0.536989	0.729865	-1.24729	-0.357529	-0.802408	0.0776789	0.247844
ACLY	-0.561494	-0.540463	-0.550979	0.0237476	0.188945	-0.44089	-0.0808964	-0.260893	0.166871	0.355965
ACO1	-0.334189	-0.381649	-0.357919	0.0745794	0.277287	-0.038347	-0.0292788	-0.0338129	0.709724	0.819854
ACO2	-0.0279985	-0.184425	-0.106212	0.513638	0.715393	0.120485	0.0743684	0.0974265	0.332379	0.518877
ACOT13	0.135404	-0.0181766	0.0586135	0.711174	0.852362	-0.00731857	0.16633	0.0795056	0.483137	0.640721
ACOT7	-0.119683	0.166715	0.0235163	0.892398	0.956394	0.268554	0.0885487	0.178551	0.178723	0.372539
ACOT8	1.01257	0.86995	0.94126	0.00543269	0.115815	0.00158609	0.435949	0.218767	0.270932	0.465691
ACOT9	0.200379	-0.0321231	0.0841278	0.618961	0.789289	0.0943712	-0.0978261	-0.00172743	0.987617	0.991919
ACOX1	-0.0444194	0.00504062	-0.0196894	0.895556	0.956993	0.186501	0.0130691	0.0997849	0.391125	0.567165
ACOX3	1.14104	0.127633	0.634337	0.13643	0.360919	0.398241	0.737341	0.567791	0.0285791	0.180087
ACP1	0.0315364	-0.361472	-0.164968	0.41868	0.638922	0.0666748	-0.053868	0.00640336	0.948263	0.969828
ACSF3	-0.11688	0.325271	0.104196	0.615072	0.786814	-0.333516	0.228357	-0.0525796	0.806398	0.883057
ACSL3	0.0352016	0.345623	0.190413	0.324568	0.555845	1.00058	0.0705267	0.535552	0.184434	0.379476
ACSL4	-0.0962984	0.046002	-0.0251482	0.871731	0.945389	-0.267219	-0.0786246	-0.172922	0.19368	0.388424
ACSL5	-0.0695579	0.552967	0.241705	0.358121	0.591404	0.139077	0.00561557	0.072346	0.493703	0.64911
ACSS1	0.312897	-0.308573	0.00216222	0.992931	0.997164	0.243913	0.236095	0.240004	0.0674106	0.236099
ACTA2	-1.08976	0.470511	-0.309624	0.55403	0.739383	-0.575207	-1.14548	-0.860342	0.0263767	0.173189
ACTBL2	-0.650363	-0.142513	-0.396438	0.135465	0.359213	-0.118852	-0.304434	-0.211643	0.133837	0.320954
ACTC1	-1.01333	-0.448942	-0.731138	0.0361293	0.210467	-0.600643	-0.577423	-0.589033	0.00730054	0.130971
ACTG1	-0.789013	-0.359879	-0.574446	0.0471691	0.230262	-0.508465	-0.488775	-0.49862	0.0112902	0.143612
ACTL6A	-0.0595701	-0.0373695	-0.0484698	0.74735	0.872984	-0.108534	-0.146835	-0.127684	0.228073	0.420418
ACTN1	-2.0081	-0.627494	-1.3178	0.0460205	0.228862	-1.32699	-1.41346	-1.37022	0.000846122	0.0668488
ACTN4	-3.21384	-3.75738	-3.48561	0.000268198	0.0332925	-2.73504	-3.04371	-2.88937	0.000315895	0.0540908
ACTR10	1.17306	0.326422	0.749743	0.0684122	0.266864	0.0688771	0.227618	0.148248	0.227569	0.420125
ACTR1A	0.209141	0.343806	0.276474	0.141509	0.366383	0.319618	0.323889	0.321753	0.0339906	0.191081
ACTR1B	-0.0557262	0.24817	0.0962221	0.594566	0.772112	0.0695647	0.305329	0.187447	0.196289	0.39032
ACTR2	0.72369	0.340391	0.53204	0.0509091	0.237428	0.409038	0.44074	0.424889	0.0172794	0.159032
ACTR3	-0.108239	0.0176369	-0.0453009	0.770315	0.887132	-0.13076	0.0318186	-0.0494708	0.646625	0.773721
ACYP2	0.239642	0.123269	0.181456	0.284568	0.520467	0.114234	0.16877	0.141502	0.197048	0.391355
ADA	0.930548	0.247928	0.589238	0.0841375	0.293231	0.567351	0.740021	0.653686	0.00889801	0.140822
ADAM10	-0.255167	-0.0699061	-0.162537	0.346379	0.579423	-0.0390584	-0.135602	-0.0873301	0.396726	0.571237
ADAR	-0.265084	0.318809	0.026862	0.909057	0.960861	-0.344593	-0.144122	-0.244358	0.106529	0.285031
ADCK3	0.517024	0.549718	0.533371	0.0261248	0.193023	0.373954	0.464355	0.419154	0.020303	0.16656
ADD1	0.0094905	0.296898	0.153194	0.40632	0.628627	0.0129262	-0.218968	-0.103021	0.42246	0.594742
ADD2	0.18053	0.350724	0.265627	0.159535	0.389284	0.092884	0.0122111	0.0525475	0.58666	0.724335
ADD3	0.0475384	0.392098	0.219818	0.27983	0.516577	-0.000461736	-0.282649	-0.141556	0.332588	0.518957
ADK	0.569005	0.0918014	0.330403	0.180714	0.413472	0.480575	0.363115	0.421845	0.0218715	0.167376
ADO	0.438186	-0.394525	0.0218309	0.941783	0.971988	0.073409	0.267476	0.170442	0.201639	0.393927
ADPGK	0.0017302	-0.161799	-0.0800342	0.618696	0.789289	-0.135808	0.290778	0.0774852	0.658981	0.78187
ADRBK1	-0.151602	-0.182622	-0.167112	0.307052	0.539931	-0.144648	0.0728604	-0.0358938	0.760661	0.856103
ADRM1	-0.0757937	-0.0552765	-0.0655351	0.665374	0.818585	-0.0516982	0.00216242	-0.0247679	0.787928	0.872728
ADSL	0.0139267	-0.121581	-0.053827	0.730725	0.863871	-0.0964989	0.0603241	-0.0180874	0.863026	0.919608
ADSS	-0.136395	-0.143644	-0.140019	0.379618	0.607648	-0.062746	-0.124881	-0.0938133	0.352556	0.537782
AFG3L2	0.249142	0.22231	0.235726	0.1789	0.411394	0.328262	0.184852	0.256557	0.0778963	0.247844
AGAP2	0.293724	0.858618	0.576171	0.0668747	0.263882	0.263635	-0.0334662	0.115085	0.428332	0.598476
AGK	0.239276	0.291014	0.265145	0.144235	0.371392	0.260267	0.242938	0.251602	0.0608817	0.227585
AGPS	0.0423642	0.826762	0.434563	0.191673	0.426907	-0.115926	-0.235773	-0.175849	0.154007	0.343498
AGTPBP1	-0.498586	0.396379	-0.0511038	0.871702	0.945389	-0.323588	-0.041625	-0.182607	0.235364	0.427704
AHCY	-0.0614658	-0.191327	-0.126396	0.437131	0.652615	-0.148353	0.0112094	-0.0685718	0.530967	0.676796
AHCYL1	-0.157126	-0.217843	-0.187484	0.263523	0.501109	-0.46546	-0.118445	-0.291953	0.129847	0.315535
AHNAK	-0.973157	-0.964151	-0.968654	0.00435424	0.110814	-0.826438	-0.671738	-0.749088	0.00570509	0.124865
AHSA1	0.0506062	0.240009	0.145308	0.394481	0.620546	0.265557	0.762987	0.514272	0.0685608	0.237037
AIDA	-0.772826	-0.651088	-0.711957	0.0122982	0.150654	0.217231	-0.186196	0.0155172	0.925262	0.956633
AIF1L	-1.04814	-2.27279	-1.66046	0.0181309	0.172097	-1.16052	-4.42607	-2.7933	0.0802593	0.251183
AIFM1	0.576377	0.512783	0.54458	0.0250895	0.192118	0.582363	0.536749	0.559556	0.00861467	0.140706
AIMP1	0.118094	0.0723116	0.0952028	0.538108	0.730113	0.00805655	0.170053	0.0890549	0.429343	0.599036
AIMP2	0.0336521	-0.113879	-0.0401135	0.798029	0.905297	-0.0356975	0.0593553	0.0118289	0.901352	0.942101
AIP	0.614663	-0.244719	0.184972	0.557372	0.741042	0.302875	0.0194884	0.161182	0.28252	0.474294
AK2	-0.0532691	-0.170394	-0.111832	0.48456	0.694373	0.0489336	-0.068907	-0.00998668	0.919126	0.954298
AK3	-0.409412	-0.0950497	-0.252231	0.216514	0.455067	0.13829	-0.0777412	0.0302745	0.796139	0.877447
AKAP2	-3.03174	-3.27956	-3.15565	0.000141346	0.0317995	-2.28891	-2.77408	-2.5315	0.00106595	0.071696
AKAP8	0.239031	-0.0189365	0.110047	0.529648	0.725158	-0.134129	-0.0765389	-0.105334	0.304791	0.495632
AKAP9	-0.448233	-0.752413	-0.600323	0.0299342	0.200969	-0.649163	-0.179727	-0.414445	0.098847	0.275479
AKR1A1	-0.41204	-0.371814	-0.391927	0.0595253	0.252809	-0.0287195	0.00446544	-0.012127	0.893254	0.936994
AKR1B1	-0.499178	-0.571236	-0.535207	0.0265257	0.193023	-0.0396514	-0.26453	-0.152091	0.262028	0.456117
AKR1C3	-0.439305	-0.655671	-0.547488	0.0312457	0.201823	-0.644871	0.228111	-0.20838	0.524479	0.672208
AKR7A2	-0.0795542	-0.259945	-0.169749	0.326973	0.556943	-0.11338	0.021764	-0.0458078	0.656432	0.780543
AKT2	0.290896	0.206768	0.248832	0.166015	0.395807	0.154194	0.0124972	0.0833457	0.442421	0.609266
ALDH16A1	-0.023563	0.26123	0.118833	0.509088	0.712116	0.038998	0.0976108	0.0683044	0.479971	0.638441
ALDH18A1	0.139208	-0.0440326	0.0475875	0.767142	0.884935	0.0319597	0.00791308	0.0199364	0.825297	0.895982
ALDH1B1	0.0803848	-0.136902	-0.0282586	0.863196	0.940237	0.0458623	0.00216242	0.0240124	0.792748	0.875166
ALDH3A2	-0.0781981	-0.0801947	-0.0791964	0.603477	0.777449	-0.0830954	-0.0393993	-0.0612474	0.518325	0.666273
ALDH5A1	0.265557	0.167615	0.216586	0.214264	0.452657	0.142479	0.335255	0.238867	0.108367	0.287373
ALDH6A1	0.478092	0.0586628	0.268377	0.232351	0.47087	0.623586	0.12618	0.374883	0.131881	0.318826
ALDH9A1	0.0508847	-0.301444	-0.125279	0.513828	0.715393	-0.0590289	-0.0296911	-0.04436	0.630641	0.761463
ALDOA	0.0612923	-0.032979	0.0141567	0.925767	0.968591	0.103934	0.156008	0.129971	0.225002	0.417098
ALDOC	1.1776	0.192068	0.684833	0.110838	0.328573	0.477574	0.592062	0.534818	0.0117654	0.143798
ALG1	0.698307	0.196355	0.447331	0.103548	0.315702	0.462366	0.307545	0.384956	0.0317847	0.186671
ALG2	0.474358	0.0402612	0.25731	0.253972	0.493776	0.252779	0.518938	0.385858	0.0517506	0.213246
ALKBH2	0.410667	0.441377	0.426022	0.0479447	0.2325	1.15419	-0.133037	0.510579	0.311845	0.50063
ALKBH5	-0.0206624	0.509544	0.244441	0.314244	0.546465	-0.082912	0.28629	0.101689	0.530397	0.676493
ALYREF	-0.711913	-0.0316954	-0.371804	0.211172	0.449305	-0.244241	-0.549325	-0.396783	0.0576003	0.221431
AMDHD2	0.0942361	-0.0682262	0.0130049	0.934151	0.968591	0.437973	0.23008	0.334027	0.0558215	0.220085
AMPD2	1.43749	0.0553345	0.746414	0.166904	0.396276	-0.0685892	0.00891709	-0.0298361	0.751844	0.85202
ANAPC4	-0.207428	0.213129	0.00285085	0.988527	0.994891	-0.285653	0.339023	0.026685	0.908948	0.947627
ANAPC5	-0.223323	0.0139267	-0.104698	0.541951	0.733388	0.704341	-0.201858	0.251241	0.464667	0.62752
ANAPC7	0.86671	0.861003	0.863856	0.00621419	0.120717	1.04222	0.579759	0.810992	0.0201319	0.16656
ANGEL2	0.352871	0.83875	0.595811	0.0500154	0.236745	0.222063	0.642655	0.432359	0.075971	0.246698
ANKFY1	-0.17358	-0.090296	-0.131938	0.410702	0.632775	-0.164448	0.0795658	-0.042441	0.732699	0.83697
ANKHD1	-0.532115	-0.0987373	-0.315426	0.180947	0.413621	-0.596209	-0.236571	-0.41639	0.0650108	0.232495
ANKRD17	-0.647648	0.158725	-0.244462	0.427566	0.643844	-0.823933	-0.329359	-0.576646	0.0523606	0.213916
ANKRD28	0.274053	-0.0824384	0.0958072	0.613766	0.786712	0.210888	0.302875	0.256881	0.0660204	0.233561
ANKRD39	0.450908	0.410667	0.430787	0.0467556	0.230262	0.390888	0.223175	0.307032	0.0572423	0.22094
ANKRD44	-0.0264842	0.145743	0.0596292	0.709739	0.852362	0.0846086	0.0651587	0.0748836	0.434169	0.602802
ANKZF1	0.0325241	0.359409	0.195966	0.319261	0.550525	0.196481	-0.0128829	0.0917991	0.451875	0.616329
ANLN	-0.305557	0.6469	0.170672	0.614568	0.786814	-0.346408	0.198494	-0.0739569	0.725475	0.830162
ANP32A	-0.866568	-0.827026	-0.846797	0.00667655	0.122453	-0.254289	-0.350725	-0.302507	0.0459542	0.207383
ANP32B	-0.86741	-0.614867	-0.741139	0.0143165	0.160617	-0.153575	-0.40442	-0.278997	0.0988181	0.275479
ANP32E	-0.663328	-0.663762	-0.663545	0.0138142	0.158574	-0.185573	-0.367453	-0.276513	0.0764775	0.246698
ANXA11	-0.39479	-0.306341	-0.350566	0.0805793	0.286301	0.00934717	-0.153896	-0.0722743	0.513279	0.663162
ANXA2	0.0321008	-0.26906	-0.11848	0.516224	0.716905	-0.0479945	0.063779	0.00789225	0.935467	0.960631
ANXA5	-0.408723	-0.459417	-0.43407	0.0460851	0.228862	0.0677764	-0.0558612	0.00595758	0.952077	0.971392
ANXA6	-0.242038	-0.423836	-0.332937	0.101744	0.314444	-0.0181327	0.0367495	0.00930837	0.919014	0.954298
ANXA6	-0.420376	-0.523546	-0.471961	0.0386431	0.212505	-0.0946645	0.0870554	-0.00380454	0.972209	0.981592
ANXA7	-0.165143	-0.268469	-0.216806	0.214709	0.453304	-0.0142664	0.0330882	0.00941087	0.91768	0.953778
AP1B1	-0.521577	-0.0212918	-0.271434	0.259978	0.499712	0.00216242	-0.142927	-0.0703821	0.511687	0.661366
AP1G1	0.0578315	-0.00021642	0.0288075	0.848235	0.930733	0.306379	0.00389003	0.155134	0.311587	0.50063
AP1M1	-0.173466	-0.0856039	-0.129535	0.419067	0.638922	0.125254	-0.0563712	0.0344416	0.754835	0.853055
AP1S2	-0.276398	0.0564448	-0.109976	0.556282	0.740281	-0.0323297	0.0784732	0.0230718	0.813582	0.887962
AP2A1	-0.911207	0.323658	-0.293774	0.493527	0.701406	-0.0656722	-0.0388064	-0.0522393	0.574281	0.713883
AP2A2	-0.842801	0.275365	-0.283718	0.473278	0.686599	-0.108472	-0.0656269	-0.0870494	0.377118	0.557442
AP2B1	-0.88164	0.192447	-0.344597	0.378628	0.607648	-0.181493	-0.0874881	-0.134491	0.227667	0.420125
AP2M1	-0.924728	0.347439	-0.288644	0.510796	0.713289	-0.184015	-0.0842114	-0.134113	0.231218	0.424073
AP2S1	-1.04323	0.0875986	-0.477815	0.262802	0.501109	-0.231905	-0.15457	-0.193237	0.116235	0.295814
AP3B1	-0.575895	-0.225211	-0.400553	0.0935318	0.305006	-0.295411	-0.0715122	-0.183462	0.19591	0.390027
AP3D1	-0.583009	-0.169907	-0.376458	0.122974	0.344181	-0.375628	-0.049666	-0.212647	0.211569	0.404061
AP3M1	0.171463	-0.057707	0.056878	0.733112	0.864824	-0.031312	0.0473988	0.00804339	0.931494	0.959019
AP3S1	-0.0701939	-0.138076	-0.104135	0.505379	0.71117	-0.0551416	-0.0478752	-0.0515084	0.577561	0.715686
APEH	-0.300111	-0.205098	-0.252604	0.162628	0.392641	-0.10276	-0.180904	-0.141832	0.203402	0.395597
APEX1	-0.158703	-0.0396514	-0.0991773	0.53219	0.726354	0.101919	0.0717627	0.0868408	0.375354	0.555586
API5	-0.52253	-0.0973475	-0.309939	0.183919	0.418841	0.0729976	-0.247937	-0.0874695	0.553376	0.695193
APIP	0.0558898	-0.162961	-0.0535356	0.74599	0.872853	0.167872	-0.374243	-0.103186	0.626859	0.759181
APMAP	-0.408435	-0.394354	-0.401395	0.0556214	0.243799	-0.174605	-0.159831	-0.167218	0.141895	0.330166
APOA1BP	-0.168107	-0.138982	-0.153544	0.34182	0.57472	0.161049	-0.00974216	0.0756535	0.50067	0.653408
APOBEC3B	0.485427	0.545277	0.515352	0.0291912	0.200041	-0.322866	-0.0865227	-0.204694	0.169317	0.358625
APOBEC3C	0.0585243	0.523462	0.290993	0.220072	0.458224	-0.030973	0.0919367	0.0304819	0.760394	0.856095
APOBEC3D	0.536252	1.16215	0.849199	0.0284626	0.197343	-0.562346	0.375957	-0.0931946	0.782761	0.869352
APOBEC3F	0.102053	1.14874	0.625396	0.147975	0.375719	-0.557922	-0.211832	-0.384877	0.0732375	0.244597
APOBEC3G	-0.393482	1.17319	0.389855	0.465108	0.677481	-0.588422	-0.206579	-0.3975	0.0786581	0.249261
APOL2	0.0745054	-0.221203	-0.0733486	0.679713	0.827707	0.0216219	-0.0787617	-0.0285699	0.767888	0.860989
APOL3	-0.182082	-0.215111	-0.198596	0.239377	0.477736	0.0367495	0.0492125	0.042981	0.639168	0.768326
APOOL	-1.36386	0.248899	-0.557483	0.327374	0.556943	0.528671	0.20063	0.364651	0.0765718	0.246698
APPL1	-0.171303	-0.328272	-0.249788	0.176152	0.408121	-0.148897	-0.018878	-0.0838873	0.432312	0.6019
APRT	-0.0689524	-0.24168	-0.155316	0.361759	0.595316	-0.000822571	-0.157142	-0.0789822	0.47378	0.633314
APTX	1.832	2.91422	2.37311	0.00447046	0.112034	1.14744	0.659559	0.903498	0.0169797	0.15845
AQR	-0.396707	-0.251865	-0.324286	0.102372	0.314444	-0.462376	-0.191804	-0.32709	0.076461	0.246698
ARAF	0.712023	0.538339	0.625181	0.0196926	0.181095	1.04369	0.490365	0.76703	0.0329161	0.189919
ARAP1	-0.315217	-0.327059	-0.321138	0.0949466	0.306002	-0.472769	-0.177947	-0.325358	0.085474	0.259063
ARCN1	-0.0554564	-0.0862929	-0.0708746	0.641221	0.80385	0.138683	-0.0812169	0.0287333	0.807546	0.883725
ARF3	-0.0881014	-0.32357	-0.205836	0.266211	0.503439	0.141564	-0.0135235	0.06402	0.553805	0.695274
ARF4	0.0717627	0.0404015	0.0560821	0.710458	0.852362	0.190172	-0.00150118	0.0943356	0.427498	0.597733
ARF5	-0.159557	-0.300004	-0.229781	0.200784	0.437698	0.136191	-0.16715	-0.0154795	0.910518	0.948661
ARF6	0.127369	-0.785651	-0.329141	0.342818	0.575394	0.303459	-0.904197	-0.300369	0.500953	0.653408
ARFGAP2	-0.22329	0.534659	0.155685	0.58632	0.765972	0.259182	0.363003	0.311092	0.0439988	0.206445
ARFGAP3	0.202637	0.453228	0.327932	0.118122	0.338982	-0.0584279	0.472488	0.20703	0.353643	0.538501
ARFGEF2	-0.350008	-0.83877	-0.594389	0.0507157	0.237428	-0.334425	-0.311703	-0.323064	0.0339583	0.191081
ARFIP1	0.312317	0.0839282	0.198122	0.278959	0.516437	-0.498464	0.311968	-0.093248	0.75288	0.852312
ARG1	-2.86386	-3.74437	-3.30412	0.000917046	0.0607133	-2.69218	-3.11042	-2.9013	0.000540287	0.0540908
ARHGAP1	-0.373178	-0.522157	-0.447667	0.0472731	0.230262	0.0230424	-0.179433	-0.0781953	0.510259	0.660376
ARHGAP11A	-1.31011	-0.508588	-0.909349	0.0375292	0.212505	-0.912999	-0.570571	-0.741785	0.0147681	0.151296
ARHGAP17	-0.650272	-0.445126	-0.547699	0.0304786	0.200969	-0.290603	-0.533848	-0.412226	0.0399313	0.199287
ARHGAP18	-0.29373	-0.655626	-0.474678	0.0642535	0.258785	-0.180348	0.0224743	-0.0789369	0.506851	0.65831
ARHGAP25	0.254352	0.154065	0.204208	0.236094	0.474066	0.369159	0.0738202	0.22149	0.17972	0.372772
ARHGAP30	-0.087994	0.316725	0.114365	0.568571	0.751759	-0.236333	0.331017	0.0473419	0.826512	0.896937
ARHGAP4	0.0817487	0.0221902	0.0519694	0.73181	0.863909	-0.0214236	0.00432161	-0.008551	0.924306	0.956633
ARHGAP42	-1.25109	-0.307376	-0.779234	0.0763732	0.279908	-0.131503	-0.249393	-0.190448	0.132064	0.319032
ARHGDIA	-0.225987	-0.360786	-0.293387	0.125396	0.34697	0.0970714	0.0357647	0.066418	0.491928	0.647814
ARHGDIB	-0.377276	-0.485216	-0.431246	0.0492707	0.235855	0.0236102	-0.0866912	-0.0315405	0.74822	0.850262
ARHGEF1	-0.476398	-0.431092	-0.453745	0.0408847	0.215311	-0.311166	-0.271392	-0.291279	0.0443443	0.206685
ARHGEF11	-1.91577	-3.58556	-2.75066	0.00925643	0.135044	-1.51775	-2.41974	-1.96874	0.00887721	0.140822
ARHGEF12	-1.2464	-2.00909	-1.62774	0.0061739	0.120648	-1.07753	-1.79016	-1.43384	0.0116598	0.143798
ARHGEF2	0.091666	0.0610158	0.0763409	0.616725	0.788438	0.128425	0.0321008	0.0802631	0.431016	0.60035
ARHGEF6	0.0478175	0.1129	0.0803589	0.601595	0.776658	-0.157351	0.0473988	-0.0549761	0.637332	0.767276
ARHGEF7	0.0270125	-0.441909	-0.207448	0.35573	0.589234	-0.0829426	-0.0552165	-0.0690795	0.467846	0.629664
ARID1A	-0.665981	-0.306538	-0.486259	0.060155	0.253143	-0.958196	-0.281404	-0.6198	0.0797996	0.250309
ARL1	0.266876	0.206143	0.23651	0.179906	0.412741	0.345623	0.202512	0.274068	0.0673113	0.236099
ARL2	0.0735461	-0.167847	-0.0471506	0.778914	0.891259	0.247077	-0.041432	0.102822	0.467179	0.629442
ARL3	0.0847446	-0.211615	-0.0634352	0.72024	0.85672	0.051024	0.0848807	0.0679523	0.475507	0.634848
ARL6IP5	-0.721325	-0.432941	-0.577133	0.0320358	0.204083	-0.184457	-0.169404	-0.176931	0.127504	0.312386
ARL8A	-0.254892	-0.444145	-0.349518	0.0923077	0.305004	-0.0454761	-0.202074	-0.123775	0.292962	0.484287
ARL8B	-0.286691	-0.542542	-0.414617	0.0699863	0.269361	-0.17119	-0.203967	-0.187578	0.115128	0.294136
ARMC6	0.712464	0.20201	0.457237	0.100601	0.312761	0.447103	0.342896	0.395	0.0246309	0.171438
ARMCX3	0.137241	0.864176	0.500709	0.132003	0.356782	0.364684	0.634872	0.499778	0.0283574	0.17956
ARPC1A	0.438932	0.321351	0.380141	0.0683972	0.266864	0.426426	0.440846	0.433636	0.016156	0.155167
ARPC1B	0.269512	0.207643	0.238577	0.177177	0.409052	0.212756	0.331476	0.272116	0.0628668	0.229324
ARPC2	-0.0541077	-0.358972	-0.20654	0.289338	0.525246	-0.0446574	0.0717627	0.0135526	0.890282	0.936348
ARPC3	-0.144042	-0.28044	-0.212241	0.228306	0.466997	-0.147154	-0.0421894	-0.0946718	0.368258	0.549542
ARPC4	-0.103209	-0.149473	-0.126341	0.424508	0.641255	-0.116614	0.0211954	-0.0477092	0.645044	0.772312
ARPC5	-0.236588	-0.167831	-0.20221	0.235565	0.473583	-0.089559	-0.0812932	-0.0854261	0.379529	0.559997
ASAH1	-0.686081	-0.331808	-0.508945	0.0529162	0.239328	-0.230025	0.219091	-0.00546707	0.975596	0.983384
ASAP1	-0.229754	-0.152789	-0.191272	0.257625	0.497226	-0.638816	0.208642	-0.215087	0.501758	0.653914
ASB8	0.981122	1.17919	1.08016	0.00396129	0.109934	1.15872	0.701061	0.929893	0.0138947	0.148219
ASCC1	-0.0636353	0.172103	0.0542341	0.746157	0.872853	-0.580396	-0.152292	-0.366344	0.110403	0.289752
ASCC2	0.345396	0.361095	0.353245	0.0761604	0.279908	0.0732718	-0.00837748	0.0324472	0.732541	0.83697
ASCC3	-1.18751	-1.18364	-1.18557	0.00229947	0.083052	-1.16965	-0.916862	-1.04325	0.00381528	0.116833
ASF1B	-0.152244	-0.167539	-0.159891	0.324501	0.555845	-0.148513	-0.194245	-0.171379	0.139022	0.327795
ASL	0.0919367	-0.0218337	0.0350515	0.81972	0.917852	-0.156418	0.141171	-0.00762345	0.955331	0.972814
ASMTL	0.0739573	-0.00786969	0.0330438	0.827616	0.921039	-0.172132	0.1145	-0.028816	0.829585	0.898558
ASNA1	-0.366783	-0.400777	-0.38378	0.0625651	0.255792	-0.311847	-0.295659	-0.303753	0.0392255	0.198481
ASNS	-0.220043	-0.488512	-0.354277	0.103375	0.315702	-0.381611	-0.265657	-0.323634	0.0416864	0.202151
ASPM	-0.593746	-0.00459508	-0.299171	0.257904	0.497472	-0.557603	-0.381348	-0.469476	0.0212912	0.16656
ASPRV1	0.0777899	-0.532199	-0.227204	0.378705	0.607648	-1.41089	2.19802	0.393567	0.75458	0.853055
ASPSCR1	0.0483757	-0.216351	-0.0839874	0.628676	0.795353	0.187894	-0.204566	-0.00833555	0.959001	0.975945
Asun	0.313478	0.151079	0.232279	0.201599	0.438891	0.458907	-0.0934788	0.182714	0.417692	0.590145
ATAD3A	0.344488	0.559149	0.451818	0.0518938	0.237686	0.464668	0.358171	0.41142	0.0224117	0.168292
ATG3	-0.157367	-0.177213	-0.16729	0.306117	0.538873	-0.0206185	-0.115066	-0.0678423	0.497324	0.651003
ATG7	-0.43817	-0.236673	-0.337422	0.101925	0.314444	-0.260739	-0.0462058	-0.153473	0.251444	0.444768
ATIC	-0.213671	-0.363531	-0.288601	0.132041	0.356782	-0.168074	-0.132831	-0.150453	0.173948	0.365427
ATL3	-0.120263	-0.221909	-0.171086	0.305602	0.538656	0.0932897	-0.095512	-0.00111116	0.991985	0.994139
ATM	0.245131	-0.0468912	0.0991196	0.580065	0.762351	-0.315199	0.461529	0.0731647	0.796732	0.877447
ATP13A1	-0.274163	-0.361268	-0.317716	0.100792	0.312761	-0.39191	-0.277272	-0.334591	0.038326	0.197183
ATP1A1	0.170181	0.00446544	0.0873234	0.589062	0.768637	0.133695	0.189793	0.161744	0.156797	0.345322
ATP1B3	-0.512987	-0.40744	-0.460214	0.0414424	0.216686	0.0418037	-0.0690281	-0.0136122	0.88894	0.936291
ATP2A2	0.228111	0.204516	0.216314	0.207882	0.446647	0.274291	0.312433	0.293362	0.0435086	0.205862
ATP2A3	0.306496	0.0176369	0.162066	0.383301	0.610838	0.381173	0.279174	0.330173	0.037961	0.197183
ATP2B4	-0.347399	0.0951818	-0.126108	0.546823	0.735783	-0.304665	0.300299	-0.00218294	0.992319	0.994139
ATP2C1	0.170822	-0.184523	-0.00685027	0.970545	0.987988	-0.0131013	0.107018	0.0469585	0.641474	0.769645
ATP5A1	-0.0499945	-0.0380656	-0.04403	0.769293	0.886794	-0.0592243	0.0647449	0.00276029	0.97779	0.984991
ATP5B	-0.131282	-0.13741	-0.134346	0.396936	0.621135	-0.0501588	-0.00491352	-0.0275362	0.76392	0.858167
ATP5C1	0.0508847	-0.18146	-0.0652878	0.69712	0.842343	0.028852	0.104605	0.0667285	0.495478	0.649882
ATP5D	-0.236384	-0.49419	-0.365287	0.0945424	0.306002	-0.139236	-0.144616	-0.141926	0.189243	0.385311
ATP5E	-0.281632	-0.171661	-0.226646	0.200154	0.436904	-0.0473831	0.0361868	-0.00559817	0.952524	0.971392
ATP5F1	-0.222919	-0.435475	-0.329197	0.109592	0.326785	0.0166389	-0.167928	-0.0756447	0.510318	0.660376
ATP5H	-0.266073	-0.562772	-0.414423	0.0765515	0.280177	-0.194823	-0.201029	-0.197926	0.101749	0.280003
ATP5I	-0.430645	-0.49145	-0.461047	0.0395537	0.214282	-0.313208	-0.225514	-0.269361	0.05865	0.224154
ATP5J	-0.621999	-0.426063	-0.524031	0.0337634	0.204185	0.0522768	-0.224857	-0.08629	0.52719	0.674236
ATP5J2	-0.621488	-0.489585	-0.555537	0.0256534	0.193007	-0.329468	-0.28502	-0.307244	0.0393251	0.198481
ATP5L	-0.334898	-0.475495	-0.405197	0.0602018	0.253143	-0.248211	-0.164254	-0.206232	0.103483	0.281005
ATP5O	-0.0382137	-0.240214	-0.139214	0.416252	0.636496	0.0123541	0.0433445	0.0278493	0.759572	0.855687
ATP5SL	0.41846	0.705226	0.561843	0.0343335	0.205688	-0.0853896	0.679784	0.297197	0.333967	0.52012
ATP6AP1	-0.898457	-0.285513	-0.591985	0.0705557	0.269679	2.40076	-0.965221	0.717768	0.552035	0.693847
ATP6V0A1	-0.873239	-0.535478	-0.704358	0.0209075	0.183204	-0.915936	-0.745188	-0.830562	0.00466104	0.11883
ATP6V0D1	-0.240128	-0.512328	-0.376228	0.0910074	0.303327	-0.800023	-0.874375	-0.837199	0.00312692	0.112864
ATP6V1A	-0.129813	-0.210129	-0.169971	0.304942	0.538656	-0.0379767	0.00920383	-0.0143864	0.874625	0.927368
ATP6V1B2	-0.118194	-0.169031	-0.143613	0.371301	0.601929	-0.0281751	-0.0925863	-0.0603807	0.52983	0.676295
ATP6V1C1	-0.0865533	-0.0895897	-0.0880715	0.565571	0.748999	-0.0991081	0.155102	0.0279967	0.823935	0.895096
ATP6V1D	-0.458545	-0.803922	-0.631233	0.0290942	0.199825	-0.554083	-0.366169	-0.460126	0.0236166	0.169309
ATP6V1E1	-0.379751	-0.355904	-0.367828	0.0692176	0.268385	-0.247577	-0.242038	-0.244807	0.0644613	0.232495
ATP6V1F	-0.297537	-0.368663	-0.3331	0.0895008	0.301675	-0.548101	-0.0730897	-0.310595	0.17405	0.365427
ATP6V1G1	-0.22457	-0.3866	-0.305585	0.11907	0.340025	-0.163526	-0.377519	-0.270523	0.0910123	0.26581
ATP6V1H	-0.156097	-0.0528949	-0.104496	0.509043	0.712116	0.0692897	-0.0210137	0.024138	0.80018	0.879769
ATPAF1	0.0364682	0.357833	0.197151	0.314596	0.546465	0.251446	0.270708	0.261077	0.0560372	0.220085
ATPIF1	0.131985	0.0903115	0.111148	0.476835	0.688961	0.29007	0.24184	0.265955	0.0554866	0.220003
ATXN10	-0.243404	0.147697	-0.0478531	0.804519	0.909638	-0.212568	-0.186459	-0.199513	0.101075	0.279515
ATXN2	0.0515809	0.453122	0.252352	0.248542	0.489186	-0.0764629	-1.49102	-0.783743	0.18997	0.385935
ATXN2L	-2.21464	0.678523	-0.76806	0.425568	0.641773	-1.76415	-1.65858	-1.71137	0.000490655	0.0540908
AUH	-0.613388	4.10953	1.74807	0.284492	0.520467	0.347892	4.35924	2.35357	0.167961	0.356803
AUP1	1.77315	0.864414	1.31878	0.0172786	0.170861	1.2584	0.868924	1.06366	0.00718483	0.130971
AURKA	0.386921	1.03386	0.710392	0.0486739	0.233963	-0.133274	0.640528	0.253627	0.402439	0.576946
AURKAIP1	0.160404	0.888772	0.524588	0.120168	0.3406	0.395392	0.254957	0.325174	0.0450309	0.206685
AVEN	0.74485	0.762136	0.753493	0.00945772	0.135044	0.508226	0.600365	0.554295	0.00991787	0.143612
AZGP1	-1.84778	-0.739059	-1.29342	0.0289504	0.199261	-0.593725	-2.33373	-1.46373	0.0845982	0.258119
AZI1	-1.76842	0.202261	-0.78308	0.26577	0.502894	-0.723206	-0.369203	-0.546204	0.0336212	0.191081
B2M	-0.233481	-0.234601	-0.234041	0.180729	0.413472	-0.161847	-0.110885	-0.136366	0.208342	0.401568
B4GALT3	-0.339144	-0.670153	-0.504649	0.050986	0.237428	-0.494109	-0.792857	-0.643483	0.0172282	0.159032
BABAM1	0.987103	0.300065	0.643584	0.0689132	0.268059	1.60412	0.321466	0.962793	0.109165	0.288383
BAG1	-0.168301	-0.100453	-0.134377	0.400964	0.625947	-0.0868291	-0.0202088	-0.0535189	0.575115	0.714108
BAG2	0.174406	0.542209	0.358307	0.123779	0.345412	0.535456	0.510152	0.522804	0.0100218	0.143612
BAG5	-0.130792	0.0959919	-0.0174	0.916008	0.963863	-0.0302509	-0.201278	-0.115764	0.329198	0.515874
BAG6	-1.15965	-0.354889	-0.757271	0.0607917	0.253273	-0.214525	-0.230245	-0.222385	0.0799036	0.250309
BAIAP2L1	-0.167296	-0.491592	-0.329444	0.134661	0.359213	0.137635	-0.0910181	0.0233083	0.845572	0.910168
BANF1	1.64644	2.39237	2.01941	0.0029929	0.0960959	1.58761	0.504061	1.04583	0.0650025	0.232495
BASP1	-0.851521	-0.854362	-0.852942	0.00646182	0.121435	-0.234584	-0.447761	-0.341172	0.0544027	0.21781
BAX	-1.19436	-0.650386	-0.922373	0.0177241	0.171647	-0.64982	-0.146899	-0.398359	0.119236	0.29974
BCAP31	-0.414537	-0.513728	-0.464133	0.0402276	0.215093	-0.193074	-0.338177	-0.265626	0.0726498	0.243625
BCAR1	-0.0872888	-1.78871	-0.938001	0.154915	0.383944	-0.360712	-1.46303	-0.911872	0.0906742	0.26581
BCAT2	-0.110511	-0.422172	-0.266342	0.196537	0.43246	-0.0113989	-0.0214236	-0.0164113	0.85508	0.91539
BCCIP	0.490467	0.246469	0.368468	0.0902336	0.302338	0.199123	0.393416	0.296269	0.0690855	0.238129
BCKDHA	0.330673	0.149259	0.239966	0.194753	0.430266	0.226139	0.264356	0.245247	0.0657253	0.233125
BCKDHB	0.412619	0.0437644	0.228192	0.27465	0.511346	0.205142	0.261471	0.233306	0.0753928	0.246283
BCLAF1	-2.01584	0.947105	-0.534368	0.577352	0.75909	-1.44686	-0.969537	-1.2082	0.00761001	0.134054
BCR	-1.45633	0.303927	-0.5762	0.347253	0.580169	-0.409144	-0.0436459	-0.226395	0.215095	0.406048
BCS1L	1.95095	0.901031	1.42599	0.0193034	0.17909	0.583423	0.782325	0.682874	0.00899346	0.14127
BDH1	0.601031	0.332507	0.466769	0.0535899	0.239681	0.529571	0.657731	0.593651	0.00943658	0.143612
BET1	0.0160684	-0.0147328	0.000667809	0.996431	0.99795	0.0546401	0.141564	0.0981019	0.344695	0.532178
BICD2	0.0267292	0.388245	0.207487	0.309896	0.542028	-0.054677	-0.312581	-0.183629	0.217294	0.407877
BID	0.0949116	-0.181395	-0.0432416	0.802523	0.908512	0.312549	0.211261	0.261905	0.0648978	0.232495
BIN2	0.0920721	0.0554733	0.0737727	0.62844	0.795353	0.180275	0.21661	0.198443	0.103171	0.280715
BIRC2	-0.561026	-0.783365	-0.672195	0.0177083	0.171647	-0.643721	-0.233074	-0.438398	0.0709711	0.240204
BIRC6	0.192825	0.0880059	0.140416	0.388189	0.614181	-0.233227	0.426855	0.0968142	0.696537	0.809037
BLM	-0.18659	-0.144489	-0.165539	0.311626	0.544474	-0.125557	-0.0816596	-0.103608	0.307384	0.49654
BLMH	-1.97002	-1.61954	-1.79478	0.00121099	0.064124	-2.42461	-2.66529	-2.54495	0.000312963	0.0540908
BLOC1S1	-0.852667	-0.109826	-0.481246	0.147353	0.37559	-0.762559	0.0533894	-0.354585	0.287284	0.478757
BLVRA	-0.0290139	-0.19631	-0.112662	0.493029	0.701349	0.0769695	0.125387	0.101178	0.317939	0.505714
BLVRB	-0.0542874	-0.574133	-0.31421	0.213082	0.450797	-0.202207	-0.270539	-0.236373	0.0749698	0.246283
BMP2K	-1.27512	-0.3052	-0.790161	0.0778331	0.28183	-1.2803	-0.782149	-1.03122	0.0125892	0.143798
BOD1L1	-0.603972	0.284751	-0.159611	0.618795	0.789289	-0.676019	-0.0755808	-0.3758	0.173662	0.365236
BOLA2	0.270828	0.0640551	0.167441	0.340562	0.573955	0.108625	0.1129	0.110763	0.276173	0.469294
BOP1	1.79161	0.445939	1.11877	0.0657769	0.261752	1.67197	0.259785	0.965879	0.130153	0.316044
BPNT1	0.166073	-0.152741	0.00666601	0.97029	0.987988	-0.117427	0.238053	0.0603129	0.695507	0.808551
BRAT1	0.103397	0.0647449	0.0840709	0.5836	0.764176	-0.163591	0.0514417	-0.0560747	0.637191	0.767276
BRCC3	1.03295	2.02577	1.52936	0.0137572	0.158473	-0.189779	-1.49354	-0.84166	0.145876	0.334665
BRE	0.364684	0.190552	0.277618	0.147202	0.375496	0.256044	0.372618	0.314331	0.0447619	0.206685
BRK1	0.0702519	-0.269321	-0.0995345	0.594783	0.772112	-0.0781829	0.0540844	-0.0120492	0.904621	0.944315
BROX	1.00346	0.00561557	0.504537	0.204233	0.443157	0.62293	0.249627	0.436279	0.0618984	0.229081
BRP44	-0.342762	-0.647264	-0.495013	0.0501776	0.236745	-0.223795	0.033793	-0.095001	0.475042	0.634485
BRP44L	-0.218934	-0.348335	-0.283635	0.133636	0.359025	-0.121455	0.146395	0.0124697	0.922779	0.956277
BSG	-0.149297	0.119954	-0.0146714	0.93163	0.968591	-0.054647	0.286881	0.116117	0.458558	0.6226
BSPRY	0.206018	0.348799	0.277408	0.141835	0.366649	0.213627	0.237197	0.225412	0.0779845	0.247844
BST2	-1.02494	-0.896603	-0.960773	0.00497461	0.115815	-0.646654	-0.599899	-0.623277	0.00648525	0.12917
BTBD9	-0.296917	0.248049	-0.024434	0.913864	0.962819	0.539531	-0.178078	0.180727	0.511237	0.661305
BTF3	-0.51678	-0.409661	-0.463221	0.040807	0.215311	-0.189845	-0.262677	-0.226261	0.0831821	0.256487
BTRC	-0.0858182	0.128821	0.0215015	0.895366	0.956993	0.537942	0.114234	0.326088	0.136477	0.32507
BUB1B	0.431569	0.0469799	0.239275	0.262331	0.501109	0.2806	0.243669	0.262135	0.0564517	0.220085
BUB3	0.149129	0.296193	0.222661	0.213161	0.450797	0.154972	0.286408	0.22069	0.102753	0.280575
BUD31	-0.782248	-0.334571	-0.558409	0.053323	0.239681	0.110898	-0.546309	-0.217705	0.405948	0.58071
BYSL	-0.475435	0.463622	-0.00590616	0.985629	0.994562	-0.515728	-0.49145	-0.503589	0.0110441	0.143612
BZW1	-0.315522	-0.0117771	-0.16365	0.385054	0.611925	-0.080393	-0.104232	-0.0923125	0.349525	0.535631
BZW2	1.04845	-0.00895804	0.519744	0.210529	0.449014	0.479955	-0.276712	0.101621	0.716058	0.824869
C10orf32	0.0713508	-0.372748	-0.150699	0.477667	0.688961	0.123004	0.0187766	0.0708903	0.484975	0.641857
C11orf54	0.204015	-0.0871509	0.0584323	0.739884	0.868757	0.0842004	0.232292	0.158246	0.199419	0.393269
C11orf67	0.0699771	-0.0571665	0.00640529	0.966856	0.985773	0.312549	0.124196	0.218372	0.127281	0.312304
C12orf10	0.0086303	-0.63489	-0.31313	0.261537	0.500656	-0.412097	0.101785	-0.155156	0.460265	0.623808
C14orf166	-0.94586	0.771463	-0.0871985	0.875317	0.945907	-1.02715	-0.842077	-0.934611	0.00363547	0.116833
C14orf49	0.0437644	0.819096	0.43143	0.191266	0.426843	0.284277	0.090176	0.187227	0.172139	0.363287
C15orf24	0.238909	-0.202223	0.0183429	0.927887	0.968591	-0.0211601	-0.0579773	-0.0395687	0.667588	0.787528
C16orf13	1.67089	0.129085	0.899985	0.140637	0.365856	1.19975	0.27274	0.736245	0.100905	0.279319
C16orf62	-0.183343	0.616358	0.216507	0.474974	0.687864	0.345623	0.374177	0.3599	0.0261798	0.172525
C17orf49	-0.937464	-0.509717	-0.723591	0.0251108	0.192118	-0.660817	-0.2843	-0.472558	0.0522633	0.213916
C17orf61	-0.66912	0.282855	-0.193133	0.570899	0.75332	-0.211815	-0.436217	-0.324016	0.0641939	0.232234
C17orf62	0.0783366	0.314058	0.196197	0.285234	0.520814	0.315566	0.476745	0.396155	0.030427	0.18471
C17orf75	0.131985	-0.420627	-0.144321	0.539117	0.730467	0.0648829	-0.619226	-0.277172	0.322216	0.5088
C19orf10	-0.167944	-0.466875	-0.31741	0.138251	0.361543	0.182184	-0.163316	0.00943369	0.949498	0.970004
C19orf53	0.794853	0.186754	0.490803	0.107421	0.322952	0.253021	-0.0746993	0.0891609	0.551007	0.692995
C1orf55	-0.0713303	-0.501484	-0.286407	0.212781	0.450797	0.0802483	-0.047249	0.0164997	0.868888	0.923111
C1QBP	-0.00997457	0.175557	0.082791	0.612234	0.785143	0.170951	0.111165	0.141058	0.199452	0.393269
C20orf4	0.739675	0.653885	0.69678	0.0125215	0.152252	0.652601	0.570269	0.611435	0.00742847	0.131825
C20orf43	0.402176	0.699463	0.55082	0.0371944	0.212021	0.336169	0.30229	0.319229	0.0353503	0.193473
C21orf2	0.153287	0.227125	0.190206	0.259396	0.498885	0.331591	0.0856966	0.208644	0.169086	0.358366
C21orf33	0.504773	-0.0293672	0.237703	0.327414	0.556943	0.306612	0.420725	0.363669	0.0312554	0.185554
C22orf28	-0.704065	0.850959	0.073447	0.884822	0.951375	-0.781504	-0.55074	-0.666122	0.0112413	0.143612
C2orf29	-0.696517	-0.503834	-0.600176	0.0229869	0.186797	-0.619714	-0.474112	-0.546913	0.0125724	0.143798
C2orf4	0.118227	-0.0512796	0.0334736	0.832873	0.923176	0.275603	-0.0677725	0.103915	0.50388	0.655923
C2orf43	-0.871073	-0.867042	-0.869057	0.00609933	0.119905	-0.988791	-0.519156	-0.753973	0.0249089	0.171438
C2orf47	0.127105	-1.2817	-0.577298	0.26391	0.501109	0.300534	-0.878958	-0.289212	0.506916	0.65831
C2orf49	-0.321513	-0.231837	-0.276675	0.135507	0.359213	-0.251436	0.0669502	-0.0922427	0.531708	0.676904
C3orf26	-0.242175	0.399445	0.078635	0.754202	0.877233	-0.171921	-0.203851	-0.187886	0.114663	0.294094
C3orf37	1.04852	0.954122	1.00132	0.00416376	0.109934	0.578311	0.188781	0.383546	0.0874382	0.261163
C3orf78	0.195096	0.504163	0.349629	0.115394	0.33629	0.297015	0.474254	0.385635	0.0348121	0.192517
C4orf27	0.0913952	-0.241543	-0.0750741	0.683335	0.829349	0.568227	-0.430451	0.0688881	0.8469	0.911042
C4orf52	-0.206762	-0.292369	-0.249565	0.165265	0.395167	-0.323209	-0.217541	-0.270375	0.0612084	0.22809
C6orf108	-0.645728	-0.476659	-0.561194	0.0265345	0.193023	0.116232	-0.157271	-0.0205194	0.874828	0.927368
C7orf50	-0.0385693	-0.0214383	-0.0300038	0.841022	0.925603	0.220701	0.0156403	0.118171	0.345892	0.532565
C7orf55	-0.0439433	-0.486166	-0.265055	0.245884	0.485931	-0.258132	0.301822	0.021845	0.918251	0.953993
C7orf59	-0.606584	-0.445598	-0.526091	0.0312909	0.201823	-0.418215	-0.279214	-0.348714	0.0379209	0.197183
C8orf33	0.0538064	0.345851	0.199828	0.297799	0.531999	-0.0734388	0.103397	0.0149791	0.89015	0.936348
C8orf59	0.45586	-0.124802	0.165529	0.496931	0.704415	0.15004	-0.373626	-0.111793	0.590181	0.726224
C9orf41	0.364348	0.490673	0.427511	0.0515487	0.237686	0.29725	0.44074	0.368995	0.0336611	0.191081
C9orf89	-1.94125	0.922122	-0.509566	0.582476	0.763801	0.20364	0.603217	0.403428	0.0815353	0.253246
CAB39	-0.647535	-0.36695	-0.507243	0.0444478	0.225886	0.429107	-0.123654	0.152727	0.489984	0.646031
CABLES1	0.382723	0.373398	0.37806	0.0645583	0.258785	0.450591	0.20364	0.327115	0.0691927	0.238129
CACYBP	-0.0295439	-0.286146	-0.157845	0.382231	0.610496	-0.0526555	-0.0962059	-0.0744307	0.441114	0.608477
CAD	-0.642076	-0.867357	-0.754717	0.0126821	0.152431	-0.575314	-0.321081	-0.448198	0.0343469	0.192109
CALCOCO1	0.308594	0.0187766	0.163685	0.379506	0.607648	0.286881	0.367818	0.32735	0.0364581	0.19454
CALCOCO2	-0.212902	0.046002	-0.0834499	0.629106	0.795528	0.0513025	-0.0683623	-0.00852992	0.931053	0.959019
CALM2	-1.40068	-1.30882	-1.35475	0.00159067	0.0725302	-0.421303	-1.03348	-0.727392	0.0457423	0.207162
CALML5	-3.67221	-4.29979	-3.986	0.000229109	0.0332925	-1.6859	-2.29867	-1.99228	0.00343184	0.113805
CALR	-0.838125	-0.647603	-0.742864	0.0122856	0.150654	-0.458882	-0.32695	-0.392916	0.0275767	0.177171
CALU	0.0356239	0.117296	0.07646	0.620336	0.789978	0.257735	0.329411	0.293573	0.0461832	0.207414
CAMK2G	-0.410217	-0.581778	-0.495998	0.0374192	0.212505	-0.295482	0.231555	-0.0319634	0.874825	0.927368
CAND1	-1.07358	-0.458287	-0.765931	0.0366699	0.210467	-0.652606	-0.170946	-0.411776	0.104306	0.282073
CANX	-0.50789	-0.503977	-0.505934	0.0300711	0.200969	-0.317049	-0.331572	-0.324311	0.0334582	0.191081
CAP1	-0.351222	-0.276957	-0.314089	0.102388	0.314444	-0.165742	-0.144122	-0.154932	0.163585	0.351832
CAPN1	0.00920383	-0.346536	-0.168666	0.393626	0.619843	0.13014	0.0329472	0.0815436	0.425024	0.595864
CAPN2	-0.348997	-0.55943	-0.454213	0.050766	0.237428	-0.183523	-0.172295	-0.177909	0.125973	0.310023
CAPN7	-0.0551565	0.0809305	0.012887	0.933721	0.968591	0.202386	-0.102527	0.0499296	0.721019	0.827255
CAPNS1	-0.0918635	-0.303045	-0.197454	0.274909	0.511346	-0.0210283	-0.111415	-0.0662214	0.504835	0.656905
CAPRIN1	-1.63008	0.70044	-0.464821	0.542969	0.733388	-1.69713	-1.73207	-1.7146	0.000405464	0.0540908
CAPZA1	-0.633972	-0.216988	-0.42548	0.0950435	0.306002	-0.393634	-0.213922	-0.303778	0.0615529	0.228854
CAPZA2	-0.536419	-0.0396069	-0.288013	0.236064	0.474066	-0.325322	-0.0931556	-0.209239	0.160575	0.349118
CAPZB	-0.687567	-0.302689	-0.495128	0.0613131	0.254251	-0.422617	-0.241612	-0.332114	0.0504495	0.211527
CARHSP1	-0.115238	-0.427673	-0.271455	0.190339	0.426298	-0.0877947	-0.286287	-0.187041	0.174886	0.366635
CARKD	-0.0622037	0.090176	0.0139861	0.92876	0.968591	-0.41373	-0.538492	-0.476111	0.0165241	0.156563
CARM1	0.159629	-0.0499198	0.0548547	0.73828	0.8686	0.0220482	0.0621217	0.0420849	0.649207	0.774764
CARS	0.00705194	-0.028955	-0.0109515	0.941588	0.971988	0.0843364	-0.0254707	0.0294329	0.764062	0.858167
CARS2	1.15672	-0.150209	0.503256	0.291824	0.526695	0.244278	-0.284581	-0.0201514	0.920982	0.955622
CASC3	-1.64959	0.941181	-0.354206	0.670444	0.821489	-1.46407	-1.42927	-1.44667	0.000646733	0.0573844
CASK	-0.505615	-0.228165	-0.36689	0.0973684	0.307069	0.215244	-0.20219	0.00652679	0.96926	0.980928
CASP1	0.247563	0.346645	0.297104	0.117794	0.338336	0.0890913	0.378401	0.233746	0.160288	0.349118
CASP10	0.157561	-0.0955737	0.0309937	0.854475	0.934383	0.0255958	0.158854	0.0922249	0.395735	0.570826
CASP14	-2.40897	-2.40431	-2.40664	0.000232745	0.0332925	-1.95428	-2.0619	-2.00809	0.00031843	0.0540908
CASP3	0.300417	0.0197731	0.160095	0.385272	0.611925	0.118094	0.250477	0.184285	0.146339	0.334796
CASP6	0.603407	-0.192826	0.20529	0.495084	0.702485	-0.124582	0.515107	0.195263	0.440749	0.60823
CASP8	0.051024	-0.0107011	0.0201614	0.893385	0.956394	-0.029323	-0.0542425	-0.0417828	0.649216	0.774764
CAST	-0.149505	-0.270904	-0.210204	0.228963	0.467756	-0.231193	-0.0650382	-0.148116	0.232389	0.425506
CAT	-2.41789	-1.50717	-1.96253	0.0052259	0.115815	-0.680567	-1.3668	-1.02368	0.0253439	0.172389
CBFB	0.402504	0.923644	0.663074	0.0416276	0.216847	0.147437	0.267356	0.207396	0.112467	0.291844
CBL	0.0766959	0.0576929	0.0671944	0.657652	0.812904	0.797013	0.131721	0.464367	0.138826	0.327653
CBR1	-0.23652	-0.360397	-0.298459	0.119522	0.340025	-0.00942265	-0.185901	-0.0976617	0.402126	0.576749
CBR3	-0.341263	-0.43152	-0.386392	0.06384	0.258403	-0.20078	-0.43528	-0.31803	0.0698502	0.238129
CBWD2	0.414244	0.635522	0.524883	0.0354308	0.210342	0.471344	0.677801	0.574572	0.0146431	0.151296
CBX3	0.128821	0.392537	0.260679	0.188873	0.424125	0.0268709	-0.0118061	0.00753236	0.933689	0.960307
CC2D1A	-0.325521	-0.310576	-0.318048	0.0970745	0.307069	0.693052	-0.194724	0.249164	0.460398	0.623808
CCDC102A	1.28327	1.55252	1.4179	0.0020136	0.0768679	0.631058	0.550999	0.591028	0.00807381	0.137169
CCDC124	-0.182115	0.297015	0.0574502	0.786447	0.896799	0.430499	-0.428178	0.0011609	0.997002	0.997002
CCDC127	-1.53203	0.842617	-0.344708	0.653009	0.809441	0.573859	0.481092	0.527476	0.0113162	0.143612
CCDC132	-0.328888	-0.184457	-0.256673	0.165177	0.395167	0.314755	0.0553345	0.185045	0.21567	0.406456
CCDC167	-0.336045	-0.0762347	-0.20614	0.273763	0.51051	-0.00142898	-0.33348	-0.167454	0.303468	0.495417
CCDC170	-1.60266	-6.75689	-4.17977	0.0610102	0.253861	-2.03647	-5.7484	-3.89243	0.0507675	0.212153
CCDC47	0.151859	0.154454	0.153156	0.342111	0.574795	0.390668	0.283685	0.337176	0.0366724	0.194815
CCDC56	-0.260377	-0.392573	-0.326475	0.0992883	0.309851	0.14952	-0.078457	0.0355312	0.767416	0.860754
CCDC61	-1.16949	-2.14452	-1.657	0.0103642	0.142367	-1.62202	-1.54646	-1.58424	0.00054977	0.0540908
CCDC69	-0.952071	-0.785925	-0.868998	0.0072664	0.127314	-0.65111	-0.642797	-0.646954	0.00563454	0.124149
CCDC72	-1.47305	-0.94536	-1.2092	0.00749729	0.127789	-0.850324	-1.06404	-0.957183	0.00393477	0.117314
CCDC86	-0.172994	0.00733905	-0.0828275	0.610851	0.784901	-0.24696	0.0119249	-0.117518	0.389889	0.566123
CCDC9	-1.0644	0.717824	-0.17329	0.764506	0.884149	-0.90736	-0.450045	-0.678702	0.0307377	0.185115
CCDC93	-0.117881	-0.399293	-0.258587	0.196978	0.43268	0.137897	2.14838	1.14314	0.179283	0.372772
CCL3	0.0450235	0.0949116	0.0699676	0.646403	0.806581	0.183201	0.487075	0.335138	0.0832486	0.256487
CCM2	0.354678	0.255924	0.305301	0.111092	0.328573	0.546364	0.155749	0.351056	0.105471	0.283596
CCNB1	-0.54475	-0.165467	-0.355109	0.129183	0.35243	-0.61394	-0.283246	-0.448593	0.048509	0.209385
CCNDBP1	1.25586	0.365693	0.810778	0.0620306	0.255123	2.13103	0.836409	1.48372	0.0429222	0.205413
CCNT1	0.0542233	0.728835	0.391529	0.191384	0.426843	0.304277	-0.100561	0.101858	0.553529	0.695193
CCNY	-0.788639	-0.856136	-0.822388	0.00745011	0.127789	-0.471269	-0.437858	-0.454563	0.0145573	0.151296
CCS	0.0261627	-0.206945	-0.0903911	0.59444	0.772112	0.0153548	-0.0676364	-0.0261408	0.78248	0.869334
CCT2	0.194717	0.101516	0.148117	0.363812	0.596496	0.16954	0.147307	0.158423	0.157251	0.345603
CCT3	0.208392	0.1503	0.179346	0.280712	0.516577	0.187768	0.181166	0.184467	0.117232	0.297198
CCT4	0.14965	0.196985	0.173317	0.293411	0.527764	0.131985	0.218719	0.175352	0.142884	0.331511
CCT5	0.235114	0.173383	0.204249	0.231116	0.469817	0.194844	0.258579	0.226711	0.0813138	0.253246
CCT6A	0.190172	0.115832	0.153002	0.347475	0.580245	0.213129	0.207768	0.210449	0.0895653	0.263479
CCT7	0.271306	0.141694	0.2065	0.23711	0.474365	0.1956	0.198494	0.197047	0.102633	0.280575
CCT8	0.181802	0.136979	0.159391	0.327383	0.556943	0.146916	0.167743	0.15733	0.159094	0.347971
CD109	-0.93305	-2.10061	-1.51683	0.0209036	0.183204	-0.68557	-0.730895	-0.708233	0.00459636	0.11883
CD2AP	-0.0357123	0.0391384	0.00171306	0.990935	0.996704	-0.0160451	-0.00623145	-0.0111383	0.901162	0.942101
CD2BP2	-0.0209405	0.263275	0.121167	0.501195	0.70763	0.0747794	-0.371404	-0.148312	0.434429	0.602802
CD3EAP	0.886667	0.498047	0.692357	0.0253816	0.192443	1.02091	0.106482	0.563697	0.164239	0.352741
CD44	-0.542353	-0.531427	-0.53689	0.0254983	0.192755	-0.534663	-0.329595	-0.432129	0.029866	0.184404
CD48	-0.719994	-0.576174	-0.648084	0.0168092	0.16923	-0.525787	-0.166859	-0.346323	0.096467	0.272912
CD55	-0.444243	-0.654944	-0.549594	0.0305447	0.200969	-0.0528949	-0.643924	-0.348409	0.193076	0.388097
CD58	-0.633524	-0.470249	-0.551886	0.0275148	0.196239	-0.402798	-0.404726	-0.403762	0.019313	0.16656
CD59	-0.837893	-0.945388	-0.89164	0.00607836	0.119905	-0.506824	-0.297502	-0.402163	0.0362825	0.19454
CD74	-0.335099	-0.0385841	-0.186841	0.326961	0.556943	-0.0762499	-0.105768	-0.091009	0.356181	0.539055
CD9	-0.422656	-0.703971	-0.563314	0.0336295	0.204185	-0.204649	-0.315486	-0.260068	0.0678425	0.236692
CDC123	-0.0762499	0.157302	0.0405263	0.807788	0.910069	-0.385997	-0.101289	-0.243643	0.146291	0.334796
CDC34	0.273456	-0.264443	0.00450652	0.983951	0.994554	-0.115316	0.181802	0.0332431	0.807968	0.883752
CDC37	-0.330774	-0.425075	-0.377924	0.0676681	0.265417	-0.189812	-0.0504725	-0.120142	0.293441	0.484591
CDC42	-0.824239	-0.876413	-0.850326	0.00664258	0.122453	-0.367713	-0.462654	-0.415184	0.0210908	0.16656
CDC42BPA	-0.0840585	-0.948475	-0.516267	0.159647	0.389284	0.365693	-0.281614	0.0420391	0.861518	0.919196
CDC42BPB	1.04593	-0.735355	0.155288	0.787943	0.896799	0.6515	-0.268209	0.191645	0.573359	0.713108
CDC42SE1	-0.418928	-0.844277	-0.631603	0.0362977	0.210467	0.137635	-0.273448	-0.0679065	0.690082	0.804238
CDC5L	-0.156611	0.213503	0.0284459	0.880136	0.94924	-0.109779	0.152248	0.0212347	0.867679	0.923111
CDC73	-0.156145	0.204391	0.0241232	0.897209	0.956993	-0.0478006	-0.040393	-0.0440968	0.630648	0.761463
CDIPT	0.543793	0.00302648	0.27341	0.273595	0.51051	0.505688	0.425459	0.465574	0.0150697	0.151296
CDK1	0.0268709	-0.197964	-0.0855466	0.611188	0.785028	0.0357647	0.0406821	0.0382234	0.674989	0.794027
CDK11B	0.0196308	0.111165	0.0653978	0.671154	0.821523	0.371392	-0.119745	0.125823	0.528371	0.674958
CDK14	0.179256	0.167358	0.173307	0.291604	0.526695	0.303576	0.513289	0.408432	0.0350122	0.192517
CDK2	-0.257304	-0.130208	-0.193756	0.260864	0.499995	-0.00114018	0.124063	0.0614616	0.551146	0.692995
CDK4	0.0444641	0.0554733	0.0499687	0.739754	0.868757	0.124063	0.0391384	0.0816009	0.418738	0.590514
CDK5	0.178747	0.0375931	0.10817	0.502883	0.709482	-0.0144267	0.136716	0.0611448	0.568169	0.709509
CDK5RAP3	-0.150401	-0.127226	-0.138814	0.383684	0.610838	-0.397087	-0.0617067	-0.229397	0.19244	0.387357
CDK6	0.259785	0.232661	0.246223	0.165066	0.395167	0.185359	0.0915306	0.138445	0.217571	0.408162
CDK9	1.24239	0.678973	0.960681	0.0166912	0.16923	0.2929	0.591296	0.442098	0.0434924	0.205862
CDKAL1	-0.895368	0.368712	-0.263328	0.544063	0.73441	-0.673693	0.108223	-0.282735	0.361967	0.544745
CDKN2AIP	-0.109514	0.193204	0.0418448	0.813195	0.91314	-0.189812	0.0828388	-0.0534866	0.685242	0.8023
CDSN	-1.74173	-2.09148	-1.91661	0.000977569	0.0607133	-1.74652	-2.37303	-2.05977	0.00330032	0.112864
CDV3	-0.428061	-0.385639	-0.40685	0.0542245	0.239872	0.0169241	-0.100005	-0.0415402	0.677592	0.796468
CECR5	1.0918	0.398022	0.744912	0.0485236	0.233963	0.471864	0.769941	0.620902	0.018811	0.164684
CELF2	-0.480498	0.108491	-0.186004	0.453149	0.668323	-0.570571	-0.417174	-0.493873	0.0169166	0.15845
CENPF	-0.305164	-0.250148	-0.277656	0.131639	0.356578	-1.06519	-0.392194	-0.728692	0.0550361	0.218775
CEP85	0.249506	0.283211	0.266358	0.141989	0.366758	-0.0119952	0.168899	0.0784517	0.493516	0.64911
CEP97	0.279887	-0.103085	0.0884012	0.648916	0.807207	0.126312	0.137897	0.132105	0.213003	0.405176
CERS2	0.776946	-0.334116	0.221415	0.567342	0.750437	1.5614	-0.0807896	0.740305	0.259827	0.453006
CFL1	-0.674545	-0.853553	-0.764049	0.0110243	0.145483	-0.37301	-0.522634	-0.447822	0.0213522	0.16656
CGGBP1	0.351854	0.734569	0.543212	0.0481758	0.233276	0.519944	0.251446	0.385695	0.0523432	0.213916
CGN	-2.31595	-1.50734	-1.91164	0.00427504	0.110814	-0.58528	-0.59944	-0.59236	0.00714472	0.130971
CHAC2	0.15082	-0.223845	-0.0365129	0.8474	0.930733	0.204892	0.23585	0.220371	0.0824017	0.255453
CHCHD1	-0.133796	0.0717627	-0.0310168	0.848734	0.93097	0.129876	-0.350081	-0.110102	0.57119	0.711657
CHCHD2	-0.241577	-0.309056	-0.275316	0.134828	0.359213	-0.00882739	-0.271601	-0.140214	0.321494	0.508657
CHCHD3	-1.54473	0.274411	-0.635159	0.319642	0.550857	0.065848	0.139339	0.102593	0.320928	0.508588
CHD4	-0.912972	-1.07306	-0.993016	0.00475146	0.11436	-0.90336	-0.658652	-0.781006	0.00793575	0.136903
CHEK1	0.915789	0.394295	0.655042	0.0430331	0.221786	0.170053	0.0746424	0.122348	0.2625	0.456455
CHERP	-0.289034	0.407625	0.0592954	0.822354	0.91892	-0.521494	-0.231667	-0.376581	0.060711	0.227585
CHID1	-0.0916482	0.144438	0.0263949	0.873999	0.945907	0.246226	0.325041	0.285633	0.0500919	0.211352
CHMP1A	-0.267618	0.367483	0.0499325	0.84061	0.925603	-0.611799	0.188654	-0.211573	0.487863	0.644789
CHMP1B	0.165815	-0.0449997	0.0604079	0.713713	0.853387	-0.0764933	-0.301497	-0.188995	0.187098	0.382705
CHMP2A	-0.346628	0.0724488	-0.13709	0.505133	0.71117	-0.223879	-0.228182	-0.226031	0.0768589	0.246772
CHMP2B	-0.0334219	0.562181	0.26438	0.309728	0.542028	0.802152	-0.0981966	0.351978	0.325547	0.512109
CHMP4B	-0.763709	-0.390793	-0.577251	0.0399986	0.215093	-0.18641	-0.434481	-0.310445	0.0779587	0.247844
CHMP5	-0.111274	0.135009	0.0118676	0.943545	0.972233	-0.166373	-0.115566	-0.14097	0.197364	0.391477
CHMP6	-0.0975945	-0.900072	-0.498833	0.153179	0.381418	0.340619	-0.509758	-0.0845696	0.784092	0.870242
CHORDC1	0.0313952	0.226755	0.129075	0.445613	0.661368	-0.00747808	0.393087	0.192804	0.296987	0.488481
CHRAC1	-0.17749	-0.317067	-0.247279	0.1761	0.408121	0.49252	-0.205563	0.143478	0.587652	0.724511
CHTOP	-1.0723	0.135535	-0.468383	0.293019	0.527691	-0.930765	-0.689171	-0.809968	0.0070921	0.130971
CHUK	0.214125	0.0373119	0.125718	0.451086	0.666778	0.391878	0.0585243	0.225201	0.19717	0.39136
CIAO1	-0.0346183	0.0469799	0.00618078	0.96738	0.986001	0.125916	0.226878	0.176397	0.145976	0.334665
CIAPIN1	-0.0685892	-0.355498	-0.212043	0.272233	0.510125	0.352759	-0.11915	0.116804	0.544735	0.687928
CIB1	-0.123308	-0.341793	-0.232551	0.215309	0.453936	0.152897	-0.11616	0.0183685	0.886847	0.934977
CIRBP	-0.263716	0.100574	-0.0815707	0.667941	0.820307	-0.0144704	-0.320828	-0.167649	0.284247	0.476357
CISD1	-0.345344	-0.230838	-0.288091	0.127466	0.349891	-0.148945	0.0233263	-0.0628091	0.571636	0.711943
CISD2	-0.273779	-0.58515	-0.429465	0.0726648	0.273576	-0.28847	-0.0974093	-0.19294	0.161656	0.349386
CISD3	0.276794	0.248899	0.262847	0.145554	0.373043	0.475811	0.0160684	0.24594	0.243381	0.436265
CKAP4	0.0281448	-0.0644648	-0.01816	0.904847	0.959414	0.0149265	0.0615688	0.0382477	0.679411	0.79832
CKAP5	-1.06377	-1.052	-1.05788	0.00330248	0.0994684	-0.706229	-0.701576	-0.703903	0.0044902	0.11883
CLASP1	-0.176609	0.196859	0.0101247	0.957268	0.980769	-0.0935711	0.128953	0.017691	0.880914	0.930814
CLASP2	-0.20533	0.250962	0.0228156	0.911799	0.961158	-0.123151	0.144046	0.0104476	0.935171	0.960631
CLIC1	-0.289933	-0.40276	-0.346346	0.0848968	0.294507	0.00317044	-0.182279	-0.089554	0.443979	0.610831
CLIC2	-0.0479796	-0.0573166	-0.0526481	0.726596	0.861471	0.106616	0.17645	0.141533	0.201322	0.393927
CLIC4	-0.188233	-0.786472	-0.487353	0.106727	0.322637	-0.168577	-0.400892	-0.284734	0.0879304	0.262194
CLNS1A	-0.252071	-0.418119	-0.335095	0.0979618	0.307397	0.153676	-0.141048	0.0063137	0.962793	0.978169
CLPB	-0.0134216	-0.227658	-0.12054	0.479387	0.690579	0.160533	-0.350651	-0.0950591	0.638153	0.767701
CLPP	-0.109265	-0.278811	-0.194038	0.270049	0.507735	-0.0687859	-0.17612	-0.122453	0.267988	0.461598
CLPTM1	-0.479955	-0.404878	-0.442417	0.0446039	0.22598	-0.115551	-0.154586	-0.135068	0.208959	0.402117
CLPTM1L	-0.233227	-0.202987	-0.218107	0.20526	0.443919	-0.0702544	-0.0607584	-0.0655064	0.486962	0.644116
CLPX	0.327802	0.432639	0.380221	0.0673921	0.264651	0.260507	0.441696	0.351102	0.0443239	0.206685
CLTA	-0.838383	-0.0180305	-0.428207	0.208143	0.446899	0.258579	0.026446	0.142513	0.291999	0.483183
CLTB	-1.01165	-0.109686	-0.560666	0.144969	0.372405	0.0889557	0.0321008	0.0605283	0.526455	0.673558
CLTC	-1.51903	-0.878932	-1.19898	0.0109051	0.144945	-0.531135	-0.403924	-0.467529	0.0174767	0.159032
CLYBL	0.00475305	-0.335317	-0.165282	0.3956	0.621135	0.021764	1.04817	0.534965	0.214827	0.405798
CMAS	0.284751	0.665211	0.474981	0.0671773	0.26444	0.177726	0.266157	0.221942	0.0898353	0.264037
CMBL	1.08936	-0.0169207	0.536221	0.21286	0.450797	1.15691	0.742782	0.949848	0.0108531	0.143612
CMC1	-0.234313	-0.216921	-0.225617	0.193151	0.429065	0.0254541	-0.335499	-0.155022	0.355592	0.539055
CMPK1	-0.161105	-0.28817	-0.224638	0.206141	0.445168	-0.103085	-0.131313	-0.117199	0.257159	0.449869
CNBP	0.246104	0.357158	0.301631	0.115339	0.33629	0.321582	0.200379	0.26098	0.0695707	0.238129
CNDP2	0.0518593	-0.0710574	-0.00959908	0.95025	0.975507	-0.0402447	0.213876	0.0868157	0.507843	0.658992
CNN2	0.105946	0.158337	0.132142	0.406316	0.628627	0.202261	0.0492125	0.125737	0.284581	0.476431
CNOT1	-1.39809	-1.73192	-1.56501	0.0017831	0.0738626	-1.25065	-1.26854	-1.25959	0.000928801	0.0677612
CNOT10	-0.622354	-0.109281	-0.365818	0.160355	0.389284	-0.734155	-0.368588	-0.551372	0.0345914	0.192517
CNOT2	-1.13334	-0.239907	-0.686622	0.0927362	0.305006	-0.870546	-0.589702	-0.730124	0.0113734	0.143612
CNOT3	-0.972931	-0.101676	-0.537303	0.149532	0.377915	-0.407612	-0.548143	-0.477878	0.017431	0.159032
CNOT6L	-0.549958	-0.320108	-0.435033	0.0588997	0.251781	-0.436002	-0.375272	-0.405637	0.0204183	0.16656
CNOT7	-0.727714	-0.224368	-0.476041	0.0903422	0.302338	-0.679319	-0.454368	-0.566843	0.0165898	0.156563
CNP	0.626766	0.593784	0.610275	0.0177814	0.171695	0.515712	0.517528	0.51662	0.010213	0.143612
CNPY2	-0.387204	-0.390018	-0.388611	0.0602735	0.253143	0.0268709	-0.0195798	0.00364554	0.968013	0.980928
CNPY3	0.496411	0.0173518	0.256882	0.272846	0.510354	0.587365	-0.0494121	0.268976	0.309524	0.49792
CNTLN	0.602267	0.566377	0.584322	0.0201868	0.18263	0.791772	0.387804	0.589788	0.0346913	0.192517
CNTN1	-1.27063	-1.01923	-1.14493	0.00377312	0.108754	-0.662255	-0.386449	-0.524352	0.0258584	0.172389
COASY	-0.0527154	-0.379883	-0.216299	0.27946	0.516577	-0.203602	-0.112303	-0.157952	0.174087	0.365427
COBRA1	-0.278846	-0.101227	-0.190036	0.280408	0.516577	0.214747	-0.202091	0.00632799	0.970165	0.980928
COG1	0.047678	-0.106436	-0.0293789	0.851527	0.932453	0.0571383	-0.150785	-0.0468235	0.687896	0.803575
COG5	-0.289087	-0.635719	-0.462403	0.0660095	0.262042	-0.376789	-0.14476	-0.260774	0.105379	0.283596
COMMD2	0.323312	-0.116801	0.103255	0.617419	0.788711	0.277628	0.373732	0.32568	0.0385258	0.197183
COMMD3	1.034	-0.0971778	0.468413	0.270669	0.50781	0.479644	0.346191	0.412918	0.0245164	0.171249
COMMD4	0.184725	-0.155871	0.0144266	0.93713	0.969896	-0.0801947	-0.222178	-0.151187	0.211236	0.403896
COMMD6	0.107152	-0.296775	-0.0948115	0.633307	0.797525	-0.0277338	0.470303	0.221284	0.306685	0.496229
COMMD8	0.217355	-0.18354	0.0169076	0.930692	0.968591	-0.232193	1.08508	0.426446	0.39348	0.569073
COMMD9	0.0514417	-0.128866	-0.0387122	0.808793	0.910069	-0.0932479	-0.0634695	-0.0783587	0.417232	0.590145
COMT	0.0809305	-0.26176	-0.0904146	0.628567	0.795353	0.0962619	0.141825	0.119043	0.254823	0.44809
COMTD1	0.0104934	0.32964	0.170067	0.375094	0.604873	0.74786	0.256044	0.501952	0.0709276	0.240204
COPA	-0.709363	-0.22457	-0.466967	0.0903189	0.302338	-0.353229	0.0489336	-0.152148	0.393262	0.569017
COPB1	0.181421	-0.111118	0.0351511	0.840954	0.925603	0.0780633	0.0677764	0.0729198	0.444122	0.610831
COPB2	0.183582	0.0119249	0.0977534	0.549254	0.736301	0.172999	0.0885487	0.130774	0.233552	0.426716
COPE	-0.00109687	-0.236809	-0.118953	0.49165	0.701081	0.0309716	0.00920383	0.0200877	0.823875	0.895096
COPG1	0.14978	-0.124818	0.012481	0.942085	0.971988	0.105812	0.0738202	0.0898162	0.361985	0.544745
COPG2	0.049352	-0.100453	-0.0255506	0.870266	0.945389	0.485427	-0.0522067	0.21661	0.339488	0.52574
COPS2	2.92159	2.84475	2.88317	0.000134297	0.0317995	2.81754	2.4927	2.65512	0.000433626	0.0540908
COPS3	2.62968	2.49886	2.56427	0.000212722	0.0332925	2.63124	2.30536	2.4683	0.000532827	0.0540908
COPS4	3.1871	2.77676	2.98193	0.000283945	0.0332925	2.92444	2.56949	2.74697	0.000460547	0.0540908
COPS5	2.91376	2.67322	2.79349	0.00020647	0.0332925	2.94546	2.37362	2.65954	0.00133679	0.0812721
COPS6	2.89844	2.48078	2.68961	0.000407445	0.0363633	2.86626	2.50972	2.68799	0.000492789	0.0540908
COPS7A	2.88059	2.83992	2.86025	0.000133797	0.0317995	2.92264	2.59043	2.75653	0.00040625	0.0540908
COPS7B	2.79487	2.47129	2.63308	0.000320583	0.0350825	2.88208	2.48816	2.68512	0.000594724	0.0542355
COPS8	2.59722	2.46373	2.53047	0.000223198	0.0332925	2.59149	2.26936	2.43043	0.00054527	0.0540908
COPZ1	-0.117396	-0.243165	-0.18028	0.28903	0.525117	0.155749	0.0328061	0.0942777	0.380322	0.560471
CORO1A	-0.283281	-0.251573	-0.267427	0.140778	0.365934	-0.180577	-0.23766	-0.209118	0.0953077	0.271375
CORO1B	-1.49549	-3.54807	-2.52178	0.02118	0.183204	-0.843137	-1.66979	-1.25646	0.0230103	0.169309
CORO1C	-1.45127	-1.28441	-1.36784	0.00174891	0.0738234	-0.849258	-1.4515	-1.15038	0.014164	0.148564
CORO7	0.172359	-0.221102	-0.0243711	0.899545	0.956993	0.0538064	0.0999011	0.0768538	0.42878	0.598505
COX20	-0.405031	0.180021	-0.112505	0.638785	0.802334	-0.177816	-0.168317	-0.173067	0.132757	0.32013
COX4I1	-0.513749	-0.355424	-0.434586	0.0517888	0.237686	-0.362714	-0.257925	-0.31032	0.0443931	0.206685
COX5A	-0.441948	-0.490537	-0.466243	0.0380907	0.212505	-0.186295	-0.132562	-0.159428	0.160378	0.349118
COX6C	-1.01605	-0.252226	-0.634136	0.085042	0.294507	-0.447702	-0.229264	-0.338483	0.0566771	0.220085
COX7A2	-0.338779	-0.140412	-0.239596	0.199434	0.435818	0.166458	-0.0603822	0.0530381	0.66166	0.78335
COX7A2L	-0.563369	-0.222599	-0.392984	0.0955082	0.306459	-0.138188	-0.0357419	-0.0869647	0.401537	0.576661
CPEB4	-0.593572	0.962512	0.18447	0.71868	0.856106	-0.521432	-0.476037	-0.498734	0.0116478	0.143798
CPNE1	-0.190009	-0.178241	-0.184125	0.267583	0.5057	-0.260999	0.0773797	-0.0918095	0.547528	0.690297
CPNE3	-0.00681115	-0.246686	-0.126749	0.467412	0.679316	-0.240759	0.0611541	-0.0898024	0.530041	0.676301
CPOX	0.638306	0.24817	0.443238	0.0811789	0.287007	0.399226	0.382723	0.390974	0.0210596	0.16656
CPPED1	0.469678	-0.188233	0.140722	0.58779	0.767282	0.478195	0.121679	0.299937	0.127497	0.312386
CPSF1	-0.913026	0.36042	-0.276303	0.528154	0.72453	-1.17368	-0.419739	-0.796708	0.0564383	0.220085
CPSF2	-0.713758	-0.0232844	-0.368521	0.217929	0.456064	-0.33179	-0.5425	-0.437145	0.0297965	0.184404
CPSF3	-0.0719519	0.340391	0.13422	0.510727	0.713289	0.174534	0.0388575	0.106696	0.338074	0.524657
CPSF6	-0.468811	0.441908	-0.0134512	0.966482	0.985698	-0.23438	-0.403656	-0.319018	0.0527565	0.214091
CPSF7	-0.395682	0.450274	0.0272962	0.928121	0.968591	-0.0677271	-0.18728	-0.127504	0.259343	0.452403
CPT1A	0.145612	0.0775165	0.111564	0.477845	0.688961	0.112633	0.251325	0.181979	0.152515	0.34178
CPT2	-0.265986	-0.742241	-0.504114	0.0739399	0.276475	0.187008	-0.100762	0.0431225	0.749332	0.850914
CRBN	4.04264	3.31249	3.67757	0.000414096	0.0363633	3.89501	3.32409	3.60955	0.000576661	0.0540908
CREBBP	-0.830716	-0.168269	-0.499492	0.116341	0.33757	-0.505718	-0.398703	-0.45221	0.0176661	0.159334
CRIP1	0.0931545	0.183582	0.138368	0.39188	0.618233	0.0854247	0.104873	0.095149	0.336765	0.52299
CRKL	0.408277	0.0500489	0.229163	0.268779	0.506254	0.275245	0.156785	0.216015	0.103154	0.280715
CRLF3	-0.4655	-0.5858	-0.52565	0.0294397	0.200041	-0.211932	-0.366727	-0.28933	0.0622676	0.229081
CRNKL1	-0.205979	-0.229247	-0.217613	0.205769	0.444726	-0.439559	-0.15441	-0.296984	0.0995267	0.27653
CROCC	-0.372505	-0.536503	-0.454504	0.0465523	0.229821	-0.245318	-0.173271	-0.209294	0.0978347	0.274339
CRTC2	0.15069	0.104337	0.127513	0.420668	0.640068	0.256769	0.120352	0.188561	0.141902	0.330166
CRYBB1	0.130272	-0.321315	-0.0955216	0.646825	0.806581	0.167615	0.421802	0.294709	0.0893449	0.263067
CRYZ	-0.398741	-0.730081	-0.564411	0.0380259	0.212505	-0.170605	-0.417309	-0.293957	0.0871375	0.261155
CRYZL1	1.44811	0.683292	1.0657	0.0219835	0.185378	0.419431	0.478609	0.44902	0.0157014	0.152508
CS	-0.0930171	-0.15637	-0.124693	0.431641	0.646772	0.0583858	0.0112094	0.0347976	0.706181	0.816911
CSDA	-0.809246	0.585828	-0.111709	0.808578	0.910069	-0.936939	-0.435534	-0.686236	0.0355812	0.193744
CSDE1	-0.0669562	0.107822	0.0204328	0.897622	0.956993	-0.229704	-0.112818	-0.171261	0.160273	0.349118
CSE1L	-0.265986	-0.438229	-0.352108	0.0883612	0.299989	-0.177914	-0.244702	-0.211308	0.0949137	0.270958
CSK	0.0747794	-0.0753224	-0.000271483	0.998612	0.998612	-0.0593296	0.00575927	-0.0267852	0.773443	0.863677
CSNK1A1	-0.497099	0.0903115	-0.203394	0.415423	0.636225	-0.471789	-0.220816	-0.346302	0.0619803	0.229081
CSNK1E	-0.12781	0.332851	0.102521	0.626959	0.794425	-0.0101925	0.173255	0.0815314	0.480143	0.638441
CSNK1G1	-0.645638	-0.659495	-0.652566	0.0145304	0.160617	-0.327149	-0.328562	-0.327855	0.0324608	0.188284
CSNK1G2	-0.843681	-0.687195	-0.765438	0.0104912	0.143459	-0.448233	-0.531594	-0.489913	0.013328	0.147326
CSNK2A1	1.14032	0.399991	0.770156	0.0499952	0.236745	0.221444	0.333653	0.277548	0.058868	0.22448
CSNK2A2	-0.312635	0.507617	0.0974912	0.743693	0.871904	0.195726	0.236095	0.21591	0.0869724	0.260997
CSNK2B	-0.343549	-0.00220901	-0.172879	0.377294	0.606766	0.109561	-0.198659	-0.044549	0.750856	0.851868
CSRP1	0.00805655	0.132774	0.0704154	0.65304	0.809441	0.152378	0.214871	0.183624	0.124898	0.30934
CSTB	0.476848	0.359409	0.418128	0.0539415	0.239872	0.382391	0.417056	0.399723	0.020259	0.16656
CSTF1	-0.00713008	0.14104	0.0669551	0.672422	0.822184	-0.0960825	-0.0729835	-0.084533	0.385217	0.564836
CSTF3	0.411209	-1.03366	-0.311224	0.525546	0.723562	0.328377	0.00317044	0.165774	0.302399	0.494505
CTBP1	0.19497	0.100439	0.147705	0.365196	0.597378	0.139208	0.177089	0.158148	0.159701	0.348546
CTDSP1	-0.977923	-0.928484	-0.953204	0.00465253	0.11436	-0.229196	-1.03047	-0.629834	0.105647	0.283596
CTNNA1	-1.02409	0.769264	-0.127414	0.826053	0.921039	0.261952	-0.222162	0.0198952	0.916362	0.952935
CTNNA2	0.374956	-0.075368	0.149794	0.482715	0.6938	0.236952	0.17594	0.206446	0.0985436	0.275179
CTNNBL1	-0.455732	-0.191508	-0.32362	0.124527	0.345649	-0.0865686	-0.458009	-0.272289	0.160495	0.349118
CTPS	0.083792	-0.0491584	0.0173168	0.910912	0.961158	-0.154811	-0.000865877	-0.0778385	0.477982	0.637062
CTPS2	-0.0598257	-0.177751	-0.118788	0.460215	0.674503	-0.102434	-0.0933556	-0.097895	0.324508	0.510719
CTSA	-0.792132	-0.163236	-0.477684	0.119121	0.340025	-0.161008	-0.635831	-0.398419	0.109038	0.288383
CTSB	0.356933	0.296898	0.326915	0.0927496	0.305006	0.772561	-0.11868	0.326941	0.351433	0.53688
CTSC	0.0542233	-0.254324	-0.10005	0.582285	0.763801	0.0297002	0.183709	0.106705	0.350134	0.535631
CTSD	-0.590419	-0.302048	-0.446234	0.0627812	0.256357	0.026021	-0.226898	-0.100439	0.449124	0.61462
CTSS	-0.0181473	-0.0660951	-0.0421212	0.779888	0.891805	-0.120577	0.0954519	-0.0125623	0.914138	0.951527
CUL1	0.145482	0.0100637	0.0777728	0.622711	0.791731	-0.00125569	-0.106809	-0.0540322	0.587541	0.724511
CUL2	-0.480881	-0.498811	-0.489846	0.0329245	0.204185	-0.34183	-0.141144	-0.241487	0.109187	0.288383
CUL3	-0.294756	0.0650208	-0.114868	0.549992	0.736688	0.278104	-0.129024	0.07454	0.660552	0.782886
CUL4A	3.82304	3.52331	3.67317	0.000100101	0.0317995	3.84278	3.50042	3.6716	0.000194295	0.0540908
CUL4B	3.93026	3.488	3.70913	0.000154978	0.0317995	3.99422	3.53767	3.76594	0.000314993	0.0540908
CUL5	0.170053	0.130536	0.150294	0.35137	0.584963	0.0750534	0.0959919	0.0855226	0.380182	0.560471
CUTA	0.00762609	-0.133575	-0.0629743	0.6892	0.83554	0.0183493	0.232784	0.125566	0.328592	0.515305
CUTC	0.555424	0.10916	0.332292	0.16854	0.398356	0.558562	0.273337	0.415949	0.0473162	0.208509
CWC15	0.0546401	-0.271061	-0.10821	0.55971	0.742736	-0.0102361	-0.324383	-0.167309	0.290711	0.482587
CWC22	-0.701576	-0.105923	-0.40375	0.156289	0.385497	-0.545845	-0.325142	-0.435493	0.0315025	0.186186
CWF19L1	0.0551957	0.182438	0.118817	0.462029	0.675954	0.442864	0.406428	0.424646	0.017409	0.159032
CXorf26	-0.00775364	-0.269043	-0.138398	0.438825	0.654549	0.107956	-0.305485	-0.0987648	0.570252	0.710758
CXorf56	-0.300857	-1.03292	-0.666889	0.0702677	0.269679	0.228357	-1.8097	-0.790672	0.315902	0.503938
CYB5B	-0.777517	-0.474372	-0.625944	0.0265752	0.193023	-0.300946	-0.441086	-0.371016	0.0327805	0.189469
CYB5R1	-0.502076	-0.233905	-0.367991	0.0949183	0.306002	-0.0563562	-0.132768	-0.094562	0.354874	0.539055
CYB5R3	-0.663397	-0.515109	-0.589253	0.0222866	0.185822	-0.182	-0.276765	-0.229383	0.0851447	0.258346
CYC1	-0.143166	-0.229332	-0.186249	0.269212	0.506556	-0.0510852	0.00115369	-0.0249658	0.786048	0.871621
CYCS	0.0190614	-0.0477559	-0.0143473	0.924067	0.968591	0.335483	0.145743	0.240613	0.105586	0.283596
CYFIP1	-0.783018	-0.212785	-0.497901	0.0954962	0.306459	-0.162913	0.059909	-0.0515018	0.668239	0.78773
CYFIP2	-0.409681	-0.221505	-0.315593	0.115424	0.33629	-0.323516	0.0340748	-0.144721	0.381066	0.560753
CYLD	0.498251	0.165172	0.331712	0.135126	0.359213	-0.0312088	0.513794	0.241293	0.301044	0.492931
CYTH1	0.587269	0.273576	0.430422	0.0726634	0.273576	0.67437	0.325617	0.499993	0.0406447	0.200355
CYTIP	1.58765	0.952259	1.26996	0.00903642	0.135044	0.828144	0.916247	0.872196	0.00291538	0.112864
DAB2	-0.541156	-0.0778022	-0.309479	0.197789	0.434052	0.0846086	0.286763	0.185686	0.17918	0.372772
DAD1	-0.665317	-0.685106	-0.675212	0.0131516	0.15581	-0.286656	-0.337065	-0.311861	0.0383145	0.197183
DAK	-0.366615	-0.236826	-0.301721	0.117559	0.338336	-0.18871	0.0110662	-0.0888218	0.457926	0.621999
DAP3	0.749663	0.52687	0.638267	0.0205877	0.183204	0.650581	0.331361	0.490971	0.037207	0.196383
DAPK1	-1.59754	-0.845158	-1.22135	0.0142992	0.160617	-0.586601	-0.817028	-0.701814	0.00978786	0.143612
DAPK3	-1.31606	-0.503098	-0.90958	0.0385739	0.212505	-0.218682	-0.560813	-0.389748	0.0700994	0.238236
DAPP1	0.300768	-0.127384	0.086692	0.669307	0.820565	0.24732	0.190804	0.219062	0.086365	0.260125
DARS	0.0336521	-0.114223	-0.0402853	0.797232	0.905018	-0.118132	-0.00337986	-0.0607558	0.549753	0.692244
DARS2	-0.00127013	-0.043408	-0.0223391	0.881478	0.94944	-0.216367	0.0298416	-0.0932629	0.473679	0.633314
DAZAP1	-0.264131	0.444667	0.0902679	0.736888	0.868343	-0.193981	-0.487358	-0.34067	0.0769706	0.246772
DBI	-0.142656	-0.154811	-0.148733	0.354444	0.587993	0.322966	0.351063	0.337015	0.0307781	0.185115
DBNL	-0.367843	-0.329975	-0.348909	0.0789043	0.283645	-0.196343	-0.234177	-0.21526	0.0872639	0.261155
DBR1	0.0874628	0.291721	0.189592	0.288972	0.525117	0.220701	0.347099	0.2839	0.058611	0.224154
DBT	-0.0200186	-0.106141	-0.0630797	0.681252	0.828659	-0.0640726	-0.105613	-0.0848428	0.387269	0.565398
DCAF7	-0.331064	-0.0943564	-0.21271	0.253889	0.493776	0.458172	-0.123843	0.167165	0.471072	0.631752
DCD	-2.22216	-3.37596	-2.79906	0.00315408	0.0976873	-3.04192	-3.19919	-3.12056	0.000116747	0.0540908
DCK	-0.199719	-0.264131	-0.231925	0.186679	0.421216	-0.0790665	-0.050861	-0.0649638	0.492283	0.647858
DCP1A	-1.14487	0.360645	-0.392113	0.447852	0.663955	-1.52218	0.286881	-0.617648	0.368168	0.549542
DCPS	0.120086	-0.105753	0.00716692	0.965297	0.984795	0.125122	0.0798389	0.10248	0.312045	0.500706
DCTD	-0.139379	-0.117772	-0.128575	0.415688	0.636225	-0.154506	-0.0716335	-0.11307	0.286763	0.478375
DCTN1	-0.721563	-0.375796	-0.54868	0.0425793	0.220411	-0.496611	-0.155036	-0.325823	0.10241	0.280575
DCTN2	-0.176772	-0.155502	-0.166137	0.308986	0.54188	-0.119636	-0.190816	-0.155226	0.172696	0.363903
DCTN3	-0.121251	-0.329069	-0.22516	0.22398	0.461599	-0.129829	0.285461	0.0778164	0.651649	0.777103
DCTN4	-0.0452528	0.342327	0.148537	0.459786	0.674213	-0.170378	0.123269	-0.0235544	0.861959	0.919367
DCTN5	-0.0776499	0.0444641	-0.0165929	0.914136	0.962819	0.3639	-0.0485763	0.157662	0.386076	0.565085
DCTPP1	0.213503	-0.0689675	0.0722676	0.680482	0.828336	0.113434	0.114367	0.1139	0.265593	0.45918
DCUN1D3	-0.904656	-0.754723	-0.82969	0.00811804	0.132051	-0.688729	-0.355535	-0.522132	0.0341604	0.191707
DCXR	0.485324	0.00360224	0.244463	0.293689	0.527764	0.00129784	0.300768	0.151033	0.319918	0.507877
DDA1	2.57383	2.03362	2.30373	0.00101856	0.0607133	2.73968	2.44776	2.59372	0.000389461	0.0540908
DDAH2	-0.376564	-0.125258	-0.250911	0.19816	0.434574	-0.254461	0.105544	-0.0744587	0.634407	0.764596
DDB1	3.68257	2.98435	3.33346	0.000515644	0.0412892	3.95745	3.64501	3.80123	0.000151269	0.0540908
DDI2	-0.197236	-0.381442	-0.289339	0.137438	0.361543	0.0257376	0.235359	0.130549	0.309551	0.49792
DDOST	0.419107	0.0847446	0.251926	0.223958	0.461599	0.249385	0.214622	0.232003	0.0740069	0.245891
DDRGK1	0.0124972	-0.473831	-0.230667	0.319281	0.550525	-0.0917251	-0.283509	-0.187617	0.170241	0.359884
DDT	0.264116	-0.268243	-0.00206362	0.992608	0.997164	0.121811	0.229342	0.175576	0.14962	0.338696
DDX1	-0.815047	0.884871	0.0349122	0.949344	0.975492	-0.903711	-0.810308	-0.85701	0.00311031	0.112864
DDX12	-0.598173	0.45249	-0.0728415	0.839837	0.925603	-1.9124	0.181039	-0.865681	0.290757	0.482587
DDX17	-0.397885	0.624241	0.113178	0.749318	0.874515	-0.356347	-0.259858	-0.308103	0.0440182	0.206445
DDX18	-0.646248	-0.0633639	-0.354806	0.193485	0.42923	-0.492099	-0.349897	-0.420998	0.0241851	0.169833
DDX19A	0.151209	-0.195418	-0.0221042	0.904442	0.959414	-0.114207	-0.0432147	-0.0787109	0.427411	0.597733
DDX20	-0.236011	-0.091556	-0.163783	0.332338	0.562985	-0.285038	-0.422907	-0.353973	0.0364194	0.19454
DDX21	-0.483057	0.420402	-0.0313277	0.921604	0.967272	-0.579728	-0.227608	-0.403668	0.0675606	0.236099
DDX23	0.0291348	-0.181117	-0.075991	0.646448	0.806581	0.187768	-0.062957	0.0624054	0.624571	0.757748
DDX24	0.0881416	0.166972	0.127557	0.424151	0.641239	-0.237762	0.217727	-0.0100174	0.955781	0.97297
DDX28	-0.196922	0.532666	0.167872	0.548841	0.736268	-0.195666	-0.0223171	-0.108991	0.355132	0.539055
DDX31	0.0272956	-0.178143	-0.0754236	0.647662	0.80671	0.775683	-0.0225222	0.37658	0.257049	0.449869
DDX39A	-0.312939	-0.0242378	-0.168589	0.366713	0.598965	-0.149201	0.0166389	-0.0662808	0.547804	0.690381
DDX39B	-0.460906	-0.363085	-0.411996	0.0547728	0.241368	-0.282158	-0.177865	-0.230012	0.0868825	0.260997
DDX3X	-0.317553	0.563939	0.123193	0.696774	0.842343	-0.402111	-0.22624	-0.314176	0.0561342	0.220085
DDX41	-0.170378	0.732399	0.281011	0.405249	0.627986	0.0119249	-0.00891449	0.00150523	0.986621	0.991453
DDX42	-0.522675	-0.763979	-0.643327	0.0210212	0.183204	-0.0384359	-0.0603371	-0.0493865	0.593507	0.729496
DDX46	-0.888114	-0.427751	-0.657932	0.0358679	0.210467	-0.581367	-0.177033	-0.3792	0.0946007	0.270771
DDX47	0.137372	0.598746	0.368059	0.142664	0.367922	0.0539454	-0.158542	-0.0522983	0.657619	0.781313
DDX49	0.272262	0.161823	0.217043	0.215447	0.453936	0.243913	0.0177794	0.130846	0.321028	0.508588
DDX5	-0.344868	0.672108	0.16362	0.645856	0.806581	-0.353358	-0.339455	-0.346406	0.028456	0.179656
DDX50	-1.07771	0.439357	-0.319177	0.532832	0.72675	-1.05278	-0.667653	-0.860214	0.0123046	0.143798
DDX59	0.0749164	-0.327946	-0.126515	0.529925	0.725196	-0.278094	-0.378119	-0.328106	0.0383012	0.197183
DDX6	-1.00955	0.865681	-0.071936	0.905001	0.959414	-1.01165	-0.859614	-0.93563	0.00309941	0.112864
DECR1	0.0959919	0.103665	0.0998287	0.518104	0.718604	0.22404	0.126048	0.175044	0.147026	0.335898
DEF6	0.142609	-0.339875	-0.0986325	0.646886	0.806581	0.0241778	0.013498	0.0188379	0.834139	0.901409
DEK	0.103665	0.235359	0.169512	0.315258	0.547149	0.169797	-0.173433	-0.00181823	0.990215	0.993544
DENND1C	-0.275647	-0.313316	-0.294481	0.115558	0.336326	-0.361694	0.0150693	-0.173313	0.322283	0.5088
DENND3	0.238298	0.426211	0.332254	0.103181	0.315697	-0.0845785	0.229096	0.0722586	0.6159	0.749993
DENR	0.228973	0.0136409	0.121307	0.477169	0.688961	0.0483757	0.468948	0.258662	0.203124	0.395291
DEPTOR	0.0526941	0.153027	0.102861	0.514756	0.715774	0.101247	0.0585243	0.0798855	0.412142	0.585995
DERA	-0.528511	0.809332	0.140411	0.752776	0.876681	0.0340748	-0.269895	-0.11791	0.423785	0.59533
DERL1	-0.0427391	-0.351792	-0.197266	0.309533	0.542028	0.00575927	-0.298513	-0.146377	0.336074	0.522411
DGCR8	-1.03283	0.926455	-0.0531882	0.932479	0.968591	-0.790609	-0.00176116	-0.396185	0.234808	0.427676
DGKE	0.597317	0.235972	0.416644	0.0875889	0.299224	0.296428	0.393526	0.344977	0.0336249	0.191081
DHCR7	0.812621	0.534659	0.67364	0.0201933	0.18263	0.853197	0.857105	0.855151	0.0026546	0.112864
DHFR	-0.328797	-0.30292	-0.315859	0.0988022	0.309216	0.196607	-0.218044	-0.0107187	0.949308	0.970004
DHPS	-0.863835	-0.141685	-0.50276	0.129672	0.352704	-0.239617	-0.0166288	-0.128123	0.32702	0.513688
DHRS7B	0.341303	0.215865	0.278584	0.138013	0.361543	0.234992	0.440421	0.337706	0.0538601	0.217047
DHTKD1	-0.0719671	-0.364589	-0.218278	0.262965	0.501109	0.265797	0.37128	0.318538	0.0418191	0.202496
DHX15	0.08882	0.225892	0.157356	0.347227	0.580169	-0.210246	0.00144197	-0.104402	0.401368	0.576661
DHX29	-0.867805	0.339137	-0.264334	0.527234	0.724083	-0.365147	-0.191475	-0.278311	0.0730169	0.244324
DHX30	-1.40771	0.482848	-0.46243	0.466587	0.679292	-0.912646	-0.58342	-0.748033	0.013561	0.148219
DHX36	-0.307912	0.677621	0.184854	0.596513	0.773516	-0.489261	-0.247697	-0.368479	0.0516051	0.213246
DHX37	-0.364886	0.143916	-0.110485	0.618756	0.789289	0.0783366	-0.305521	-0.113592	0.497889	0.651483
DHX38	-0.733339	-0.472269	-0.602804	0.0265222	0.193023	-0.854883	-0.361046	-0.607965	0.0461629	0.207414
DHX57	-0.359564	0.462262	0.0513488	0.862567	0.939863	-0.56026	-0.386317	-0.473289	0.0206439	0.16656
DHX9	-1.47682	0.0713508	-0.702734	0.222	0.459827	-0.978378	-0.536524	-0.757451	0.0219396	0.167427
DIAPH1	-0.741976	-0.492383	-0.617179	0.0241346	0.189555	-0.503282	-0.273012	-0.388147	0.0434315	0.205862
DIDO1	-0.868121	0.246226	-0.310948	0.434457	0.64978	-0.881082	-0.479191	-0.680136	0.0241959	0.169833
DIEXF	0.242572	0.0668125	0.154692	0.364293	0.596496	0.132511	0.155879	0.144195	0.185446	0.380751
DIMT1	-0.0646911	0.353775	0.144542	0.483761	0.693977	-0.023915	-0.121863	-0.0728891	0.470687	0.631603
DIP2B	-0.473551	-0.64862	-0.561085	0.0268467	0.193709	-0.594008	-0.639332	-0.61667	0.00665506	0.12917
DIS3	0.582652	-0.0611798	0.260736	0.335482	0.567433	0.113967	-0.196211	-0.0411219	0.769929	0.8621
DIXDC1	-1.02304	-0.173319	-0.598177	0.115443	0.33629	-0.393065	-1.24852	-0.820792	0.0682837	0.237037
DKC1	-0.0955275	0.315566	0.110019	0.58495	0.765337	-0.242294	-0.136934	-0.189614	0.128794	0.314138
DLAT	0.0140696	-0.0116461	0.00121172	0.993519	0.997164	-0.0448658	0.166972	0.0610533	0.607032	0.741207
DLD	-0.352768	-0.264478	-0.308623	0.107549	0.32304	0.0494914	-0.142003	-0.0462559	0.682613	0.800582
DLG1	-0.489119	-0.0390287	-0.264074	0.25041	0.491097	0.469886	0.107822	0.288854	0.139622	0.327975
DLST	-0.411119	-0.351148	-0.381133	0.0644778	0.258785	0.116897	-0.287941	-0.0855222	0.615188	0.74941
DMXL1	0.175812	0.333882	0.254847	0.169973	0.400015	-0.0240324	0.401303	0.188635	0.322514	0.5088
DNAH8	-0.665867	-0.525247	-0.595557	0.0213481	0.183204	-0.60038	-0.443713	-0.522047	0.0148789	0.151296
DNAJA1	1.06592	1.09552	1.08072	0.00310284	0.0970154	0.846473	0.949049	0.897761	0.00283071	0.112864
DNAJA2	1.13862	1.0644	1.10151	0.00301489	0.0960959	0.874758	0.999567	0.937162	0.00274344	0.112864
DNAJA3	1.67969	1.12075	1.40022	0.00526847	0.115815	0.738552	0.825379	0.781965	0.00389994	0.117314
DNAJB1	0.00906047	0.0543623	0.0317114	0.832796	0.923176	0.108759	0.157432	0.133095	0.215985	0.406814
DNAJB11	0.688136	0.627794	0.657965	0.0144969	0.160617	0.482435	0.584963	0.533699	0.0113352	0.143612
DNAJB12	1.89987	1.28842	1.59414	0.00415617	0.109934	1.10695	4.2032	2.65508	0.0798912	0.250309
DNAJB2	0.359521	0.645056	0.502289	0.0461485	0.228862	0.728661	0.028852	0.378756	0.213405	0.405176
DNAJB6	0.642101	0.260026	0.451063	0.0763929	0.279908	0.0989585	-0.420144	-0.160593	0.44965	0.614828
DNAJC1	0.389016	0.212383	0.300699	0.125664	0.346976	0.0540844	0.304745	0.179415	0.220477	0.411031
DNAJC10	1.00339	1.06612	1.03475	0.0036334	0.107463	0.849919	0.824564	0.837242	0.0028468	0.112864
DNAJC11	0.935761	0.590913	0.763337	0.0169076	0.16923	1.01293	0.205768	0.609347	0.114408	0.293961
DNAJC13	-0.809575	-1.35631	-1.08294	0.0111228	0.145483	-0.785701	-0.543089	-0.664395	0.0120084	0.143798
DNAJC16	-1.22125	-0.247114	-0.734184	0.0930442	0.305006	-0.613807	-0.19136	-0.402583	0.0891315	0.26291
DNAJC19	-0.627159	-0.40656	-0.51686	0.0368828	0.21132	-0.139252	-0.218749	-0.179001	0.135398	0.323516
DNAJC2	0.0281448	0.0411028	0.0346238	0.817103	0.915545	0.0146409	-0.140364	-0.0628617	0.560461	0.701484
DNAJC3	0.295958	0.319849	0.307904	0.104499	0.317952	-0.0871049	0.143132	0.0280136	0.815773	0.888886
DNAJC7	0.0250288	0.0423642	0.0336965	0.821926	0.918754	0.00504062	-0.0075941	-0.00127674	0.988629	0.992256
DNAJC8	-0.387676	-0.442536	-0.415106	0.051858	0.237686	-0.138585	-0.485438	-0.312011	0.113978	0.293961
DNAJC9	0.138159	0.403377	0.270768	0.17682	0.408668	0.0163537	-0.0860632	-0.0348548	0.720659	0.827255
DNASE1L1	-0.265327	-0.758257	-0.511792	0.0743464	0.276746	-0.301355	-0.199471	-0.250413	0.0718159	0.242314
DNASE2	-0.102186	-0.411368	-0.256777	0.208408	0.446899	0.158466	-0.20088	-0.0212066	0.889782	0.936348
DNM1L	0.0597706	-0.184769	-0.0624992	0.711903	0.852362	0.0402612	-0.00557958	0.0173408	0.849203	0.912282
DNM2	0.0776532	0.113567	0.0956102	0.535812	0.729123	0.281787	-0.0780001	0.101894	0.52311	0.670847
DNMT1	-0.441536	-0.982135	-0.711836	0.0363415	0.210467	-0.535541	-0.810738	-0.67314	0.0136597	0.148219
DNPEP	0.360533	-0.031371	0.164581	0.419188	0.638922	0.188148	0.110898	0.149523	0.18609	0.381595
DOCK10	-1.07698	-1.50631	-1.29165	0.00444998	0.112034	-1.04142	-0.968944	-1.00518	0.00189373	0.100031
DOCK2	-0.555057	-1.26237	-0.908711	0.0294912	0.200041	-0.355719	-0.615265	-0.485492	0.0289604	0.182062
DOCK4	0.0769695	-1.31908	-0.621056	0.233027	0.471077	-0.273727	-0.262002	-0.267864	0.052617	0.214063
DOCK7	-2.3055	-2.15322	-2.22936	0.000349619	0.0362191	-0.997377	-1.64878	-1.32308	0.01172	0.143798
DOCK8	-2.29747	-1.98114	-2.1393	0.000616044	0.0470342	-0.931536	-1.32196	-1.12675	0.00619152	0.12917
DOHH	0.156914	-0.359805	-0.101445	0.649289	0.807207	0.0690147	-0.2124	-0.0716928	0.597635	0.733098
DOK2	0.275245	0.207393	0.241319	0.174036	0.404932	0.249991	-0.185212	0.0323898	0.85332	0.914013
DPH2	0.0268709	-0.0274103	-0.000269701	0.998565	0.998612	0.068602	0.185993	0.127298	0.258778	0.451898
DPM1	0.508733	0.354114	0.431423	0.0524589	0.238205	0.490673	0.559639	0.525156	0.0106962	0.143612
DPM3	-0.659221	-0.614227	-0.636724	0.0158033	0.165412	1.16543	-0.192892	0.486269	0.352079	0.537617
DPP3	-0.346958	-0.222582	-0.28477	0.13185	0.356782	0.0360461	0.0200577	0.0280519	0.756718	0.853713
DPP9	0.08882	-0.21833	-0.0647549	0.717493	0.855313	-0.0818428	-0.0353278	-0.0585853	0.535933	0.680382
DPYD	0.100843	-0.204466	-0.0518113	0.770937	0.887132	-0.175729	-0.051743	-0.113736	0.305523	0.495632
DPYSL2	-0.0650986	-0.13868	-0.101889	0.514629	0.715774	-0.257218	-0.0358454	-0.146532	0.273499	0.466925
DRG1	0.38084	0.486148	0.433494	0.0484658	0.233963	0.528971	0.380397	0.454684	0.0204565	0.16656
DRG2	0.506805	0.236584	0.371695	0.093176	0.305006	0.0150693	0.356482	0.185776	0.270245	0.464754
DSC1	-2.45799	-3.33529	-2.89664	0.00138886	0.0690651	-1.24797	-3.11954	-2.18376	0.0401432	0.199682
DSC3	-2.80561	-2.82368	-2.81464	0.000139709	0.0317995	-1.19502	-3.28546	-2.24024	0.0488545	0.209385
DSCR3	-0.151699	-0.102279	-0.126989	0.422649	0.640994	-0.236249	-0.0861704	-0.161209	0.194474	0.389067
DSG1	-2.47738	-3.21411	-2.84574	0.000971064	0.0607133	-1.87282	-3.23569	-2.55425	0.0124912	0.143798
DSG2	-1.01558	-0.67321	-0.844394	0.012464	0.152116	-0.76092	-0.461144	-0.611032	0.0197547	0.16656
DSP	-1.88013	-3.11042	-2.49527	0.0053755	0.115815	-1.80012	-2.92172	-2.36092	0.00942001	0.143612
DST	-1.11769	-0.699818	-0.908756	0.0125824	0.152428	-1.17059	-0.597649	-0.884119	0.0248837	0.171438
DSTN	0.137635	-0.139236	-0.000800562	0.996288	0.99795	0.137372	-0.0163369	0.0605177	0.57344	0.713108
DTYMK	0.131589	-0.129481	0.00105404	0.995043	0.997193	0.163628	0.197111	0.180369	0.124414	0.308731
DUSP12	-0.10729	-0.0485316	-0.077911	0.611659	0.785143	-0.183933	-0.0316806	-0.107807	0.344789	0.532178
DUSP23	0.308594	0.0882773	0.198436	0.275771	0.512659	0.183455	0.434455	0.308955	0.079739	0.250309
DUT	0.0196308	-0.0918635	-0.0361163	0.8142	0.91354	0.142348	-0.0575418	0.0424031	0.711205	0.820987
DYNC1H1	-0.881826	-1.17703	-1.02943	0.00594355	0.119905	-0.961732	-0.335463	-0.648597	0.0622865	0.229081
DYNC1I2	0.0600474	-0.201344	-0.0706483	0.681586	0.828758	0.0701145	0.164786	0.11745	0.277535	0.470877
DYNC1LI1	-0.151234	-0.289369	-0.220301	0.215143	0.453929	-0.358861	-0.0934018	-0.226131	0.156682	0.345322
DYNLL1	0.45586	0.280956	0.368408	0.0798595	0.284977	0.62714	0.0575542	0.342347	0.18886	0.384872
DYNLL2	0.46425	0.117562	0.290906	0.178502	0.41119	0.675274	-0.0367774	0.319248	0.280758	0.472682
DYNLRB1	0.117296	-0.0742132	0.0215414	0.893356	0.956394	0.00791308	0.102457	0.0551848	0.575004	0.714108
DYNLT3	0.00820001	-1.1151	-0.553449	0.206244	0.445168	0.280362	-1.01083	-0.365235	0.448697	0.614549
DYRK1A	-0.4569	-0.137934	-0.297417	0.162919	0.392641	0.201885	-0.205064	-0.0015898	0.992372	0.994139
EARS2	0.50924	0.221815	0.365528	0.1002	0.312399	0.540821	0.29007	0.415446	0.04057	0.200288
EBNA1BP2	1.29766	0.457016	0.877339	0.0453569	0.227686	0.0453032	0.146134	0.0957185	0.361574	0.544745
EBP	-0.531636	-0.631153	-0.581395	0.0215848	0.18406	-0.213889	-0.233922	-0.223906	0.0789303	0.249401
ECE2	0.130008	-0.17288	-0.0214359	0.903326	0.958817	-0.0904189	-0.308341	-0.19938	0.166713	0.355965
ECH1	-0.00614452	-0.425114	-0.215629	0.318161	0.549964	-0.238238	0.0071955	-0.115521	0.38632	0.565192
ECHDC1	-0.709576	-0.0611346	-0.385355	0.188008	0.423049	-0.411656	0.0309716	-0.190342	0.330624	0.517369
ECHS1	0.400319	0.0936954	0.247007	0.221399	0.459452	0.196607	0.273098	0.234853	0.0773852	0.247844
ECI1	0.0545012	-0.346793	-0.146146	0.472136	0.685244	-0.0792951	-0.00351002	-0.0414026	0.66323	0.784643
ECI2	1.30001	0.490467	0.895237	0.0399126	0.215093	0.478195	0.762987	0.620591	0.0176538	0.159334
ECM29	-0.728479	-1.79221	-1.26034	0.0282531	0.197343	-0.380315	-1.03907	-0.709694	0.0560367	0.220085
EDC3	-0.651292	-0.354188	-0.50274	0.0473454	0.230262	0.179129	-0.662323	-0.241597	0.453035	0.617269
EDC4	-1.75999	0.0536674	-0.853162	0.205017	0.443919	-1.6063	-0.861421	-1.23386	0.0190028	0.165921
EDEM3	-0.00742007	0.0457225	0.0191512	0.898469	0.956993	0.253505	0.0416635	0.147584	0.264027	0.458152
EDF1	-0.504612	-0.234024	-0.369318	0.0946093	0.306002	0.160533	-0.396802	-0.118135	0.58858	0.724832
EEA1	-0.650295	-1.21618	-0.933239	0.0182948	0.172097	-0.524376	-0.427401	-0.475888	0.0149831	0.151296
EEF1A1	0.24245	0.0292762	0.135863	0.429944	0.645407	0.116099	0.173127	0.144613	0.190692	0.386446
EEF1B2	-0.268156	-0.490659	-0.379408	0.0809369	0.28695	-0.191574	-0.0740006	-0.132787	0.243438	0.436265
EEF1E1	-0.0876567	-0.25123	-0.169443	0.323115	0.555095	-0.204948	-0.00675317	-0.105851	0.385431	0.564898
EEF1G	-0.272768	-0.230838	-0.251803	0.158868	0.389284	-0.208478	-0.10841	-0.158444	0.176463	0.369233
EEF2	-0.131155	-0.252346	-0.191751	0.263741	0.501109	-0.118194	-0.0418181	-0.0800063	0.422982	0.594966
EEFSEC	0.00331439	0.737081	0.370198	0.23154	0.470388	0.462157	-0.456366	0.00289575	0.992972	0.994139
EFHD2	-3.48342	-3.37532	-3.42937	7.91086e-05	0.0317995	-1.65467	-2.29103	-1.97285	0.00384343	0.116833
EFR3A	-0.827436	-0.733795	-0.780615	0.00897549	0.135044	-0.59778	-0.337904	-0.467842	0.0317675	0.186671
EFTUD1	-0.334789	-0.487055	-0.410922	0.0591249	0.252415	-0.519135	-0.117553	-0.318344	0.13281	0.32013
EFTUD2	-0.144026	-0.139474	-0.14175	0.374441	0.604371	-0.204898	-0.107617	-0.156257	0.179624	0.372772
EGLN1	-0.0225809	0.0913952	0.0344072	0.822967	0.91897	0.129217	0.330099	0.229658	0.120716	0.301528
EHD1	-0.0348252	0.0672257	0.0162002	0.915378	0.96351	0.0619835	-0.0446128	0.00868536	0.928504	0.957881
EHD4	0.253263	0.179001	0.216132	0.211947	0.450309	0.239765	0.0528332	0.146299	0.250169	0.443708
EIF1	-0.226307	-0.135919	-0.181113	0.280868	0.516577	0.355355	-0.22425	0.0655524	0.76654	0.860065
EIF2A	-0.0809117	0.0575542	-0.0116787	0.939996	0.971493	-0.0220241	-0.420356	-0.22119	0.243864	0.436774
EIF2AK2	0.0768327	0.802979	0.439906	0.169717	0.399699	0.144307	0.0900404	0.117174	0.262984	0.456813
EIF2B1	-0.132246	-0.287096	-0.209671	0.236788	0.474218	-0.0451486	-0.14151	-0.0933291	0.369532	0.550441
EIF2B2	-0.17829	0.00834346	-0.0849732	0.603572	0.777449	0.174918	-0.0438095	0.0655541	0.586915	0.724377
EIF2B3	0.235237	-0.199487	0.0178748	0.929252	0.968591	0.0432045	-0.22398	-0.0903879	0.501938	0.653914
EIF2B4	0.1153	-0.0391621	0.0380688	0.808786	0.910069	-0.0475621	0.119821	0.0361294	0.737278	0.839871
EIF2B5	0.136323	-0.0956662	0.0203282	0.902383	0.958746	0.198117	0.101112	0.149615	0.193162	0.388097
EIF2C1	-1.13191	0.561986	-0.284964	0.610781	0.784901	-0.837197	-1.05928	-0.948241	0.00421149	0.118104
EIF2C2	-0.925522	0.687867	-0.118828	0.821201	0.91857	-0.774676	-0.715865	-0.74527	0.00411691	0.118104
EIF2D	-0.255098	-0.450459	-0.352779	0.0912886	0.303854	-0.273413	0.0207689	-0.126322	0.388056	0.565398
EIF2S1	0.0206267	0.129876	0.0752516	0.629299	0.795528	0.0271541	0.0223323	0.0247432	0.78384	0.870242
EIF2S2	0.158078	0.443925	0.301002	0.149941	0.378658	0.364797	0.146786	0.255791	0.103805	0.281182
EIF2S3	0.175173	0.286408	0.230791	0.194147	0.429603	0.118094	0.0703893	0.0942416	0.346175	0.532565
EIF3A	-1.5751	-0.427615	-1.00136	0.0614137	0.254251	-1.06386	-0.801732	-0.932797	0.00540793	0.122412
EIF3B	-0.55019	-0.00515964	-0.277675	0.269248	0.506556	-0.469729	-0.536775	-0.503252	0.011899	0.143798
EIF3C	-0.565652	0.0139267	-0.275863	0.285933	0.521452	-0.452688	-0.524272	-0.48848	0.0130042	0.145623
EIF3D	-0.55241	0.141694	-0.205358	0.455678	0.670548	-0.525455	-0.409527	-0.467491	0.0167503	0.157568
EIF3E	-0.63064	0.0806577	-0.274991	0.340941	0.574299	-0.510005	-0.592506	-0.551255	0.00977044	0.143612
EIF3EIP	-0.628296	0.152508	-0.237894	0.429069	0.644684	-0.563262	-0.481868	-0.522565	0.0112034	0.143612
EIF3F	-0.479412	0.091666	-0.193873	0.428419	0.644297	-0.573274	-0.499504	-0.536389	0.0102451	0.143612
EIF3G	-0.375946	0.603312	0.113683	0.739802	0.868757	-0.375908	-0.29901	-0.337459	0.0335145	0.191081
EIF3H	-0.321171	0.489029	0.0839291	0.775869	0.889689	-0.21083	-0.13603	-0.17343	0.142354	0.330983
EIF3I	-0.692292	0.0582472	-0.317022	0.29798	0.531999	-0.433565	-0.355516	-0.39454	0.0228345	0.169306
EIF3J	-0.393994	-0.271357	-0.332675	0.0941248	0.305798	-0.212166	-0.38677	-0.299468	0.0622701	0.229081
EIF3K	-0.547531	-0.00930648	-0.278419	0.265444	0.502568	-0.404344	-0.503343	-0.453843	0.0170371	0.15845
EIF3M	-0.522737	0.131721	-0.195508	0.459808	0.674213	-0.235756	-0.436959	-0.336357	0.0533793	0.215845
EIF4A1	-0.29221	0.0871912	-0.102509	0.598442	0.774718	-0.252071	-0.392686	-0.322379	0.0459867	0.207383
EIF4A2	-0.227624	0.292075	0.0322252	0.883664	0.950859	-0.180381	-0.294668	-0.237524	0.0835466	0.25682
EIF4A3	-0.798416	0.304511	-0.246953	0.52381	0.722495	-0.691826	-0.645412	-0.668619	0.00537346	0.122412
EIF4B	-0.36086	-0.0509806	-0.205921	0.292455	0.527254	-0.377351	-0.149121	-0.263236	0.101864	0.280084
EIF4E	-0.782149	0.238542	-0.271803	0.459812	0.674213	-0.745769	-0.617366	-0.681567	0.00655361	0.12917
EIF4E2	-0.167021	0.0563061	-0.0553574	0.738694	0.8686	-0.254461	0.0506062	-0.101928	0.483224	0.640721
EIF4G1	-1.96117	-0.786846	-1.37401	0.0280342	0.197343	-1.51243	-1.5676	-1.54001	0.000564709	0.0540908
EIF4G2	-0.247371	-0.0311056	-0.139238	0.420733	0.640068	-0.268956	-0.259167	-0.264062	0.054341	0.21781
EIF4G3	-1.30511	-0.6316	-0.968356	0.0224811	0.186066	-1.76195	-1.486	-1.62398	0.00129409	0.0801604
EIF4H	-0.676457	-0.519239	-0.597848	0.0217165	0.184225	0.0231844	-0.275839	-0.126327	0.391811	0.56791
EIF5	0.436055	-0.121157	0.157449	0.507203	0.712116	-0.322289	-0.136109	-0.229199	0.114889	0.294136
EIF5A	-0.214341	-0.299134	-0.256737	0.156513	0.385761	-0.022068	-0.121408	-0.071738	0.477733	0.637042
EIF5B	-0.654263	-0.291592	-0.472928	0.0649654	0.259282	-0.329994	-0.142433	-0.236213	0.108717	0.28807
EIF6	-0.231379	-0.366188	-0.298784	0.120702	0.341019	-0.252243	-0.185687	-0.218965	0.0880474	0.262305
ELAC2	-0.334807	-0.185113	-0.25996	0.162198	0.392641	-0.0172418	-0.0936173	-0.0554296	0.565928	0.707248
ELAVL1	-1.14038	0.485736	-0.327322	0.547398	0.735783	-1.09875	-0.830562	-0.964658	0.00509967	0.12132
ELMO1	0.0639171	-0.0740765	-0.00507973	0.973864	0.989284	-0.109701	0.0945063	-0.00759742	0.946801	0.968635
ELMOD2	-0.696891	-0.599506	-0.648199	0.0157111	0.165412	0.468218	-0.356901	0.0556586	0.852336	0.913336
ELP2	0.242572	0.00115369	0.121863	0.48386	0.693977	0.0848807	0.171719	0.1283	0.24134	0.434408
ELP3	0.258941	0.116764	0.187852	0.276189	0.513147	-0.0232698	0.102725	0.0397278	0.694259	0.80766
EMD	1.4609	1.75694	1.60892	0.00145303	0.0692358	1.12181	0.202136	0.661973	0.122988	0.305964
EMG1	-0.157866	-0.0555913	-0.106729	0.500529	0.707178	-0.0534638	-0.200515	-0.126989	0.276977	0.470417
EML3	0.0367495	0.0913952	0.0640723	0.673849	0.823044	-0.00885642	-0.017125	-0.0129907	0.884873	0.933495
EML4	-0.0281015	-0.127321	-0.0777112	0.617122	0.788638	-0.0452974	0.00676478	-0.0192663	0.833548	0.901363
ENO1	-0.206961	-0.0899428	-0.148452	0.367219	0.599493	-0.044717	-0.0403782	-0.0425476	0.642082	0.769645
ENO2	-0.198742	-0.221606	-0.210174	0.218099	0.456064	-0.0468316	-0.0503082	-0.0485699	0.598095	0.733214
ENOPH1	-0.466058	-0.488411	-0.477234	0.0353841	0.210342	-0.119103	-0.374842	-0.246972	0.128386	0.31361
ENY2	-0.191739	0.124328	-0.0337052	0.850668	0.931846	0.0773797	0.0650208	0.0712003	0.453894	0.617919
EPB41	-0.309628	-0.589572	-0.4496	0.0604483	0.253143	-0.014179	-0.286938	-0.150558	0.301002	0.492931
EPB41L1	-0.023871	-0.253274	-0.138573	0.427097	0.643488	0.405992	-0.185031	0.110481	0.627853	0.760045
EPB41L2	-0.700193	-0.613542	-0.656867	0.0149261	0.162799	-0.550993	0.0204844	-0.265254	0.279536	0.472076
EPG5	-0.509882	0.310456	-0.0997126	0.738189	0.8686	-0.310593	0.00848689	-0.151053	0.334703	0.520895
EPHX1	-0.508793	-0.581216	-0.545005	0.025216	0.192118	-0.297254	-0.161847	-0.22955	0.095976	0.272098
EPHX2	0.146525	-0.0314005	0.0575622	0.720161	0.85672	0.169668	0.16877	0.169219	0.138352	0.32724
EPN1	-1.07911	0.0673634	-0.505874	0.245382	0.485877	-0.301301	-0.159637	-0.230469	0.097177	0.274082
EPRS	-0.71222	-0.658834	-0.685527	0.0127724	0.15248	-0.488269	-0.3893	-0.438784	0.0185685	0.162996
EPS15	-0.663739	0.245252	-0.209244	0.527072	0.724083	-0.0113989	-0.0391325	-0.0252657	0.780621	0.868107
EPS15L1	-0.605069	-0.0296764	-0.317373	0.230275	0.469561	-0.103782	-0.033289	-0.0685357	0.48287	0.640721
ERAL1	1.20558	0.845831	1.02571	0.00729059	0.127314	0.701505	0.675364	0.688435	0.00482899	0.11883
ERAP1	0.130667	0.0745054	0.102586	0.510056	0.712863	0.224164	0.381726	0.302945	0.0566998	0.220085
ERAP2	-0.177849	-0.194344	-0.186097	0.263542	0.501109	0.379288	0.0364682	0.207878	0.230206	0.423399
ERBB2IP	-0.226915	-0.529531	-0.378223	0.0958173	0.306459	0.200504	-0.153142	0.0236813	0.875803	0.928103
ERC1	-0.0564312	-0.26583	-0.161131	0.357402	0.59081	-0.16309	0.101516	-0.0307873	0.810627	0.88562
ERGIC1	0.148088	0.0619835	0.105036	0.504331	0.710609	0.0760117	0.0760117	0.0760117	0.426958	0.597733
ERGIC2	-0.243233	4.44672	2.10174	0.212056	0.450309	0.118227	0.329985	0.224106	0.131654	0.318745
ERGIC3	-0.156884	-0.115879	-0.136382	0.392131	0.618332	-0.0527453	-0.102125	-0.0774349	0.42663	0.597537
ERH	-1.53491	1.06164	-0.236638	0.774788	0.88907	-1.25312	-0.938569	-1.09584	0.00459384	0.11883
ERI1	0.825948	0.681134	0.753541	0.0107692	0.144506	0.806365	0.340277	0.573321	0.0476982	0.209349
ERLIN2	-0.0257644	0.311736	0.142986	0.45479	0.669841	0.164529	0.272979	0.218754	0.0976463	0.274339
ERO1L	-0.135142	-0.300662	-0.217902	0.225047	0.463143	-0.113489	-0.0844409	-0.0989649	0.322411	0.5088
ERP29	0.342327	-0.15266	0.0948334	0.663203	0.816991	0.0807941	0.216362	0.148578	0.213648	0.405204
ERP44	-0.119166	-0.177409	-0.148287	0.35863	0.591649	0.0735461	0.100709	0.0871273	0.373501	0.55359
ESYT1	-0.751465	-0.355996	-0.553731	0.047413	0.230262	-0.373178	-0.24168	-0.307429	0.0496846	0.21047
ESYT2	0.105678	0.149259	0.127469	0.420589	0.640068	0.204767	0.20989	0.207328	0.0924149	0.267764
ETF1	-0.503527	-0.17249	-0.338009	0.129501	0.352532	-0.0433931	-0.234262	-0.138827	0.272326	0.465841
ETHE1	0.171335	-0.253532	-0.0410987	0.837077	0.924983	-0.153607	-0.0226981	-0.0881525	0.41268	0.586506
EVI2B	-0.134683	-0.470249	-0.302466	0.162706	0.392641	0.478609	-0.235824	0.121393	0.650023	0.775445
EWSR1	-0.863599	0.775935	-0.0438316	0.934287	0.968591	-0.807983	-0.371161	-0.589572	0.0397877	0.19912
EXOC1	-0.685547	0.0973411	-0.294103	0.341239	0.574507	-0.125006	-0.166891	-0.145949	0.184418	0.379476
EXOC2	0.117562	-0.134176	-0.00830706	0.960641	0.98157	-0.00258474	-0.12647	-0.0645275	0.532179	0.676904
EXOC4	0.000432744	-0.0955737	-0.0475705	0.756165	0.878136	0.131853	-0.120169	0.00584203	0.962631	0.978169
EXOC5	-0.298726	-0.13695	-0.217838	0.224282	0.461931	1.21537	0.152638	0.684003	0.149286	0.338356
EXOC7	-1.34821	0.590243	-0.378982	0.553845	0.739383	-1.51845	0.10742	-0.705516	0.27422	0.467426
EXOC8	-0.725494	-0.494617	-0.610055	0.0238597	0.188945	0.856707	-0.127179	0.364764	0.344303	0.531927
EXOSC1	0.436055	0.221568	0.328811	0.110228	0.327493	0.436695	0.308244	0.37247	0.0310442	0.185506
EXOSC10	0.284514	0.233275	0.258894	0.151125	0.380187	0.187894	0.268195	0.228045	0.0831716	0.256487
EXOSC2	0.139208	-0.131851	0.00367846	0.982856	0.994316	0.227248	-0.0978724	0.0646879	0.658385	0.781727
EXOSC3	0.064331	0.0833836	0.0738573	0.62736	0.794608	-0.00746358	0.175429	0.0839826	0.467948	0.629664
EXOSC4	0.425782	0.0354832	0.230632	0.279061	0.516437	0.528171	0.273098	0.400635	0.0450973	0.206685
EXOSC5	0.0103502	-0.359564	-0.174607	0.38509	0.611925	0.0196308	0.0985543	0.0590925	0.543342	0.686971
EXOSC6	0.0848807	0.0813396	0.0831101	0.586553	0.765972	0.101112	0.134221	0.117667	0.256497	0.449828
EXOSC7	0.187768	-0.181706	0.00303103	0.987147	0.994891	0.173895	-0.066231	0.053832	0.664869	0.78545
EXOSC8	-0.0114862	0.218099	0.103306	0.544633	0.73441	0.0265876	0.0450235	0.0358056	0.694494	0.80766
EXOSC9	-0.123544	0.0847446	-0.0193997	0.905058	0.959414	-0.0699515	0.16543	0.047739	0.697157	0.809037
EZR	-0.295606	-0.253017	-0.274311	0.134217	0.359213	-0.0680749	-0.156531	-0.112303	0.291855	0.483183
F11R	-0.941226	-0.863389	-0.902307	0.00565307	0.117002	-0.293766	-0.659563	-0.476664	0.0489695	0.209385
FAAH	-0.0189072	-0.170784	-0.0948455	0.555871	0.740281	-0.230279	-0.0293377	-0.129808	0.305397	0.495632
FABP5	-0.894885	-0.924563	-0.909724	0.00532431	0.115815	-0.396062	-0.557518	-0.47679	0.0191673	0.166485
FAF2	0.161565	0.297015	0.22929	0.200563	0.437507	0.055751	0.179893	0.117822	0.291859	0.483183
FAH	-0.0807133	0.0532504	-0.0137315	0.929313	0.968591	0.0651587	0.111298	0.0882286	0.372495	0.552849
FAHD2A	0.604736	0.067088	0.335912	0.196236	0.432087	0.249385	0.292546	0.270965	0.0527491	0.214091
FAM105B	1.54374	0.885262	1.2145	0.0110858	0.145483	0.702303	1.10064	0.901472	0.0115762	0.143798
FAM108B1	0.0790196	-0.0173586	0.0308305	0.839775	0.925603	0.23352	-0.186968	0.023276	0.891455	0.936994
FAM111B	0.158466	0.652601	0.405534	0.125556	0.346971	0.0150693	-0.0257497	-0.00534019	0.953002	0.971392
FAM115C	0.224658	0.278223	0.25144	0.160035	0.389284	0.107018	0.205893	0.156456	0.179857	0.372772
FAM120A	-1.48064	0.536152	-0.472243	0.482788	0.6938	-1.06148	-0.689823	-0.875652	0.0110285	0.143612
FAM125A	-0.0237684	0.202386	0.089309	0.596679	0.773516	-0.138696	0.128161	-0.00526714	0.967252	0.980827
FAM126A	-0.794983	-0.68214	-0.738562	0.0108782	0.144945	-0.469729	-0.223189	-0.346459	0.060737	0.227585
FAM126B	-0.900476	-0.849908	-0.875192	0.00607062	0.119905	-0.486388	-0.351516	-0.418952	0.0237744	0.169309
FAM129A	-1.29828	-1.00648	-1.15238	0.00414148	0.109934	-0.347784	-0.559005	-0.453395	0.0272934	0.17604
FAM134C	-0.0650986	-0.0929401	-0.0790194	0.60483	0.778384	-0.157448	0.0184917	-0.0694779	0.536856	0.681027
FAM160B1	0.450274	-0.496834	-0.0232801	0.943804	0.972233	-0.0158555	0.376624	0.180384	0.317543	0.50552
FAM162A	-0.751951	-0.797864	-0.774908	0.00879074	0.135044	-0.389054	-0.211799	-0.300427	0.062487	0.229081
FAM195A	-0.0297795	0.527671	0.248946	0.318323	0.549964	0.686254	-0.678441	0.00390635	0.993486	0.994139
FAM203B	0.563841	0.483364	0.523603	0.0284148	0.197343	0.343578	0.321235	0.332407	0.0316681	0.186654
FAM207A	-0.921691	-0.324563	-0.623127	0.0597851	0.253018	-0.925659	-0.235229	-0.580444	0.0951443	0.271145
FAM210A	-0.0997882	-0.225127	-0.162457	0.331393	0.561964	0.0941009	0.0812033	0.0876521	0.369343	0.55041
FAM45B	0.163628	-0.0809269	0.0413503	0.805735	0.909638	-0.0914023	-0.0528351	-0.0721187	0.452667	0.617153
FAM46C	2.88366	1.4157	2.14968	0.0136182	0.158099	1.55645	1.61282	1.58464	0.000523439	0.0540908
FAM49B	-0.317013	-0.483481	-0.400247	0.0645281	0.258785	0.0673634	-0.0588336	0.00426489	0.965808	0.980012
FAM50A	-0.671508	0.339137	-0.166185	0.639233	0.802334	0.136454	0.098689	0.117571	0.257681	0.450223
FAM78A	-0.880206	-0.693714	-0.78696	0.0102457	0.141926	-0.383078	-0.387034	-0.385056	0.0217815	0.167376
FAM82A2	-1.3609	0.862511	-0.249193	0.727401	0.862114	0.299714	0.0890913	0.194402	0.170111	0.359841
FAM83G	-1.39984	-0.559601	-0.979722	0.0337367	0.204185	1.0939	1.67676	1.38533	0.00810564	0.137169
FAM89B	1.4829	0.274411	0.878655	0.0931779	0.305006	1.39303	0.592254	0.992643	0.0382636	0.197183
FAM91A1	0.189666	0.219091	0.204379	0.228541	0.467185	0.016211	0.160404	0.0883075	0.420581	0.592675
FAM96A	-0.464405	-0.542963	-0.503684	0.0315739	0.203019	-0.450262	-0.375871	-0.413066	0.0201435	0.16656
FAM96B	-0.0147328	-0.724182	-0.369458	0.223692	0.461599	-0.282948	-0.268886	-0.275917	0.0491732	0.209385
FAM98A	-0.973752	1.12214	0.0741951	0.911749	0.961158	-1.0173	-1.21297	-1.11513	0.00237577	0.109453
FAM98B	0.0330882	-0.127951	-0.0474316	0.764574	0.884149	0.0513025	0.000576963	0.0259397	0.77781	0.866492
FANCI	-0.37962	-0.221405	-0.300512	0.122721	0.34392	-0.424513	-0.124849	-0.274681	0.123019	0.305964
FAR1	0.486251	0.436375	0.461313	0.0392194	0.213556	0.640436	0.315102	0.477769	0.0408276	0.200434
FARP1	-0.503589	-0.879728	-0.691658	0.0245584	0.190635	-0.227101	-0.277674	-0.252387	0.0627303	0.229081
FARS2	-0.610103	0.201885	-0.204109	0.503123	0.709516	-0.673831	-0.606452	-0.640141	0.00631333	0.12917
FARSA	0.164915	-0.0409718	0.0619716	0.705778	0.849989	-0.121753	0.0920721	-0.0148406	0.898273	0.940135
FARSB	0.100305	-0.153382	-0.0265387	0.875171	0.945907	-0.0900042	0.0227584	-0.0336229	0.733447	0.837253
FASN	-0.829357	-1.25278	-1.04107	0.00849966	0.134804	-0.776503	-0.371198	-0.573851	0.0372755	0.196429
FASTKD1	-0.0174025	0.148999	0.0657984	0.680924	0.828566	-0.825773	0.282736	-0.271518	0.508512	0.659599
FAU	0.0478175	0.452806	0.250312	0.252996	0.493499	-0.0127082	0.0159257	0.00160872	0.985742	0.990873
FBL	-0.042754	-0.0199308	-0.0313424	0.834161	0.923508	-0.131519	-0.371292	-0.251405	0.116808	0.296583
FBXO22	1.51717	0.532866	1.02502	0.0416785	0.216847	0.391218	0.801159	0.596188	0.0346605	0.192517
FBXO3	0.109294	-0.0816748	0.0138094	0.931425	0.968591	0.044604	0.127105	0.0858545	0.396891	0.571237
FBXO45	0.176578	0.220949	0.198764	0.239775	0.478238	0.131721	0.197614	0.164667	0.154119	0.343498
FBXO7	0.0776532	0.0623981	0.0700256	0.644581	0.805849	0.119688	0.198368	0.159028	0.16778	0.356803
FBXW11	-0.797589	-0.162412	-0.48	0.119493	0.340025	0.230818	-0.198163	0.0163276	0.92476	0.956633
FBXW5	0.342441	0.971442	0.656942	0.0567768	0.246121	0.268315	0.454913	0.361614	0.0423058	0.203651
FCHO2	-1.34542	0.561986	-0.391716	0.535604	0.729123	0.110764	0.560519	0.335642	0.140425	0.328827
FDPS	-0.407344	-0.369781	-0.388563	0.0607524	0.253273	0.0451634	-0.0196822	0.0127406	0.890337	0.936348
FECH	0.769095	0.746829	0.757962	0.00930185	0.135044	0.640991	0.573375	0.607183	0.0072705	0.130971
FEM1B	-0.219908	0.314058	0.047075	0.833514	0.923415	0.0915306	0.218595	0.155063	0.19516	0.389961
FEN1	-0.137791	-0.0728317	-0.105311	0.500603	0.707178	0.188148	0.0119249	0.100036	0.392129	0.568043
FER	0.147828	0.175045	0.161437	0.320997	0.552612	0.0402612	0.13014	0.0852007	0.403477	0.578183
FERMT3	-0.478547	-0.536838	-0.507693	0.0303924	0.200969	-0.202871	-0.474051	-0.338461	0.0711325	0.240442
FFR	0.230818	-0.0594348	0.0856915	0.629673	0.795695	0.376846	0.0462815	0.211564	0.216222	0.407027
FGD4	-0.872552	-0.695162	-0.783857	0.0101731	0.141518	-0.752923	-0.492363	-0.622643	0.0155348	0.152508
FH	0.136191	-0.166503	-0.0151556	0.93151	0.968591	0.0342157	0.742174	0.388195	0.208551	0.401568
FHL1	0.338453	0.0669502	0.202702	0.28454	0.520467	0.128293	0.245496	0.186895	0.13661	0.32507
FHOD1	-0.694461	0.258459	-0.218001	0.525646	0.723562	0.177089	-0.118852	0.0291182	0.830805	0.899286
FIBP	0.720016	-0.365946	0.177035	0.638006	0.802211	0.559932	0.00100953	0.280471	0.251815	0.444903
FIS1	0.0471195	-0.163155	-0.0580176	0.72423	0.859287	-0.0403337	0.317536	0.138601	0.398912	0.573895
FKBP11	-0.637446	-0.578758	-0.608102	0.0182337	0.172097	-0.47351	0.168257	-0.152627	0.538542	0.682374
FKBP15	-0.871997	-0.19952	-0.535759	0.102085	0.314444	-0.622399	-0.19314	-0.407769	0.0889169	0.262763
FKBP1A	0.170822	-0.425114	-0.127146	0.601504	0.776658	0.119954	-0.0243111	0.0478213	0.64759	0.773804
FKBP2	0.252537	-0.304594	-0.0260287	0.909418	0.960891	0.236829	0.122606	0.179718	0.14581	0.334665
FKBP4	-0.447957	-0.341318	-0.394638	0.0616073	0.254731	-0.221808	-0.233583	-0.227696	0.075788	0.246605
FKBP5	-0.0157825	-0.0389991	-0.0273908	0.8547	0.934383	0.0786098	-0.00621696	0.0361964	0.704823	0.815636
FKBP8	0.365245	0.19131	0.278277	0.146478	0.374522	0.637193	0.426533	0.531863	0.0182182	0.160863
FLAD1	0.244156	0.180657	0.212407	0.217024	0.455556	0.055751	0.237319	0.146535	0.246038	0.439708
FLI1	-0.100979	0.0485152	-0.0262319	0.866831	0.942895	-0.11868	-0.171352	-0.145016	0.188733	0.384872
FLII	-0.246241	0.234869	-0.00568615	0.978518	0.991199	0.172359	0.0641931	0.118276	0.28157	0.473728
FLII	-0.197914	0.179638	-0.00913795	0.961587	0.982146	0.14483	-0.10149	0.0216699	0.860934	0.91912
FLNA	-2.88438	-3.807	-3.34569	0.000990729	0.0607133	-3.45037	-1.76459	-2.60748	0.0201386	0.16656
FLNA	-3.58866	-3.84379	-3.71623	8.44011e-05	0.0317995	-3.12092	-2.73754	-2.92923	0.000444679	0.0540908
FLNB	-2.74603	-2.00862	-2.37733	0.00173515	0.0738234	-2.11404	-1.47907	-1.79655	0.00491835	0.119607
FLOT1	-0.696284	-0.175175	-0.435729	0.114492	0.335705	-0.731158	-0.180528	-0.455843	0.105364	0.283596
FLOT2	-0.669373	-0.259167	-0.46427	0.0763895	0.279908	-0.851912	-0.205031	-0.528471	0.102724	0.280575
FMNL1	-1.0046	-0.762461	-0.883528	0.00822251	0.132051	-0.499606	-0.375104	-0.437355	0.0204951	0.16656
FMNL2	-0.0804387	0.217107	0.0683339	0.70045	0.845176	0.328032	0.22848	0.278256	0.0562993	0.220085
FMNL2	-0.176218	0.268794	0.0462878	0.820717	0.91857	0.0812033	0.167486	0.124345	0.252473	0.445389
FN3KRP	0.617487	0.236829	0.427158	0.0865042	0.297597	0.53047	0.261591	0.396031	0.0493116	0.209702
FNBP4	-0.458009	0.436162	-0.0109238	0.972384	0.988645	-0.346646	0.0776532	-0.134497	0.458952	0.622644
FNDC3B	-0.0579022	0.180148	0.0611228	0.716397	0.854936	0.44869	0.0405418	0.244616	0.214607	0.405615
FNIP1	0.0186342	-1.26029	-0.620828	0.205185	0.443919	-0.258977	-0.504694	-0.381836	0.048393	0.209385
FNTA	0.0758749	-0.200067	-0.0620962	0.720912	0.856877	-0.437291	0.110096	-0.163598	0.459446	0.623032
FOXO3	-0.0210576	0.116764	0.0478532	0.759433	0.88052	-0.0531195	-0.151747	-0.102433	0.333059	0.519199
FOXRED1	0.471864	0.556209	0.514036	0.0300172	0.200969	0.475189	0.369606	0.422397	0.0209067	0.16656
FPGS	0.361993	0.212134	0.287063	0.133489	0.358923	0.320773	0.210389	0.265581	0.0646505	0.232495
FRS2	-0.617233	-0.14307	-0.380152	0.13734	0.361543	-0.545656	0.0738202	-0.235918	0.35256	0.537782
FRYL	-0.369576	0.00762609	-0.180975	0.373173	0.60262	-0.622488	-0.0137129	-0.3181	0.232173	0.425348
FTL	-0.592985	-0.839028	-0.716006	0.0155899	0.165412	-0.475796	-0.256494	-0.366145	0.0474367	0.20876
FTO	0.454808	0.00776959	0.231289	0.301451	0.535395	-0.0411351	-0.0333185	-0.0372268	0.682799	0.800582
FTSJ1	0.0229004	0.206268	0.114584	0.490595	0.70027	0.102994	0.157044	0.130019	0.225393	0.417587
FTSJD2	0.311503	0.00432161	0.157912	0.401367	0.626277	0.0192037	0.0657102	0.0424569	0.647704	0.773804
FUBP1	-0.535374	-0.204582	-0.369978	0.106845	0.322697	-0.132024	-0.422037	-0.277031	0.116686	0.296501
FUBP3	-0.748941	0.728487	-0.0102275	0.98311	0.994316	-0.369725	-0.386789	-0.378257	0.0228973	0.169306
FUCA1	-0.28729	-0.457395	-0.372343	0.0772936	0.280879	-0.276642	0.0451634	-0.11574	0.445017	0.611119
FUK	0.252173	0.00158609	0.12688	0.470685	0.68344	0.181929	0.243425	0.212677	0.0927232	0.267764
FUS	-0.887126	0.913033	0.0129533	0.982165	0.993973	-0.531135	-0.56672	-0.548928	0.00892203	0.140822
FXR1	-1.50639	1.05631	-0.225044	0.78277	0.893855	-0.629612	-1.3896	-1.00961	0.032773	0.189469
FXR1	-1.57252	1.1117	-0.230412	0.787173	0.896799	-1.34828	-1.47193	-1.4101	0.000895933	0.0668488
FXR2	-1.48896	1.07334	-0.207808	0.798819	0.905567	-1.34132	-1.3531	-1.34721	0.000769579	0.0631632
FYN	-0.889904	-0.510642	-0.700273	0.0239275	0.188945	-0.503855	-0.136553	-0.320204	0.116612	0.296501
G3BP1	-1.36725	0.948077	-0.209585	0.777151	0.890443	-1.39327	-1.58771	-1.49049	0.00107009	0.071696
G3BP2	-1.69143	1.07834	-0.306546	0.728587	0.862613	-1.66873	-1.70327	-1.686	0.000424428	0.0540908
G6PD	0.144177	-0.134414	0.00488161	0.977404	0.990988	-0.0348696	0.0955869	0.0303587	0.763901	0.858167
GADD45GIP1	-1.2557	-0.521722	-0.888711	0.0336428	0.204185	-1.07203	0.221939	-0.425044	0.387812	0.565398
GAK	-0.807629	0.223917	-0.291856	0.434044	0.649484	-0.114004	0.0585243	-0.0277399	0.797572	0.877783
GALK1	1.74188	0.655077	1.19848	0.0340912	0.205675	0.646624	0.950095	0.798359	0.0100803	0.143612
GALM	-0.0275426	-0.0649175	-0.04623	0.758919	0.880487	0.61438	0.160533	0.387457	0.107619	0.286753
GALNT2	-0.0359785	-0.394392	-0.215185	0.293863	0.527764	0.596554	-0.479291	0.0586312	0.878056	0.929622
GAMT	0.132511	-0.312814	-0.0901514	0.66284	0.816991	0.214871	-0.0849304	0.0649702	0.642038	0.769645
GANAB	-0.352658	-0.514697	-0.433677	0.0523792	0.238205	-0.170378	-0.180283	-0.17533	0.129515	0.315194
GAPDH	-0.118868	-0.5629	-0.340884	0.159921	0.389284	-0.14476	-0.10002	-0.12239	0.244516	0.437464
GARS	-0.0033654	-0.155293	-0.0793292	0.619252	0.789289	-0.0298679	-0.0580373	-0.0439526	0.63348	0.763758
GART	0.0863762	-0.189499	-0.0515616	0.76597	0.884206	-0.0821635	0.0132121	-0.0344757	0.721161	0.827255
GAS2	-0.877977	-0.732213	-0.805095	0.00883104	0.135044	-0.602569	-0.470089	-0.536329	0.0125245	0.143798
GAS2L3	-0.51546	-0.0537932	-0.284626	0.226879	0.465236	0.19774	-0.121439	0.0381501	0.789353	0.873128
GAS6	0.917623	0.601887	0.759755	0.0157754	0.165412	0.910656	0.848558	0.879607	0.0026508	0.112864
GATAD2B	-0.140428	-0.10715	-0.123789	0.432061	0.647106	-0.0583678	-0.0216872	-0.0400275	0.664084	0.784804
GATM	0.357496	-0.00576787	0.175864	0.379275	0.607648	0.0617071	0.174023	0.117865	0.285105	0.476579
GBA	-0.566293	0.221444	-0.172424	0.559316	0.742513	0.0712135	0.088413	0.0798133	0.40796	0.582239
GBAS	0.573375	-0.065642	0.253866	0.344568	0.577446	0.15017	0.356144	0.253157	0.101222	0.279515
GBE1	0.325732	0.135666	0.230699	0.210539	0.449014	0.328377	0.161823	0.2451	0.0933071	0.268708
GBF1	-0.716932	-1.60911	-1.16302	0.0237937	0.188945	-0.485378	-1.14628	-0.815827	0.0407188	0.200419
GCA	0.0972062	-0.426703	-0.164748	0.475272	0.687971	-0.167701	0.0190614	-0.07432	0.51867	0.666455
GCAT	1.40893	0.789103	1.09902	0.0133075	0.156589	0.713432	1.00022	0.856824	0.00769217	0.134327
GCDH	0.361544	0.17594	0.268742	0.159183	0.389284	0.986083	0.190299	0.588191	0.119604	0.29974
GCLM	0.160017	0.209641	0.184829	0.268062	0.5057	0.342669	0.198243	0.270456	0.0696516	0.238129
GCN1L1	-0.430256	-0.807124	-0.61869	0.0335375	0.204185	-0.664631	-0.0973784	-0.381005	0.155823	0.344954
GDI1	0.14978	-0.192019	-0.0211195	0.908235	0.96051	0.233275	0.222063	0.227669	0.0757918	0.246605
GDI2	-0.322054	-0.126596	-0.224325	0.221976	0.459827	0.0896337	-0.0439582	0.0228378	0.821373	0.893199
GEMIN2	0.244644	-0.0480989	0.0982723	0.583385	0.764176	0.267596	0.0210533	0.144324	0.297823	0.489366
GEMIN4	0.191436	-0.0907722	0.0503321	0.772572	0.887932	-0.00978573	0.081885	0.0360496	0.708108	0.818275
GEMIN5	-0.197368	-0.0897125	-0.14354	0.37949	0.607648	-0.257614	-0.105799	-0.181707	0.15899	0.347971
GET4	-1.18787	-0.186229	-0.68705	0.113234	0.33331	-0.421187	-0.385413	-0.4033	0.0198352	0.16656
GFER	-0.0772845	0.0672257	-0.00502944	0.974218	0.989284	0.201257	0.537147	0.369202	0.0769482	0.246772
GFM1	-0.17262	-0.301657	-0.237138	0.187962	0.423049	-0.0664576	-0.00717357	-0.0368156	0.693102	0.80689
GFPT1	0.422018	-0.128614	0.146702	0.532078	0.726354	0.135141	0.220825	0.177983	0.138647	0.327466
GFRA1	-1.05736	0.078883	-0.489239	0.255235	0.494191	-1.06148	-0.54515	-0.803316	0.0255856	0.172389
GGCT	-0.0729986	-0.589181	-0.33109	0.193564	0.42923	-0.0296911	-1.03032	-0.530008	0.209914	0.402832
GGH	-0.313316	-0.641716	-0.477516	0.0582937	0.250823	-0.447485	-0.350357	-0.398921	0.0234836	0.169309
GHITM	0.802731	0.181548	0.492139	0.109909	0.327136	1.95278	-0.228013	0.862384	0.307955	0.49654
GIGYF2	-0.513317	0.0291348	-0.242091	0.323426	0.555339	-0.247799	0.1121	-0.06785	0.663491	0.784669
GIT1	-0.247885	-0.255477	-0.251681	0.157895	0.388002	1.42626	0.0641931	0.745229	0.194402	0.389067
GLA	-0.526535	-0.411195	-0.468865	0.039912	0.215093	-0.157045	-0.164965	-0.161005	0.151833	0.340886
GLB1	-0.172734	0.142217	-0.0152582	0.931844	0.968591	0.207018	0.0282862	0.117652	0.328223	0.515305
GLCCI1	0.12499	0.513086	0.319038	0.162509	0.392641	-0.194939	0.051024	-0.0719574	0.572275	0.712468
GLDC	0.61438	0.191057	0.402719	0.108924	0.325385	0.29007	0.529271	0.409671	0.0397841	0.19912
GLG1	-0.467254	-0.526764	-0.497009	0.0322505	0.204185	-0.252192	-0.324094	-0.288143	0.0482734	0.209385
GLIPR2	-0.922511	-1.20307	-1.06279	0.00516276	0.115815	-0.622599	-0.467553	-0.545076	0.0132124	0.147038
GLMN	0.0903115	0.291604	0.190958	0.285212	0.520814	0.0890913	0.347099	0.218095	0.162931	0.351117
GLO1	0.0885487	-0.224199	-0.0678253	0.706473	0.850315	-0.0433931	0.110497	0.0335519	0.749572	0.850914
GLOD4	0.814181	-0.386204	0.213988	0.60303	0.777449	0.702658	-0.0268075	0.337925	0.267329	0.461188
GLRX	0.267116	-0.280475	-0.00667928	0.976454	0.990948	0.0102069	0.141825	0.076016	0.472989	0.632772
GLRX3	-0.327276	-0.223761	-0.275519	0.138213	0.361543	-0.14551	-0.26048	-0.202995	0.115711	0.294937
GLUD1	0.25411	-0.16694	0.0435852	0.82678	0.921039	0.0336521	0.172616	0.103134	0.353885	0.538621
GMDS	1.17101	0.573278	0.872146	0.0243827	0.190635	0.784671	0.589763	0.687217	0.0086734	0.140822
GMFG	0.162468	-0.234211	-0.0358714	0.853305	0.9338	-0.181428	0.0922074	-0.04461	0.734483	0.837842
GMPPA	0.0768327	-0.0310319	0.0229004	0.881017	0.949254	-0.220244	-0.0324625	-0.126353	0.306451	0.496094
GMPPB	0.0905825	-0.00148674	0.0445479	0.770647	0.887132	0.449429	-0.261517	0.0939559	0.722095	0.827737
GMPR2	-0.487783	-0.623332	-0.555557	0.0257932	0.193007	-0.260739	-0.485156	-0.372948	0.0464802	0.207494
GMPS	0.0306892	-0.136331	-0.0528209	0.740151	0.868757	-0.0453272	-0.0232844	-0.0343058	0.706615	0.817125
GNA13	0.578794	-0.119636	0.229579	0.411194	0.633185	0.517528	0.304745	0.411136	0.0349433	0.192517
GNAI1	0.835116	-0.356365	0.239375	0.56055	0.743249	0.298306	0.254836	0.276571	0.0503282	0.211527
GNAI2	-0.554845	-0.649073	-0.601959	0.0194143	0.179541	-0.281036	-0.187181	-0.234109	0.0813148	0.253246
GNAI3	-0.435749	-0.575701	-0.505725	0.0336854	0.204185	-0.173336	-0.174149	-0.173742	0.131608	0.318745
GNAZ	-0.468052	-0.784061	-0.626056	0.0274869	0.196239	-0.559388	-0.28495	-0.422169	0.0435176	0.205862
GNB1	-0.407689	-0.730703	-0.569196	0.0363699	0.210467	-0.128677	-0.0967457	-0.112711	0.272356	0.465841
GNB1L	0.462157	0.304978	0.383568	0.0705742	0.269679	0.415326	0.301236	0.358281	0.0324146	0.188284
GNB2	-0.518432	-0.860819	-0.689626	0.0225002	0.186066	-0.295819	-0.276188	-0.286003	0.0453531	0.206685
GNB2L1	-0.138712	0.067501	-0.0356053	0.82694	0.921039	-0.0954966	-0.0902039	-0.0928502	0.34557	0.532565
GNB4	-0.496814	-0.491145	-0.49398	0.0321201	0.204083	-0.104868	-0.0855426	-0.0952053	0.336514	0.522846
GNE	0.287709	-1.00283	-0.357561	0.429007	0.644684	0.0850167	-0.148513	-0.0317481	0.793327	0.875166
GNG10	-1.19228	-1.32586	-1.25907	0.00213893	0.078993	-0.638771	-0.574777	-0.606774	0.00721963	0.130971
GNG12	-1.17932	-0.783142	-0.98123	0.00934192	0.135044	-0.393425	-0.371329	-0.382377	0.0223635	0.168292
GNG2	-0.49354	-0.831897	-0.662719	0.024904	0.192118	-0.22233	-0.190964	-0.206647	0.0944294	0.270516
GNG5	-1.01255	-0.857861	-0.935205	0.00566657	0.117002	-0.460945	-0.527221	-0.494083	0.0124594	0.143798
GNG7	-0.44387	-0.631891	-0.53788	0.0309469	0.200969	-0.324726	0.0223323	-0.151197	0.35538	0.539055
GNL2	-0.0801184	0.0333701	-0.0233741	0.878892	0.948834	-0.138902	-0.114519	-0.126711	0.228525	0.421014
GNL3	-0.0894976	0.131458	0.0209801	0.898385	0.956993	-0.0941562	-0.0943256	-0.0942409	0.339497	0.52574
GNL3L	0.395282	0.641639	0.51846	0.0387187	0.212564	0.0732718	0.248656	0.160964	0.20936	0.402444
GNPDA1	0.0457225	-0.27026	-0.112269	0.542386	0.733388	0.0291348	0.156008	0.0925715	0.390187	0.566298
GOLGA4	-2.12469	-2.82174	-2.47321	0.00134907	0.0681382	-1.50553	-2.48625	-1.99589	0.0105049	0.143612
GOLGA7	-0.438229	-0.223643	-0.330936	0.108717	0.325357	0.044604	-0.243643	-0.0995194	0.479984	0.638441
GOLGB1	-0.559601	-0.341793	-0.450697	0.0525553	0.238314	-0.541786	-0.288435	-0.41511	0.0411359	0.20089
GOLPH3	-0.475575	-0.302724	-0.38915	0.0698309	0.269361	0.0583858	-0.538597	-0.240106	0.332872	0.519153
GOLT1B	-1.21659	-0.522903	-0.869744	0.0320837	0.204083	-0.360212	-0.291115	-0.325664	0.0358488	0.193744
GORASP2	-0.61947	-0.255391	-0.437431	0.0786858	0.283251	0.182819	-0.390812	-0.103996	0.639375	0.768326
GOT1	0.226262	0.283803	0.255033	0.156031	0.385151	0.431356	0.426426	0.428891	0.0165608	0.156563
GOT2	0.375067	0.0947766	0.234922	0.230791	0.469817	0.271426	0.515309	0.393367	0.0447573	0.206685
GPATCH4	0.0399806	0.556111	0.298046	0.230832	0.469817	-0.140746	-0.285478	-0.213112	0.115045	0.294136
GPC1	-0.285724	-0.106747	-0.196235	0.268117	0.5057	0.286408	-0.170329	0.0580395	0.750982	0.851868
GPC4	-0.354852	-0.0303835	-0.192618	0.325388	0.556109	0.338909	0.157949	0.248429	0.0956925	0.271999
GPHN	0.452385	0.0251706	0.238778	0.280387	0.516577	0.143132	0.213005	0.178069	0.134219	0.321543
GPI	-0.159831	-0.110355	-0.135093	0.396802	0.621135	-0.0186734	0.00259452	-0.00803943	0.928704	0.957881
GPRIN3	0.0954519	-0.28685	-0.0956989	0.622918	0.791731	0.439251	-0.0786094	0.180321	0.401766	0.576737
GPS1	2.8486	2.84266	2.84563	0.000134506	0.0317995	2.7482	2.49252	2.62036	0.000312647	0.0540908
GPX1	0.906891	0.513086	0.709989	0.0239994	0.188945	0.817296	0.815084	0.81619	0.00301141	0.112864
GPX4	-0.0108901	0.0357647	0.0124373	0.933815	0.968591	-0.00802926	-0.0449848	-0.0265071	0.771271	0.863014
GRAP	0.269632	1.30644	0.788034	0.088897	0.300565	0.368489	-0.0160159	0.176237	0.321147	0.508588
GRB2	0.0958569	0.0677764	0.0818166	0.592707	0.770942	0.00791308	-0.00430565	0.00180372	0.983935	0.989663
GRHPR	0.264957	-0.0949726	0.084992	0.653956	0.809554	0.0304067	0.239031	0.134719	0.296509	0.487966
GRIPAP1	-1.73923	-2.01718	-1.87821	0.000836225	0.059681	-0.483581	-1.74439	-1.11399	0.0777399	0.247844
GRK6	-0.097116	-0.157528	-0.127322	0.42264	0.640994	0.065848	-0.0928478	-0.0134999	0.897727	0.940135
GRPEL1	-0.379432	-0.46965	-0.424541	0.050341	0.237115	-0.161443	-0.21781	-0.189627	0.1161	0.295699
GRSF1	0.162983	0.327457	0.24522	0.18371	0.418834	0.841651	0.108089	0.47487	0.156034	0.345189
GRWD1	0.168899	0.35242	0.260659	0.168164	0.398328	0.00302648	0.051024	0.0270252	0.768504	0.861092
GSDMA	-3.16256	-4.5527	-3.85763	0.00191018	0.0768679	-2.18252	-2.6766	-2.42956	0.00124	0.0785228
GSDMD	0.278223	0.349365	0.313794	0.102382	0.314444	0.326192	0.5889	0.457546	0.0339872	0.191081
GSK3B	0.439251	0.483261	0.461256	0.0391078	0.213556	0.283092	0.655901	0.469497	0.0522412	0.213916
GSPT1	-0.0997263	0.067914	-0.0159062	0.919796	0.966301	-0.264946	-0.139569	-0.202258	0.120101	0.300503
GSR	0.432211	0.0792928	0.255752	0.225153	0.463143	0.0368901	0.233888	0.135389	0.286196	0.47783
GSS	-0.392061	-0.483924	-0.437993	0.0465076	0.229821	-0.281614	-0.00968406	-0.145649	0.313401	0.501218
GSTK1	0.083792	0.0263043	0.0550482	0.716777	0.85508	0.115965	0.111298	0.113632	0.266535	0.460302
GSTO1	-0.259547	-0.388223	-0.323885	0.100646	0.312761	-0.0478305	-0.101614	-0.074722	0.442417	0.609266
GSTP1	-0.0300004	-0.441674	-0.235837	0.278922	0.516437	-0.0836762	-0.0591642	-0.0714202	0.453981	0.617919
GTF2B	-0.387336	0.0601858	-0.163575	0.445603	0.661368	-0.320036	0.260628	-0.0297039	0.892361	0.936994
GTF2E1	-0.199024	0.121015	-0.0390041	0.82835	0.921543	-0.47317	-0.499647	-0.486408	0.0121171	0.143798
GTF2F2	-0.228892	-0.0450444	-0.136968	0.417557	0.637897	0.221197	-0.0893748	0.0659109	0.643972	0.771309
GTF2I	-0.711488	-0.133844	-0.422666	0.137727	0.361543	-0.30627	-0.189302	-0.247786	0.076902	0.246772
GTF3C3	0.283922	0.400101	0.342011	0.0877261	0.299381	0.131326	0.129745	0.130535	0.216731	0.407519
GTF3C4	0.228603	0.266876	0.24774	0.163654	0.393365	-0.0064633	0.103263	0.0483997	0.626908	0.759181
GTF3C5	0.041243	0.275365	0.158304	0.373036	0.60262	-0.175371	0.204516	0.0145729	0.926812	0.957421
GTPBP1	0.120352	0.291014	0.205683	0.247811	0.48804	0.160404	0.0130691	0.0867365	0.429985	0.599609
GTPBP10	0.562084	0.784755	0.673419	0.0176284	0.171647	0.587365	0.282618	0.434991	0.0464917	0.207494
GTPBP4	0.475292	0.356933	0.416113	0.0546704	0.241241	0.240131	0.0219061	0.131019	0.314545	0.502506
GTSE1	0.0313952	0.476952	0.254174	0.263317	0.501109	0.206768	0.223423	0.215095	0.0858539	0.259579
GUK1	-0.526265	-0.584241	-0.555253	0.0236525	0.188945	-0.0752464	-0.574133	-0.324689	0.172182	0.363287
GUSB	0.260989	-0.113629	0.0736799	0.700495	0.845176	0.0231844	0.192699	0.107942	0.356305	0.539055
GYG1	-1.0206	-1.27202	-1.14631	0.003759	0.108754	-0.843914	-0.28179	-0.562852	0.0698171	0.238129
GYS1	-0.293094	-0.491409	-0.392251	0.0715344	0.271814	0.0798389	-0.0924632	-0.00631217	0.953136	0.971392
H1FX	-0.124802	0.167872	0.0215349	0.901957	0.958746	-0.120373	0.207518	0.0435727	0.764488	0.85835
H2AFX	0.986229	0.431356	0.708792	0.0382535	0.212505	0.474254	-0.381442	0.0464062	0.880516	0.930814
H2AFY	0.609944	0.582171	0.596057	0.0190007	0.178063	0.369048	-0.823371	-0.227162	0.599579	0.734493
H2AFZ	0.825216	0.223175	0.524196	0.0914869	0.304	0.0769695	-0.507501	-0.215266	0.36985	0.550463
HADH	-0.0531793	-0.376152	-0.214666	0.280854	0.516577	-0.0290727	0.0137838	-0.00764446	0.932871	0.959766
HADHA	-0.0450444	-0.154956	-0.1	0.527348	0.724083	0.146395	0.250113	0.198254	0.11759	0.297742
HADHB	-0.16715	-0.114894	-0.141022	0.379058	0.607648	0.121413	0.178364	0.149889	0.179461	0.372772
HAGH	0.469052	0.109962	0.289507	0.18413	0.418918	0.463622	0.336626	0.400124	0.0258681	0.172389
HAL	-2.1689	-2.02421	-2.09655	0.000420897	0.0363633	-2.08816	-4.28929	-3.18873	0.0234678	0.169309
HARS	-0.391853	-0.18682	-0.289337	0.141685	0.36655	-0.0954966	-0.000187563	-0.0478421	0.62449	0.757748
HAT1	-0.086201	-0.0845173	-0.0853592	0.576968	0.758888	0.0633649	-0.0549767	0.0041941	0.965982	0.980012
HAUS4	1.58515	0.644225	1.11469	0.0301167	0.200969	-0.00283046	0.313826	0.155498	0.321295	0.508588
HAX1	0.146264	0.413269	0.279767	0.166936	0.396276	0.599127	0.27858	0.438853	0.0488397	0.209385
HBEBP2BPA	-0.57893	-0.510786	-0.544858	0.0251441	0.192118	-0.0937405	-0.058488	-0.0761142	0.430119	0.599609
HBS1L	-0.0816596	0.00575927	-0.0379501	0.803146	0.908903	-0.0283075	-0.0998191	-0.0640633	0.509694	0.660376
HCA90	0.31313	0.809167	0.561149	0.059825	0.253018	-0.153126	0.098689	-0.0272183	0.827935	0.897363
HCCS	-0.414326	-0.0660951	-0.24021	0.246767	0.486569	-0.218632	0.186247	-0.0161925	0.922224	0.956277
HCFC1	-0.570936	-0.253429	-0.412183	0.0812372	0.287007	-0.465899	-0.169031	-0.317465	0.0907745	0.26581
HCLS1	-0.660703	-0.342872	-0.501788	0.0500641	0.236745	-0.520066	-0.262607	-0.391337	0.0481682	0.209385
HDAC1	0.092884	0.082975	0.0879295	0.566235	0.749274	0.0140696	0.104739	0.0594044	0.546352	0.689344
HDAC10	0.633106	0.220206	0.426656	0.0935548	0.305006	0.564622	0.0473988	0.30601	0.199722	0.393269
HDAC2	0.180403	0.525267	0.352835	0.121839	0.342633	0.203013	0.308477	0.255745	0.0692747	0.238129
HDAC6	-0.085757	0.165044	0.0396433	0.81449	0.913553	0.21661	0.370722	0.293666	0.0600528	0.227135
HDAC8	0.775346	0.821873	0.79861	0.00802266	0.132051	-0.200316	0.970044	0.384864	0.389115	0.565818
HDGF	-0.215865	-0.0852059	-0.150535	0.364276	0.596496	0.0989585	-0.077924	0.0105173	0.922675	0.956277
HDHD2	0.190931	-0.00140009	0.0947654	0.566116	0.749274	0.0820213	0.140648	0.111335	0.283632	0.475569
HDHD3	0.40021	-0.00624594	0.196982	0.350256	0.583983	0.0842004	0.24987	0.167035	0.191628	0.386841
HDLBP	-0.643428	-0.315917	-0.479673	0.0575116	0.248109	-0.222734	-0.0790208	-0.150877	0.212875	0.405176
HEATR2	-0.0495465	-0.335499	-0.192523	0.310644	0.543048	-0.226881	-0.136965	-0.181923	0.134278	0.321543
HEATR3	-0.0526705	-0.277884	-0.165277	0.351982	0.585492	-0.013043	0.251689	0.119323	0.388259	0.565398
HEATR5B	-1.11575	-1.71715	-1.41645	0.00581805	0.119379	-0.471849	-0.337813	-0.404831	0.025815	0.172389
HEATR7A	-0.438698	0.0513025	-0.193698	0.393656	0.619843	-0.354593	0.261471	-0.0465614	0.84043	0.906119
HECA	-0.8871	0.535754	-0.175673	0.710077	0.852362	-0.968605	-0.812612	-0.890609	0.00360567	0.116833
HECTD1	-0.619913	0.943209	0.161648	0.752624	0.876681	1.66539	0.298072	0.981732	0.118693	0.299286
HECTD3	0.449218	0.0119249	0.230571	0.298602	0.531999	0.0581086	0.258941	0.158525	0.230584	0.423856
HELLS	0.092884	0.620586	0.356735	0.172951	0.403796	0.289598	0.0247452	0.157172	0.278542	0.470973
HELZ	-2.14688	-0.528344	-1.33761	0.063912	0.258403	-1.96906	-1.46686	-1.71796	0.00329613	0.112864
HERC2	-0.741083	-0.403733	-0.572408	0.0371989	0.212021	-0.639939	-0.406445	-0.523192	0.0212055	0.16656
HERC5	-0.81919	0.35095	-0.23412	0.563017	0.745918	-0.706394	-0.102094	-0.404244	0.154042	0.343498
HEXA	-0.204283	-0.259582	-0.231932	0.185891	0.420303	0.0282862	-0.0523413	-0.0120275	0.898022	0.940135
HEXB	-0.705123	-0.568003	-0.636563	0.0175173	0.171647	-0.223104	-0.251367	-0.237236	0.070004	0.238178
HGS	-0.0536285	-0.584133	-0.318881	0.211776	0.450299	-0.0681959	0.0465609	-0.0108175	0.912054	0.94996
HIBADH	0.164915	-0.869069	-0.352077	0.356445	0.590023	-0.017344	-0.129182	-0.0732628	0.47604	0.635042
HIBCH	-0.594269	-0.280527	-0.437398	0.0699047	0.269361	0.217975	-0.162315	0.02783	0.861168	0.91912
HIGD1A	0.534261	-0.178143	0.178059	0.519959	0.719353	0.505993	0.00805655	0.257025	0.249744	0.443435
HIGD2A	0.176961	0.184471	0.180716	0.274856	0.511346	0.448795	0.202762	0.325779	0.0695502	0.238129
HINT1	0.015783	-0.163672	-0.0739444	0.647993	0.80671	0.0607392	0.109962	0.0853507	0.386878	0.565398
HINT2	0.103128	0.0958569	0.0994926	0.519413	0.719141	-0.0793103	-0.0655363	-0.0724233	0.447134	0.613176
HIP1R	-1.36446	0.166201	-0.599129	0.278785	0.516437	-0.234041	-0.204981	-0.219511	0.0829463	0.256415
HIST1H1B	-0.495797	0.169027	-0.163385	0.535181	0.729123	-0.461978	-0.426529	-0.444253	0.0154849	0.152508
HIST1H1C	-0.304968	0.283329	-0.0108196	0.963434	0.9832	-0.3119	-0.0900042	-0.200952	0.166621	0.355965
HIST1H1D	-0.324871	0.33182	0.00347463	0.989035	0.995097	-0.459516	-0.222178	-0.340847	0.0605536	0.227457
HIST1H1E	-0.306199	0.334454	0.0141276	0.954731	0.979494	-0.293129	-0.160089	-0.226609	0.0978175	0.274339
HIST1H2AB	0.826599	0.214622	0.520611	0.0950722	0.306002	0.382723	-0.677264	-0.147271	0.699689	0.811201
HIST1H2AG	0.772308	-0.0475621	0.362373	0.270338	0.507735	0.384271	-0.5701	-0.0929147	0.786647	0.871621
HIST1H2BD	0.743817	0.259544	0.50168	0.0763088	0.279908	0.348119	-0.592071	-0.121976	0.720171	0.827255
HIST1H2BJ	0.521754	0.160791	0.341273	0.134917	0.359213	0.398241	-0.644239	-0.122999	0.742406	0.844532
HIST1H3A	0.764091	0.172744	0.468417	0.114526	0.335705	0.477159	-0.738289	-0.130565	0.762571	0.857958
HIST1H4A	0.846313	0.255924	0.551118	0.0792408	0.283651	0.43189	-0.664974	-0.116542	0.766143	0.859914
HIST2H2AB	0.883699	0.415651	0.649675	0.0379205	0.212505	0.422018	-0.603249	-0.0906155	0.804776	0.882234
HK2	0.201257	-0.345271	-0.0720069	0.752115	0.876533	0.25411	-0.769502	-0.257696	0.499578	0.652653
HLA-A	0.399991	0.205643	0.302817	0.12709	0.349151	0.161694	0.272979	0.217336	0.0997648	0.276862
HLA-C	0.914182	0.152248	0.533215	0.124158	0.345412	0.443925	0.442227	0.443076	0.015226	0.151451
HLA-DRA	-0.639939	-0.705735	-0.672837	0.013629	0.158099	-0.515687	0.0150693	-0.250309	0.278595	0.470973
HLA-DRB1	-0.806569	-1.01301	-0.909791	0.00688652	0.124222	-0.256373	-0.528323	-0.392348	0.0510906	0.212536
HLTF	0.168642	1.52997	0.849306	0.125909	0.347069	-0.0972549	1.01564	0.459193	0.298945	0.490964
HM13	-0.159976	-0.308073	-0.234024	0.196012	0.431908	0.180912	0.09815	0.139531	0.210523	0.403707
HMGA1	1.57971	2.43106	2.00539	0.00415301	0.109934	1.5633	0.436268	0.999787	0.0779239	0.247844
HMGB1	-0.490862	-0.438053	-0.464457	0.0385798	0.212505	-0.00223791	-0.305111	-0.153674	0.315612	0.503721
HMGB2	-0.615331	-0.337412	-0.476371	0.0519826	0.237686	-0.0266606	-0.228706	-0.127683	0.312704	0.501029
HMGB3	-0.614514	-0.294137	-0.454325	0.064712	0.259085	-0.228537	-0.254857	-0.241697	0.0670549	0.236099
HMGCL	0.360645	-0.0986291	0.131008	0.538971	0.730467	0.0867838	0.245982	0.166383	0.18931	0.385311
HMGN1	0.0401209	2.07495	1.05754	0.169608	0.399699	1.72277	0.0683269	0.895549	0.196023	0.390027
HMGN2	0.338111	0.0216219	0.179866	0.350604	0.583983	0.719841	-1.3104	-0.295278	0.680709	0.798988
HMHA1	-0.807023	-0.410505	-0.608764	0.0369983	0.211612	-0.452609	-0.176642	-0.314626	0.0850059	0.258163
HMMR	-0.169047	0.486457	0.158705	0.542726	0.733388	-0.211548	-0.2122	-0.211874	0.0882599	0.262456
HMOX2	-0.488006	-0.272489	-0.380247	0.0794789	0.283927	-0.184097	-0.077726	-0.130911	0.242918	0.436031
HNRNPA0	-0.569501	0.24732	-0.16109	0.593558	0.771437	-0.565524	-0.544708	-0.555116	0.00852385	0.139919
HNRNPA1	-0.524998	0.131194	-0.196902	0.457604	0.672478	-0.411272	-0.341958	-0.376615	0.0250933	0.171986
HNRNPA2B1	-0.568067	0.335369	-0.116349	0.717558	0.855313	-0.502056	-0.595903	-0.54898	0.0102278	0.143612
HNRNPA3	-0.611844	0.580917	-0.0154631	0.969152	0.987449	-0.585626	-0.649888	-0.617757	0.00688806	0.129963
HNRNPAB	-0.338925	0.206643	-0.0661411	0.771212	0.887137	-0.10597	-0.411215	-0.258592	0.140864	0.32962
HNRNPC	-0.659905	-0.12257	-0.391237	0.147859	0.375719	-0.640681	-0.59634	-0.61851	0.00659136	0.12917
HNRNPD	-0.119949	0.342555	0.111303	0.599694	0.775796	0.0881416	-0.0544822	0.0168297	0.869406	0.923111
HNRNPF	-0.261431	0.532467	0.135518	0.64453	0.805849	-0.317319	-0.125353	-0.221336	0.125607	0.309873
HNRNPH1	-0.577272	0.485427	-0.0459225	0.899348	0.956993	-0.638524	-0.409661	-0.524093	0.0206463	0.16656
HNRNPH2	-0.374168	0.472696	0.0492636	0.870974	0.945389	-0.505144	-0.378607	-0.441875	0.020124	0.16656
HNRNPH3	-0.368681	0.267835	-0.050423	0.8393	0.925603	-0.667928	-0.450183	-0.559055	0.0165958	0.156563
HNRNPK	-0.481465	0.162339	-0.159563	0.536233	0.729268	-0.4466	-0.33836	-0.39248	0.0253695	0.172389
HNRNPL	-0.574756	-0.0903574	-0.332557	0.181046	0.413621	-0.69633	-0.371516	-0.533923	0.0311343	0.185506
HNRNPM	0.247928	0.55031	0.399119	0.0846845	0.29429	0.11929	0.0648829	0.0920863	0.357511	0.540133
HNRNPR	-0.583203	0.0786098	-0.252297	0.356626	0.590023	-0.678026	-0.523649	-0.600838	0.0102173	0.143612
HNRNPU	-0.361083	0.0650208	-0.148031	0.477327	0.688961	-0.342397	-0.276538	-0.309467	0.0402293	0.199808
HNRNPUL1	-0.283158	0.391658	0.0542497	0.833689	0.923415	-0.264322	-0.155325	-0.209823	0.106497	0.285031
HNRNPUL2	-0.527907	0.045443	-0.241232	0.338076	0.570644	-0.41473	-0.36201	-0.38837	0.0224212	0.168292
HNRPDL	-0.679874	0.0132121	-0.333331	0.256309	0.495484	-0.809423	-0.462416	-0.635919	0.0223466	0.168292
HNRPLL	-0.134921	0.369383	0.117231	0.596806	0.773516	-0.190108	0.130536	-0.0297863	0.834748	0.90177
HOMER3	0.197991	0.158337	0.178164	0.281796	0.517251	0.404358	-0.100376	0.151991	0.462815	0.625706
HP	-0.597867	-1.48237	-1.04012	0.0318889	0.204083	-1.62411	-2.14051	-1.88231	0.00273285	0.112864
HP1BP3	-0.0393104	0.109294	0.0349917	0.823238	0.91897	-0.210446	0.00748258	-0.101482	0.417757	0.590145
HPCAL1	0.00877371	-0.276957	-0.134092	0.460885	0.675175	0.353097	0.0554733	0.204285	0.20704	0.400586
HPRT1	0.304161	-0.11338	0.0953905	0.635901	0.800484	0.0761486	0.222681	0.149415	0.217759	0.408283
HPS3	-0.108472	-0.163187	-0.13583	0.395017	0.620795	0.32964	-0.475475	-0.0729173	0.803637	0.881799
HPS6	0.466758	0.52316	0.494959	0.0325486	0.204185	0.341303	0.61438	0.477841	0.0320991	0.187511
HSD17B10	0.247441	-0.0368514	0.105295	0.555312	0.73989	0.0946415	0.154324	0.124483	0.242405	0.435586
HSD17B11	0.285106	0.145873	0.21549	0.223328	0.461599	0.293841	0.161694	0.227768	0.0965125	0.272912
HSD17B12	0.0840643	-0.0149514	0.0345564	0.821068	0.91857	0.276556	0.236829	0.256693	0.0594249	0.226128
HSD17B4	0.233888	0.0535284	0.143708	0.396459	0.621135	-0.0251036	0.1595	0.0671982	0.555101	0.696102
HSD17B8	0.000865357	-0.239311	-0.119223	0.49223	0.701081	-0.0692854	-0.0717244	-0.0705049	0.457406	0.62155
HSDL2	0.349252	0.0590783	0.204165	0.288463	0.524958	0.337426	0.235359	0.286393	0.0530891	0.215175
HSH2D	0.269632	0.385486	0.327559	0.0967446	0.306872	-0.064676	0.29725	0.116287	0.472988	0.632772
HSP90AA1	-0.319838	-0.442987	-0.381412	0.068299	0.266864	-0.180888	-0.196575	-0.188731	0.112366	0.291844
HSP90AB1	-0.149985	-0.338433	-0.244209	0.190494	0.426307	-0.189911	-0.0885308	-0.139221	0.218933	0.409004
HSP90AB2P	0.00547185	-0.351038	-0.172783	0.383844	0.610838	-0.137362	0.00561557	-0.0658733	0.535656	0.680294
HSP90B1	-0.493053	-0.650907	-0.57198	0.0246503	0.190866	-0.325286	-0.215948	-0.270617	0.0617768	0.229081
HSPA14	0.180657	0.14496	0.162809	0.317996	0.549964	0.45386	-0.0325953	0.210632	0.3189	0.506551
HSPA1B	-0.193948	-0.00710108	-0.100525	0.542631	0.733388	-0.0759457	-0.0948494	-0.0853976	0.380536	0.560475
HSPA4	-0.220295	-0.342964	-0.281629	0.134628	0.359213	-0.100345	-0.137854	-0.119099	0.252875	0.445859
HSPA4L	-0.251556	-0.413403	-0.33248	0.0990955	0.309778	-0.227456	-0.261985	-0.24472	0.0657552	0.233125
HSPA5	-0.148865	-0.157657	-0.153261	0.341891	0.57472	-0.0738335	-0.0214236	-0.0476286	0.611568	0.745554
HSPA8	0.106616	0.177982	0.142299	0.377404	0.606766	0.110631	0.133169	0.1219	0.242046	0.435178
HSPA9	-0.0951576	-0.034574	-0.0648658	0.670604	0.821489	-0.0115298	-0.0298826	-0.0207062	0.818424	0.891469
HSPB1	-1.9256	-1.36127	-1.64344	0.00324573	0.0986642	-1.35093	-1.9273	-1.63912	0.00505185	0.12106
HSPBP1	1.16729	0.502127	0.83471	0.0332526	0.204185	0.264957	0.414136	0.339546	0.0420505	0.203018
HSPD1	0.10675	-0.0535536	0.0265984	0.865874	0.942215	0.0825664	0.220949	0.151758	0.208029	0.401568
HSPE1	-0.327167	-0.476458	-0.401813	0.062246	0.255123	-0.231854	-0.149025	-0.190439	0.121028	0.301725
HSPH1	-0.0394438	-0.266906	-0.153175	0.384558	0.611678	-0.0470254	-0.14602	-0.0965228	0.357217	0.540089
HTATSF1	-0.246686	-0.39534	-0.321013	0.105202	0.319203	-0.0366739	-0.246926	-0.1418	0.277972	0.470973
HTRA2	-0.030133	0.181421	0.0756438	0.648219	0.80671	-0.0931556	0.0304067	-0.0313744	0.753965	0.852952
HTT	-0.491064	-0.479331	-0.485198	0.0337557	0.204185	-0.716315	-0.136204	-0.42626	0.130918	0.317433
HUWE1	0.123799	-0.152821	-0.0145111	0.932818	0.968591	-0.343366	0.376846	0.0167398	0.949405	0.970004
HYOU1	-1.37183	-0.753896	-1.06286	0.0146089	0.160943	-0.722063	-0.342104	-0.532083	0.0401209	0.199682
IAH1	0.318577	-0.130129	0.0942243	0.650202	0.80732	0.139993	0.265797	0.202895	0.119513	0.29974
IARS	-0.775243	-0.359175	-0.567209	0.047064	0.230262	-0.389357	-0.0601716	-0.224764	0.195277	0.389961
IARS2	-0.218934	-0.335663	-0.277298	0.138098	0.361543	0.0699771	-0.111695	-0.020859	0.849056	0.912282
IBA57	0.617581	0.360982	0.489281	0.0461906	0.228862	0.321582	0.25689	0.289236	0.0470897	0.208069
IBTK	-1.41396	0.129349	-0.642306	0.25454	0.493776	-0.609795	-0.0221999	-0.315997	0.224068	0.415972
ICAM1	0.271665	0.401958	0.336811	0.0923465	0.305004	0.204015	-0.074031	0.0649923	0.628491	0.760257
ICAM3	-0.665249	-0.930848	-0.798048	0.0118874	0.148145	-0.273622	-0.297715	-0.285668	0.0456322	0.207162
IDE	-0.243489	-0.300395	-0.271942	0.137448	0.361543	-0.0523264	-0.126392	-0.0893589	0.376902	0.557373
IDH1	0.33674	-0.187477	0.0746316	0.737868	0.8686	0.268913	0.288772	0.278843	0.0481401	0.209385
IDH2	0.297602	0.0298416	0.163722	0.371027	0.601929	0.158725	0.301236	0.229981	0.0978819	0.274339
IDH3A	0.182692	-0.312742	-0.0650249	0.763393	0.88405	0.0866479	0.0874628	0.0870554	0.371625	0.552055
IDH3B	0.524966	0.237808	0.381387	0.0910032	0.303327	0.210514	0.480265	0.345389	0.0676008	0.236099
IDH3G	0.269153	0.116498	0.192825	0.26833	0.5057	0.0540844	0.268195	0.16114	0.233604	0.426716
IFI16	0.406428	0.925772	0.6661	0.0409242	0.215311	0.466653	0.163241	0.314947	0.0947346	0.270895
IFI35	-0.403084	0.052555	-0.175264	0.420473	0.640068	-0.0799202	0.0766959	-0.00161213	0.987689	0.991919
IFIT5	0.294077	1.43467	0.864372	0.0863596	0.297501	0.0977456	0.375623	0.236684	0.150619	0.33935
IGBP1	0.835439	0.512884	0.674162	0.0227115	0.186506	0.558953	0.774755	0.666854	0.0104044	0.143612
IGF2BP2	-0.53734	0.645609	0.0541345	0.8917	0.956394	-0.837919	-0.47309	-0.655504	0.0224781	0.168292
IGF2BP3	-0.67918	0.594835	-0.0421726	0.920717	0.966899	-0.826745	-0.462972	-0.644858	0.0233091	0.169309
IGF2R	-0.884514	-0.959514	-0.922014	0.00527128	0.115815	-0.763122	-0.176316	-0.469719	0.11029	0.289752
IGHA1	-2.11304	-5.37446	-3.74375	0.0245624	0.190635	-2.95065	-3.80174	-3.3762	0.00180376	0.0987882
IGHG1	-1.57643	-1.90909	-1.74276	0.00125795	0.0645292	-1.84347	-1.32359	-1.58353	0.00442139	0.11883
IGJ	0.458802	0.606632	0.532717	0.0295668	0.20014	0.450802	0.269751	0.360277	0.0416708	0.202151
IGKC	-1.96973	-0.674498	-1.32212	0.0392896	0.213556	-1.6453	-0.959683	-1.30249	0.0137033	0.148219
IGLL5	0.466862	-0.378982	0.04394	0.884657	0.951375	0.180148	0.250477	0.215312	0.0919099	0.267027
IK	-0.280194	0.304161	0.011983	0.959343	0.980936	-0.203303	0.227371	0.0120344	0.944642	0.967531
IKBKAP	-0.322271	-0.211882	-0.267077	0.147931	0.375719	-0.574713	-0.0237684	-0.29924	0.224484	0.416373
IKBKB	0.397474	0.191436	0.294455	0.136993	0.361543	0.0396999	0.247685	0.143692	0.271333	0.465841
IKBKG	0.389347	0.0304067	0.209877	0.304181	0.537927	-0.0868444	-0.118007	-0.102425	0.309174	0.497802
IKZF1	0.833902	0.882447	0.858175	0.00644146	0.121435	1.74704	2.42414	2.08559	0.00382358	0.116833
IKZF3	1.17082	1.41857	1.2947	0.00253344	0.0866384	1.89801	1.94381	1.92091	0.00030177	0.0540908
IL16	-0.167977	0.160533	-0.00372193	0.983563	0.994468	0.423632	-0.121204	0.151214	0.489258	0.645592
ILF2	-0.138219	0.89033	0.376055	0.327274	0.556943	-0.266004	0.0304067	-0.117798	0.418306	0.590349
ILF3	-0.36803	0.442015	0.0369925	0.899568	0.956993	-0.322866	-0.355627	-0.339246	0.0304381	0.18471
ILK	0.111833	0.0487942	0.0803134	0.601597	0.776658	0.0447438	0.154454	0.0995987	0.350289	0.535631
ILKAP	0.312433	-0.352492	-0.0200296	0.937398	0.969896	0.0186342	0.163112	0.0908732	0.409093	0.582669
ILVBL	0.112633	0.213254	0.162944	0.325399	0.556109	0.244035	0.214622	0.229328	0.0754908	0.246358
IMMT	-1.51255	0.307545	-0.602505	0.341662	0.57472	0.119954	0.258941	0.189447	0.141744	0.330166
IMP3	-0.216317	0.960808	0.372246	0.378773	0.607648	-0.173319	-0.471529	-0.322424	0.0883332	0.262456
IMP4	-0.489342	-0.0881167	-0.288729	0.199486	0.435818	-0.187904	-0.555503	-0.371703	0.0859632	0.259579
IMPA1	-0.45908	-0.356273	-0.407677	0.0565522	0.246121	-0.448705	0.0946415	-0.177032	0.425073	0.595864
IMPDH1	-0.067833	-0.394904	-0.231368	0.253138	0.493499	-0.259081	-0.388242	-0.323662	0.0436621	0.205952
IMPDH2	-0.236928	-0.264651	-0.25079	0.15944	0.389284	-0.293606	-0.207778	-0.250692	0.0685841	0.237037
INPP4A	0.366476	0.250962	0.308719	0.110211	0.327493	0.269751	0.26135	0.265551	0.0536192	0.216521
INPP5D	-0.277254	-0.0168039	-0.147029	0.413353	0.635317	-0.292687	-0.009321	-0.151004	0.307826	0.49654
INPP5K	0.472072	0.540226	0.506149	0.0308753	0.200969	0.323312	0.135929	0.229621	0.11497	0.294136
INPPL1	-0.094187	0.0569996	-0.0185937	0.90537	0.959435	-0.367583	0.239031	-0.0642758	0.779105	0.867051
INTS7	0.0465609	0.221939	0.13425	0.423489	0.640994	-0.46168	0.417164	-0.0222582	0.94381	0.967488
IPO11	-0.0272191	-0.110558	-0.0688884	0.654301	0.809676	-0.0182934	-0.0711939	-0.0447437	0.632387	0.763002
IPO4	-0.0285135	-0.00639085	-0.0174522	0.906947	0.96051	0.0357647	-0.101614	-0.0329245	0.747617	0.849871
IPO5	0.0669502	-0.220497	-0.0767731	0.663739	0.817044	-0.0180597	0.15069	0.066315	0.549506	0.692244
IPO7	-0.39227	-0.385469	-0.388869	0.0601861	0.253143	-0.17158	-0.159928	-0.165754	0.144072	0.332857
IPO9	-0.0608938	-0.143628	-0.102261	0.514393	0.715774	0.0581086	0.0458623	0.0519855	0.574519	0.713908
IQGAP1	-2.80218	-2.8687	-2.83544	0.000140387	0.0317995	-2.14784	-2.26861	-2.20822	0.000258012	0.0540908
IQGAP2	-0.667882	-0.777591	-0.722737	0.0115583	0.146998	-0.595032	-0.682025	-0.638528	0.006714	0.12917
IQSEC1	-0.282772	-0.00801475	-0.145393	0.423324	0.640994	0.0930192	-0.0347661	0.0291266	0.772161	0.863127
IRF2BPL	0.0321008	-0.187724	-0.0778114	0.641268	0.80385	0.255924	-0.0410163	0.107454	0.45597	0.619855
IRF3	0.553066	0.0923428	0.322704	0.182805	0.417059	0.27739	0.28629	0.28184	0.0466949	0.207547
IRF4	0.384602	0.349365	0.366984	0.0698517	0.269361	-0.0320641	0.00504062	-0.0135118	0.881439	0.93107
IRF5	0.181166	0.141694	0.16143	0.321742	0.553025	-0.0440772	0.143524	0.0497234	0.658915	0.78187
ISG15	-0.0227714	0.705314	0.341272	0.260297	0.499741	-0.153703	0.283566	0.0649315	0.71473	0.824186
ISG20	0.269632	0.250598	0.260115	0.148314	0.376287	0.278104	0.234869	0.256486	0.0598179	0.227031
ISOC1	0.282973	0.0422241	0.162599	0.364136	0.596496	0.187641	0.152248	0.169945	0.139634	0.327975
ISOC2	0.323428	-0.0189365	0.152246	0.430844	0.645931	0.259303	0.200253	0.229778	0.0783067	0.248628
IST1	-0.22803	0.55817	0.16507	0.57478	0.757833	0.0614306	0.306962	0.184196	0.208209	0.401568
ITCH	0.0234683	0.0945063	0.0589873	0.698991	0.843982	0.0736832	-0.00508724	0.034298	0.717477	0.825614
ITGB5	-0.19446	-0.186278	-0.190369	0.254593	0.493776	-0.153318	-0.00460955	-0.0789639	0.468771	0.630211
ITGB7	0.174662	0.112367	0.143514	0.372755	0.60262	0.314871	0.266397	0.290634	0.0451617	0.206685
ITM2C	0.41684	0.439038	0.427939	0.0472683	0.230262	0.462052	0.515006	0.488529	0.0124637	0.143798
ITPA	0.0596322	-0.034116	0.0127581	0.93306	0.968591	0.0824301	0.0380147	0.0602224	0.52496	0.672208
ITPKB	-0.976248	-0.597998	-0.787123	0.0170481	0.169465	-0.378832	-0.713923	-0.546378	0.0308431	0.185115
ITPR1	-0.783837	-0.166001	-0.474919	0.117778	0.338336	-0.891134	-0.853658	-0.872396	0.00258512	0.112864
ITPR2	-1.75467	-1.04952	-1.4021	0.00824563	0.132051	-1.04832	-0.555036	-0.801679	0.0234982	0.169309
ITPR3	-2.12853	-1.77088	-1.94971	0.000948858	0.0607133	-1.16298	-0.792282	-0.97763	0.00821697	0.138107
ITSN2	-1.24749	-0.263421	-0.755456	0.0888156	0.300565	-0.699677	-0.597431	-0.648554	0.00677298	0.12917
IVD	0.787182	0.485942	0.636562	0.0252217	0.192118	0.762391	0.639695	0.701043	0.00594162	0.128331
JAK1	-0.0448955	0.156526	0.0558153	0.732408	0.864304	-0.155405	0.193204	0.0188993	0.899728	0.941302
JAK3	-0.194278	-2.43768	-1.31598	0.132714	0.358105	-0.0627159	-1.48815	-0.775432	0.19576	0.390027
JSRP1	0.890797	0.445515	0.668156	0.0329558	0.204185	0.625645	0.110764	0.368204	0.143623	0.332201
JUP	-1.92648	-1.45962	-1.69305	0.00214145	0.078993	-1.25774	-2.58459	-1.92116	0.0242096	0.169833
KANK1	0.410775	0.426104	0.418439	0.0500247	0.236745	0.832931	0.378845	0.605888	0.0399423	0.199287
KANK2	-0.450065	-0.235195	-0.34263	0.100776	0.312761	-0.484288	-0.303988	-0.394138	0.0334599	0.191081
KARS	-0.0101198	-0.0361116	-0.0231157	0.877117	0.947228	-0.0246339	0.0437644	0.00956525	0.917753	0.953778
KBTBD4	0.486766	0.216113	0.35144	0.105671	0.320332	0.0915306	0.333195	0.212363	0.161547	0.349381
KBTBD8	-1.14992	-0.951011	-1.05047	0.00433126	0.110814	-1.48528	-1.22472	-1.355	0.00195628	0.100351
KCNAB2	0.248778	-0.190223	0.0292772	0.885014	0.951375	0.0655723	0.178874	0.122223	0.271807	0.465841
KCTD10	-0.544372	0.0275787	-0.258396	0.309187	0.541944	0.4336	-0.29846	0.0675703	0.801887	0.880761
KCTD5	0.542803	0.716069	0.629436	0.0192957	0.17909	0.668573	0.500394	0.584484	0.0116876	0.143798
KDELC1	0.876016	0.0392788	0.457647	0.19036	0.426298	0.62854	0.185613	0.407077	0.0936718	0.269391
KDM1A	0.0483757	-0.192266	-0.0719451	0.670915	0.821523	0.524766	0.236462	0.380614	0.058872	0.22448
KEAP1	-0.179547	0.311154	0.0658035	0.759559	0.88052	0.197111	0.130931	0.164021	0.155296	0.344487
KHDRBS1	-0.374542	0.585732	0.105595	0.753749	0.877233	-0.414595	-0.246772	-0.330684	0.0482473	0.209385
KHSRP	-0.475114	0.0736832	-0.200715	0.40436	0.627986	-0.497262	-0.433954	-0.465608	0.0144313	0.150885
KIAA0090	-0.134176	-0.266333	-0.200255	0.249207	0.489615	-0.110526	0.0850167	-0.0127549	0.909445	0.947843
KIAA0196	-0.285267	-0.117975	-0.201621	0.25459	0.493776	-0.31276	0.0750534	-0.118853	0.482845	0.640721
KIAA0528	0.410233	0.311503	0.360868	0.0759655	0.279908	-0.14151	0.167615	0.0130526	0.925294	0.956633
KIAA0564	0.505484	-0.289669	0.107908	0.711845	0.852362	0.258459	-0.033732	0.112363	0.434244	0.602802
KIAA0664	-0.573596	-0.196492	-0.385044	0.108316	0.32475	-0.420897	-0.119134	-0.270016	0.128155	0.313278
KIAA1033	-0.101242	-0.114488	-0.107865	0.487554	0.697142	-0.356495	0.11836	-0.119067	0.539342	0.682924
KIAA1211	-2.32728	-2.05487	-2.19107	0.000499111	0.0409645	-1.13743	-2.02997	-1.5837	0.0152676	0.151451
KIAA1598	-1.38364	-0.813347	-1.09849	0.0114631	0.146433	-0.975028	-0.754091	-0.864559	0.00536471	0.122412
KIAA1967	-0.320756	-0.426412	-0.373584	0.0704013	0.269679	-0.191327	-0.267739	-0.229533	0.0812953	0.253246
KIDINS220	-0.44091	-0.364924	-0.402917	0.0567882	0.246121	0.0251706	-0.238527	-0.106678	0.433119	0.602295
KIF11	-0.562176	-0.281649	-0.421913	0.0707551	0.26979	-0.437643	-0.307537	-0.37259	0.0312134	0.185554
KIF14	-0.705288	-0.690218	-0.697753	0.011913	0.148145	-0.499157	-0.584112	-0.541634	0.0103069	0.143612
KIF21B	-2.5154	-2.79426	-2.65483	0.000272067	0.0332925	-1.35295	-2.02104	-1.687	0.00654242	0.12917
KIF23	0.20364	0.430392	0.317016	0.121663	0.342556	0.0210533	0.141564	0.0813084	0.439172	0.60733
KIF2A	-0.201825	0.349592	0.0738834	0.7472	0.872984	-0.262434	-0.0473831	-0.154909	0.248402	0.441529
KIF2C	-0.00378482	0.0926134	0.0444143	0.771681	0.887365	-0.363531	-0.224233	-0.293882	0.056714	0.220085
KIF4A	-0.863887	-0.139283	-0.501585	0.130929	0.355241	-0.660065	-0.474091	-0.567078	0.0137346	0.148219
KIF5B	-0.405547	-0.186295	-0.295921	0.138455	0.361543	-0.216837	-0.0190388	-0.117938	0.341231	0.527679
KIFC1	-0.374094	0.106214	-0.13394	0.538903	0.730467	-0.140539	-0.240691	-0.190615	0.125818	0.309873
KLC2	0.289598	0.250234	0.269916	0.138514	0.361543	0.220082	-0.0553214	0.0823804	0.543425	0.686971
KLF13	-0.246361	0.243669	-0.00134608	0.994961	0.997193	0.294547	0.227618	0.261083	0.0599143	0.227135
KLHL6	-0.475796	0.230941	-0.122428	0.650573	0.80732	-0.0358306	-0.060623	-0.0482268	0.602069	0.736435
KPNA1	0.141302	0.348232	0.244767	0.194322	0.429603	-0.0102506	-0.0193458	-0.0147982	0.869088	0.923111
KPNA2	-0.286639	0.0302654	-0.128187	0.490994	0.700536	-0.326986	-0.286744	-0.306865	0.0391995	0.198481
KPNA3	0.0471195	0.0735461	0.0603328	0.689972	0.836167	-0.018498	-0.334826	-0.176662	0.271506	0.465841
KPNA4	0.0301242	0.146003	0.0880638	0.575972	0.75849	0.104605	0.0352016	0.0699033	0.474608	0.634163
KPNA6	-0.471489	0.104739	-0.183375	0.453627	0.668428	-0.338068	-0.0952654	-0.216667	0.156449	0.345322
KPNB1	-0.166227	-0.278601	-0.222414	0.207099	0.445919	-0.145829	-0.137299	-0.141564	0.190157	0.386077
KPRP	-1.25422	-3.15804	-2.20613	0.0253046	0.192303	-3.81234	-2.50038	-3.15636	0.00649401	0.12917
KRAS	-0.589898	-0.768002	-0.67895	0.0156264	0.165412	0.131853	-0.331409	-0.099778	0.596399	0.732229
KRIT1	-0.172864	-0.298424	-0.235644	0.189474	0.424964	-0.272123	-0.264045	-0.268084	0.0524528	0.213916
KRT2	-3.78888	-4.90833	-4.34861	0.000707536	0.0516187	-3.77306	-4.30894	-4.041	0.000366518	0.0540908
KRT6B	-2.32121	-2.95031	-2.63576	0.000884393	0.0604888	-2.31294	-3.54967	-2.93131	0.00679957	0.12917
KTI12	0.867896	0.444031	0.655964	0.0326119	0.204185	0.0524159	0.323082	0.187749	0.218104	0.408492
KTN1	0.865998	-0.339528	0.263235	0.528449	0.72453	0.303459	-0.053314	0.125073	0.439918	0.607849
LACTB	1.03801	1.07011	1.05406	0.00336086	0.100307	0.490365	0.367595	0.42898	0.0213814	0.16656
LAMB1	0.0963968	-4.91764	-2.41062	0.187613	0.42274	3.70686	-6.15647	-1.22481	0.722082	0.827737
LAMP1	-0.930958	-0.884354	-0.907656	0.00540885	0.115815	-0.380277	-0.428605	-0.404441	0.0200777	0.16656
LAMTOR1	-0.525476	0.142609	-0.191433	0.473902	0.686897	0.709644	-0.138362	0.285641	0.387801	0.565398
LAMTOR2	-0.728001	-0.301621	-0.514811	0.0618844	0.255123	-0.318758	-0.272489	-0.295623	0.0432286	0.20568
LAMTOR3	-0.875301	-0.53174	-0.703521	0.0213254	0.183204	-0.404878	-0.402054	-0.403466	0.0193505	0.16656
LANCL1	0.773152	0.569005	0.671079	0.0170781	0.169465	0.645148	0.404031	0.52459	0.0218542	0.167376
LANCL2	0.399663	0.348912	0.374288	0.0670484	0.26425	0.268554	0.184978	0.226766	0.0848281	0.258163
LAP3	-0.123921	-0.250835	-0.187378	0.273913	0.51051	-0.0485166	-0.0536584	-0.0510875	0.580414	0.717608
LAPTM5	0.0856966	-0.352492	-0.133398	0.523583	0.722495	0.0769695	-0.120529	-0.02178	0.846939	0.911042
LARP1	-1.21981	0.434028	-0.39289	0.482139	0.693629	-0.911886	-0.63803	-0.774958	0.00939207	0.143612
LARP4	-0.25877	0.18916	-0.034805	0.864843	0.941405	-0.500238	-0.637311	-0.568775	0.01095	0.143612
LARP4B	-0.58329	0.69813	0.0574198	0.892823	0.956394	-0.43154	-0.508814	-0.470177	0.0145729	0.151296
LARP7	0.537445	0.00532812	0.271387	0.272987	0.510354	0.416516	0.247198	0.331857	0.0481441	0.209385
LARS	-0.51899	-0.39817	-0.45858	0.042632	0.220411	-0.321748	-0.0635901	-0.192669	0.201358	0.393927
LAS1L	-0.139983	-0.435007	-0.287495	0.166398	0.39609	-0.0992935	-0.122083	-0.110688	0.277834	0.470973
LASP1	0.0583858	0.14274	0.100563	0.521148	0.720392	0.6515	0.033793	0.342646	0.2108	0.403896
LAT	-0.230651	-0.938846	-0.584749	0.0907022	0.303233	-0.466895	-0.366578	-0.416737	0.0212556	0.16656
LAT2	-0.782347	-0.75716	-0.769754	0.00888422	0.135044	-0.353542	-0.414634	-0.384088	0.0234475	0.169309
LBR	-0.600993	-0.25846	-0.429726	0.0779968	0.282008	-0.116192	-0.299898	-0.208045	0.137361	0.325725
LCN1	-2.01753	-2.76024	-2.38888	0.0017362	0.0738234	-1.12406	-3.48094	-2.3025	0.0602143	0.227223
LCP1	-0.442811	-0.247406	-0.345108	0.0959574	0.306459	-0.194443	-0.193239	-0.193841	0.106103	0.284589
LDHA	-0.281807	-0.529802	-0.405804	0.0725193	0.273576	-0.166001	-0.1708	-0.1684	0.139661	0.327975
LDHB	-0.132198	-0.42111	-0.276654	0.176798	0.408668	-0.112755	-0.0180743	-0.0654149	0.511613	0.661366
LEMD2	1.69158	1.94118	1.81638	0.00085944	0.0600328	1.17466	0.343465	0.759063	0.0765319	0.246698
LEMD3	-1.52791	0.770787	-0.37856	0.612175	0.785143	-0.913298	0.138421	-0.387438	0.345222	0.532346
LEPRE1	-0.355498	0.0625362	-0.146481	0.478205	0.689178	-0.00575338	-0.243045	-0.124399	0.349856	0.535631
LETM1	-0.29885	-0.404057	-0.351454	0.08139	0.287007	-0.256994	-0.198759	-0.227876	0.07961	0.250309
LGALS1	-0.37917	-0.390132	-0.384651	0.061868	0.255123	0.0236102	-0.0394438	-0.0079168	0.931533	0.959019
LGALS3	0.832607	-0.324491	0.254058	0.528556	0.72453	-0.885926	0.0492125	-0.418357	0.271972	0.465841
LGALS7	-0.561303	-1.77413	-1.16772	0.0468664	0.230262	-0.0939714	-1.42841	-0.761191	0.181473	0.37466
LGALS8	1.0404	0.488823	0.764612	0.0308412	0.200969	0.0942361	-0.174556	-0.0401601	0.757452	0.854248
LGMN	0.815575	0.392098	0.603836	0.0407332	0.215311	0.365021	0.852079	0.60855	0.0449031	0.206685
LIG1	-0.145861	-0.384753	-0.265307	0.176088	0.408121	-0.144218	-0.033924	-0.0890708	0.39609	0.570911
LIG3	1.56116	2.53109	2.04612	0.00536244	0.115815	0.90327	0.297954	0.600612	0.0693299	0.238129
LIG4	2.40319	2.62445	2.51382	0.000276852	0.0332925	2.09643	0.249991	1.17321	0.147558	0.336411
LIMA1	-0.0344706	0.588805	0.277167	0.301931	0.535542	0.619366	-0.277866	0.17075	0.605789	0.740159
LIMCH1	-0.127085	0.468844	0.17088	0.49046	0.70027	0.385597	-0.139967	0.122815	0.557487	0.698295
LIMD1	0.30381	0.273814	0.288812	0.120137	0.3406	0.506196	0.281431	0.393813	0.0409279	0.200547
LIME1	-0.724397	-0.80221	-0.763304	0.00944172	0.135044	-0.431676	-0.350835	-0.391256	0.0234952	0.169309
LIMS1	0.408386	0.416516	0.412451	0.0518638	0.237686	0.32262	0.501719	0.41217	0.0298325	0.184404
LIN7C	-0.213855	-0.244634	-0.229245	0.188254	0.423314	-0.0774368	-0.156901	-0.117169	0.271766	0.465841
LMAN1	-0.148273	-0.331609	-0.239941	0.195244	0.43077	-0.243592	-0.0694216	-0.156507	0.218141	0.408492
LMAN2	-0.758404	-0.586428	-0.672416	0.0158826	0.165412	-0.414999	-0.295624	-0.355311	0.0336975	0.191081
LMF2	-0.235518	-0.250062	-0.24279	0.169098	0.398815	-0.250406	-0.130034	-0.19022	0.133281	0.320323
LMNA	-0.582512	0.0881416	-0.247185	0.368843	0.600651	-0.829972	-0.204416	-0.517194	0.101232	0.279515
LMNB1	-0.397847	-0.546077	-0.471962	0.0410939	0.215858	-0.246464	-1.10079	-0.673629	0.10376	0.281182
LMNB2	0.172231	-0.817587	-0.322678	0.378009	0.607442	0.473008	-0.25789	0.107559	0.69208	0.805995
LMO7	-1.41235	-0.737447	-1.0749	0.016702	0.16923	-0.38449	-0.552304	-0.468397	0.020621	0.16656
LMTK2	-0.713852	-2.0818	-1.39782	0.0385265	0.212505	-0.642639	-1.29779	-0.970213	0.0261998	0.172525
LNPEP	-0.506025	-0.22945	-0.367737	0.0966936	0.306872	-0.570743	-0.105939	-0.338341	0.144905	0.333967
LONP1	0.103263	-0.0728924	0.0151851	0.923844	0.968591	0.272382	0.0630887	0.167735	0.216502	0.407322
LONP2	-0.360935	-0.0586082	-0.209771	0.28218	0.517251	-0.421129	-0.310933	-0.366031	0.0303517	0.18471
LPCAT1	0.235359	0.219215	0.227287	0.190629	0.426319	0.38405	0.187894	0.285972	0.0752381	0.246283
LPCAT4	0.383386	-0.229027	0.0771796	0.751679	0.876336	0.519139	-0.348592	0.0852735	0.786201	0.871621
LPIN1	0.212632	0.0635029	0.138067	0.404833	0.627986	0.091666	0.162339	0.127002	0.238795	0.431699
LPXN	0.38648	0.376068	0.381274	0.0632308	0.256914	0.20389	0.203389	0.20364	0.0958983	0.272098
LRBA	-0.560239	-0.507603	-0.533921	0.0263196	0.193023	-0.779769	0.00504062	-0.387364	0.241195	0.434408
LRCH1	-1.75779	-1.69717	-1.72748	0.000703082	0.0516187	-0.756965	-1.22708	-0.992024	0.0123877	0.143798
LRCH3	-1.28683	-1.0048	-1.14581	0.00409912	0.109934	-0.0461314	-0.864386	-0.455259	0.198739	0.392575
LRCH4	-2.05547	-2.08657	-2.07102	0.000382561	0.0363633	-0.437662	-2.04281	-1.24024	0.101452	0.279844
LRCH4	-2.43565	-1.93143	-2.18354	0.00107304	0.0618034	-0.901095	-1.86928	-1.38519	0.0259553	0.172476
LRPPRC	-0.709552	-0.11299	-0.411271	0.151076	0.380187	-0.351332	-0.0293966	-0.190364	0.247735	0.4413
LRRC1	0.15017	0.301002	0.225586	0.209326	0.447991	0.218347	0.116099	0.167223	0.161335	0.349365
LRRC16A	-0.694952	-0.000837006	-0.347894	0.240423	0.478368	-0.453972	-0.00842101	-0.231197	0.257342	0.449869
LRRC40	-0.554909	-0.065476	-0.310192	0.20643	0.445276	-0.223374	-0.271949	-0.247661	0.0652398	0.232645
LRRC47	-8.65643e-05	0.193835	0.0968741	0.558414	0.741615	-0.00401628	-0.00264255	-0.00332941	0.970322	0.980928
LRRC57	-0.314087	-0.55457	-0.434328	0.060452	0.253143	-0.0664576	-0.341098	-0.203778	0.193453	0.388424
LRRC59	-0.460826	-0.238153	-0.34949	0.0977508	0.307097	-0.134366	-0.338816	-0.236591	0.11535	0.294247
LRRFIP1	-0.392402	0.125254	-0.133574	0.554621	0.73957	-0.0802404	0.148999	0.0343794	0.775143	0.864694
LRRFIP2	0.458382	0.779134	0.618758	0.0287623	0.198793	0.578504	0.178109	0.378307	0.0937082	0.269391
LSG1	-0.153479	0.156655	0.00158844	0.992859	0.997164	-0.234737	-0.0273515	-0.131044	0.306408	0.496094
LSM12	-0.863887	0.847516	-0.00818573	0.988185	0.994891	-1.18059	-1.00373	-1.09216	0.00229061	0.109453
LSM14A	-0.297307	0.378845	0.0407688	0.874578	0.945907	-0.853214	0.0224743	-0.41537	0.252062	0.444903
LSM14B	-0.125919	1.11403	0.494057	0.28078	0.516577	0.955462	-0.853267	0.0510975	0.935334	0.960631
LSM2	-0.354022	-0.204383	-0.279202	0.141144	0.366383	-0.295624	-0.284704	-0.290164	0.0436304	0.205952
LSM3	-0.460449	-0.455317	-0.457883	0.0394429	0.214035	-0.284194	-0.311703	-0.297949	0.0414325	0.201814
LSM4	-0.38069	-0.00718807	-0.193939	0.342716	0.575394	-0.293377	0.0908534	-0.101262	0.54217	0.685912
LSM5	-0.223795	-0.261206	-0.242501	0.170289	0.400472	0.00187429	-0.172961	-0.0855436	0.454749	0.618451
LSM6	-0.376564	-0.33179	-0.354177	0.0763746	0.279908	-0.307091	-0.283474	-0.295283	0.0421808	0.203348
LSP1	-1.84011	-1.23521	-1.53766	0.00455694	0.113337	-0.508178	-0.9985	-0.753339	0.0271198	0.175264
LSR	0.0333701	0.242084	0.137727	0.422845	0.640994	-0.058503	0.105544	0.0235205	0.82499	0.895945
LSS	-0.0515636	-0.162719	-0.107141	0.50056	0.707178	0.148218	0.158466	0.153342	0.165813	0.354891
LTA4H	-0.105815	-0.164173	-0.134994	0.397973	0.622164	0.310456	-0.104046	0.103205	0.554887	0.6961
LTN1	-0.0990772	-0.990509	-0.544793	0.150654	0.379816	-0.176332	-0.318452	-0.247392	0.0838577	0.256939
LTV1	-0.427964	0.391108	-0.0184281	0.950228	0.975507	-0.20151	-0.499239	-0.350374	0.0737212	0.245463
LUC7L2	-0.0594949	0.440208	0.190357	0.40518	0.627986	-0.00792771	-0.150737	-0.0793325	0.46303	0.625706
LUC7L3	-0.604126	0.685357	0.0406158	0.924431	0.968591	-0.384847	-0.175664	-0.280256	0.0828342	0.25631
LUZP1	-1.77883	-0.899291	-1.33906	0.0153418	0.165412	-0.591114	-0.796385	-0.69375	0.008901	0.140822
LY9	0.273934	0.174406	0.22417	0.20238	0.440301	0.236584	0.30906	0.272822	0.0548587	0.218569
LYAR	-0.489565	0.254715	-0.117425	0.6744	0.823374	-0.511547	-0.294562	-0.403054	0.0373699	0.196611
LYN	-0.838925	-0.685338	-0.762132	0.0105723	0.143459	-0.532074	-0.452215	-0.492144	0.0130408	0.145623
LYPLA1	0.0137838	-0.292864	-0.13954	0.45256	0.667788	-0.0652042	0.000576963	-0.0323136	0.729539	0.834399
LYPLAL1	0.511468	-0.26131	0.125079	0.663448	0.816991	0.0585243	0.327572	0.193048	0.207642	0.401466
LYRM2	0.0302654	-0.238374	-0.104054	0.554455	0.73957	-0.0156075	0.0892269	0.0368097	0.706995	0.817276
LYRM4	0.294077	-0.144967	0.0745548	0.715319	0.854272	0.278342	0.261832	0.270087	0.0517406	0.213246
LYRM7	0.286645	-0.0999119	0.0933664	0.632508	0.796885	0.191563	0.23217	0.211866	0.0905398	0.26581
LYZ	-4.21875	-3.35519	-3.78697	0.000561585	0.0438972	-2.72071	-4.56214	-3.64142	0.0106344	0.143612
LZTS2	-1.38229	-0.600665	-0.991476	0.0281652	0.197343	0.119821	-0.733627	-0.306903	0.360938	0.544058
M6PR	0.683472	-0.466955	0.108258	0.781427	0.892632	0.0347792	-0.0738791	-0.01955	0.840913	0.906342
MACF1	-1.45712	-1.36108	-1.4091	0.00140949	0.0690651	-1.29616	-0.720065	-1.00811	0.0180717	0.160863
MACF1	-1.51001	-2.18587	-1.84794	0.00319772	0.0981132	-1.79176	-0.460926	-1.12634	0.0848875	0.258163
MAGEA1	0.119821	0.229219	0.17452	0.29892	0.532189	0.0521376	0.08882	0.0704788	0.461501	0.624553
MAGED1	0.046002	0.650765	0.348383	0.2075	0.446412	0.0325241	0.4609	0.246712	0.223653	0.415771
MAGED2	0.160404	0.245131	0.202767	0.23648	0.474218	0.0190614	0.461214	0.240138	0.241432	0.434408
MAGOHB	-0.982192	0.12446	-0.428866	0.298454	0.531999	-0.306306	-0.931508	-0.618907	0.0689361	0.237978
MAGT1	-0.0441218	0.111298	0.0335883	0.830841	0.922938	0.279293	-0.0747297	0.102282	0.517606	0.666221
MALT1	0.166587	0.0705267	0.118557	0.457037	0.672245	-0.0190388	0.0282862	0.00462372	0.959465	0.976115
MAN1B1	0.857981	-0.0544073	0.401787	0.261969	0.5009	0.605684	0.469782	0.537733	0.0126146	0.143798
MAN2A1	-0.4948	-0.368942	-0.431871	0.0501903	0.236745	-0.166827	-0.0375916	-0.102209	0.351354	0.53688
MAN2B1	-0.808185	-0.695115	-0.75165	0.0103213	0.142367	-0.450932	-0.327439	-0.389186	0.027351	0.176065
MANF	-0.245831	-0.279932	-0.262881	0.145756	0.373258	0.0951818	-0.0636353	0.0157732	0.880723	0.930814
MAP1S	-0.350909	0.100439	-0.125235	0.552864	0.739383	0.110096	-0.196013	-0.0429583	0.758384	0.854712
MAP2K1	0.0651587	0.225768	0.145464	0.385915	0.612058	2.64307	0.363227	1.50315	0.136876	0.325391
MAP2K2	0.35242	-0.00834846	0.172036	0.387448	0.613304	0.164786	0.0146409	0.0897136	0.418148	0.590349
MAP2K3	0.410775	0.390558	0.400666	0.0559425	0.244879	0.154972	0.151079	0.153026	0.166224	0.355514
MAP2K7	0.521051	-0.270921	0.125065	0.668905	0.820565	-0.0962213	-0.124126	-0.110173	0.280336	0.472493
MAP4	-0.767143	-0.196095	-0.481619	0.103041	0.315697	-0.526182	-0.16406	-0.345121	0.0983414	0.275004
MAP4K1	0.250113	0.42707	0.338591	0.0972727	0.307069	0.22404	0.14496	0.1845	0.127686	0.312597
MAP7	-0.70031	-0.231413	-0.465862	0.087417	0.298948	-0.315415	-0.0953579	-0.205386	0.159288	0.348072
MAP7D1	-0.244583	0.0882773	-0.0781526	0.671434	0.821523	-0.126707	-0.107477	-0.117092	0.256339	0.449793
MAPK1	0.0816123	0.214747	0.148179	0.371432	0.601929	0.187134	0.269512	0.228323	0.0833603	0.256487
MAPK13	0.727093	0.336969	0.532031	0.0518299	0.237686	0.27453	0.316146	0.295338	0.0430264	0.205612
MAPK14	0.016211	-0.146883	-0.0653358	0.682365	0.829349	-0.334134	0.200253	-0.0669405	0.746289	0.848655
MAPK3	1.31075	0.228357	0.769552	0.101658	0.314444	0.381394	0.393636	0.387515	0.0214884	0.16656
MAPKAPK2	-0.927167	-0.0990926	-0.51313	0.151725	0.380631	-0.406388	-0.139776	-0.273082	0.109794	0.28952
MAPRE1	-0.245249	-0.327783	-0.286516	0.12545	0.34697	-0.00943717	-0.13261	-0.0710234	0.494775	0.649544
MARCKS	-0.795283	-0.729244	-0.762264	0.00937767	0.135044	-0.263837	-0.438503	-0.35117	0.043094	0.205636
MARK2	-0.0619326	0.203013	0.0705403	0.682947	0.829349	0.00331439	-0.145589	-0.0711375	0.509992	0.660376
MARS	0.173511	-0.140364	0.0165735	0.925918	0.968591	0.0697022	0.191184	0.130443	0.25199	0.444903
MARS2	-0.0833705	0.0156403	-0.0338651	0.824559	0.919819	-0.00103911	0.176578	0.0877695	0.446394	0.612417
MAT2A	0.165044	0.0287106	0.0968771	0.544554	0.73441	-0.00557958	-0.0191558	-0.0123677	0.890429	0.936348
MAT2B	0.163628	-0.224435	-0.0304039	0.874273	0.945907	0.191436	0.0775165	0.134476	0.237031	0.429218
MATR3	-0.685593	0.146655	-0.269469	0.396722	0.621135	-0.526327	-0.702351	-0.614339	0.0106403	0.143612
MAVS	0.162855	-0.118116	0.0223692	0.897096	0.956993	0.0107798	0.291957	0.151368	0.30523	0.495632
MB21D1	1.27381	2.26237	1.76809	0.00880762	0.135044	0.865444	0.300651	0.583047	0.0651164	0.232619
MBD3	-0.0750032	-0.0453719	-0.0601875	0.690772	0.836639	-0.287765	-0.0495614	-0.168663	0.2337	0.426716
MBNL1	0.213876	0.781402	0.497639	0.0950112	0.306002	-0.0992781	0.0597706	-0.0197537	0.851193	0.913307
MCC	0.110631	0.146264	0.128447	0.416831	0.637083	0.258338	0.393416	0.325877	0.0439086	0.206445
MCCC1	-0.0317101	-0.404783	-0.218246	0.29412	0.527936	-0.0334366	-0.145956	-0.0896966	0.394499	0.569793
MCCC2	0.124857	-0.0471893	0.0388341	0.807166	0.910069	0.0404015	0.206018	0.12321	0.300791	0.492931
MCL1	0.109026	0.592349	0.350688	0.163797	0.393376	0.47176	0.826274	0.649017	0.0219802	0.167427
MCM2	-0.401654	-0.58154	-0.491597	0.0389071	0.212886	-0.335918	-0.390377	-0.363148	0.0266072	0.173964
MCM3	-0.0621735	-0.249942	-0.156058	0.364095	0.596496	-0.174263	-0.153944	-0.164104	0.147318	0.336097
MCM4	-0.352787	-0.435495	-0.394141	0.0603558	0.253143	-0.226156	-0.332844	-0.2795	0.0569411	0.220445
MCM5	-0.202921	-0.313728	-0.258324	0.157864	0.388002	-0.188743	-0.243745	-0.216244	0.088541	0.262763
MCM6	-0.405585	-0.685129	-0.545357	0.0365581	0.210467	-0.38178	-0.368011	-0.374896	0.0233721	0.169309
MCM7	-0.138061	-0.440401	-0.289231	0.16666	0.396194	-0.26939	-0.28279	-0.27609	0.049086	0.209385
MCMBP	0.0361868	-0.00958239	0.0133022	0.929218	0.968591	-0.290709	0.082975	-0.103867	0.525418	0.672495
MCTS1	0.118094	0.118493	0.118293	0.449847	0.665728	-0.0483525	0.0749164	0.0132819	0.893514	0.936994
MCU	0.132116	-0.0594348	0.0363407	0.821578	0.918678	0.236952	0.142087	0.189519	0.125592	0.309873
MDH1	-0.148369	-0.228486	-0.188428	0.263838	0.501109	0.0130691	0.0794293	0.0462492	0.625257	0.75802
MDH2	-0.0583978	-0.556712	-0.307555	0.212717	0.450797	-0.0377101	0.0304067	-0.0036517	0.968515	0.980928
MDN1	-0.598916	-0.640119	-0.619517	0.0170859	0.169465	-0.811624	-0.297342	-0.554483	0.0614516	0.228736
ME1	-0.321459	-0.107834	-0.214647	0.243378	0.48337	-0.117553	-0.292369	-0.204961	0.137087	0.32542
ME2	-0.162024	-0.256994	-0.209509	0.225831	0.463957	-0.00222346	-0.133432	-0.0678278	0.517403	0.666221
MED11	-0.0716031	-0.298957	-0.18528	0.305554	0.538656	-0.233159	-0.0171542	-0.125157	0.331087	0.517846
MED14	-0.281755	-0.381367	-0.331561	0.092596	0.305006	0.279293	-0.265032	0.00713026	0.972622	0.981592
MED15	0.143655	-0.172474	-0.0144095	0.935695	0.969355	-0.40723	0.128161	-0.139534	0.515056	0.665103
MED16	0.332737	0.339479	0.336108	0.0855092	0.295502	0.206143	0.134615	0.170379	0.146223	0.334796
MED23	-0.337065	-0.365741	-0.351403	0.0773422	0.280879	-0.562282	-0.230685	-0.396484	0.0645981	0.232495
MED24	-0.352161	-0.150673	-0.251417	0.183969	0.418841	-0.267531	0.0426443	-0.112443	0.447818	0.6136
MED4	-0.832899	-0.148449	-0.490674	0.126421	0.348188	-0.184048	-0.164205	-0.174126	0.131783	0.318823
MED8	-0.219068	-0.127589	-0.173329	0.298652	0.531999	-0.230787	-0.116145	-0.173466	0.155728	0.344954
MEF2C	-0.0528351	0.400429	0.173797	0.422945	0.640994	-0.00442141	0.207268	0.101423	0.413183	0.586939
MEPCE	-0.113598	-0.036733	-0.0751656	0.625493	0.793768	-0.0657175	0.0339339	-0.0158918	0.868665	0.923111
MESDC2	-0.0728924	-0.259737	-0.166315	0.337294	0.569617	-0.0209112	-0.242499	-0.131705	0.315003	0.502993
METAP1	0.57415	0.0999011	0.337026	0.173305	0.403809	0.455755	0.334454	0.395104	0.0261331	0.172525
METAP2	-0.591701	0.044604	-0.273549	0.312622	0.54559	-0.394145	-0.159444	-0.276795	0.0942066	0.270516
METTL1	-0.0301919	-0.026161	-0.0281765	0.850438	0.931846	0.0709388	0.00776959	0.0393542	0.674808	0.794027
METTL11A	0.102322	0.0104934	0.0564078	0.713181	0.85327	-0.0866606	0.105544	0.00944171	0.932448	0.959632
METTL13	0.80587	0.104471	0.455171	0.151991	0.380906	0.610795	0.223793	0.417294	0.0721859	0.242814
METTL2B	0.680594	0.451224	0.565909	0.0293468	0.200041	-0.184326	0.655352	0.235513	0.462513	0.62564
METTL7A	0.0625362	-0.104201	-0.0208324	0.895086	0.956993	0.237686	0.298541	0.268114	0.0557012	0.220085
MFGE8	0.0706641	-0.458446	-0.193891	0.410291	0.632775	0.508936	0.125783	0.317359	0.125483	0.309873
MFI2	-0.515439	-0.79016	-0.652799	0.021911	0.185378	-0.419816	-0.224216	-0.322016	0.0575967	0.221431
MGAT1	-0.470249	-0.556818	-0.513533	0.0301653	0.200969	-0.0220387	-0.211749	-0.116894	0.338807	0.525166
MGEA5	0.0197731	-0.137251	-0.058739	0.711166	0.852362	0.0280033	0.2949	0.161452	0.269857	0.464329
MGST3	-0.647016	0.985209	0.169097	0.751359	0.876336	0.564622	0.162339	0.363481	0.102469	0.280575
MIA3	-0.99801	-0.688869	-0.84344	0.011357	0.145644	-1.20523	-0.299258	-0.752245	0.0923545	0.267764
MIB1	-1.54237	0.42191	-0.560232	0.402041	0.626733	0.0501882	-0.447741	-0.198776	0.34943	0.535631
MICAL1	-0.941005	-0.502853	-0.721929	0.0260535	0.193023	-0.591549	-0.437506	-0.514527	0.0152696	0.151451
MICAL3	-0.378063	-0.445814	-0.411938	0.0533437	0.239681	-0.350283	-0.199835	-0.275059	0.0685912	0.237037
MICALL2	0.569005	-0.787767	-0.109381	0.807876	0.910069	-0.817613	-1.26143	-1.03952	0.00978319	0.143612
MIF	0.465713	-0.0623242	0.201695	0.393309	0.619843	0.201759	0.121944	0.161852	0.162992	0.351117
MINA	0.210389	0.434988	0.322689	0.116756	0.337876	0.171847	0.251446	0.211647	0.0971573	0.274082
MINOS1	-0.935117	-0.575121	-0.755119	0.0182317	0.172097	-0.445362	-0.255357	-0.350359	0.0462616	0.207482
MIOS	1.72107	0.711759	1.21641	0.0276465	0.196239	0.259062	0.512277	0.385669	0.048896	0.209385
MKI67	0.0350608	0.354565	0.194813	0.318751	0.550189	-0.132372	-0.609464	-0.370918	0.126468	0.311006
MKI67IP	-0.0782895	0.212881	0.0672955	0.703046	0.847631	-0.146675	-0.222128	-0.184401	0.126881	0.311556
MKRN2	-0.958168	0.633943	-0.162113	0.755886	0.878123	-0.903495	0.384823	-0.259336	0.57912	0.716371
MLEC	-0.376658	-0.26285	-0.319754	0.101871	0.314444	-0.0820871	-0.0928478	-0.0874675	0.370049	0.550463
MLF2	-0.837738	-0.151955	-0.494847	0.124552	0.345649	0.0568609	-0.833362	-0.38825	0.283061	0.474854
MLH1	0.0169241	0.6345	0.325712	0.236602	0.474218	-0.132499	0.522257	0.194879	0.44965	0.614828
MLLT4	-1.42938	-2.51994	-1.97466	0.00804959	0.132051	-0.938099	-1.9458	-1.44195	0.0257787	0.172389
MMGT1	0.0798389	-0.126691	-0.0234259	0.885389	0.951461	-0.0647364	0.121944	0.0286037	0.796555	0.877447
MMS19	0.257735	0.0684645	0.1631	0.346122	0.579423	0.392317	0.153546	0.272932	0.0985715	0.275179
MMTAG2	-0.271287	0.430928	0.0798202	0.76449	0.884149	-0.39703	-0.506763	-0.451896	0.0178662	0.160259
MOB1A	-0.45692	-0.301088	-0.379004	0.0724964	0.273576	0.0164963	-0.313746	-0.148625	0.349673	0.535631
MOCS2	0.0347792	-0.154683	-0.0599517	0.711492	0.852362	-0.100701	0.0514417	-0.0246294	0.813318	0.887962
MOGS	0.261832	0.173511	0.217671	0.211148	0.449305	0.193204	0.127765	0.160485	0.1613	0.349365
MON2	-0.209995	-0.822427	-0.516211	0.0970058	0.307069	-0.314087	-0.609971	-0.462029	0.0387106	0.197647
MOV10	-1.22675	0.477574	-0.374586	0.512189	0.71429	-0.576476	-0.810409	-0.693443	0.0102805	0.143612
MOXD1	-1.62207	-0.928649	-1.27536	0.0106135	0.143459	-0.864124	-0.57467	-0.719397	0.0123405	0.143798
MPG	0.0342157	0.279412	0.156814	0.380875	0.609066	1.31197	-0.34795	0.482009	0.434948	0.602825
MPHOSPH10	-0.314517	-0.161799	-0.238158	0.19101	0.426843	-0.0166433	-0.650793	-0.333718	0.227546	0.420125
MPP1	0.0735461	-0.029647	0.0219496	0.885673	0.951461	0.236707	0.131063	0.183885	0.136642	0.32507
MPP6	-0.00656475	-0.0334071	-0.0199859	0.893604	0.956394	0.0328061	0.0319597	0.0323829	0.721007	0.827255
MPRIP	-0.351093	-0.13922	-0.245156	0.195071	0.430677	0.0546401	-0.0341308	0.0102547	0.913743	0.951417
MPRIP	-0.48219	-0.394506	-0.438348	0.0462185	0.228862	0.0706641	-0.0832177	-0.00627677	0.95189	0.971392
MPRIP	-0.714846	-0.451484	-0.583165	0.0292505	0.200041	-0.0189657	-0.175029	-0.0969971	0.390354	0.566298
MRE11A	0.0639171	0.026021	0.044969	0.765221	0.884149	0.0483757	0.0606008	0.0544883	0.557452	0.698295
MRM1	-0.0464442	0.265077	0.109316	0.550827	0.737506	0.24817	-0.133923	0.0571238	0.723133	0.82777
MRP63	0.110497	0.0503276	0.0804122	0.600906	0.776658	0.0673634	0.0472592	0.0573113	0.539392	0.682924
MRPL1	0.0659858	-0.0926786	-0.0133464	0.932267	0.968591	-0.0688313	-0.0568963	-0.0628638	0.50326	0.655376
MRPL10	-0.014077	0.342327	0.164125	0.405331	0.627986	-0.0512198	0.193078	0.070929	0.57629	0.714757
MRPL11	0.0132121	0.232292	0.122752	0.473562	0.686706	0.321351	0.00331439	0.162333	0.305332	0.495632
MRPL13	0.0114956	-0.215965	-0.102235	0.547918	0.735983	-0.0124463	-0.0858029	-0.0491246	0.607325	0.741207
MRPL14	0.128029	0.181675	0.154852	0.340119	0.573504	-0.000995803	-0.0470254	-0.0240106	0.793062	0.875166
MRPL15	-0.0249128	-0.0561762	-0.0405445	0.78724	0.896799	-0.074912	0.138814	0.0319512	0.784382	0.870269
MRPL16	0.0764223	-0.190026	-0.0568018	0.741324	0.869824	0.0535284	-0.0450593	0.00423459	0.964714	0.979331
MRPL17	-0.118257	-0.243216	-0.180736	0.287852	0.524137	-0.139744	-0.0925401	-0.116142	0.264376	0.458152
MRPL18	0.000865357	-0.231142	-0.115139	0.503406	0.709611	-0.0918788	-0.065325	-0.0786019	0.415427	0.588803
MRPL19	-0.170329	-0.434968	-0.302649	0.142848	0.368107	-0.072058	-0.349364	-0.210711	0.184479	0.379476
MRPL2	0.132116	-0.158301	-0.0130922	0.940126	0.971493	0.0499095	-0.094911	-0.0225007	0.826996	0.896937
MRPL21	-0.10698	-0.163801	-0.13539	0.396585	0.621135	-0.0262638	-0.0524909	-0.0393774	0.66758	0.787528
MRPL22	-0.18146	-0.221438	-0.201449	0.234464	0.472775	-0.123528	-0.236316	-0.179922	0.14496	0.333967
MRPL23	-0.0458037	0.132116	0.0431562	0.787258	0.896799	0.0451634	-0.173352	-0.0640943	0.594652	0.730357
MRPL24	0.0915306	-0.0284252	0.0315527	0.837789	0.925458	0.269392	0.275961	0.272676	0.0504095	0.211527
MRPL27	-0.112381	0.0751903	-0.0185954	0.907576	0.96051	0.0100637	-0.0325067	-0.0112215	0.901659	0.942122
MRPL28	-0.167928	-0.195054	-0.181491	0.273751	0.51051	-0.210396	-0.0830954	-0.146746	0.21351	0.405176
MRPL3	-8.65643e-05	0.0611541	0.0305337	0.83945	0.925603	-0.112522	-0.0415805	-0.077051	0.436049	0.603774
MRPL32	-0.0711787	-0.174556	-0.122867	0.44359	0.659858	0.0590783	0.25411	0.156594	0.231108	0.424073
MRPL33	0.0526941	-0.0769954	-0.0121506	0.937282	0.969896	0.00920383	0.0655723	0.0373881	0.688044	0.803575
MRPL34	-0.0158992	-0.212751	-0.114325	0.495355	0.702485	-0.200564	-0.0578421	-0.129203	0.26777	0.461465
MRPL36	0.0325241	0.659925	0.346224	0.217853	0.456064	0.0137838	0.059909	0.0368464	0.690071	0.804238
MRPL37	0.459432	0.186501	0.322966	0.127084	0.349151	0.212507	0.344488	0.278497	0.0624142	0.229081
MRPL38	0.235605	0.259905	0.247755	0.16305	0.392641	0.047678	0.307429	0.177553	0.23019	0.423399
MRPL39	-0.105582	-0.287941	-0.196762	0.267981	0.5057	-0.0708301	-0.152115	-0.111473	0.291573	0.483183
MRPL4	0.310456	0.00115369	0.155805	0.407831	0.630371	-0.00855162	-0.0743803	-0.041466	0.659798	0.782453
MRPL40	-0.270834	0.135404	-0.0677155	0.731476	0.863909	0.333653	-0.111165	0.111244	0.546242	0.689344
MRPL41	0.0836559	-0.06868	0.00748794	0.961804	0.982146	-0.0693156	-0.0960671	-0.0826914	0.394756	0.569913
MRPL43	0.151599	-0.107881	0.021859	0.897491	0.956993	0.054779	0.0370307	0.0459049	0.618029	0.7512
MRPL44	0.0797024	0.101785	0.0907434	0.554888	0.739625	-0.0636655	0.126444	0.0313894	0.778877	0.867051
MRPL45	0.00518438	-0.352363	-0.173589	0.382327	0.610496	-0.126203	-0.137949	-0.132076	0.213085	0.405176
MRPL46	0.292546	-0.0136109	0.139468	0.452583	0.667788	0.136191	0.1956	0.165895	0.150481	0.33935
MRPL47	0.131985	0.0648829	0.0984337	0.527287	0.724083	0.0427844	0.0522768	0.0475306	0.605723	0.740159
MRPL48	0.264837	-0.268243	-0.00170331	0.993903	0.997193	-0.0668806	0.0593553	-0.00376268	0.969833	0.980928
MRPL49	1.57512	0.105008	0.840063	0.147976	0.375719	0.0691522	-0.00860968	0.0302713	0.748483	0.850267
MRPL51	-0.17467	0.0301242	-0.072273	0.660838	0.815921	-0.130887	0.28404	0.0765768	0.656436	0.780543
MRPL53	0.0590783	-0.0192581	0.0199101	0.895219	0.956993	0.0687396	0.0941009	0.0814203	0.400865	0.576435
MRPL54	0.300065	0.196985	0.248525	0.168732	0.398523	0.257252	0.362666	0.309959	0.0446029	0.206685
MRPL55	0.101516	-0.0374436	0.032036	0.83696	0.924983	-0.0541526	0.274411	0.110129	0.470085	0.631461
MRPL9	-0.0828356	-0.282333	-0.182585	0.302727	0.536638	-0.0637258	-0.172555	-0.11814	0.282357	0.474294
MRPS11	0.100574	-0.0755352	0.0125194	0.937165	0.969896	0.173255	0.033793	0.103524	0.352679	0.537782
MRPS12	0.233029	0.512277	0.372653	0.0943567	0.305798	0.551098	0.303109	0.427103	0.0374873	0.196913
MRPS14	0.0662614	-0.0823467	-0.00804265	0.958886	0.980936	-0.0906339	0.0352016	-0.0277162	0.78212	0.869228
MRPS16	0.205518	-0.0509806	0.0772685	0.653168	0.809441	0.10675	0.0926134	0.0996819	0.317663	0.50552
MRPS17	0.00776959	-0.874878	-0.433554	0.223597	0.461599	-0.0344706	-0.787393	-0.410932	0.207794	0.401522
MRPS18A	0.00273852	-0.0286018	-0.0129316	0.931017	0.968591	-0.149745	0.175429	0.0128421	0.928676	0.957881
MRPS18B	0.100843	-0.0734388	0.0137022	0.931165	0.968591	-0.058473	0.0740944	0.0078107	0.938062	0.962393
MRPS2	0.132379	0.136979	0.134679	0.395883	0.621135	0.100574	0.0820213	0.0912977	0.35333	0.538275
MRPS21	-0.0521618	-0.0557562	-0.053959	0.720168	0.85672	0.113167	0.147567	0.130367	0.220144	0.410643
MRPS22	0.151469	0.113167	0.132318	0.404603	0.627986	-0.00132789	0.220578	0.109625	0.389334	0.565818
MRPS23	0.108759	0.0419438	0.0753512	0.623649	0.792353	0.0569996	0.00575927	0.0313794	0.733905	0.837473
MRPS25	0.621243	0.0565835	0.338913	0.20279	0.440901	0.700884	0.0469799	0.373932	0.198035	0.391892
MRPS27	0.264356	0.410667	0.337512	0.09379	0.305178	0.186501	0.386921	0.286711	0.0761182	0.246698
MRPS28	0.470198	0.00489684	0.237548	0.29835	0.531999	-0.154843	-0.0765389	-0.115691	0.2761	0.469294
MRPS30	0.314755	-0.0427986	0.135978	0.483334	0.693829	0.31313	-0.101908	0.105611	0.546697	0.689514
MRPS31	0.108759	0.533663	0.321211	0.172246	0.403628	0.337996	0.447209	0.392603	0.0254341	0.172389
MRPS33	0.103934	-0.0670922	0.0184209	0.907401	0.96051	0.0511633	0.0805212	0.0658422	0.487184	0.64415
MRPS34	0.10675	0.110363	0.108557	0.484843	0.694477	0.0839282	-0.0668957	0.0085162	0.934445	0.960483
MRPS35	0.0368901	0.0103502	0.0236201	0.874476	0.945907	-0.224705	-0.0313268	-0.128016	0.305353	0.495632
MRPS36	-0.546245	-0.713568	-0.629907	0.0190375	0.178063	0.0405418	-0.271722	-0.11559	0.43825	0.606566
MRPS5	1.55572	0.604736	1.08023	0.0335994	0.204185	0.506805	0.459537	0.483171	0.0126913	0.144073
MRPS6	0.0697022	-0.0882854	-0.00929162	0.952781	0.977799	-0.0386137	0.0102069	-0.0142034	0.876337	0.928369
MRPS7	0.0426443	-0.017198	0.0127232	0.932503	0.968591	0.218471	0.138814	0.178643	0.135955	0.324611
MRPS9	0.967242	0.429536	0.698389	0.0379488	0.212505	0.347439	0.460585	0.404012	0.0240038	0.169833
MRTO4	0.146003	0.0277203	0.0868619	0.581343	0.76342	0.399116	0.0961269	0.247622	0.151403	0.340217
MSH2	0.169027	0.0592168	0.114122	0.474988	0.687864	0.196481	-0.0161326	0.0901743	0.461518	0.624553
MSH3	-0.248176	0.535555	0.143689	0.622328	0.791594	-0.141001	0.412944	0.135972	0.535498	0.680294
MSH6	-0.438249	-0.0729228	-0.255586	0.229952	0.469194	-0.455831	-0.132151	-0.293991	0.117718	0.297742
MSI2	-0.129892	0.380286	0.125197	0.575575	0.75849	-0.355553	0.00834346	-0.173605	0.312386	0.500801
MSN	-0.463032	-0.332771	-0.397901	0.062107	0.255123	-0.0889297	-0.151602	-0.120266	0.255898	0.449498
MSRA	-0.401368	-0.368942	-0.385155	0.0619778	0.255123	0.0892269	-0.388903	-0.149838	0.45154	0.616329
MST4	-0.45038	-0.287325	-0.368853	0.0781869	0.282384	-0.248948	-0.433253	-0.3411	0.0480714	0.209385
MSTO1	0.212009	0.230941	0.221475	0.199523	0.435818	-0.0194774	0.423847	0.202185	0.307143	0.49654
MT-ATP8	-0.341793	-0.0656722	-0.203733	0.284174	0.520467	0.0467006	-0.0172564	0.0147221	0.873399	0.927051
MT-CO2	-0.113442	0.0406821	-0.03638	0.817001	0.915545	0.184725	0.101785	0.143255	0.201834	0.393927
MTA2	0.0271541	0.0194884	0.0233212	0.875873	0.946197	0.0600474	0.0862403	0.0731438	0.44461	0.611119
MTAP	0.12499	-0.19375	-0.0343802	0.848115	0.930733	0.100709	0.033793	0.0672508	0.489	0.645512
MTCH2	-0.628006	0.149259	-0.239373	0.425119	0.641391	0.191942	0.122209	0.157075	0.168745	0.357874
MTDH	0.0319597	0.233765	0.132863	0.435619	0.650951	-0.059059	0.27739	0.109165	0.479444	0.638441
MTG1	0.158078	0.364012	0.261045	0.172859	0.403796	0.151209	0.466236	0.308722	0.103291	0.280715
MTHFD1	0.179256	-0.107477	0.0358897	0.836826	0.924983	0.0619835	0.0214797	0.0417316	0.651921	0.777145
MTHFD1L	0.387693	0.123136	0.255415	0.196023	0.431908	0.307662	0.167229	0.237446	0.0909441	0.26581
MTHFD2	0.490365	0.342213	0.416289	0.056876	0.246121	0.343806	0.449429	0.396618	0.0244962	0.171249
MTMR1	0.24987	0.0596322	0.154751	0.368351	0.600147	-0.0202234	0.0533894	0.016583	0.858938	0.917934
MTMR12	0.306496	0.211137	0.258816	0.155296	0.383944	0.333996	0.290542	0.312269	0.0377669	0.197183
MTMR14	0.0787464	0.264116	0.171431	0.324337	0.555845	0.146525	0.263996	0.20526	0.113999	0.293961
MTO1	0.369829	0.0359054	0.202867	0.307911	0.540576	-0.228875	-0.184916	-0.206896	0.0955505	0.27183
MTOR	-0.394942	-0.548628	-0.471785	0.041493	0.216686	-0.760382	-0.114801	-0.437591	0.147719	0.336546
MTPAP	0.27858	0.678793	0.478686	0.0692421	0.268385	0.295488	0.18053	0.238009	0.0833533	0.256487
MTPN	-0.10166	-0.0560712	-0.0788656	0.606474	0.780194	0.00992041	0.122076	0.0659984	0.517094	0.666221
MTX1	-0.557752	-0.355498	-0.456625	0.0492831	0.235855	-0.36049	-0.188529	-0.274509	0.0747493	0.246283
MTX2	-1.06064	0.407951	-0.326344	0.512793	0.714558	0.0511633	0.442333	0.246748	0.20173	0.393927
MUT	-0.0473235	-0.204349	-0.125836	0.445409	0.661368	-0.0695276	0.127897	0.0291849	0.796487	0.877447
MVP	-0.223947	-0.194559	-0.209253	0.21995	0.458224	0.0453032	0.0718999	0.0586016	0.531837	0.676904
MX1	0.317767	0.0531113	0.185439	0.318127	0.549964	0.105946	-0.00153007	0.0522081	0.600396	0.735211
MX2	1.83895	1.05638	1.44766	0.00935687	0.135044	1.3293	1.00626	1.16778	0.00404209	0.118104
MYBBP1A	-0.578305	-0.294438	-0.436372	0.0656643	0.261621	-0.346922	-0.00711558	-0.177019	0.287504	0.478882
MYCBP	-1.12277	-0.252948	-0.687861	0.0880922	0.299761	-0.556457	-0.557391	-0.556924	0.00838	0.138947
MYCBP2	-0.430587	-0.255305	-0.342946	0.0942722	0.305798	-0.676065	-0.0266018	-0.351333	0.216857	0.407523
MYD88	0.494569	0.125783	0.310176	0.165154	0.395167	0.28155	0.251083	0.266316	0.0540441	0.217435
MYH10	0.127633	-0.143421	-0.00789366	0.963225	0.9832	-0.0392511	-0.033038	-0.0361446	0.691207	0.805263
MYH10	-0.00679665	-0.226341	-0.116569	0.494511	0.702485	-0.250303	-0.0630022	-0.156652	0.226001	0.418243
MYH11	0.255319	0.23217	0.243744	0.168087	0.398328	-0.0486957	0.144569	0.0479364	0.6731	0.792891
MYH14	0.00705194	-0.0302656	-0.0116068	0.938116	0.970332	0.0177794	-0.0412984	-0.0117595	0.898201	0.940135
MYH6	-1.64003	-4.96705	-3.30354	0.036621	0.210467	-0.0252064	-3.47395	-1.74958	0.21442	0.405615
MYH9	0.100843	0.128293	0.114568	0.463643	0.677328	0.100709	0.200379	0.150544	0.192267	0.387247
MYL12B	0.943434	1.20858	1.07601	0.00475815	0.11436	0.881273	0.794769	0.838021	0.00323202	0.112864
MYL3	0.821873	0.951588	0.886731	0.00639298	0.121435	0.820485	0.723428	0.771956	0.00417446	0.118104
MYL6	0.927745	1.14012	1.03393	0.00469871	0.11436	0.847837	0.737514	0.792675	0.0040755	0.118104
MYL6B	0.856866	0.853916	0.855391	0.00640495	0.121435	0.880255	0.442758	0.661506	0.0301797	0.18471
MYL9	1.14731	1.37173	1.25952	0.00260058	0.0871195	0.803062	1.01428	0.908673	0.00446875	0.11883
MYLK	-1.85439	0.16954	-0.842424	0.247344	0.487413	-0.936028	0.0640551	-0.435986	0.280075	0.472493
MYO18A	0.139469	-0.360916	-0.110723	0.615068	0.786814	-0.135269	0.156655	0.0106932	0.936717	0.961314
MYO18A	-0.187083	-0.358602	-0.272842	0.151765	0.380631	-0.276398	-0.0777108	-0.177054	0.192076	0.387128
MYO19	-0.850246	0.667211	-0.0915177	0.853728	0.933952	0.347099	0.677982	0.51254	0.0353591	0.193473
MYO1B	-1.04555	0.067914	-0.488818	0.249003	0.489506	-0.354298	-0.26833	-0.311314	0.0416797	0.202151
MYO1C	-0.861317	-0.321171	-0.591244	0.058882	0.251781	-0.581324	-0.436315	-0.508819	0.0151179	0.151318
MYO1D	-0.900395	-0.355627	-0.628011	0.0511412	0.237478	-0.799948	-0.405834	-0.602891	0.0315223	0.186186
MYO5A	-2.29484	-2.6491	-2.47197	0.00043455	0.0365802	-0.847674	-1.72786	-1.28777	0.0249803	0.17157
MYO5B	-1.41958	-1.48815	-1.45387	0.00123603	0.0644111	-0.625	-1.13543	-0.880214	0.019869	0.16656
MYO5C	-1.2587	-1.15239	-1.20554	0.00235361	0.083085	-0.0895743	-0.832591	-0.461083	0.167819	0.356803
MYO6	-1.88502	-1.43784	-1.66143	0.00213006	0.078993	-0.912646	-0.919397	-0.916021	0.00220389	0.109453
MYO7A	-0.0833705	1.41267	0.664651	0.230987	0.469817	0.0429244	0.776946	0.409935	0.2011	0.393927
MZT2B	-0.197799	-0.10656	-0.152179	0.352191	0.585492	-0.0928478	-0.0794475	-0.0861477	0.376435	0.556933
NAA10	-0.24064	-0.327584	-0.284112	0.128081	0.350992	-0.21424	-0.202472	-0.208356	0.0916219	0.266426
NAA15	-0.24127	-0.35875	-0.30001	0.117426	0.338336	-0.189253	-0.190059	-0.189656	0.110871	0.2898
NAA38	-0.405757	-0.300857	-0.353307	0.0803658	0.286161	-0.171823	-0.165629	-0.168726	0.139186	0.327795
NAA50	-0.167572	-0.372954	-0.270263	0.161871	0.392483	-0.0956816	-0.363141	-0.229411	0.153719	0.343498
NACA	-0.226561	-0.233413	-0.229987	0.186524	0.421216	-0.0213358	-0.178992	-0.100164	0.378352	0.558762
NACC1	0.199123	0.524064	0.361593	0.110922	0.328573	0.74373	0.210015	0.476873	0.0911002	0.26581
NADKD1	0.89724	-0.170361	0.363439	0.354244	0.587959	0.464773	0.156397	0.310585	0.0994291	0.27653
NAE1	-0.0350174	-0.312509	-0.173763	0.349802	0.583537	-0.0533739	0.0224743	-0.0154498	0.868726	0.923111
NAGK	-0.118586	-0.136521	-0.127554	0.418884	0.638922	0.0790196	-0.0351652	0.0219272	0.823393	0.895096
NAGLU	0.797345	0.0291348	0.41324	0.203744	0.442682	0.216486	0.378623	0.297554	0.0601295	0.227164
NAMPT	-0.191788	-0.344868	-0.268328	0.153241	0.381418	-0.160411	-0.116755	-0.138583	0.201358	0.393927
NANS	0.180912	0.169284	0.175098	0.287477	0.523744	0.293253	0.370276	0.331764	0.0349399	0.192517
NAP1L1	-0.134398	0.1133	-0.0105487	0.949866	0.975507	-0.0785637	-0.041922	-0.0602428	0.523091	0.670847
NAP1L4	-0.274442	0	-0.137221	0.447189	0.663407	0.0771062	-0.0918327	-0.00736323	0.945026	0.967531
NAPA	-0.685663	-0.491166	-0.588414	0.0244035	0.190635	-0.183032	-0.248022	-0.215527	0.0907589	0.26581
NAPG	-0.549683	-0.37146	-0.460572	0.0460868	0.228862	-0.248811	-0.347784	-0.298297	0.0478492	0.209385
NARS	-0.152821	-0.166551	-0.159686	0.32499	0.556109	-0.138791	-0.0470701	-0.0929305	0.368947	0.55007
NASP	-0.29956	-0.322199	-0.310879	0.102277	0.314444	-0.211097	-0.205613	-0.208355	0.091469	0.266303
NAT10	-0.297662	0.329411	0.0158745	0.948447	0.974876	-0.29972	-0.367322	-0.333521	0.0337193	0.191081
NBAS	-0.512184	-0.711842	-0.612013	0.0220621	0.185378	-0.81046	-0.218984	-0.514722	0.0926906	0.267764
NBEAL2	-0.599987	-0.482936	-0.541461	0.0269898	0.194271	-0.574433	-0.149425	-0.361929	0.111923	0.291844
NCAPD2	-0.558814	-0.385224	-0.472019	0.0428559	0.22122	-0.342836	-0.190997	-0.266916	0.0736632	0.245463
NCAPD3	-0.462177	0.0432045	-0.209486	0.36755	0.599734	-0.578284	-0.120953	-0.349618	0.133144	0.320228
NCAPG	-0.207444	-0.197997	-0.202721	0.230919	0.469817	-0.220497	-0.162428	-0.191462	0.114214	0.293961
NCAPG2	-0.791133	-0.092171	-0.441652	0.160332	0.389284	-0.736317	-0.127195	-0.431756	0.1381	0.327116
NCAPH	0.272023	-0.288787	-0.00838193	0.970856	0.987988	-0.137791	-0.303401	-0.220596	0.115237	0.294185
NCBP1	-0.433058	0.10916	-0.161949	0.489836	0.699797	-0.223643	-0.307091	-0.265367	0.0600078	0.227135
NCCRP1	-2.1088	0.283566	-0.912616	0.278266	0.516129	-0.597147	-4.30669	-2.45192	0.135202	0.323284
NCDN	-0.00433459	-0.0910334	-0.047684	0.754777	0.877455	-0.00387161	0.0892269	0.0426777	0.659949	0.782453
NCF1B	0.35727	0.246712	0.301991	0.114989	0.33629	-0.335208	0.45586	0.060326	0.834135	0.901409
NCKAP1L	0.176961	-0.0343967	0.0712821	0.666589	0.819322	-0.0106284	0.0585243	0.0239479	0.797286	0.877763
NCKIPSD	0.45038	0.368042	0.409211	0.0548996	0.241602	0.0467006	0.524365	0.285533	0.201943	0.393927
NCL	0.329296	0.487692	0.408494	0.0605729	0.253273	0.293606	0.311038	0.302322	0.0397005	0.19912
NCLN	0.0409625	0.063641	0.0523018	0.728525	0.862613	0.152768	0.0771062	0.114937	0.277533	0.470877
NCOR1	-0.505144	-0.269112	-0.387128	0.0792138	0.283651	-0.721254	-0.337849	-0.529552	0.0411815	0.20089
NDE1	-0.272907	0.175812	-0.0485476	0.812908	0.91314	0.121546	-0.175224	-0.026839	0.844003	0.909063
NDRG1	-0.0776651	-0.388488	-0.233076	0.244379	0.485065	0.317072	0.00489684	0.160985	0.304259	0.495632
NDUFA10	1.07553	0.782744	0.929138	0.00808872	0.132051	0.809085	0.788185	0.798635	0.0032215	0.112864
NDUFA11	-0.353966	-0.0858335	-0.2199	0.251517	0.491506	-0.14307	-0.126155	-0.134613	0.207065	0.400586
NDUFA13	0.212507	0.0325241	0.122516	0.462558	0.676306	0.356595	0.228357	0.292476	0.0551103	0.218775
NDUFA2	-0.00403074	0.0621217	0.0290455	0.847328	0.930733	-0.149665	0.192699	0.0215173	0.884673	0.933495
NDUFA3	-0.0720277	0.323889	0.125931	0.52896	0.724782	-0.0216286	0.0443242	0.0113478	0.90232	0.942512
NDUFA4	0.735176	0.61306	0.674118	0.0144698	0.160617	0.633013	0.546462	0.589737	0.00827811	0.138107
NDUFA5	0.220082	0.00489684	0.11249	0.507283	0.712116	0.125122	0.258338	0.19173	0.136237	0.324939
NDUFA6	0.174534	-0.121957	0.0262884	0.880958	0.949254	0.1137	0.10541	0.109555	0.280489	0.472493
NDUFA8	0.117961	0.493852	0.305907	0.171766	0.402792	0.125783	0.0877344	0.106759	0.294332	0.485518
NDUFA9	0.245617	0.66939	0.457504	0.0817456	0.287643	0.0332292	0.308943	0.171086	0.254593	0.447925
NDUFAB1	-0.0113408	-0.0288372	-0.020089	0.892965	0.956394	0.198117	0.134615	0.166366	0.150673	0.33935
NDUFAF3	0.0549179	-0.0767976	-0.0109398	0.943575	0.972233	-0.109623	0.0812033	-0.01421	0.898326	0.940135
NDUFAF4	0.138814	0.121944	0.130379	0.409703	0.632371	-0.0290875	0.758559	0.364736	0.264453	0.458152
NDUFB10	-0.108721	-0.335444	-0.222083	0.234509	0.472775	0.0236102	0.0246034	0.0241068	0.789152	0.873128
NDUFB11	0.26111	-0.286427	-0.0126589	0.955397	0.979871	-0.290374	0.146655	-0.0718594	0.686629	0.802906
NDUFB3	-0.453301	-0.103813	-0.278557	0.193832	0.429385	0.0437644	-0.304166	-0.130201	0.416973	0.590053
NDUFB4	0.653885	0.531968	0.592927	0.021013	0.183204	0.410992	0.547647	0.47932	0.0170251	0.15845
NDUFC2	-0.455792	-0.176838	-0.316315	0.13412	0.359213	-0.120357	-0.156386	-0.138371	0.200416	0.393756
NDUFS1	0.193835	0.0727232	0.133279	0.413202	0.635317	0.00920383	0.123931	0.0665674	0.515186	0.665103
NDUFS2	0.0224743	0.0377336	0.030104	0.840481	0.925603	-0.00898707	0.110363	0.0506881	0.616123	0.749993
NDUFS3	0.146395	-0.120984	0.0127051	0.940667	0.971746	0.147958	0.29772	0.222839	0.106974	0.285989
NDUFS5	0.00662118	0.013498	0.0100596	0.946188	0.973236	-0.00940813	-0.0517281	-0.0305681	0.738914	0.841143
NDUFS7	0.250598	0.45038	0.350489	0.0933385	0.305006	0.57628	0.343351	0.459816	0.0291905	0.182538
NDUFS8	0.142479	-0.183998	-0.0207598	0.908432	0.96051	0.1129	0.167615	0.140258	0.19997	0.393269
NDUFV1	0.294077	-0.143166	0.0754555	0.711603	0.852362	0.118493	0.129085	0.123789	0.235502	0.427704
NDUFV2	0.127765	0.0612923	0.0945288	0.542706	0.733388	-0.226206	0.0768327	-0.0746867	0.597777	0.733098
NECAP1	-0.647897	0.55768	-0.0451086	0.911082	0.961158	0.100036	-0.0447914	0.0276222	0.788985	0.873128
NECAP2	-0.0989381	0.00705194	-0.0459431	0.765076	0.884149	0.112367	-0.071209	0.0205788	0.851548	0.913307
NEDD8	0.202512	1.15924	0.680877	0.106569	0.322456	0.778629	0.819995	0.799312	0.00329588	0.112864
NEDD9	-1.46857	-1.5871	-1.52784	0.00112202	0.0629712	-1.49879	-1.80571	-1.65225	0.00145121	0.0866242
NEK7	0.15095	0.0326651	0.0918073	0.561162	0.74376	0.109294	0.175557	0.142425	0.198169	0.391921
NEK9	0.216982	-0.28692	-0.0349688	0.871815	0.945389	0.196607	-0.0128247	0.0918912	0.451522	0.616329
NEMF	-1.77487	-0.0544372	-0.914655	0.165747	0.395661	-1.51816	-0.347454	-0.932809	0.0974338	0.274336
NEU3	-0.126738	-0.094834	-0.110786	0.477525	0.688961	-0.0802404	0.216238	0.0679986	0.625232	0.75802
NFATC2	-1.26604	-1.23582	-1.25093	0.00195	0.0768679	-1.3806	-2.1065	-1.74355	0.00727388	0.130971
NFATC2IP	0.00705194	0.345737	0.176394	0.367768	0.599792	0.013498	-0.0716486	-0.0290753	0.759771	0.855687
NFKB1	-0.00937909	-0.279214	-0.144296	0.424639	0.641255	0.075738	-0.327873	-0.126068	0.47051	0.631603
NFKB2	0.0806577	-0.0827592	-0.00105078	0.994674	0.997193	-0.0345592	-0.121141	-0.0778503	0.438637	0.606846
NFS1	-0.0432891	0.0753273	0.0160191	0.916946	0.964542	-0.187494	0.350837	0.0816716	0.696221	0.809037
NFX1	0.861161	0.592541	0.726851	0.0158025	0.165412	0.522357	-0.668043	-0.0728427	0.862619	0.91953
NHP2	-0.301977	0.195474	-0.0532518	0.805189	0.909638	-0.116786	-0.0885922	-0.102689	0.307656	0.49654
NHP2L1	-0.0273956	-0.188085	-0.10774	0.509069	0.712116	-0.187296	-0.32896	-0.258128	0.0763988	0.246698
NIF3L1	-0.626602	-0.587121	-0.606862	0.018127	0.172097	-0.496285	-0.00856614	-0.252426	0.250413	0.443744
NIP7	-0.143006	-0.362807	-0.252907	0.18668	0.421216	-0.0952654	-0.217122	-0.156194	0.190331	0.38619
NIPSNAP1	0.212507	-0.457098	-0.122296	0.639326	0.802334	0.10916	0.0911243	0.100142	0.316205	0.504041
NIPSNAP3A	0.259182	-0.276328	-0.00857289	0.969402	0.987449	0.0373119	0.287945	0.162628	0.255494	0.44903
NIT1	-0.0280427	-0.151843	-0.0899427	0.569711	0.752082	0.0585243	0.179384	0.118954	0.286291	0.47783
NIT2	-0.05288	-0.267357	-0.160119	0.361674	0.595316	0.0791562	0.00345832	0.0413073	0.663903	0.784804
NKRF	-0.787543	0.0113525	-0.388095	0.236703	0.474218	-0.452846	-0.257787	-0.355317	0.0457486	0.207162
NLRP1	0.966947	0.346985	0.656966	0.0554783	0.243496	0.970927	0.365021	0.667974	0.054648	0.218036
NMD3	0.0223323	0.00302648	0.0126794	0.932268	0.968591	-0.154474	0.0851527	-0.0346606	0.777655	0.866492
NME1-NME2	-0.181477	-0.413442	-0.297459	0.139866	0.364139	-0.0886382	-0.0327871	-0.0607127	0.52499	0.672208
NME3	0.558268	-0.0307224	0.263773	0.307912	0.540576	0.0969365	0.459327	0.278132	0.149923	0.338746
NMI	-0.0150389	0.54587	0.265415	0.293717	0.527764	0.310456	-0.138283	0.0860868	0.637674	0.767407
NMT1	-0.192315	-0.104046	-0.148181	0.362843	0.596203	-0.0963447	-0.122695	-0.10952	0.282373	0.474294
NNT	-0.375572	-0.547637	-0.461604	0.0453236	0.227686	-0.263889	-0.174052	-0.21897	0.0927345	0.267764
NOA1	0.171207	0.0270125	0.0991096	0.537582	0.729911	0.000144262	-0.254754	-0.127305	0.354202	0.538789
NOB1	0.146003	0.462471	0.304237	0.155303	0.383944	0.151859	0.107554	0.129706	0.223848	0.415898
NOL6	-0.899453	-0.00715907	-0.453306	0.210625	0.449014	-0.681377	-0.44236	-0.561868	0.0181761	0.160863
NOL9	-0.139887	-0.553596	-0.346741	0.145558	0.373043	0.0728604	-0.0830037	-0.00507165	0.961244	0.977319
NOLC1	-0.826949	0.156138	-0.335406	0.359506	0.592498	-0.391191	-0.356236	-0.373713	0.0240088	0.169833
NOM1	0.124063	0.208517	0.16629	0.314463	0.546465	0.360083	0.289126	0.324605	0.0362894	0.19454
NOMO2	-0.46897	-0.280808	-0.374889	0.0783169	0.282543	-0.409374	-0.0980422	-0.253708	0.149081	0.338356
NONO	-1.99051	0.869477	-0.560516	0.547	0.735783	-1.65836	-1.08657	-1.37246	0.00796481	0.136903
NOP10	-0.12803	0.124725	-0.00165253	0.992172	0.997164	-0.157126	0.182438	0.0126562	0.93156	0.959019
NOP16	-0.0184103	0.325271	0.15343	0.428164	0.644208	0.0113525	0.0226164	0.0169844	0.850143	0.912907
NOP2	0.173895	-0.0488002	0.0625474	0.706826	0.850315	-0.101397	-0.0730593	-0.0872281	0.373224	0.55359
NOP56	-0.112631	-0.0522216	-0.0824262	0.592268	0.770676	-0.114582	-0.403943	-0.259262	0.132388	0.319581
NOP58	0.217355	0.077243	0.147299	0.375538	0.605248	-0.0971315	-0.264842	-0.180987	0.168064	0.356803
NOSIP	-0.261863	-0.0411944	-0.151529	0.386804	0.612875	-0.217692	-0.118335	-0.168014	0.158908	0.347971
NPEPPS	-0.0783961	-0.218514	-0.148455	0.372264	0.60262	-0.0264548	0.0479571	0.0107511	0.908167	0.94741
NPLOC4	-0.0171688	-0.193371	-0.10527	0.522103	0.721103	-0.0082614	0.0398403	0.0157894	0.862672	0.91953
NPM1	0.0152121	0.154713	0.0849624	0.593156	0.77122	0.182692	0.00705194	0.0948721	0.413342	0.586939
NPM3	0.116631	0.0968016	0.106716	0.492034	0.701081	0.180403	0.00302648	0.0917145	0.428394	0.598476
NRBP1	-0.432727	-0.440518	-0.436623	0.0447419	0.226329	-0.2983	-0.444243	-0.371271	0.0334866	0.191081
NRD1	-0.396081	-0.0279985	-0.21204	0.30375	0.53787	-0.0728772	-0.0541227	-0.0634999	0.499936	0.65286
NSDHL	0.541911	-0.0638766	0.239017	0.355713	0.589234	0.077243	0.31545	0.196347	0.183055	0.377493
NSF	-0.0273515	-0.454961	-0.241156	0.276621	0.513658	-0.156756	-0.141621	-0.149188	0.174254	0.365543
NSFL1C	-0.43411	-0.157335	-0.295723	0.152717	0.381418	0.0601858	-0.353192	-0.146503	0.416677	0.589889
NSUN2	0.102457	0.101381	0.101919	0.509939	0.712863	0.0210533	0.159112	0.0900829	0.408426	0.582239
NSUN4	1.47462	1.48429	1.47946	0.00113168	0.0629712	3.15002	0.0517201	1.60087	0.208473	0.401568
NSUN5	0.0953168	0.556405	0.325861	0.179742	0.412653	0.135141	0.0333701	0.0842555	0.414093	0.58775
NT5C2	0.266037	0.226632	0.246334	0.165476	0.395383	-0.0351209	0.0311128	-0.00200401	0.982686	0.989012
NT5DC1	-0.270626	0.00201836	-0.134304	0.455366	0.670388	-0.465002	0.209765	-0.127618	0.617628	0.751041
NT5DC3	-0.234228	-0.516821	-0.375525	0.0933734	0.305006	-0.393501	-0.148001	-0.270751	0.102897	0.280575
NT5E	-0.514676	-0.324997	-0.419837	0.059607	0.252829	-0.303205	-0.0394586	-0.171332	0.245667	0.439284
NTPCR	0.641639	0.711495	0.676567	0.0134544	0.157753	0.554245	0.736042	0.645143	0.00961681	0.143612
NUAK1	1.10138	0.616264	0.858822	0.018253	0.172097	0.720103	0.0233263	0.371715	0.218497	0.408733
NUAK2	0.907583	0.549028	0.728306	0.0201539	0.18263	1.02418	0.272501	0.648339	0.0883382	0.262456
NUBP1	0.166458	-0.177262	-0.00540166	0.976501	0.990948	0.0265876	0.0597706	0.0431791	0.639918	0.768528
NUBP2	0.539829	0.247685	0.393757	0.0854638	0.295502	0.336398	0.282143	0.30927	0.0393577	0.198481
NUCB1	-0.224992	-0.332262	-0.278627	0.135566	0.359213	-0.288241	-0.0243551	-0.156298	0.279957	0.472493
NUDC	0.245617	0.307429	0.276523	0.133207	0.358753	0.335483	0.211012	0.273248	0.0634843	0.230989
NUDCD2	-0.544603	-0.232888	-0.388745	0.0918227	0.304227	-0.331772	0.350158	0.00919291	0.970827	0.980928
NUDCD3	-0.529989	-0.223222	-0.376606	0.097601	0.307069	-0.146563	-0.300502	-0.223532	0.107819	0.286846
NUDT16L1	0.0201999	0.576667	0.298434	0.246	0.485931	-0.484489	0.0406821	-0.221904	0.322253	0.5088
NUDT2	0.333309	0.241718	0.287514	0.125412	0.34697	0.101112	0.235114	0.168113	0.173299	0.364832
NUDT21	-0.487318	0.0992279	-0.194045	0.434638	0.64978	-0.1811	-0.359194	-0.270147	0.0792558	0.249949
NUDT4	-0.864754	-0.842051	-0.853402	0.00647308	0.121435	-0.264166	-0.566656	-0.415411	0.0512496	0.212708
NUDT5	-0.282983	-0.348427	-0.315705	0.100642	0.312761	-0.0815374	-0.148513	-0.115025	0.274003	0.4673
NUDT8	0.453017	1.20746	0.830236	0.0425537	0.220411	0.381394	1.19522	0.788308	0.0675157	0.236099
NUF2	0.343237	-0.00782617	0.167706	0.394065	0.620189	-0.331863	-0.0610895	-0.196476	0.202906	0.395101
NUFIP2	-1.43292	1.17242	-0.130249	0.874663	0.945907	-1.53303	-1.76131	-1.64717	0.000968949	0.0689272
NUP133	-0.127337	-0.160234	-0.143785	0.369438	0.601322	-0.455455	-0.151266	-0.303361	0.102656	0.280575
NUP153	-0.64749	0.0402612	-0.303614	0.291025	0.526411	-0.393236	-0.243489	-0.318362	0.0490451	0.209385
NUP155	-0.524562	-0.273256	-0.398909	0.0760696	0.279908	-0.179547	-0.0250596	-0.102303	0.367549	0.549336
NUP160	0.232906	-0.13519	0.0488582	0.795979	0.903908	-0.514326	-0.0352687	-0.274797	0.215516	0.406398
NUP210	-0.728407	-1.5497	-1.13906	0.0210981	0.183204	-0.630506	-0.978833	-0.804669	0.0123032	0.143798
NUP214	-0.541366	-2.16282	-1.35209	0.0624876	0.255792	-0.198361	-1.62977	-0.914065	0.147939	0.336811
NUP50	0.165301	-0.0570014	0.0541498	0.743894	0.871904	0.805127	0.0201999	0.412664	0.219016	0.409004
NUP88	0.382169	-0.0330676	0.174551	0.404646	0.627986	-0.0918173	0.127765	0.017974	0.878363	0.929622
NUSAP1	-0.0130139	0.330903	0.158944	0.413546	0.635317	-0.213822	-0.0105122	-0.112167	0.365694	0.547758
NUTF2	-0.107523	-0.303864	-0.205694	0.254634	0.493776	0.241962	-0.10827	0.0668462	0.662631	0.784217
NXF1	0.508429	0.39835	0.45339	0.0433438	0.222688	0.191942	-0.0496361	0.0711527	0.573289	0.713108
OAS1	0.52707	0.820322	0.673696	0.0210188	0.183204	0.802648	1.06157	0.932109	0.00532983	0.122412
OAS2	0.248778	0.0332292	0.141003	0.415245	0.636225	0.250355	0.0692897	0.159822	0.215207	0.406048
OAT	0.0468403	-0.0515636	-0.00236168	0.98761	0.994891	0.101919	0.291368	0.196643	0.155402	0.344487
OCIAD1	-0.68959	-0.246105	-0.467847	0.0813863	0.287007	0.100709	-0.426509	-0.1629	0.448915	0.61459
OCIAD2	-0.573166	-0.134921	-0.354043	0.146884	0.374978	-0.0284252	-0.2002	-0.114312	0.334782	0.520895
ODR4	0.0387171	-0.150946	-0.0561142	0.728873	0.862613	-0.179629	-0.0260435	-0.102836	0.364818	0.547393
OGDH	-0.257856	-0.418119	-0.337987	0.0952957	0.306421	0.172231	-0.169079	0.001576	0.991488	0.994139
OGFR	0.28948	-0.0341308	0.127675	0.495178	0.702485	-0.0226395	0.0781999	0.0277802	0.774147	0.863876
OGT	0.130272	0.0313952	0.0808336	0.603615	0.777449	-0.172669	0.162081	-0.00529381	0.971068	0.980928
OLA1	-0.143405	-0.0448509	-0.0941278	0.54854	0.736246	-0.0619928	-0.084961	-0.0734769	0.442301	0.609266
OPA1	0.373954	0.093425	0.23369	0.232816	0.471077	0.260146	0.229342	0.244744	0.0654807	0.232907
OPTN	0.402395	0.0807941	0.241594	0.234799	0.472775	0.412619	0.206393	0.309506	0.0658601	0.233245
ORMDL1	-0.581152	-0.164173	-0.372662	0.126652	0.348531	-0.0295292	-0.186377	-0.107953	0.347379	0.533666
OSBP	-0.191096	-0.464385	-0.32774	0.123343	0.344919	-0.160863	-0.114316	-0.13759	0.204346	0.396728
OSBPL11	-0.143692	-0.263456	-0.203574	0.240579	0.47839	-0.525393	0.139469	-0.192962	0.45897	0.622644
OSBPL8	-0.1525	-0.258201	-0.20535	0.234883	0.472775	-0.193651	-0.201161	-0.197406	0.102326	0.280575
OSBPL9	-0.0292936	-0.084961	-0.0571273	0.706685	0.850315	-0.135792	0.0210533	-0.0573694	0.59421	0.730087
OSTC	-0.305093	-0.0330823	-0.169088	0.359124	0.592167	0.0561673	-0.0415211	0.00732312	0.938973	0.963027
OSTF1	-0.184441	-0.30602	-0.245231	0.175708	0.408121	0.0567222	-0.175208	-0.0592427	0.629801	0.760999
OTUB1	-0.119119	-0.367788	-0.243453	0.207861	0.446647	0.0360461	0.0993625	0.0677043	0.485059	0.641857
OXCT1	-0.351369	-0.276468	-0.313918	0.102557	0.314669	-0.0837833	-0.388884	-0.236334	0.165825	0.354891
OXNAD1	-0.207045	0.23842	0.0156877	0.938568	0.970495	-0.115848	0.1333	0.00872646	0.943913	0.967488
OXSR1	-0.256528	-0.335008	-0.295768	0.116996	0.338115	-0.358768	-0.177686	-0.268227	0.0814211	0.253246
P4HA1	-0.174784	-0.353155	-0.26397	0.163132	0.392641	-0.200134	-0.109328	-0.154731	0.180191	0.373228
P4HB	-0.494902	-0.440322	-0.467612	0.0379274	0.212505	-0.284317	-0.170475	-0.227396	0.0914985	0.266303
PA2G4	-0.248228	0.0997665	-0.0742307	0.690871	0.836639	0.0216219	-0.215362	-0.0968701	0.451369	0.616329
PAAF1	0.280244	0.365021	0.322632	0.097212	0.307069	0.168385	0.680414	0.4244	0.108135	0.287248
PABPC1	-1.53554	0.617675	-0.458933	0.518781	0.718975	-1.54899	-1.45534	-1.50216	0.000673091	0.0579816
PABPC4	-1.08918	0.79427	-0.147452	0.808237	0.910069	-1.17082	-1.02178	-1.0963	0.00198894	0.100457
PABPN1	0.513491	0.468427	0.490959	0.0330541	0.204185	0.0299829	0.0984196	0.0642012	0.507708	0.658992
PACAP	-0.135887	-0.260964	-0.198426	0.251295	0.491366	0.219711	0.0742314	0.146971	0.222837	0.414725
PACS1	-0.226628	-0.0984283	-0.162528	0.331824	0.562405	-0.0846244	-0.025133	-0.0548787	0.563781	0.705102
PACSIN1	-0.337248	0.438932	0.050842	0.858153	0.936608	0.829281	-0.0269398	0.401171	0.25727	0.449869
PACSIN2	0.136454	0.549817	0.343135	0.14848	0.376417	0.934403	0.219958	0.577181	0.102411	0.280575
PAFAH1B1	-0.160685	-0.3102	-0.235443	0.19424	0.429603	-0.0984129	-0.143947	-0.12118	0.248307	0.441529
PAFAH1B2	-0.0592394	-0.214776	-0.137008	0.409671	0.632371	0.20989	0.00561557	0.107753	0.382786	0.562276
PAFAH1B3	-0.178159	-0.379977	-0.279068	0.15142	0.380346	0.000144262	-0.132515	-0.0661852	0.52764	0.674549
PAICS	-0.177523	-0.199173	-0.188348	0.259045	0.498502	-0.259616	-0.149745	-0.204681	0.112216	0.291844
PAIP1	0.148218	0.202136	0.175177	0.2897	0.525246	-0.821916	-0.652176	-0.737046	0.00638504	0.12917
PAIP2	-0.675673	0.482745	-0.0964641	0.805588	0.909638	-0.774503	-0.78143	-0.777966	0.00343129	0.113805
PAK2	-0.0603973	-0.215814	-0.138106	0.406302	0.628627	0.0710762	-0.14108	-0.035002	0.764064	0.858167
PALD	-0.337503	-0.225784	-0.281644	0.133176	0.358753	-0.00608657	-0.294615	-0.150351	0.313433	0.501218
PAM16	-0.0922171	-0.33712	-0.214669	0.253008	0.493499	-0.136157	-0.064676	-0.100416	0.328678	0.515305
PANK4	0.338453	0.0467006	0.192577	0.312718	0.54559	0.0374525	0.244278	0.140865	0.278038	0.470973
PAPOLA	-0.724445	0.392867	-0.165789	0.666111	0.819042	-0.418793	0.0176369	-0.200578	0.305713	0.495632
PAPSS1	-0.211949	-0.397714	-0.304832	0.123756	0.345412	-0.0861551	0.0282862	-0.0289344	0.769305	0.861695
PARD3	-0.376732	0.374733	-0.000999479	0.997123	0.998251	0.320773	-0.268747	0.0260131	0.906804	0.946293
PARF	-0.259409	-0.286304	-0.272857	0.135025	0.359213	-0.0329347	0.15082	0.0589424	0.601261	0.735996
PARK7	0.0809305	-0.239583	-0.0793263	0.663282	0.816991	0.0953168	0.0697022	0.0825095	0.395476	0.570703
PARN	-0.0379175	0.16221	0.0621463	0.703819	0.848252	0.366364	0.255803	0.311084	0.0449621	0.206685
PARP1	0.964879	1.73838	1.35163	0.0112186	0.145644	0.303693	0.0806577	0.192175	0.180727	0.374102
PARP4	-0.754212	-1.36268	-1.05844	0.0143768	0.160617	-0.265102	-0.509512	-0.387307	0.0465333	0.207494
PARS2	0.434882	0.599794	0.517338	0.0329893	0.204185	0.297602	0.326537	0.31207	0.0371367	0.196383
PARVB	0.901649	0.234747	0.568198	0.0882983	0.299989	0.192447	0.403377	0.297912	0.0730813	0.244324
PATL1	-0.484106	0.243669	-0.120218	0.662535	0.816991	-0.436217	-0.227135	-0.331676	0.057021	0.220495
PAWR	0.815166	1.13953	0.97735	0.00759551	0.12849	0.868687	0.464041	0.666364	0.025772	0.172389
PBK	-0.393671	-1.80319	-1.09843	0.0759926	0.279908	0.104471	-1.67517	-0.785348	0.267099	0.461034
PBXIP1	0.523963	0.280956	0.40246	0.0732283	0.275085	0.63264	0.597317	0.614979	0.00660063	0.12917
PCBD1	-0.135523	-0.261656	-0.198589	0.251187	0.491366	0.114634	0.0691522	0.0918929	0.355782	0.539055
PCBP1	-0.00417542	0.0524159	0.0241202	0.872534	0.945389	-0.0404079	-0.0106284	-0.0255182	0.778703	0.867051
PCBP2	-0.125006	-0.0191119	-0.0720591	0.642897	0.805584	-0.232837	-0.0249715	-0.128904	0.313248	0.501218
PCID2	-0.0149805	0.842778	0.413899	0.232572	0.471026	0.0869196	0.33674	0.21183	0.16684	0.355965
PCM1	-1.99413	-0.835806	-1.41497	0.0249839	0.192118	-1.67319	-0.9552	-1.31419	0.0148703	0.151296
PCMT1	0.353888	0.0908534	0.222371	0.245546	0.485877	0.207768	0.209516	0.208642	0.0911673	0.26581
PCNA	-0.209962	-0.489727	-0.349844	0.108659	0.325357	-0.067954	-0.134398	-0.101176	0.323753	0.510265
PCNT	-1.48576	-0.236809	-0.861285	0.103863	0.316309	-1.06013	-0.48217	-0.771148	0.0354558	0.193679
PCYOX1	-1.02453	-0.247765	-0.636148	0.0868226	0.297846	-0.337667	0.699729	0.181031	0.631402	0.762093
PCYOX1L	-0.168269	-0.159509	-0.163889	0.314219	0.546465	-0.0704817	0.27035	0.0999339	0.517171	0.666221
PCYT1A	0.302875	-0.17106	0.0659075	0.755147	0.877574	-0.207994	-0.220681	-0.214338	0.0863419	0.260125
PCYT2	-0.530156	0.303927	-0.113114	0.708708	0.852267	0.777535	-0.443988	0.166774	0.702566	0.813589
PDAP1	-0.716813	-0.237745	-0.477279	0.0847103	0.29429	0.389126	-0.333116	0.028005	0.91573	0.95263
PDCD10	-1.22398	-1.34417	-1.28408	0.00196501	0.0768679	-1.01048	-0.808867	-0.909675	0.00424497	0.118104
PDCD2L	1.47706	0.74485	1.11095	0.0178415	0.171771	0.69893	0.86845	0.78369	0.00541464	0.122412
[truncated: 1,286 more rows]

## Sheet: Fig 2a and Supp Fig 2a
Fig 2a										Supp Fig 2a
Lane 1:	Precision Plus Protein Kaleidoscope Prestained Protein Standards (BIO-RAD)
WB [BCL2]										WB [BCL2]
Lanes 2, 6:	GPiN									Lanes 2, 6, 10:	GPiN
Lanes 3, 7:	G401									Lanes 3, 7, 11:	G401
										Lanes 4, 8, 12:	T47D
Lanes 2-3:	Input									Lanes 5, 9, 13:	A375
Lanes 6-7:	Immunoprecipitation
										Lanes 2-5:	Input
										Lanes 6-9:	Immunoprecipitation
										Lanes 10-13:	IgG
WB [TDP-43]										WB [MDM2]
Lanes 2-5:	GPiN									Lanes 2, 6, 10:	GPiN
										Lanes 3, 7, 11:	G401
Lane 2:	Input									Lanes 4, 8, 12:	T47D
Lane 3:	Flow-through									Lanes 5, 9, 13:	A375
Lane 4:	Immunoprecipitation
Lane 5:	IgG									Lanes 2-5:	Input
										Lanes 6-9:	Immunoprecipitation
										Lanes 10-13:	IgG
										WB [PTEN]
										Lanes 2, 6, 10:	GPiN
										Lanes 3, 7, 11:	G401
										Lanes 4, 8, 12:	T47D
										Lanes 5, 9, 13:	A375
										Lanes 2-5:	Input
										Lanes 6-9:	Immunoprecipitation
										Lanes 10-13:	IgG
										WB [TDP-43]
										Lanes 2, 6, 10:	GPiN
										Lanes 3, 7, 11:	G401
										Lanes 4, 8, 12:	T47D
										Lanes 5, 9, 13:	A375
										Lanes 2-5:	Input
										Lanes 6-9:	Immunoprecipitation
										Lanes 10-13:	IgG

## Sheet: Fig 2b-i
Source data for BCL2 and TDP-43 IP-MS results displayed in Fig 2b-I are provided in Supplementary Table 6 in the following sheets:
BCL2vsIgG.G401 (for Venn diagrams in Fig 2b, scatter plots in Fig 2c, and volcano plot in Fig 2d)
BCL2vsIgG.GPiN (for Venn diagrams in Fig 2b, scatter plots in Fig 2c, and volcano plots in Fig 2e-f)
BCL2vsIgG.A375 (for left Venn diagram in Fig 2b)
BCL2vsIgG.T47D (for left Venn diagram in Fig 2b)
TDP-43vsIgG.GPiN (for scatter plots in Fig 2c and volcano plots in Fig 2g-i)

## Sheet: Supp Fig 1
Source data for Supp Fig 1 are provided below: GTEx.RNA, GTEx.protein, HPA.RNA data were used for Supp Fig 1a, b, and c, respectively.
Dataset	Tissue name	Interactor count	Tissue gene count	Population count	Overlap count	Pvalue	FDR	Overlap genes
GTEx.RNA	Heart_Left_Ventricle	26	567	2904	11	0.00632917	0.335446	CUL4A; COPS4; COPS7A; COPS5; COPS6; COPS3; COPS8; RBX1; BANF1; XRCC4; DNAJA2
	Muscle_Skeletal	26	666	2904	10	0.0542637	1	CUL4A; DDB1; COPS4; COPS2; GPS1; COPS5; COPS3; COPS8; BANF1; DNAJA2
	Prostate	26	309	2904	5	0.135168	1	GPS1; COPS7B; LEMD2; TREX1; CCDC102A
	Heart_Atrial_Appendage	26	406	2904	6	0.144758	1	CUL4A; COPS4; COPS5; BANF1; XRCC4; DNAJA2
	Testis	26	18	2904	1	0.149865	1	NSUN4
	Brain_Frontal_Cortex_.BA9.	26	235	2904	4	0.15384	1	COPS7A; DDA1; RBX1; DNAJA2
	Pituitary	26	177	2904	3	0.208612	1	COPS7B; LIG4; TREX1
	Colon_Sigmoid	26	473	2904	6	0.239675	1	COPS2; COPS6; COPS7B; BANF1; CCDC102A; MYL9
	Brain_Hypothalamus	26	209	2904	3	0.286805	1	LIG4; DDA1; RBX1
	Brain_Anterior_cingulate_cortex_.BA24.	26	212	2904	3	0.294337	1	COPS7A; DDA1; RBX1
	Brain_Substantia_nigra	26	232	2904	3	0.344922	1	LIG4; DDA1; RBX1
	Uterus	26	434	2904	5	0.346269	1	COPS7B; BANF1; TMPO; LEMD2; CCDC102A
	Brain_Cerebellum	26	182	2904	2	0.491888	1	GPS1; LEMD2
	Brain_Caudate_.basal_ganglia.	26	192	2904	2	0.521155	1	DDA1; RBX1
	Brain_Putamen_.basal_ganglia.	26	192	2904	2	0.521155	1	DDA1; RBX1
	Artery_Aorta	26	421	2904	4	0.533294	1	BANF1; XRCC4; CCDC102A; MYL9
	Spleen	26	421	2904	4	0.533294	1	COPS7B; TMPO; LEMD2; TREX1
	Artery_Coronary	26	425	2904	4	0.541298	1	BANF1; XRCC4; CCDC102A; MYL9
	Brain_Hippocampus	26	210	2904	2	0.571153	1	DDA1; RBX1
	Brain_Amygdala	26	212	2904	2	0.576488	1	DDA1; RBX1
	Brain_Cortex	26	214	2904	2	0.581778	1	COPS7A; DDA1
	Esophagus_Gastroesophageal_Junction	26	482	2904	4	0.64812	1	COPS6; COPS7B; CCDC102A; MYL9
	Cervix_Endocervix	26	363	2904	3	0.648657	1	COPS7B; LEMD2; CCDC102A
	Brain_Spinal_cord_.cervical_c.1.	26	248	2904	2	0.66475	1	LIG4; RBX1
	Esophagus_Muscularis	26	502	2904	4	0.681928	1	COPS6; CCDC102A; MYL9; DNAJA2
	Vagina	26	256	2904	2	0.682363	1	COPS7B; CCDC102A
	Artery_Tibial	26	512	2904	4	0.69805	1	COPS2; BANF1; CCDC102A; MYL9
	Cervix_Ectocervix	26	333	2904	2	0.817223	1	TMPO; CCDC102A
	Brain_Nucleus_accumbens_.basal_ganglia.	26	189	2904	1	0.827536	1	DDA1
	Whole_Blood	26	209	2904	1	0.857825	1	IKZF3
	Small_Intestine_Terminal_Ileum	26	369	2904	2	0.861436	1	TMPO; IKZF3
	Adrenal_Gland	26	649	2904	4	0.865501	1	DDB1; COPS4; LIG4; DNAJA1
	Bladder	26	403	2904	2	0.894363	1	CCDC102A; MYL9
	Fallopian_Tube	26	250	2904	1	0.904741	1	CCDC102A
	Cells_EBV.transformed_lymphocytes	26	842	2904	5	0.911415	1	TMPO; XRCC4; TREX1; IKZF3; TDP1
	Stomach	26	430	2904	2	0.915384	1	COPS7B; TMPO
	Liver	26	309	2904	1	0.947054	1	LIG4
	Minor_Salivary_Gland	26	327	2904	1	0.955858	1	TREX1
	Thyroid	26	331	2904	1	0.957613	1	LEMD2
	Skin_Not_Sun_Exposed_.Suprapubic.	26	334	2904	1	0.958886	1	TREX1
	Skin_Sun_Exposed_.Lower_leg.	26	350	2904	1	0.965076	1	TREX1
	Ovary	26	369	2904	1	0.971266	1	TMPO
	Esophagus_Mucosa	26	396	2904	1	0.978279	1	TMPO
	Kidney_Cortex	26	398	2904	1	0.978727	1	GPS1
	Cells_Transformed_fibroblasts	26	754	2904	3	0.980208	1	COPS2; COPS7A; COPS8
	Adipose_Visceral_.Omentum.	26	423	2904	1	0.98363	1	DNAJA1
	Adipose_Subcutaneous	26	464	2904	1	0.989409	1	COPS2
	Brain_Cerebellar_Hemisphere	26	199	2904	0	1	1
	Breast_Mammary_Tissue	26	422	2904	0	1	1
	Colon_Transverse	26	492	2904	0	1	1
	Lung	26	366	2904	0	1	1
	Nerve_Tibial	26	338	2904	0	1	1
	Pancreas	26	106	2904	0	1	1
GTEx.protein	Pituitary	25	97	2801	5	0.00137548	0.0440153	CUL4B; COPS4; COPS2; COPS7A; GPS1
	Brain Cortex	22	555	2815	9	0.0180081	0.28813	CUL4B; COPS4; COPS2; COPS7A; GPS1; COPS5; COPS6; RBX1; DNAJA1
	Testis	25	148	2895	4	0.0358702	0.382616	CUL4B; CUL4A; DDB1; RBX1
	Uterus	26	18	2991	1	0.145812	0.979071	TMPO
	Prostate	23	28	2802	1	0.206981	0.979071	MYL9
	Muscle Skeletal	27	267	3021	4	0.211511	0.979071	CUL4A; DDB1; COPS7A; GPS1
	Ovary	27	32	2937	1	0.257043	0.979071	TMPO
	GE junction	27	35	3021	1	0.270945	0.979071	MYL9
	Esophagus Muscle	28	37	3011	1	0.293742	0.979071	MYL9
	Colon Sigmoid	28	39	3023	1	0.30596	0.979071	MYL9
	Artery Coronary	25	53	2766	1	0.384802	1	MYL9
	Spleen	28	119	3021	1	0.677102	1	IKZF3
	Adrenal Gland	28	131	3020	1	0.712752	1	DNAJA1
	Heart Ventricle	26	316	3002	2	0.776139	1	CUL4A; TDP1
	Heart Atrial	28	239	3027	1	0.901106	1	CUL4A
	Brain Cerebellum	24	274	2866	1	0.911251	1	CUL4B
	Liver	26	352	2975	1	0.962702	1	DNAJA1
	Artery Aorta	28	43	3022	0	1	1
	Artery Tibial	26	47	2915	0	1	1
	Breast	27	29	2982	0	1	1
	Colon Transverse	28	33	2958	0	1	1
	Esophagus Mucosa	27	54	2934	0	1	1
	Lung	28	35	3010	0	1	1
	Minor Salivary	19	34	2647	0	1	1
	Nerve Tibial	25	41	2974	0	1	1
	Pancreas	27	259	3021	0	1	1
	Skin Unexpo	28	40	3021	0	1	1
	Skin SunExpo	26	40	2977	0	1	1
	Small Intestine	24	71	2860	0	1	1
	Stomach	28	176	3028	0	1	1
	Thyroid	28	34	3032	0	1	1
	Vagina	27	10	2982	0	1	1
HPA.RNA	urinary bladder	28	6	3092	1	0.0531605	1	MYL9
	smooth muscle	28	10	3083	1	0.0873197	1	MYL9
	vagina	28	19	3084	1	0.159536	1	DNAJA1
	testis	28	66	3099	1	0.454162	1	NSUN4
	adipose tissue	28	3	3090	0	1	1
	adrenal gland	28	11	3074	0	1	1
	bone marrow	28	68	3057	0	1	1
	breast	28	3	3099	0	1	1
	cervix, uterine	28	5	3099	0	1	1
	ductus deferens	28	3	3026	0	1	1
	endometrium 1	28	3	3096	0	1	1
	epididymis	28	10	3088	0	1	1
	esophagus	28	22	3097	0	1	1
	fallopian tube	28	2	3085	0	1	1
	gallbladder	28	1	3085	0	1	1
	heart muscle	28	30	3095	0	1	1
	kidney	28	18	3090	0	1	1
	liver	28	107	3088	0	1	1
	lung	28	3	3091	0	1	1
	ovary	28	2	3089	0	1	1
	pancreas	28	37	3089	0	1	1
	parathyroid gland	27	18	3027	0	1	1
	pituitary gland	28	1	3083	0	1	1
	placenta	28	21	3095	0	1	1
	prostate	28	4	3095	0	1	1
	retina	28	4	3050	0	1	1
	salivary gland	28	20	3093	0	1	1
	seminal vesicle	28	8	3082	0	1	1
	skeletal muscle	28	147	3097	0	1	1
	skin 1	28	29	3094	0	1	1
	stomach 1	28	1	3084	0	1	1
	thyroid gland	28	8	3087	0	1	1
	tongue	28	28	3051	0	1	1

## Sheet: Supp Fig 2b-h
Source data for MDM2 and PTEN IP-MS results displayed in Supp Fig 2b-h are provided in Supplementary Table 6 in the following sheets:
MDM2.T47DvsA375 (for volcano and scatter plots in Supp Fig 2b, 2d-e)
PTEN.GPiNvsG401 (for volcano and scatter plots in Supp Fig 2c, 2f-h)

## Sheet: Supp Fig 3
Source data for BCL2 IP-MS results displayed in Supp Fig 3 are provided in Supplementary Table 6 in the following sheets:
BCL2vsIgG.G401 (for volcano plots in Supp Fig 3a-b)
BCL2vsIgG.A375 (for volcano plot in Supp Fig 3c)
BCL2vsIgG.T47D (for volcano plot in Supp Fig 3d)

## Sheet: Supp Fig 4
Supp Fig 4
Lane 1:	Precision Plus Protein Kaleidoscope Prestained Protein Standards (BIO-RAD)
Lane 2:	Input
Lane 3:	Flow-through
Lane 4:	Immunoprecipitation
Lane 5:	IgG
		WB [FUS]				WB [MATR3]					WB [ELAVL2]
		WB [VCP]				WB [RBMX]
											WB [MARK3]
		WB [ATXN2]				WB [PARP1]
											WB [CAMKV]
		WB [FMRP]				WB [hnRNP A2B1]
		WB [hnRNP D]				WB [hnRNP A3]
											WB [hnRNP L]
		WB [IGF2BP3]				WB [ARID3B]
											WB [IGF2BP1]
		WB [ATXN2L]				WB [BAIAP2]
											WB [FXR2]
		WB[PDE4DIP]				WB [ILF3]
											WB [SYNCRIP]

## Sheet: Supp Fig 5
Supp Fig 5a										Supp Fig 5b
Lane 1:	Precision Plus Protein Kaleidoscope Prestained Protein Standards (BIO-RAD)
	WB [RBMX]									WB [TDP-43]
	Lane 2:	Input								Lanes 4, 5:	RBMX
	Lane 3:	Flow-through								Lanes 9, 10:	TDP-43
	Lane 4:	Immunoprecipitation
	Lane 5:	IgG								Lanes 4, 9:	Immunoprecipitation
										Lanes 5, 10:	IgG
	WB [MATR3]
	Lane 2:	Input								WB [TDP-43]
	Lane 3:	Flow-through								Lanes 4, 5:	FUS
	Lane 4:	Immunoprecipitation								Lanes 9, 10:	ATXN2
	Lane 5:	IgG
										Lanes 4, 9:	Immunoprecipitation
										Lanes 5, 10:	IgG
	WB [PARP1]
	Lane 2:	Input
	Lane 3:	Flow-through								WB [TDP-43]
	Lane 4:	Immunoprecipitation								Lanes 4, 5:	MATR3
	Lane 5:	IgG								Lanes 9, 10:	PARP1
										Lanes 4, 9:	Immunoprecipitation
										Lanes 5, 10:	IgG
	WB [ATXN2]
	Lane 2:	Input
	Lane 3:	Flow-through
	Lane 4:	Immunoprecipitation
	Lane 5:	IgG
	WB [FUS]
	Lane 2:	Input
	Lane 3:	Flow-through
	Lane 4:	Immunoprecipitation
	Lane 5:	IgG

## Sheet: Supp Fig 6
Source data for Supp Fig 6 are provided in Supplementary Table 2 "Bait_vs_IgG_CombinedOverlaps" sheet.
